# Supplementary material for: Tonotopic and non-auditory organization of the mouse dorsal inferior colliculus revealed by two-photon imaging
Source: eLife. 2019 Oct 15;8:e49091. doi: 10.7554/eLife.49091 (PMC6834370; doi:10.7554/eLife.49091)
Supplement: Figure 1—source data 1. [file elife-49091-fig1-data1.zip]

Archive with 36 entries (29 files):
- CellCounter_SourceData/CellCounter/
- CellCounter_SourceData/CellCounter/Desciption_CellCounter.txt
- CellCounter_SourceData/CellCounter/Fig1_supp1-PV,CR/
- CellCounter_SourceData/CellCounter/Fig1_supp1-PV,CR/Gad2Ai96/
- CellCounter_SourceData/CellCounter/Fig1_supp1-PV,CR/Gad2Ai96/CellCounter_18528-01B.xml
- CellCounter_SourceData/CellCounter/Fig1_supp1-PV,CR/Gad2Ai96/CellCounter_18528-01C.xml
- CellCounter_SourceData/CellCounter/Fig1_supp1-PV,CR/Gad2Ai96/CellCounter_18528-04.xml
- CellCounter_SourceData/CellCounter/Fig1_supp1-PV,CR/Gad2Ai96/CellType_18528_01B.txt
- CellCounter_SourceData/CellCounter/Fig1_supp1-PV,CR/Gad2Ai96/CellType_18528_01C.txt
- CellCounter_SourceData/CellCounter/Fig1_supp1-PV,CR/Gad2Ai96/CellType_18528_04.txt
- CellCounter_SourceData/CellCounter/Fig1_supp1-PV,CR/GP4x3/
- CellCounter_SourceData/CellCounter/Fig1_supp1-PV,CR/GP4x3/CellCounter_16173-05.xml
- CellCounter_SourceData/CellCounter/Fig1_supp1-PV,CR/GP4x3/CellCounter_16173-06.xml
- CellCounter_SourceData/CellCounter/Fig1_supp1-PV,CR/GP4x3/CellType_16173_05.txt
- CellCounter_SourceData/CellCounter/Fig1_supp1-PV,CR/GP4x3/CellType_16173_06.txt
- CellCounter_SourceData/CellCounter/Fig1-Gad/
- CellCounter_SourceData/CellCounter/Fig1-Gad/Gad2Ai96/
- CellCounter_SourceData/CellCounter/Fig1-Gad/Gad2Ai96/CellCounter_12156_04_s2c2_stack1.xml
- CellCounter_SourceData/CellCounter/Fig1-Gad/Gad2Ai96/CellCounter_12156_04_s2c2_stack2.xml
- CellCounter_SourceData/CellCounter/Fig1-Gad/Gad2Ai96/CellCounter_12156_04_s2c2_stack3.xml
- CellCounter_SourceData/CellCounter/Fig1-Gad/Gad2Ai96/CellCounter_12156_04_s2c2_stack7.xml
- CellCounter_SourceData/CellCounter/Fig1-Gad/Gad2Ai96/CellCounter_12156_04_s4c6_stack4.xml
- CellCounter_SourceData/CellCounter/Fig1-Gad/Gad2Ai96/CellCounter_12156_04_s4c6_stack5.xml
- CellCounter_SourceData/CellCounter/Fig1-Gad/Gad2Ai96/CellCounter_12156_04_s4c6_stack6.xml
- CellCounter_SourceData/CellCounter/Fig1-Gad/Gad2Ai96/CellCounter_18528_01.xml
- CellCounter_SourceData/CellCounter/Fig1-Gad/Gad2Ai96/CellCounter_18528_04.xml
- CellCounter_SourceData/CellCounter/Fig1-Gad/Gad2Ai96/CellType_12156_04.txt
- CellCounter_SourceData/CellCounter/Fig1-Gad/Gad2Ai96/CellType_18528_01.txt
- CellCounter_SourceData/CellCounter/Fig1-Gad/Gad2Ai96/CellType_18528_04.txt
- CellCounter_SourceData/CellCounter/Fig1-Gad/GP4x3/
- CellCounter_SourceData/CellCounter/Fig1-Gad/GP4x3/CellCounter_16173_05.xml
- CellCounter_SourceData/CellCounter/Fig1-Gad/GP4x3/CellCounter_16173_06.xml
- CellCounter_SourceData/CellCounter/Fig1-Gad/GP4x3/CellCounter_20976_07_s2s3.xml
- CellCounter_SourceData/CellCounter/Fig1-Gad/GP4x3/CellType_16173_05.txt
- CellCounter_SourceData/CellCounter/Fig1-Gad/GP4x3/CellType_16173_06.txt
- CellCounter_SourceData/CellCounter/Fig1-Gad/GP4x3/CellType_20976_07.txt
