# Supplementary material for: Tonotopic and non-auditory organization of the mouse dorsal inferior colliculus revealed by two-photon imaging
Source: eLife. 2019 Oct 15;8:e49091. doi: 10.7554/eLife.49091 (PMC6834370; doi:10.7554/eLife.49091)
Supplement: Figure 1—source data 1. [file elife-49091-fig1-data1.zip › CellCounter_SourceData/CellCounter/Desciption_CellCounter.txt]

This folder contains xml files containing the results generated from "Cell Counter" plug-in from FIJI.

The files are name in the following convention:

	CellCounter_XXXXX_XX_YYYYY.xml

Where XXXXX_XX is the animal number, and in case multiple image stacks are used per animal YYYYY are suffices identifying different image stacks.


Each XML file contains markers for cells identified with different immunoreactivity, each immunoreactivity combination is identified with a different "Marker_type". 

The relationship between marker type number and their immunoreactivity are indicated in a .txt file in the same folder, with the convention:

	CellType_XXXXX_XX.txt

where again XXXXX_XX is the animal number.
