# Supplementary material for: Tonotopic and non-auditory organization of the mouse dorsal inferior colliculus revealed by two-photon imaging
Source: eLife. 2019 Oct 15;8:e49091. doi: 10.7554/eLife.49091 (PMC6834370; doi:10.7554/eLife.49091)
Supplement: Figure 1—source data 1. [file elife-49091-fig1-data1.zip › CellCounter_SourceData/CellCounter/Fig1_supp1-PV,CR/Gad2Ai96/CellCounter_18528-01B.xml]

<?xml version="1.0" encoding="UTF-8"?>
<CellCounter_Marker_File>
 <Image_Properties>
     <Image_Filename>18528-01B.tif</Image_Filename>
 </Image_Properties>
 <Marker_Data>
     <Current_Type>4</Current_Type>
     <Marker_Type><!-- Type 1: GCaMP+ -->
         <Type>1</Type>
         <Marker>
             <MarkerX>555</MarkerX>
             <MarkerY>2325</MarkerY>
             <MarkerZ>11</MarkerZ>
         </Marker>
         <Marker>
             <MarkerX>737</MarkerX>
             <MarkerY>2359</MarkerY>
             <MarkerZ>20</MarkerZ>
         </Marker>
         <Marker>
             <MarkerX>661</MarkerX>
             <MarkerY>2581</MarkerY>
             <MarkerZ>47</MarkerZ>
         </Marker>
         <Marker>
             <MarkerX>782</MarkerX>
             <MarkerY>2256</MarkerY>
             <MarkerZ>71</MarkerZ>
         </Marker>
         <Marker>
             <MarkerX>804</MarkerX>
             <MarkerY>3159</MarkerY>
             <MarkerZ>29</MarkerZ>
         </Marker>
         <Marker>
             <MarkerX>813</MarkerX>
             <MarkerY>3188</MarkerY>
             <MarkerZ>29</MarkerZ>
         </Marker>
         <Marker>
             <MarkerX>875</MarkerX>
             <MarkerY>2748</MarkerY>
             <MarkerZ>32</MarkerZ>
         </Marker>
         <Marker>
             <MarkerX>953</MarkerX>
             <MarkerY>3521</MarkerY>
             <MarkerZ>11</MarkerZ>
         </Marker>
         <Marker>
             <MarkerX>966</MarkerX>
             <MarkerY>3494</MarkerY>
             <MarkerZ>20</MarkerZ>
         </Marker>
         <Marker>
             <MarkerX>963</MarkerX>
             <MarkerY>3393</MarkerY>
             <MarkerZ>50</MarkerZ>
         </Marker>
         <Marker>
             <MarkerX>950</MarkerX>
             <MarkerY>3296</MarkerY>
             <MarkerZ>56</MarkerZ>
         </Marker>
         <Marker>
             <MarkerX>1229</MarkerX>
             <MarkerY>3521</MarkerY>
             <MarkerZ>56</MarkerZ>
         </Marker>
         <Marker>
             <MarkerX>1272</MarkerX>
             <MarkerY>4022</MarkerY>
             <MarkerZ>11</MarkerZ>
         </Marker>
         <Marker>
             <MarkerX>1352</MarkerX>
             <MarkerY>3798</MarkerY>
             <MarkerZ>26</MarkerZ>
         </Marker>
         <Marker>
             <MarkerX>1043</MarkerX>
             <MarkerY>4074</MarkerY>
             <MarkerZ>56</MarkerZ>
         </Marker>
         <Marker>
             <MarkerX>1093</MarkerX>
             <MarkerY>4046</MarkerY>
             <MarkerZ>14</MarkerZ>
         </Marker>
         <Marker>
             <MarkerX>1712</MarkerX>
             <MarkerY>4205</MarkerY>
             <MarkerZ>14</MarkerZ>
         </Marker>
         <Marker>
             <MarkerX>2556</MarkerX>
             <MarkerY>4778</MarkerY>
             <MarkerZ>26</MarkerZ>
         </Marker>
         <Marker>
             <MarkerX>3157</MarkerX>
             <MarkerY>4977</MarkerY>
             <MarkerZ>17</MarkerZ>
         </Marker>
         <Marker>
             <MarkerX>284</MarkerX>
             <MarkerY>1611</MarkerY>
             <MarkerZ>62</MarkerZ>
         </Marker>
         <Marker>
             <MarkerX>537</MarkerX>
             <MarkerY>1820</MarkerY>
             <MarkerZ>50</MarkerZ>
         </Marker>
         <Marker>
             <MarkerX>1268</MarkerX>
             <MarkerY>1631</MarkerY>
             <MarkerZ>26</MarkerZ>
         </Marker>
         <Marker>
             <MarkerX>628</MarkerX>
             <MarkerY>1533</MarkerY>
             <MarkerZ>23</MarkerZ>
         </Marker>
         <Marker>
             <MarkerX>798</MarkerX>
             <MarkerY>1749</MarkerY>
             <MarkerZ>23</MarkerZ>
         </Marker>
         <Marker>
             <MarkerX>466</MarkerX>
             <MarkerY>1303</MarkerY>
             <MarkerZ>59</MarkerZ>
         </Marker>
         <Marker>
             <MarkerX>2652</MarkerX>
             <MarkerY>1518</MarkerY>
             <MarkerZ>44</MarkerZ>
         </Marker>
         <Marker>
             <MarkerX>2499</MarkerX>
             <MarkerY>1478</MarkerY>
             <MarkerZ>29</MarkerZ>
         </Marker>
         <Marker>
             <MarkerX>1625</MarkerX>
             <MarkerY>1541</MarkerY>
             <MarkerZ>11</MarkerZ>
         </Marker>
         <Marker>
             <MarkerX>1290</MarkerX>
             <MarkerY>2257</MarkerY>
             <MarkerZ>56</MarkerZ>
         </Marker>
         <Marker>
             <MarkerX>2080</MarkerX>
             <MarkerY>3977</MarkerY>
             <MarkerZ>56</MarkerZ>
         </Marker>
         <Marker>
             <MarkerX>1932</MarkerX>
             <MarkerY>3821</MarkerY>
             <MarkerZ>38</MarkerZ>
         </Marker>
         <Marker>
             <MarkerX>1841</MarkerX>
             <MarkerY>3781</MarkerY>
             <MarkerZ>47</MarkerZ>
         </Marker>
         <Marker>
             <MarkerX>2097</MarkerX>
             <MarkerY>3776</MarkerY>
             <MarkerZ>44</MarkerZ>
         </Marker>
         <Marker>
             <MarkerX>1579</MarkerX>
             <MarkerY>3616</MarkerY>
             <MarkerZ>23</MarkerZ>
         </Marker>
         <Marker>
             <MarkerX>1346</MarkerX>
             <MarkerY>3078</MarkerY>
             <MarkerZ>53</MarkerZ>
         </Marker>
         <Marker>
             <MarkerX>3395</MarkerX>
             <MarkerY>3767</MarkerY>
             <MarkerZ>50</MarkerZ>
         </Marker>
         <Marker>
             <MarkerX>2869</MarkerX>
             <MarkerY>2389</MarkerY>
             <MarkerZ>29</MarkerZ>
         </Marker>
         <Marker>
             <MarkerX>2341</MarkerX>
             <MarkerY>2422</MarkerY>
             <MarkerZ>29</MarkerZ>
         </Marker>
         <Marker>
             <MarkerX>3103</MarkerX>
             <MarkerY>2862</MarkerY>
             <MarkerZ>44</MarkerZ>
         </Marker>
         <Marker>
             <MarkerX>3237</MarkerX>
             <MarkerY>2665</MarkerY>
             <MarkerZ>68</MarkerZ>
         </Marker>
         <Marker>
             <MarkerX>3755</MarkerX>
             <MarkerY>3110</MarkerY>
             <MarkerZ>29</MarkerZ>
         </Marker>
         <Marker>
             <MarkerX>3867</MarkerX>
             <MarkerY>2986</MarkerY>
             <MarkerZ>47</MarkerZ>
         </Marker>
         <Marker>
             <MarkerX>1159</MarkerX>
             <MarkerY>1117</MarkerY>
             <MarkerZ>8</MarkerZ>
         </Marker>
         <Marker>
             <MarkerX>1089</MarkerX>
             <MarkerY>1275</MarkerY>
             <MarkerZ>8</MarkerZ>
         </Marker>
         <Marker>
             <MarkerX>2002</MarkerX>
             <MarkerY>1266</MarkerY>
             <MarkerZ>20</MarkerZ>
         </Marker>
         <Marker>
             <MarkerX>2171</MarkerX>
             <MarkerY>1131</MarkerY>
             <MarkerZ>47</MarkerZ>
         </Marker>
         <Marker>
             <MarkerX>1614</MarkerX>
             <MarkerY>947</MarkerY>
             <MarkerZ>53</MarkerZ>
         </Marker>
         <Marker>
             <MarkerX>1527</MarkerX>
             <MarkerY>1043</MarkerY>
             <MarkerZ>5</MarkerZ>
         </Marker>
         <Marker>
             <MarkerX>415</MarkerX>
             <MarkerY>1217</MarkerY>
             <MarkerZ>53</MarkerZ>
         </Marker>
         <Marker>
             <MarkerX>701</MarkerX>
             <MarkerY>1178</MarkerY>
             <MarkerZ>50</MarkerZ>
         </Marker>
         <Marker>
             <MarkerX>641</MarkerX>
             <MarkerY>1370</MarkerY>
             <MarkerZ>23</MarkerZ>
         </Marker>
         <Marker>
             <MarkerX>1468</MarkerX>
             <MarkerY>718</MarkerY>
             <MarkerZ>8</MarkerZ>
         </Marker>
         <Marker>
             <MarkerX>1033</MarkerX>
             <MarkerY>1120</MarkerY>
             <MarkerZ>26</MarkerZ>
         </Marker>
         <Marker>
             <MarkerX>1530</MarkerX>
             <MarkerY>778</MarkerY>
             <MarkerZ>62</MarkerZ>
         </Marker>
         <Marker>
             <MarkerX>1461</MarkerX>
             <MarkerY>512</MarkerY>
             <MarkerZ>47</MarkerZ>
         </Marker>
         <Marker>
             <MarkerX>955</MarkerX>
             <MarkerY>2400</MarkerY>
             <MarkerZ>11</MarkerZ>
         </Marker>
         <Marker>
             <MarkerX>1118</MarkerX>
             <MarkerY>2355</MarkerY>
             <MarkerZ>17</MarkerZ>
         </Marker>
         <Marker>
             <MarkerX>299</MarkerX>
             <MarkerY>2564</MarkerY>
             <MarkerZ>20</MarkerZ>
         </Marker>
         <Marker>
             <MarkerX>351</MarkerX>
             <MarkerY>2187</MarkerY>
             <MarkerZ>20</MarkerZ>
         </Marker>
         <Marker>
             <MarkerX>696</MarkerX>
             <MarkerY>2281</MarkerY>
             <MarkerZ>20</MarkerZ>
         </Marker>
         <Marker>
             <MarkerX>927</MarkerX>
             <MarkerY>2253</MarkerY>
             <MarkerZ>23</MarkerZ>
         </Marker>
         <Marker>
             <MarkerX>220</MarkerX>
             <MarkerY>2526</MarkerY>
             <MarkerZ>29</MarkerZ>
         </Marker>
         <Marker>
             <MarkerX>730</MarkerX>
             <MarkerY>2539</MarkerY>
             <MarkerZ>32</MarkerZ>
         </Marker>
         <Marker>
             <MarkerX>464</MarkerX>
             <MarkerY>2639</MarkerY>
             <MarkerZ>38</MarkerZ>
         </Marker>
         <Marker>
             <MarkerX>193</MarkerX>
             <MarkerY>2371</MarkerY>
             <MarkerZ>38</MarkerZ>
         </Marker>
         <Marker>
             <MarkerX>866</MarkerX>
             <MarkerY>2535</MarkerY>
             <MarkerZ>44</MarkerZ>
         </Marker>
         <Marker>
             <MarkerX>454</MarkerX>
             <MarkerY>2483</MarkerY>
             <MarkerZ>68</MarkerZ>
         </Marker>
         <Marker>
             <MarkerX>588</MarkerX>
             <MarkerY>3083</MarkerY>
             <MarkerZ>23</MarkerZ>
         </Marker>
         <Marker>
             <MarkerX>703</MarkerX>
             <MarkerY>3218</MarkerY>
             <MarkerZ>32</MarkerZ>
         </Marker>
         <Marker>
             <MarkerX>760</MarkerX>
             <MarkerY>3027</MarkerY>
             <MarkerZ>41</MarkerZ>
         </Marker>
         <Marker>
             <MarkerX>907</MarkerX>
             <MarkerY>3241</MarkerY>
             <MarkerZ>50</MarkerZ>
         </Marker>
         <Marker>
             <MarkerX>878</MarkerX>
             <MarkerY>2959</MarkerY>
             <MarkerZ>53</MarkerZ>
         </Marker>
         <Marker>
             <MarkerX>898</MarkerX>
             <MarkerY>3135</MarkerY>
             <MarkerZ>71</MarkerZ>
         </Marker>
         <Marker>
             <MarkerX>544</MarkerX>
             <MarkerY>3293</MarkerY>
             <MarkerZ>11</MarkerZ>
         </Marker>
         <Marker>
             <MarkerX>642</MarkerX>
             <MarkerY>3549</MarkerY>
             <MarkerZ>11</MarkerZ>
         </Marker>
         <Marker>
             <MarkerX>1016</MarkerX>
             <MarkerY>3572</MarkerY>
             <MarkerZ>11</MarkerZ>
         </Marker>
         <Marker>
             <MarkerX>1273</MarkerX>
             <MarkerY>3445</MarkerY>
             <MarkerZ>20</MarkerZ>
         </Marker>
         <Marker>
             <MarkerX>831</MarkerX>
             <MarkerY>3727</MarkerY>
             <MarkerZ>23</MarkerZ>
         </Marker>
         <Marker>
             <MarkerX>1207</MarkerX>
             <MarkerY>3645</MarkerY>
             <MarkerZ>26</MarkerZ>
         </Marker>
         <Marker>
             <MarkerX>1069</MarkerX>
             <MarkerY>3453</MarkerY>
             <MarkerZ>29</MarkerZ>
         </Marker>
         <Marker>
             <MarkerX>1108</MarkerX>
             <MarkerY>3798</MarkerY>
             <MarkerZ>29</MarkerZ>
         </Marker>
         <Marker>
             <MarkerX>1223</MarkerX>
             <MarkerY>3620</MarkerY>
             <MarkerZ>35</MarkerZ>
         </Marker>
         <Marker>
             <MarkerX>1269</MarkerX>
             <MarkerY>3640</MarkerY>
             <MarkerZ>35</MarkerZ>
         </Marker>
         <Marker>
             <MarkerX>604</MarkerX>
             <MarkerY>3290</MarkerY>
             <MarkerZ>41</MarkerZ>
         </Marker>
         <Marker>
             <MarkerX>1096</MarkerX>
             <MarkerY>3613</MarkerY>
             <MarkerZ>44</MarkerZ>
         </Marker>
         <Marker>
             <MarkerX>1259</MarkerX>
             <MarkerY>3780</MarkerY>
             <MarkerZ>62</MarkerZ>
         </Marker>
         <Marker>
             <MarkerX>682</MarkerX>
             <MarkerY>3589</MarkerY>
             <MarkerZ>62</MarkerZ>
         </Marker>
         <Marker>
             <MarkerX>1200</MarkerX>
             <MarkerY>3411</MarkerY>
             <MarkerZ>35</MarkerZ>
         </Marker>
         <Marker>
             <MarkerX>888</MarkerX>
             <MarkerY>3837</MarkerY>
             <MarkerZ>32</MarkerZ>
         </Marker>
         <Marker>
             <MarkerX>1281</MarkerX>
             <MarkerY>3841</MarkerY>
             <MarkerZ>32</MarkerZ>
         </Marker>
         <Marker>
             <MarkerX>1069</MarkerX>
             <MarkerY>3850</MarkerY>
             <MarkerZ>47</MarkerZ>
         </Marker>
         <Marker>
             <MarkerX>1352</MarkerX>
             <MarkerY>4270</MarkerY>
             <MarkerZ>56</MarkerZ>
         </Marker>
         <Marker>
             <MarkerX>799</MarkerX>
             <MarkerY>4052</MarkerY>
             <MarkerZ>59</MarkerZ>
         </Marker>
         <Marker>
             <MarkerX>952</MarkerX>
             <MarkerY>4123</MarkerY>
             <MarkerZ>62</MarkerZ>
         </Marker>
         <Marker>
             <MarkerX>1147</MarkerX>
             <MarkerY>4144</MarkerY>
             <MarkerZ>68</MarkerZ>
         </Marker>
         <Marker>
             <MarkerX>1188</MarkerX>
             <MarkerY>4281</MarkerY>
             <MarkerZ>68</MarkerZ>
         </Marker>
         <Marker>
             <MarkerX>1029</MarkerX>
             <MarkerY>4081</MarkerY>
             <MarkerZ>71</MarkerZ>
         </Marker>
         <Marker>
             <MarkerX>723</MarkerX>
             <MarkerY>4041</MarkerY>
             <MarkerZ>53</MarkerZ>
         </Marker>
         <Marker>
             <MarkerX>1329</MarkerX>
             <MarkerY>4296</MarkerY>
             <MarkerZ>62</MarkerZ>
         </Marker>
         <Marker>
             <MarkerX>2126</MarkerX>
             <MarkerY>4260</MarkerY>
             <MarkerZ>14</MarkerZ>
         </Marker>
         <Marker>
             <MarkerX>1587</MarkerX>
             <MarkerY>4381</MarkerY>
             <MarkerZ>14</MarkerZ>
         </Marker>
         <Marker>
             <MarkerX>1838</MarkerX>
             <MarkerY>4721</MarkerY>
             <MarkerZ>14</MarkerZ>
         </Marker>
         <Marker>
             <MarkerX>1758</MarkerX>
             <MarkerY>4443</MarkerY>
             <MarkerZ>17</MarkerZ>
         </Marker>
         <Marker>
             <MarkerX>2490</MarkerX>
             <MarkerY>4870</MarkerY>
             <MarkerZ>14</MarkerZ>
         </Marker>
         <Marker>
             <MarkerX>2827</MarkerX>
             <MarkerY>4987</MarkerY>
             <MarkerZ>17</MarkerZ>
         </Marker>
         <Marker>
             <MarkerX>2514</MarkerX>
             <MarkerY>4814</MarkerY>
             <MarkerZ>17</MarkerZ>
         </Marker>
         <Marker>
             <MarkerX>1959</MarkerX>
             <MarkerY>4809</MarkerY>
             <MarkerZ>17</MarkerZ>
         </Marker>
         <Marker>
             <MarkerX>2011</MarkerX>
             <MarkerY>4821</MarkerY>
             <MarkerZ>23</MarkerZ>
         </Marker>
         <Marker>
             <MarkerX>2382</MarkerX>
             <MarkerY>4825</MarkerY>
             <MarkerZ>23</MarkerZ>
         </Marker>
         <Marker>
             <MarkerX>2696</MarkerX>
             <MarkerY>5010</MarkerY>
             <MarkerZ>23</MarkerZ>
         </Marker>
         <Marker>
             <MarkerX>2591</MarkerX>
             <MarkerY>4879</MarkerY>
             <MarkerZ>23</MarkerZ>
         </Marker>
         <Marker>
             <MarkerX>2932</MarkerX>
             <MarkerY>4654</MarkerY>
             <MarkerZ>23</MarkerZ>
         </Marker>
         <Marker>
             <MarkerX>2372</MarkerX>
             <MarkerY>4731</MarkerY>
             <MarkerZ>29</MarkerZ>
         </Marker>
         <Marker>
             <MarkerX>2306</MarkerX>
             <MarkerY>4968</MarkerY>
             <MarkerZ>29</MarkerZ>
         </Marker>
         <Marker>
             <MarkerX>2139</MarkerX>
             <MarkerY>4911</MarkerY>
             <MarkerZ>35</MarkerZ>
         </Marker>
         <Marker>
             <MarkerX>1954</MarkerX>
             <MarkerY>4900</MarkerY>
             <MarkerZ>35</MarkerZ>
         </Marker>
         <Marker>
             <MarkerX>2674</MarkerX>
             <MarkerY>5142</MarkerY>
             <MarkerZ>41</MarkerZ>
         </Marker>
         <Marker>
             <MarkerX>2281</MarkerX>
             <MarkerY>4569</MarkerY>
             <MarkerZ>47</MarkerZ>
         </Marker>
         <Marker>
             <MarkerX>1951</MarkerX>
             <MarkerY>4830</MarkerY>
             <MarkerZ>53</MarkerZ>
         </Marker>
         <Marker>
             <MarkerX>2511</MarkerX>
             <MarkerY>4924</MarkerY>
             <MarkerZ>59</MarkerZ>
         </Marker>
         <Marker>
             <MarkerX>2280</MarkerX>
             <MarkerY>5070</MarkerY>
             <MarkerZ>59</MarkerZ>
         </Marker>
         <Marker>
             <MarkerX>2923</MarkerX>
             <MarkerY>4823</MarkerY>
             <MarkerZ>59</MarkerZ>
         </Marker>
         <Marker>
             <MarkerX>2248</MarkerX>
             <MarkerY>4612</MarkerY>
             <MarkerZ>59</MarkerZ>
         </Marker>
         <Marker>
             <MarkerX>2816</MarkerX>
             <MarkerY>4701</MarkerY>
             <MarkerZ>62</MarkerZ>
         </Marker>
         <Marker>
             <MarkerX>1912</MarkerX>
             <MarkerY>4853</MarkerY>
             <MarkerZ>65</MarkerZ>
         </Marker>
         <Marker>
             <MarkerX>1896</MarkerX>
             <MarkerY>4898</MarkerY>
             <MarkerZ>65</MarkerZ>
         </Marker>
         <Marker>
             <MarkerX>2815</MarkerX>
             <MarkerY>5054</MarkerY>
             <MarkerZ>38</MarkerZ>
         </Marker>
         <Marker>
             <MarkerX>2607</MarkerX>
             <MarkerY>5185</MarkerY>
             <MarkerZ>50</MarkerZ>
         </Marker>
         <Marker>
             <MarkerX>2988</MarkerX>
             <MarkerY>4972</MarkerY>
             <MarkerZ>50</MarkerZ>
         </Marker>
         <Marker>
             <MarkerX>3282</MarkerX>
             <MarkerY>4714</MarkerY>
             <MarkerZ>47</MarkerZ>
         </Marker>
         <Marker>
             <MarkerX>2975</MarkerX>
             <MarkerY>4761</MarkerY>
             <MarkerZ>41</MarkerZ>
         </Marker>
         <Marker>
             <MarkerX>3544</MarkerX>
             <MarkerY>4708</MarkerY>
             <MarkerZ>41</MarkerZ>
         </Marker>
         <Marker>
             <MarkerX>3683</MarkerX>
             <MarkerY>4967</MarkerY>
             <MarkerZ>14</MarkerZ>
         </Marker>
         <Marker>
             <MarkerX>4274</MarkerX>
             <MarkerY>4243</MarkerY>
             <MarkerZ>17</MarkerZ>
         </Marker>
         <Marker>
             <MarkerX>3406</MarkerX>
             <MarkerY>4653</MarkerY>
             <MarkerZ>17</MarkerZ>
         </Marker>
         <Marker>
             <MarkerX>3763</MarkerX>
             <MarkerY>4688</MarkerY>
             <MarkerZ>23</MarkerZ>
         </Marker>
         <Marker>
             <MarkerX>4365</MarkerX>
             <MarkerY>4472</MarkerY>
             <MarkerZ>23</MarkerZ>
         </Marker>
         <Marker>
             <MarkerX>3639</MarkerX>
             <MarkerY>4387</MarkerY>
             <MarkerZ>32</MarkerZ>
         </Marker>
         <Marker>
             <MarkerX>3611</MarkerX>
             <MarkerY>4601</MarkerY>
             <MarkerZ>32</MarkerZ>
         </Marker>
         <Marker>
             <MarkerX>3474</MarkerX>
             <MarkerY>4507</MarkerY>
             <MarkerZ>32</MarkerZ>
         </Marker>
         <Marker>
             <MarkerX>3891</MarkerX>
             <MarkerY>4260</MarkerY>
             <MarkerZ>32</MarkerZ>
         </Marker>
         <Marker>
             <MarkerX>4010</MarkerX>
             <MarkerY>4440</MarkerY>
             <MarkerZ>38</MarkerZ>
         </Marker>
         <Marker>
             <MarkerX>4810</MarkerX>
             <MarkerY>4401</MarkerY>
             <MarkerZ>38</MarkerZ>
         </Marker>
         <Marker>
             <MarkerX>3898</MarkerX>
             <MarkerY>4605</MarkerY>
             <MarkerZ>50</MarkerZ>
         </Marker>
         <Marker>
             <MarkerX>4185</MarkerX>
             <MarkerY>4265</MarkerY>
             <MarkerZ>50</MarkerZ>
         </Marker>
         <Marker>
             <MarkerX>4810</MarkerX>
             <MarkerY>4499</MarkerY>
             <MarkerZ>50</MarkerZ>
         </Marker>
         <Marker>
             <MarkerX>4309</MarkerX>
             <MarkerY>4607</MarkerY>
             <MarkerZ>56</MarkerZ>
         </Marker>
         <Marker>
             <MarkerX>4105</MarkerX>
             <MarkerY>4676</MarkerY>
             <MarkerZ>56</MarkerZ>
         </Marker>
         <Marker>
             <MarkerX>4155</MarkerX>
             <MarkerY>4811</MarkerY>
             <MarkerZ>59</MarkerZ>
         </Marker>
         <Marker>
             <MarkerX>4599</MarkerX>
             <MarkerY>4312</MarkerY>
             <MarkerZ>53</MarkerZ>
         </Marker>
         <Marker>
             <MarkerX>346</MarkerX>
             <MarkerY>1948</MarkerY>
             <MarkerZ>65</MarkerZ>
         </Marker>
         <Marker>
             <MarkerX>285</MarkerX>
             <MarkerY>1423</MarkerY>
             <MarkerZ>65</MarkerZ>
         </Marker>
         <Marker>
             <MarkerX>638</MarkerX>
             <MarkerY>1680</MarkerY>
             <MarkerZ>56</MarkerZ>
         </Marker>
         <Marker>
             <MarkerX>444</MarkerX>
             <MarkerY>1391</MarkerY>
             <MarkerZ>56</MarkerZ>
         </Marker>
         <Marker>
             <MarkerX>618</MarkerX>
             <MarkerY>2065</MarkerY>
             <MarkerZ>56</MarkerZ>
         </Marker>
         <Marker>
             <MarkerX>452</MarkerX>
             <MarkerY>1544</MarkerY>
             <MarkerZ>50</MarkerZ>
         </Marker>
         <Marker>
             <MarkerX>838</MarkerX>
             <MarkerY>1409</MarkerY>
             <MarkerZ>41</MarkerZ>
         </Marker>
         <Marker>
             <MarkerX>941</MarkerX>
             <MarkerY>1947</MarkerY>
             <MarkerZ>35</MarkerZ>
         </Marker>
         <Marker>
             <MarkerX>1386</MarkerX>
             <MarkerY>1889</MarkerY>
             <MarkerZ>23</MarkerZ>
         </Marker>
         <Marker>
             <MarkerX>320</MarkerX>
             <MarkerY>1984</MarkerY>
             <MarkerZ>11</MarkerZ>
         </Marker>
         <Marker>
             <MarkerX>918</MarkerX>
             <MarkerY>1296</MarkerY>
             <MarkerZ>35</MarkerZ>
         </Marker>
         <Marker>
             <MarkerX>1771</MarkerX>
             <MarkerY>2144</MarkerY>
             <MarkerZ>47</MarkerZ>
         </Marker>
         <Marker>
             <MarkerX>1935</MarkerX>
             <MarkerY>1658</MarkerY>
             <MarkerZ>44</MarkerZ>
         </Marker>
         <Marker>
             <MarkerX>2212</MarkerX>
             <MarkerY>2144</MarkerY>
             <MarkerZ>41</MarkerZ>
         </Marker>
         <Marker>
             <MarkerX>2248</MarkerX>
             <MarkerY>1782</MarkerY>
             <MarkerZ>38</MarkerZ>
         </Marker>
         <Marker>
             <MarkerX>2084</MarkerX>
             <MarkerY>1977</MarkerY>
             <MarkerZ>35</MarkerZ>
         </Marker>
         <Marker>
             <MarkerX>2189</MarkerX>
             <MarkerY>1800</MarkerY>
             <MarkerZ>35</MarkerZ>
         </Marker>
         <Marker>
             <MarkerX>2531</MarkerX>
             <MarkerY>1360</MarkerY>
             <MarkerZ>35</MarkerZ>
         </Marker>
         <Marker>
             <MarkerX>1656</MarkerX>
             <MarkerY>1677</MarkerY>
             <MarkerZ>29</MarkerZ>
         </Marker>
         <Marker>
             <MarkerX>2587</MarkerX>
             <MarkerY>1752</MarkerY>
             <MarkerZ>23</MarkerZ>
         </Marker>
         <Marker>
             <MarkerX>1897</MarkerX>
             <MarkerY>1352</MarkerY>
             <MarkerZ>17</MarkerZ>
         </Marker>
         <Marker>
             <MarkerX>2527</MarkerX>
             <MarkerY>1413</MarkerY>
             <MarkerZ>17</MarkerZ>
         </Marker>
         <Marker>
             <MarkerX>2573</MarkerX>
             <MarkerY>1950</MarkerY>
             <MarkerZ>8</MarkerZ>
         </Marker>
         <Marker>
             <MarkerX>1435</MarkerX>
             <MarkerY>1798</MarkerY>
             <MarkerZ>5</MarkerZ>
         </Marker>
         <Marker>
             <MarkerX>2097</MarkerX>
             <MarkerY>2952</MarkerY>
             <MarkerZ>14</MarkerZ>
         </Marker>
         <Marker>
             <MarkerX>1730</MarkerX>
             <MarkerY>2968</MarkerY>
             <MarkerZ>17</MarkerZ>
         </Marker>
         <Marker>
             <MarkerX>1921</MarkerX>
             <MarkerY>2910</MarkerY>
             <MarkerZ>17</MarkerZ>
         </Marker>
         <Marker>
             <MarkerX>1816</MarkerX>
             <MarkerY>2678</MarkerY>
             <MarkerZ>20</MarkerZ>
         </Marker>
         <Marker>
             <MarkerX>1702</MarkerX>
             <MarkerY>2725</MarkerY>
             <MarkerZ>29</MarkerZ>
         </Marker>
         <Marker>
             <MarkerX>1816</MarkerX>
             <MarkerY>2332</MarkerY>
             <MarkerZ>29</MarkerZ>
         </Marker>
         <Marker>
             <MarkerX>2261</MarkerX>
             <MarkerY>2984</MarkerY>
             <MarkerZ>29</MarkerZ>
         </Marker>
         <Marker>
             <MarkerX>1625</MarkerX>
             <MarkerY>2953</MarkerY>
             <MarkerZ>32</MarkerZ>
         </Marker>
         <Marker>
             <MarkerX>1401</MarkerX>
             <MarkerY>2664</MarkerY>
             <MarkerZ>41</MarkerZ>
         </Marker>
         <Marker>
             <MarkerX>1540</MarkerX>
             <MarkerY>2882</MarkerY>
             <MarkerZ>41</MarkerZ>
         </Marker>
         <Marker>
             <MarkerX>2117</MarkerX>
             <MarkerY>2533</MarkerY>
             <MarkerZ>41</MarkerZ>
         </Marker>
         <Marker>
             <MarkerX>2256</MarkerX>
             <MarkerY>2569</MarkerY>
             <MarkerZ>41</MarkerZ>
         </Marker>
         <Marker>
             <MarkerX>2265</MarkerX>
             <MarkerY>2846</MarkerY>
             <MarkerZ>56</MarkerZ>
         </Marker>
         <Marker>
             <MarkerX>1729</MarkerX>
             <MarkerY>3010</MarkerY>
             <MarkerZ>56</MarkerZ>
         </Marker>
         <Marker>
             <MarkerX>1442</MarkerX>
             <MarkerY>4484</MarkerY>
             <MarkerZ>65</MarkerZ>
         </Marker>
         <Marker>
             <MarkerX>1554</MarkerX>
             <MarkerY>4496</MarkerY>
             <MarkerZ>65</MarkerZ>
         </Marker>
         <Marker>
             <MarkerX>1438</MarkerX>
             <MarkerY>4378</MarkerY>
             <MarkerZ>65</MarkerZ>
         </Marker>
         <Marker>
             <MarkerX>1742</MarkerX>
             <MarkerY>4217</MarkerY>
             <MarkerZ>65</MarkerZ>
         </Marker>
         <Marker>
             <MarkerX>2292</MarkerX>
             <MarkerY>4388</MarkerY>
             <MarkerZ>62</MarkerZ>
         </Marker>
         <Marker>
             <MarkerX>2244</MarkerX>
             <MarkerY>3865</MarkerY>
             <MarkerZ>59</MarkerZ>
         </Marker>
         <Marker>
             <MarkerX>1693</MarkerX>
             <MarkerY>4137</MarkerY>
             <MarkerZ>38</MarkerZ>
         </Marker>
         <Marker>
             <MarkerX>1938</MarkerX>
             <MarkerY>3985</MarkerY>
             <MarkerZ>50</MarkerZ>
         </Marker>
         <Marker>
             <MarkerX>2514</MarkerX>
             <MarkerY>4341</MarkerY>
             <MarkerZ>44</MarkerZ>
         </Marker>
         <Marker>
             <MarkerX>1528</MarkerX>
             <MarkerY>4346</MarkerY>
             <MarkerZ>44</MarkerZ>
         </Marker>
         <Marker>
             <MarkerX>1818</MarkerX>
             <MarkerY>4208</MarkerY>
             <MarkerZ>41</MarkerZ>
         </Marker>
         <Marker>
             <MarkerX>2361</MarkerX>
             <MarkerY>4257</MarkerY>
             <MarkerZ>41</MarkerZ>
         </Marker>
         <Marker>
             <MarkerX>2312</MarkerX>
             <MarkerY>3980</MarkerY>
             <MarkerZ>38</MarkerZ>
         </Marker>
         <Marker>
             <MarkerX>2488</MarkerX>
             <MarkerY>4061</MarkerY>
             <MarkerZ>38</MarkerZ>
         </Marker>
         <Marker>
             <MarkerX>2161</MarkerX>
             <MarkerY>4114</MarkerY>
             <MarkerZ>38</MarkerZ>
         </Marker>
         <Marker>
             <MarkerX>1493</MarkerX>
             <MarkerY>4521</MarkerY>
             <MarkerZ>38</MarkerZ>
         </Marker>
         <Marker>
             <MarkerX>2236</MarkerX>
             <MarkerY>4030</MarkerY>
             <MarkerZ>35</MarkerZ>
         </Marker>
         <Marker>
             <MarkerX>2089</MarkerX>
             <MarkerY>4128</MarkerY>
             <MarkerZ>35</MarkerZ>
         </Marker>
         <Marker>
             <MarkerX>2477</MarkerX>
             <MarkerY>3945</MarkerY>
             <MarkerZ>32</MarkerZ>
         </Marker>
         <Marker>
             <MarkerX>1578</MarkerX>
             <MarkerY>4408</MarkerY>
             <MarkerZ>32</MarkerZ>
         </Marker>
         <Marker>
             <MarkerX>1528</MarkerX>
             <MarkerY>4480</MarkerY>
             <MarkerZ>32</MarkerZ>
         </Marker>
         <Marker>
             <MarkerX>2130</MarkerX>
             <MarkerY>4142</MarkerY>
             <MarkerZ>29</MarkerZ>
         </Marker>
         <Marker>
             <MarkerX>1965</MarkerX>
             <MarkerY>4280</MarkerY>
             <MarkerZ>26</MarkerZ>
         </Marker>
         <Marker>
             <MarkerX>2056</MarkerX>
             <MarkerY>4246</MarkerY>
             <MarkerZ>26</MarkerZ>
         </Marker>
         <Marker>
             <MarkerX>1825</MarkerX>
             <MarkerY>4608</MarkerY>
             <MarkerZ>20</MarkerZ>
         </Marker>
         <Marker>
             <MarkerX>2500</MarkerX>
             <MarkerY>4152</MarkerY>
             <MarkerZ>17</MarkerZ>
         </Marker>
         <Marker>
             <MarkerX>1581</MarkerX>
             <MarkerY>3812</MarkerY>
             <MarkerZ>17</MarkerZ>
         </Marker>
         <Marker>
             <MarkerX>1546</MarkerX>
             <MarkerY>4224</MarkerY>
             <MarkerZ>11</MarkerZ>
         </Marker>
         <Marker>
             <MarkerX>2588</MarkerX>
             <MarkerY>4405</MarkerY>
             <MarkerZ>11</MarkerZ>
         </Marker>
         <Marker>
             <MarkerX>1871</MarkerX>
             <MarkerY>3364</MarkerY>
             <MarkerZ>32</MarkerZ>
         </Marker>
         <Marker>
             <MarkerX>2568</MarkerX>
             <MarkerY>3637</MarkerY>
             <MarkerZ>56</MarkerZ>
         </Marker>
         <Marker>
             <MarkerX>1933</MarkerX>
             <MarkerY>3659</MarkerY>
             <MarkerZ>47</MarkerZ>
         </Marker>
         <Marker>
             <MarkerX>2545</MarkerX>
             <MarkerY>3432</MarkerY>
             <MarkerZ>41</MarkerZ>
         </Marker>
         <Marker>
             <MarkerX>2545</MarkerX>
             <MarkerY>3459</MarkerY>
             <MarkerZ>41</MarkerZ>
         </Marker>
         <Marker>
             <MarkerX>2217</MarkerX>
             <MarkerY>3221</MarkerY>
             <MarkerZ>35</MarkerZ>
         </Marker>
         <Marker>
             <MarkerX>2416</MarkerX>
             <MarkerY>3164</MarkerY>
             <MarkerZ>35</MarkerZ>
         </Marker>
         <Marker>
             <MarkerX>2359</MarkerX>
             <MarkerY>3612</MarkerY>
             <MarkerZ>35</MarkerZ>
         </Marker>
         <Marker>
             <MarkerX>2681</MarkerX>
             <MarkerY>3799</MarkerY>
             <MarkerZ>35</MarkerZ>
         </Marker>
         <Marker>
             <MarkerX>1679</MarkerX>
             <MarkerY>3752</MarkerY>
             <MarkerZ>26</MarkerZ>
         </Marker>
         <Marker>
             <MarkerX>2389</MarkerX>
             <MarkerY>3581</MarkerY>
             <MarkerZ>26</MarkerZ>
         </Marker>
         <Marker>
             <MarkerX>1524</MarkerX>
             <MarkerY>3732</MarkerY>
             <MarkerZ>11</MarkerZ>
         </Marker>
         <Marker>
             <MarkerX>1895</MarkerX>
             <MarkerY>3487</MarkerY>
             <MarkerZ>11</MarkerZ>
         </Marker>
         <Marker>
             <MarkerX>3056</MarkerX>
             <MarkerY>4250</MarkerY>
             <MarkerZ>59</MarkerZ>
         </Marker>
         <Marker>
             <MarkerX>2678</MarkerX>
             <MarkerY>4533</MarkerY>
             <MarkerZ>59</MarkerZ>
         </Marker>
         <Marker>
             <MarkerX>2970</MarkerX>
             <MarkerY>4287</MarkerY>
             <MarkerZ>59</MarkerZ>
         </Marker>
         <Marker>
             <MarkerX>3005</MarkerX>
             <MarkerY>4629</MarkerY>
             <MarkerZ>47</MarkerZ>
         </Marker>
         <Marker>
             <MarkerX>3203</MarkerX>
             <MarkerY>4586</MarkerY>
             <MarkerZ>44</MarkerZ>
         </Marker>
         <Marker>
             <MarkerX>2774</MarkerX>
             <MarkerY>4427</MarkerY>
             <MarkerZ>29</MarkerZ>
         </Marker>
         <Marker>
             <MarkerX>2772</MarkerX>
             <MarkerY>4169</MarkerY>
             <MarkerZ>29</MarkerZ>
         </Marker>
         <Marker>
             <MarkerX>2905</MarkerX>
             <MarkerY>4285</MarkerY>
             <MarkerZ>17</MarkerZ>
         </Marker>
         <Marker>
             <MarkerX>3137</MarkerX>
             <MarkerY>4618</MarkerY>
             <MarkerZ>17</MarkerZ>
         </Marker>
         <Marker>
             <MarkerX>3090</MarkerX>
             <MarkerY>4159</MarkerY>
             <MarkerZ>59</MarkerZ>
         </Marker>
         <Marker>
             <MarkerX>4020</MarkerX>
             <MarkerY>4105</MarkerY>
             <MarkerZ>65</MarkerZ>
         </Marker>
         <Marker>
             <MarkerX>3461</MarkerX>
             <MarkerY>4000</MarkerY>
             <MarkerZ>59</MarkerZ>
         </Marker>
         <Marker>
             <MarkerX>3527</MarkerX>
             <MarkerY>3968</MarkerY>
             <MarkerZ>59</MarkerZ>
         </Marker>
         <Marker>
             <MarkerX>3460</MarkerX>
             <MarkerY>3837</MarkerY>
             <MarkerZ>44</MarkerZ>
         </Marker>
         <Marker>
             <MarkerX>3148</MarkerX>
             <MarkerY>3725</MarkerY>
             <MarkerZ>44</MarkerZ>
         </Marker>
         <Marker>
             <MarkerX>3000</MarkerX>
             <MarkerY>3652</MarkerY>
             <MarkerZ>44</MarkerZ>
         </Marker>
         <Marker>
             <MarkerX>3060</MarkerX>
             <MarkerY>3629</MarkerY>
             <MarkerZ>44</MarkerZ>
         </Marker>
         <Marker>
             <MarkerX>3492</MarkerX>
             <MarkerY>3633</MarkerY>
             <MarkerZ>44</MarkerZ>
         </Marker>
         <Marker>
             <MarkerX>3873</MarkerX>
             <MarkerY>3852</MarkerY>
             <MarkerZ>41</MarkerZ>
         </Marker>
         <Marker>
             <MarkerX>3659</MarkerX>
             <MarkerY>3517</MarkerY>
             <MarkerZ>35</MarkerZ>
         </Marker>
         <Marker>
             <MarkerX>3935</MarkerX>
             <MarkerY>4024</MarkerY>
             <MarkerZ>29</MarkerZ>
         </Marker>
         <Marker>
             <MarkerX>3297</MarkerX>
             <MarkerY>4141</MarkerY>
             <MarkerZ>23</MarkerZ>
         </Marker>
         <Marker>
             <MarkerX>3221</MarkerX>
             <MarkerY>3535</MarkerY>
             <MarkerZ>17</MarkerZ>
         </Marker>
         <Marker>
             <MarkerX>3008</MarkerX>
             <MarkerY>3517</MarkerY>
             <MarkerZ>17</MarkerZ>
         </Marker>
         <Marker>
             <MarkerX>3577</MarkerX>
             <MarkerY>3599</MarkerY>
             <MarkerZ>17</MarkerZ>
         </Marker>
         <Marker>
             <MarkerX>3202</MarkerX>
             <MarkerY>3072</MarkerY>
             <MarkerZ>11</MarkerZ>
         </Marker>
         <Marker>
             <MarkerX>2738</MarkerX>
             <MarkerY>2806</MarkerY>
             <MarkerZ>29</MarkerZ>
         </Marker>
         <Marker>
             <MarkerX>2743</MarkerX>
             <MarkerY>3054</MarkerY>
             <MarkerZ>29</MarkerZ>
         </Marker>
         <Marker>
             <MarkerX>2513</MarkerX>
             <MarkerY>2782</MarkerY>
             <MarkerZ>29</MarkerZ>
         </Marker>
         <Marker>
             <MarkerX>3013</MarkerX>
             <MarkerY>2482</MarkerY>
             <MarkerZ>38</MarkerZ>
         </Marker>
         <Marker>
             <MarkerX>3121</MarkerX>
             <MarkerY>2980</MarkerY>
             <MarkerZ>41</MarkerZ>
         </Marker>
         <Marker>
             <MarkerX>3135</MarkerX>
             <MarkerY>3129</MarkerY>
             <MarkerZ>44</MarkerZ>
         </Marker>
         <Marker>
             <MarkerX>2341</MarkerX>
             <MarkerY>2657</MarkerY>
             <MarkerZ>50</MarkerZ>
         </Marker>
         <Marker>
             <MarkerX>3366</MarkerX>
             <MarkerY>2941</MarkerY>
             <MarkerZ>59</MarkerZ>
         </Marker>
         <Marker>
             <MarkerX>3103</MarkerX>
             <MarkerY>2568</MarkerY>
             <MarkerZ>59</MarkerZ>
         </Marker>
         <Marker>
             <MarkerX>2329</MarkerX>
             <MarkerY>2474</MarkerY>
             <MarkerZ>65</MarkerZ>
         </Marker>
         <Marker>
             <MarkerX>3382</MarkerX>
             <MarkerY>2618</MarkerY>
             <MarkerZ>23</MarkerZ>
         </Marker>
         <Marker>
             <MarkerX>3479</MarkerX>
             <MarkerY>2954</MarkerY>
             <MarkerZ>11</MarkerZ>
         </Marker>
         <Marker>
             <MarkerX>3383</MarkerX>
             <MarkerY>3399</MarkerY>
             <MarkerZ>8</MarkerZ>
         </Marker>
         <Marker>
             <MarkerX>2875</MarkerX>
             <MarkerY>3214</MarkerY>
             <MarkerZ>11</MarkerZ>
         </Marker>
         <Marker>
             <MarkerX>2754</MarkerX>
             <MarkerY>3234</MarkerY>
             <MarkerZ>20</MarkerZ>
         </Marker>
         <Marker>
             <MarkerX>3185</MarkerX>
             <MarkerY>3358</MarkerY>
             <MarkerZ>20</MarkerZ>
         </Marker>
         <Marker>
             <MarkerX>2950</MarkerX>
             <MarkerY>3384</MarkerY>
             <MarkerZ>29</MarkerZ>
         </Marker>
         <Marker>
             <MarkerX>2855</MarkerX>
             <MarkerY>3370</MarkerY>
             <MarkerZ>29</MarkerZ>
         </Marker>
         <Marker>
             <MarkerX>3122</MarkerX>
             <MarkerY>3340</MarkerY>
             <MarkerZ>29</MarkerZ>
         </Marker>
         <Marker>
             <MarkerX>3717</MarkerX>
             <MarkerY>3192</MarkerY>
             <MarkerZ>32</MarkerZ>
         </Marker>
         <Marker>
             <MarkerX>2983</MarkerX>
             <MarkerY>3175</MarkerY>
             <MarkerZ>41</MarkerZ>
         </Marker>
         <Marker>
             <MarkerX>2830</MarkerX>
             <MarkerY>3434</MarkerY>
             <MarkerZ>44</MarkerZ>
         </Marker>
         <Marker>
             <MarkerX>2833</MarkerX>
             <MarkerY>3474</MarkerY>
             <MarkerZ>44</MarkerZ>
         </Marker>
         <Marker>
             <MarkerX>3131</MarkerX>
             <MarkerY>3288</MarkerY>
             <MarkerZ>44</MarkerZ>
         </Marker>
         <Marker>
             <MarkerX>3507</MarkerX>
             <MarkerY>3334</MarkerY>
             <MarkerZ>53</MarkerZ>
         </Marker>
         <Marker>
             <MarkerX>2367</MarkerX>
             <MarkerY>2224</MarkerY>
             <MarkerZ>56</MarkerZ>
         </Marker>
         <Marker>
             <MarkerX>2823</MarkerX>
             <MarkerY>2087</MarkerY>
             <MarkerZ>38</MarkerZ>
         </Marker>
         <Marker>
             <MarkerX>1829</MarkerX>
             <MarkerY>1070</MarkerY>
             <MarkerZ>8</MarkerZ>
         </Marker>
         <Marker>
             <MarkerX>2023</MarkerX>
             <MarkerY>1045</MarkerY>
             <MarkerZ>20</MarkerZ>
         </Marker>
         <Marker>
             <MarkerX>1731</MarkerX>
             <MarkerY>1170</MarkerY>
             <MarkerZ>32</MarkerZ>
         </Marker>
         <Marker>
             <MarkerX>1807</MarkerX>
             <MarkerY>1209</MarkerY>
             <MarkerZ>32</MarkerZ>
         </Marker>
         <Marker>
             <MarkerX>1379</MarkerX>
             <MarkerY>1147</MarkerY>
             <MarkerZ>32</MarkerZ>
         </Marker>
         <Marker>
             <MarkerX>1861</MarkerX>
             <MarkerY>921</MarkerY>
             <MarkerZ>41</MarkerZ>
         </Marker>
         <Marker>
             <MarkerX>1555</MarkerX>
             <MarkerY>1246</MarkerY>
             <MarkerZ>47</MarkerZ>
         </Marker>
         <Marker>
             <MarkerX>1851</MarkerX>
             <MarkerY>1017</MarkerY>
             <MarkerZ>62</MarkerZ>
         </Marker>
         <Marker>
             <MarkerX>2166</MarkerX>
             <MarkerY>1450</MarkerY>
             <MarkerZ>20</MarkerZ>
         </Marker>
         <Marker>
             <MarkerX>2243</MarkerX>
             <MarkerY>1330</MarkerY>
             <MarkerZ>20</MarkerZ>
         </Marker>
         <Marker>
             <MarkerX>1417</MarkerX>
             <MarkerY>865</MarkerY>
             <MarkerZ>14</MarkerZ>
         </Marker>
         <Marker>
             <MarkerX>704</MarkerX>
             <MarkerY>1074</MarkerY>
             <MarkerZ>59</MarkerZ>
         </Marker>
         <Marker>
             <MarkerX>536</MarkerX>
             <MarkerY>1236</MarkerY>
             <MarkerZ>59</MarkerZ>
         </Marker>
         <Marker>
             <MarkerX>951</MarkerX>
             <MarkerY>725</MarkerY>
             <MarkerZ>47</MarkerZ>
         </Marker>
         <Marker>
             <MarkerX>1359</MarkerX>
             <MarkerY>647</MarkerY>
             <MarkerZ>62</MarkerZ>
         </Marker>
         <Marker>
             <MarkerX>1528</MarkerX>
             <MarkerY>545</MarkerY>
             <MarkerZ>62</MarkerZ>
         </Marker>
         <Marker>
             <MarkerX>1571</MarkerX>
             <MarkerY>559</MarkerY>
             <MarkerZ>62</MarkerZ>
         </Marker>
         <Marker>
             <MarkerX>1656</MarkerX>
             <MarkerY>616</MarkerY>
             <MarkerZ>47</MarkerZ>
         </Marker>
         <Marker>
             <MarkerX>1240</MarkerX>
             <MarkerY>410</MarkerY>
             <MarkerZ>41</MarkerZ>
         </Marker>
         <Marker>
             <MarkerX>2245</MarkerX>
             <MarkerY>2388</MarkerY>
             <MarkerZ>23</MarkerZ>
         </Marker>
         <Marker>
             <MarkerX>2043</MarkerX>
             <MarkerY>2209</MarkerY>
             <MarkerZ>23</MarkerZ>
         </Marker>
         <Marker>
             <MarkerX>1816</MarkerX>
             <MarkerY>2167</MarkerY>
             <MarkerZ>47</MarkerZ>
         </Marker>
         <Marker>
             <MarkerX>535</MarkerX>
             <MarkerY>2418</MarkerY>
             <MarkerZ>11</MarkerZ>
         </Marker>
         <Marker>
             <MarkerX>299</MarkerX>
             <MarkerY>2328</MarkerY>
             <MarkerZ>32</MarkerZ>
         </Marker>
         <Marker>
             <MarkerX>1039</MarkerX>
             <MarkerY>3121</MarkerY>
             <MarkerZ>41</MarkerZ>
         </Marker>
         <Marker>
             <MarkerX>1049</MarkerX>
             <MarkerY>3413</MarkerY>
             <MarkerZ>11</MarkerZ>
         </Marker>
         <Marker>
             <MarkerX>1246</MarkerX>
             <MarkerY>3750</MarkerY>
             <MarkerZ>26</MarkerZ>
         </Marker>
         <Marker>
             <MarkerX>1241</MarkerX>
             <MarkerY>3418</MarkerY>
             <MarkerZ>50</MarkerZ>
         </Marker>
         <Marker>
             <MarkerX>1389</MarkerX>
             <MarkerY>3862</MarkerY>
             <MarkerZ>26</MarkerZ>
         </Marker>
         <Marker>
             <MarkerX>1299</MarkerX>
             <MarkerY>4352</MarkerY>
             <MarkerZ>47</MarkerZ>
         </Marker>
         <Marker>
             <MarkerX>859</MarkerX>
             <MarkerY>3915</MarkerY>
             <MarkerZ>71</MarkerZ>
         </Marker>
         <Marker>
             <MarkerX>974</MarkerX>
             <MarkerY>3884</MarkerY>
             <MarkerZ>56</MarkerZ>
         </Marker>
         <Marker>
             <MarkerX>1343</MarkerX>
             <MarkerY>4311</MarkerY>
             <MarkerZ>53</MarkerZ>
         </Marker>
         <Marker>
             <MarkerX>2077</MarkerX>
             <MarkerY>4532</MarkerY>
             <MarkerZ>14</MarkerZ>
         </Marker>
         <Marker>
             <MarkerX>2242</MarkerX>
             <MarkerY>4925</MarkerY>
             <MarkerZ>14</MarkerZ>
         </Marker>
         <Marker>
             <MarkerX>2357</MarkerX>
             <MarkerY>4885</MarkerY>
             <MarkerZ>23</MarkerZ>
         </Marker>
         <Marker>
             <MarkerX>2423</MarkerX>
             <MarkerY>4742</MarkerY>
             <MarkerZ>59</MarkerZ>
         </Marker>
         <Marker>
             <MarkerX>2128</MarkerX>
             <MarkerY>5001</MarkerY>
             <MarkerZ>59</MarkerZ>
         </Marker>
         <Marker>
             <MarkerX>4501</MarkerX>
             <MarkerY>4443</MarkerY>
             <MarkerZ>50</MarkerZ>
         </Marker>
         <Marker>
             <MarkerX>4527</MarkerX>
             <MarkerY>4431</MarkerY>
             <MarkerZ>50</MarkerZ>
         </Marker>
         <Marker>
             <MarkerX>4283</MarkerX>
             <MarkerY>4687</MarkerY>
             <MarkerZ>50</MarkerZ>
         </Marker>
         <Marker>
             <MarkerX>4186</MarkerX>
             <MarkerY>4543</MarkerY>
             <MarkerZ>50</MarkerZ>
         </Marker>
         <Marker>
             <MarkerX>4057</MarkerX>
             <MarkerY>4759</MarkerY>
             <MarkerZ>59</MarkerZ>
         </Marker>
         <Marker>
             <MarkerX>905</MarkerX>
             <MarkerY>1811</MarkerY>
             <MarkerZ>56</MarkerZ>
         </Marker>
         <Marker>
             <MarkerX>550</MarkerX>
             <MarkerY>1892</MarkerY>
             <MarkerZ>50</MarkerZ>
         </Marker>
         <Marker>
             <MarkerX>1033</MarkerX>
             <MarkerY>1608</MarkerY>
             <MarkerZ>50</MarkerZ>
         </Marker>
         <Marker>
             <MarkerX>1106</MarkerX>
             <MarkerY>1412</MarkerY>
             <MarkerZ>50</MarkerZ>
         </Marker>
         <Marker>
             <MarkerX>858</MarkerX>
             <MarkerY>2065</MarkerY>
             <MarkerZ>50</MarkerZ>
         </Marker>
         <Marker>
             <MarkerX>760</MarkerX>
             <MarkerY>1553</MarkerY>
             <MarkerZ>44</MarkerZ>
         </Marker>
         <Marker>
             <MarkerX>429</MarkerX>
             <MarkerY>1861</MarkerY>
             <MarkerZ>44</MarkerZ>
         </Marker>
         <Marker>
             <MarkerX>1064</MarkerX>
             <MarkerY>1645</MarkerY>
             <MarkerZ>26</MarkerZ>
         </Marker>
         <Marker>
             <MarkerX>1430</MarkerX>
             <MarkerY>1317</MarkerY>
             <MarkerZ>23</MarkerZ>
         </Marker>
         <Marker>
             <MarkerX>889</MarkerX>
             <MarkerY>1901</MarkerY>
             <MarkerZ>20</MarkerZ>
         </Marker>
         <Marker>
             <MarkerX>1068</MarkerX>
             <MarkerY>1429</MarkerY>
             <MarkerZ>32</MarkerZ>
         </Marker>
         <Marker>
             <MarkerX>418</MarkerX>
             <MarkerY>1679</MarkerY>
             <MarkerZ>68</MarkerZ>
         </Marker>
         <Marker>
             <MarkerX>1877</MarkerX>
             <MarkerY>2120</MarkerY>
             <MarkerZ>47</MarkerZ>
         </Marker>
         <Marker>
             <MarkerX>1787</MarkerX>
             <MarkerY>2093</MarkerY>
             <MarkerZ>38</MarkerZ>
         </Marker>
         <Marker>
             <MarkerX>2536</MarkerX>
             <MarkerY>2117</MarkerY>
             <MarkerZ>23</MarkerZ>
         </Marker>
         <Marker>
             <MarkerX>2440</MarkerX>
             <MarkerY>1501</MarkerY>
             <MarkerZ>17</MarkerZ>
         </Marker>
         <Marker>
             <MarkerX>2051</MarkerX>
             <MarkerY>1362</MarkerY>
             <MarkerZ>14</MarkerZ>
         </Marker>
         <Marker>
             <MarkerX>2006</MarkerX>
             <MarkerY>2482</MarkerY>
             <MarkerZ>14</MarkerZ>
         </Marker>
         <Marker>
             <MarkerX>1966</MarkerX>
             <MarkerY>2468</MarkerY>
             <MarkerZ>20</MarkerZ>
         </Marker>
         <Marker>
             <MarkerX>1329</MarkerX>
             <MarkerY>2420</MarkerY>
             <MarkerZ>41</MarkerZ>
         </Marker>
         <Marker>
             <MarkerX>2209</MarkerX>
             <MarkerY>4218</MarkerY>
             <MarkerZ>44</MarkerZ>
         </Marker>
         <Marker>
             <MarkerX>2325</MarkerX>
             <MarkerY>4081</MarkerY>
             <MarkerZ>17</MarkerZ>
         </Marker>
         <Marker>
             <MarkerX>1445</MarkerX>
             <MarkerY>3741</MarkerY>
             <MarkerZ>44</MarkerZ>
         </Marker>
         <Marker>
             <MarkerX>1611</MarkerX>
             <MarkerY>3279</MarkerY>
             <MarkerZ>23</MarkerZ>
         </Marker>
         <Marker>
             <MarkerX>3001</MarkerX>
             <MarkerY>4287</MarkerY>
             <MarkerZ>35</MarkerZ>
         </Marker>
         <Marker>
             <MarkerX>2982</MarkerX>
             <MarkerY>4242</MarkerY>
             <MarkerZ>35</MarkerZ>
         </Marker>
         <Marker>
             <MarkerX>2925</MarkerX>
             <MarkerY>4505</MarkerY>
             <MarkerZ>35</MarkerZ>
         </Marker>
         <Marker>
             <MarkerX>2941</MarkerX>
             <MarkerY>4475</MarkerY>
             <MarkerZ>11</MarkerZ>
         </Marker>
         <Marker>
             <MarkerX>4172</MarkerX>
             <MarkerY>4093</MarkerY>
             <MarkerZ>32</MarkerZ>
         </Marker>
         <Marker>
             <MarkerX>3699</MarkerX>
             <MarkerY>3705</MarkerY>
             <MarkerZ>65</MarkerZ>
         </Marker>
         <Marker>
             <MarkerX>3467</MarkerX>
             <MarkerY>4097</MarkerY>
             <MarkerZ>56</MarkerZ>
         </Marker>
         <Marker>
             <MarkerX>3697</MarkerX>
             <MarkerY>3432</MarkerY>
             <MarkerZ>44</MarkerZ>
         </Marker>
         <Marker>
             <MarkerX>3852</MarkerX>
             <MarkerY>3441</MarkerY>
             <MarkerZ>44</MarkerZ>
         </Marker>
         <Marker>
             <MarkerX>4111</MarkerX>
             <MarkerY>4088</MarkerY>
             <MarkerZ>23</MarkerZ>
         </Marker>
         <Marker>
             <MarkerX>3032</MarkerX>
             <MarkerY>3997</MarkerY>
             <MarkerZ>35</MarkerZ>
         </Marker>
         <Marker>
             <MarkerX>2935</MarkerX>
             <MarkerY>3044</MarkerY>
             <MarkerZ>29</MarkerZ>
         </Marker>
         <Marker>
             <MarkerX>3474</MarkerX>
             <MarkerY>3172</MarkerY>
             <MarkerZ>35</MarkerZ>
         </Marker>
         <Marker>
             <MarkerX>2801</MarkerX>
             <MarkerY>3519</MarkerY>
             <MarkerZ>62</MarkerZ>
         </Marker>
         <Marker>
             <MarkerX>3891</MarkerX>
             <MarkerY>2984</MarkerY>
             <MarkerZ>53</MarkerZ>
         </Marker>
         <Marker>
             <MarkerX>851</MarkerX>
             <MarkerY>1178</MarkerY>
             <MarkerZ>20</MarkerZ>
         </Marker>
         <Marker>
             <MarkerX>1338</MarkerX>
             <MarkerY>1241</MarkerY>
             <MarkerZ>20</MarkerZ>
         </Marker>
         <Marker>
             <MarkerX>1519</MarkerX>
             <MarkerY>1134</MarkerY>
             <MarkerZ>23</MarkerZ>
         </Marker>
         <Marker>
             <MarkerX>1235</MarkerX>
             <MarkerY>838</MarkerY>
             <MarkerZ>23</MarkerZ>
         </Marker>
         <Marker>
             <MarkerX>1589</MarkerX>
             <MarkerY>1182</MarkerY>
             <MarkerZ>26</MarkerZ>
         </Marker>
         <Marker>
             <MarkerX>1153</MarkerX>
             <MarkerY>891</MarkerY>
             <MarkerZ>35</MarkerZ>
         </Marker>
         <Marker>
             <MarkerX>1281</MarkerX>
             <MarkerY>815</MarkerY>
             <MarkerZ>35</MarkerZ>
         </Marker>
         <Marker>
             <MarkerX>1313</MarkerX>
             <MarkerY>865</MarkerY>
             <MarkerZ>41</MarkerZ>
         </Marker>
         <Marker>
             <MarkerX>1383</MarkerX>
             <MarkerY>1266</MarkerY>
             <MarkerZ>41</MarkerZ>
         </Marker>
         <Marker>
             <MarkerX>1214</MarkerX>
             <MarkerY>1266</MarkerY>
             <MarkerZ>41</MarkerZ>
         </Marker>
         <Marker>
             <MarkerX>2081</MarkerX>
             <MarkerY>847</MarkerY>
             <MarkerZ>41</MarkerZ>
         </Marker>
         <Marker>
             <MarkerX>1555</MarkerX>
             <MarkerY>949</MarkerY>
             <MarkerZ>56</MarkerZ>
         </Marker>
         <Marker>
             <MarkerX>1719</MarkerX>
             <MarkerY>982</MarkerY>
             <MarkerZ>56</MarkerZ>
         </Marker>
         <Marker>
             <MarkerX>2170</MarkerX>
             <MarkerY>1295</MarkerY>
             <MarkerZ>62</MarkerZ>
         </Marker>
         <Marker>
             <MarkerX>815</MarkerX>
             <MarkerY>1046</MarkerY>
             <MarkerZ>65</MarkerZ>
         </Marker>
         <Marker>
             <MarkerX>1496</MarkerX>
             <MarkerY>1374</MarkerY>
             <MarkerZ>8</MarkerZ>
         </Marker>
         <Marker>
             <MarkerX>863</MarkerX>
             <MarkerY>804</MarkerY>
             <MarkerZ>29</MarkerZ>
         </Marker>
         <Marker>
             <MarkerX>1582</MarkerX>
             <MarkerY>766</MarkerY>
             <MarkerZ>56</MarkerZ>
         </Marker>
         <Marker>
             <MarkerX>825</MarkerX>
             <MarkerY>2464</MarkerY>
             <MarkerZ>11</MarkerZ>
         </Marker>
         <Marker>
             <MarkerX>640</MarkerX>
             <MarkerY>2673</MarkerY>
             <MarkerZ>44</MarkerZ>
         </Marker>
         <Marker>
             <MarkerX>1167</MarkerX>
             <MarkerY>3684</MarkerY>
             <MarkerZ>11</MarkerZ>
         </Marker>
         <Marker>
             <MarkerX>1373</MarkerX>
             <MarkerY>3803</MarkerY>
             <MarkerZ>14</MarkerZ>
         </Marker>
         <Marker>
             <MarkerX>1544</MarkerX>
             <MarkerY>4387</MarkerY>
             <MarkerZ>17</MarkerZ>
         </Marker>
         <Marker>
             <MarkerX>2791</MarkerX>
             <MarkerY>4568</MarkerY>
             <MarkerZ>35</MarkerZ>
         </Marker>
         <Marker>
             <MarkerX>3330</MarkerX>
             <MarkerY>4858</MarkerY>
             <MarkerZ>62</MarkerZ>
         </Marker>
         <Marker>
             <MarkerX>3215</MarkerX>
             <MarkerY>4848</MarkerY>
             <MarkerZ>62</MarkerZ>
         </Marker>
         <Marker>
             <MarkerX>3142</MarkerX>
             <MarkerY>4905</MarkerY>
             <MarkerZ>14</MarkerZ>
         </Marker>
         <Marker>
             <MarkerX>3443</MarkerX>
             <MarkerY>4380</MarkerY>
             <MarkerZ>14</MarkerZ>
         </Marker>
         <Marker>
             <MarkerX>3650</MarkerX>
             <MarkerY>4727</MarkerY>
             <MarkerZ>38</MarkerZ>
         </Marker>
         <Marker>
             <MarkerX>1346</MarkerX>
             <MarkerY>2097</MarkerY>
             <MarkerZ>26</MarkerZ>
         </Marker>
         <Marker>
             <MarkerX>513</MarkerX>
             <MarkerY>1447</MarkerY>
             <MarkerZ>8</MarkerZ>
         </Marker>
         <Marker>
             <MarkerX>2228</MarkerX>
             <MarkerY>1378</MarkerY>
             <MarkerZ>68</MarkerZ>
         </Marker>
         <Marker>
             <MarkerX>2191</MarkerX>
             <MarkerY>1348</MarkerY>
             <MarkerZ>56</MarkerZ>
         </Marker>
         <Marker>
             <MarkerX>1888</MarkerX>
             <MarkerY>1896</MarkerY>
             <MarkerZ>23</MarkerZ>
         </Marker>
         <Marker>
             <MarkerX>2783</MarkerX>
             <MarkerY>2000</MarkerY>
             <MarkerZ>23</MarkerZ>
         </Marker>
         <Marker>
             <MarkerX>1844</MarkerX>
             <MarkerY>1674</MarkerY>
             <MarkerZ>17</MarkerZ>
         </Marker>
         <Marker>
             <MarkerX>1590</MarkerX>
             <MarkerY>2713</MarkerY>
             <MarkerZ>17</MarkerZ>
         </Marker>
         <Marker>
             <MarkerX>1385</MarkerX>
             <MarkerY>2713</MarkerY>
             <MarkerZ>29</MarkerZ>
         </Marker>
         <Marker>
             <MarkerX>2241</MarkerX>
             <MarkerY>2684</MarkerY>
             <MarkerZ>47</MarkerZ>
         </Marker>
         <Marker>
             <MarkerX>2096</MarkerX>
             <MarkerY>2780</MarkerY>
             <MarkerZ>47</MarkerZ>
         </Marker>
         <Marker>
             <MarkerX>1572</MarkerX>
             <MarkerY>3029</MarkerY>
             <MarkerZ>62</MarkerZ>
         </Marker>
         <Marker>
             <MarkerX>2030</MarkerX>
             <MarkerY>2881</MarkerY>
             <MarkerZ>71</MarkerZ>
         </Marker>
         <Marker>
             <MarkerX>2070</MarkerX>
             <MarkerY>3876</MarkerY>
             <MarkerZ>65</MarkerZ>
         </Marker>
         <Marker>
             <MarkerX>1958</MarkerX>
             <MarkerY>4177</MarkerY>
             <MarkerZ>62</MarkerZ>
         </Marker>
         <Marker>
             <MarkerX>2156</MarkerX>
             <MarkerY>4197</MarkerY>
             <MarkerZ>38</MarkerZ>
         </Marker>
         <Marker>
             <MarkerX>2580</MarkerX>
             <MarkerY>4102</MarkerY>
             <MarkerZ>32</MarkerZ>
         </Marker>
         <Marker>
             <MarkerX>1448</MarkerX>
             <MarkerY>4010</MarkerY>
             <MarkerZ>29</MarkerZ>
         </Marker>
         <Marker>
             <MarkerX>1398</MarkerX>
             <MarkerY>4329</MarkerY>
             <MarkerZ>20</MarkerZ>
         </Marker>
         <Marker>
             <MarkerX>1536</MarkerX>
             <MarkerY>4284</MarkerY>
             <MarkerZ>20</MarkerZ>
         </Marker>
         <Marker>
             <MarkerX>1494</MarkerX>
             <MarkerY>4404</MarkerY>
             <MarkerZ>20</MarkerZ>
         </Marker>
         <Marker>
             <MarkerX>1385</MarkerX>
             <MarkerY>3495</MarkerY>
             <MarkerZ>41</MarkerZ>
         </Marker>
         <Marker>
             <MarkerX>2233</MarkerX>
             <MarkerY>3596</MarkerY>
             <MarkerZ>20</MarkerZ>
         </Marker>
         <Marker>
             <MarkerX>2236</MarkerX>
             <MarkerY>3293</MarkerY>
             <MarkerZ>17</MarkerZ>
         </Marker>
         <Marker>
             <MarkerX>3077</MarkerX>
             <MarkerY>4459</MarkerY>
             <MarkerZ>47</MarkerZ>
         </Marker>
         <Marker>
             <MarkerX>3267</MarkerX>
             <MarkerY>4328</MarkerY>
             <MarkerZ>44</MarkerZ>
         </Marker>
         <Marker>
             <MarkerX>3148</MarkerX>
             <MarkerY>4539</MarkerY>
             <MarkerZ>44</MarkerZ>
         </Marker>
         <Marker>
             <MarkerX>2948</MarkerX>
             <MarkerY>4288</MarkerY>
             <MarkerZ>35</MarkerZ>
         </Marker>
         <Marker>
             <MarkerX>3402</MarkerX>
             <MarkerY>4179</MarkerY>
             <MarkerZ>35</MarkerZ>
         </Marker>
         <Marker>
             <MarkerX>3104</MarkerX>
             <MarkerY>4565</MarkerY>
             <MarkerZ>17</MarkerZ>
         </Marker>
         <Marker>
             <MarkerX>3197</MarkerX>
             <MarkerY>3880</MarkerY>
             <MarkerZ>65</MarkerZ>
         </Marker>
         <Marker>
             <MarkerX>3888</MarkerX>
             <MarkerY>3915</MarkerY>
             <MarkerZ>65</MarkerZ>
         </Marker>
         <Marker>
             <MarkerX>3148</MarkerX>
             <MarkerY>3893</MarkerY>
             <MarkerZ>44</MarkerZ>
         </Marker>
         <Marker>
             <MarkerX>3597</MarkerX>
             <MarkerY>4135</MarkerY>
             <MarkerZ>41</MarkerZ>
         </Marker>
         <Marker>
             <MarkerX>3841</MarkerX>
             <MarkerY>4172</MarkerY>
             <MarkerZ>20</MarkerZ>
         </Marker>
         <Marker>
             <MarkerX>4056</MarkerX>
             <MarkerY>3855</MarkerY>
             <MarkerZ>17</MarkerZ>
         </Marker>
         <Marker>
             <MarkerX>3269</MarkerX>
             <MarkerY>2673</MarkerY>
             <MarkerZ>11</MarkerZ>
         </Marker>
         <Marker>
             <MarkerX>3049</MarkerX>
             <MarkerY>2400</MarkerY>
             <MarkerZ>11</MarkerZ>
         </Marker>
         <Marker>
             <MarkerX>3594</MarkerX>
             <MarkerY>3042</MarkerY>
             <MarkerZ>47</MarkerZ>
         </Marker>
         <Marker>
             <MarkerX>3254</MarkerX>
             <MarkerY>3163</MarkerY>
             <MarkerZ>17</MarkerZ>
         </Marker>
         <Marker>
             <MarkerX>3102</MarkerX>
             <MarkerY>3366</MarkerY>
             <MarkerZ>35</MarkerZ>
         </Marker>
         <Marker>
             <MarkerX>3769</MarkerX>
             <MarkerY>3059</MarkerY>
             <MarkerZ>53</MarkerZ>
         </Marker>
         <Marker>
             <MarkerX>2772</MarkerX>
             <MarkerY>2230</MarkerY>
             <MarkerZ>38</MarkerZ>
         </Marker>
         <Marker>
             <MarkerX>2221</MarkerX>
             <MarkerY>1169</MarkerY>
             <MarkerZ>8</MarkerZ>
         </Marker>
         <Marker>
             <MarkerX>1553</MarkerX>
             <MarkerY>901</MarkerY>
             <MarkerZ>8</MarkerZ>
         </Marker>
         <Marker>
             <MarkerX>1055</MarkerX>
             <MarkerY>971</MarkerY>
             <MarkerZ>14</MarkerZ>
         </Marker>
         <Marker>
             <MarkerX>1239</MarkerX>
             <MarkerY>954</MarkerY>
             <MarkerZ>20</MarkerZ>
         </Marker>
         <Marker>
             <MarkerX>1562</MarkerX>
             <MarkerY>496</MarkerY>
             <MarkerZ>47</MarkerZ>
         </Marker>
         <Marker>
             <MarkerX>952</MarkerX>
             <MarkerY>2722</MarkerY>
             <MarkerZ>7</MarkerZ>
         </Marker>
         <Marker>
             <MarkerX>4443</MarkerX>
             <MarkerY>4449</MarkerY>
             <MarkerZ>27</MarkerZ>
         </Marker>
         <Marker>
             <MarkerX>3307</MarkerX>
             <MarkerY>5175</MarkerY>
             <MarkerZ>60</MarkerZ>
         </Marker>
         <Marker>
             <MarkerX>1648</MarkerX>
             <MarkerY>3448</MarkerY>
             <MarkerZ>10</MarkerZ>
         </Marker>
         <Marker>
             <MarkerX>797</MarkerX>
             <MarkerY>2858</MarkerY>
             <MarkerZ>70</MarkerZ>
         </Marker>
         <Marker>
             <MarkerX>1311</MarkerX>
             <MarkerY>2855</MarkerY>
             <MarkerZ>37</MarkerZ>
         </Marker>
         <Marker>
             <MarkerX>1349</MarkerX>
             <MarkerY>2132</MarkerY>
             <MarkerZ>28</MarkerZ>
         </Marker>
         <Marker>
             <MarkerX>2804</MarkerX>
             <MarkerY>3726</MarkerY>
             <MarkerZ>37</MarkerZ>
         </Marker>
     </Marker_Type>
     <Marker_Type><!-- Type 2: GCaMP+ CR++ -->
         <Type>2</Type>
         <Marker>
             <MarkerX>255</MarkerX>
             <MarkerY>2197</MarkerY>
             <MarkerZ>50</MarkerZ>
         </Marker>
         <Marker>
             <MarkerX>248</MarkerX>
             <MarkerY>2562</MarkerY>
             <MarkerZ>65</MarkerZ>
         </Marker>
         <Marker>
             <MarkerX>992</MarkerX>
             <MarkerY>2842</MarkerY>
             <MarkerZ>23</MarkerZ>
         </Marker>
         <Marker>
             <MarkerX>704</MarkerX>
             <MarkerY>3322</MarkerY>
             <MarkerZ>11</MarkerZ>
         </Marker>
         <Marker>
             <MarkerX>951</MarkerX>
             <MarkerY>3596</MarkerY>
             <MarkerZ>11</MarkerZ>
         </Marker>
         <Marker>
             <MarkerX>1262</MarkerX>
             <MarkerY>3727</MarkerY>
             <MarkerZ>62</MarkerZ>
         </Marker>
         <Marker>
             <MarkerX>1272</MarkerX>
             <MarkerY>3998</MarkerY>
             <MarkerZ>11</MarkerZ>
         </Marker>
         <Marker>
             <MarkerX>1062</MarkerX>
             <MarkerY>3976</MarkerY>
             <MarkerZ>56</MarkerZ>
         </Marker>
         <Marker>
             <MarkerX>1228</MarkerX>
             <MarkerY>3863</MarkerY>
             <MarkerZ>56</MarkerZ>
         </Marker>
         <Marker>
             <MarkerX>1347</MarkerX>
             <MarkerY>3912</MarkerY>
             <MarkerZ>59</MarkerZ>
         </Marker>
         <Marker>
             <MarkerX>1073</MarkerX>
             <MarkerY>3910</MarkerY>
             <MarkerZ>53</MarkerZ>
         </Marker>
         <Marker>
             <MarkerX>1500</MarkerX>
             <MarkerY>4211</MarkerY>
             <MarkerZ>14</MarkerZ>
         </Marker>
         <Marker>
             <MarkerX>2712</MarkerX>
             <MarkerY>1380</MarkerY>
             <MarkerZ>59</MarkerZ>
         </Marker>
         <Marker>
             <MarkerX>2792</MarkerX>
             <MarkerY>1490</MarkerY>
             <MarkerZ>56</MarkerZ>
         </Marker>
         <Marker>
             <MarkerX>2769</MarkerX>
             <MarkerY>1573</MarkerY>
             <MarkerZ>56</MarkerZ>
         </Marker>
         <Marker>
             <MarkerX>1536</MarkerX>
             <MarkerY>1846</MarkerY>
             <MarkerZ>17</MarkerZ>
         </Marker>
         <Marker>
             <MarkerX>1554</MarkerX>
             <MarkerY>2728</MarkerY>
             <MarkerZ>14</MarkerZ>
         </Marker>
         <Marker>
             <MarkerX>3145</MarkerX>
             <MarkerY>2594</MarkerY>
             <MarkerZ>14</MarkerZ>
         </Marker>
         <Marker>
             <MarkerX>1854</MarkerX>
             <MarkerY>1197</MarkerY>
             <MarkerZ>8</MarkerZ>
         </Marker>
         <Marker>
             <MarkerX>921</MarkerX>
             <MarkerY>1207</MarkerY>
             <MarkerZ>14</MarkerZ>
         </Marker>
         <Marker>
             <MarkerX>1809</MarkerX>
             <MarkerY>1165</MarkerY>
             <MarkerZ>17</MarkerZ>
         </Marker>
         <Marker>
             <MarkerX>1847</MarkerX>
             <MarkerY>1119</MarkerY>
             <MarkerZ>17</MarkerZ>
         </Marker>
         <Marker>
             <MarkerX>1973</MarkerX>
             <MarkerY>922</MarkerY>
             <MarkerZ>62</MarkerZ>
         </Marker>
         <Marker>
             <MarkerX>2126</MarkerX>
             <MarkerY>1175</MarkerY>
             <MarkerZ>23</MarkerZ>
         </Marker>
         <Marker>
             <MarkerX>1288</MarkerX>
             <MarkerY>634</MarkerY>
             <MarkerZ>62</MarkerZ>
         </Marker>
         <Marker>
             <MarkerX>1749</MarkerX>
             <MarkerY>610</MarkerY>
             <MarkerZ>50</MarkerZ>
         </Marker>
         <Marker>
             <MarkerX>519</MarkerX>
             <MarkerY>2385</MarkerY>
             <MarkerZ>20</MarkerZ>
         </Marker>
         <Marker>
             <MarkerX>548</MarkerX>
             <MarkerY>2184</MarkerY>
             <MarkerZ>23</MarkerZ>
         </Marker>
         <Marker>
             <MarkerX>169</MarkerX>
             <MarkerY>2346</MarkerY>
             <MarkerZ>26</MarkerZ>
         </Marker>
         <Marker>
             <MarkerX>156</MarkerX>
             <MarkerY>2290</MarkerY>
             <MarkerZ>35</MarkerZ>
         </Marker>
         <Marker>
             <MarkerX>758</MarkerX>
             <MarkerY>2693</MarkerY>
             <MarkerZ>38</MarkerZ>
         </Marker>
         <Marker>
             <MarkerX>665</MarkerX>
             <MarkerY>2177</MarkerY>
             <MarkerZ>50</MarkerZ>
         </Marker>
         <Marker>
             <MarkerX>367</MarkerX>
             <MarkerY>2334</MarkerY>
             <MarkerZ>65</MarkerZ>
         </Marker>
         <Marker>
             <MarkerX>326</MarkerX>
             <MarkerY>2233</MarkerY>
             <MarkerZ>71</MarkerZ>
         </Marker>
         <Marker>
             <MarkerX>269</MarkerX>
             <MarkerY>2591</MarkerY>
             <MarkerZ>53</MarkerZ>
         </Marker>
         <Marker>
             <MarkerX>942</MarkerX>
             <MarkerY>2106</MarkerY>
             <MarkerZ>47</MarkerZ>
         </Marker>
         <Marker>
             <MarkerX>436</MarkerX>
             <MarkerY>2698</MarkerY>
             <MarkerZ>8</MarkerZ>
         </Marker>
         <Marker>
             <MarkerX>772</MarkerX>
             <MarkerY>2843</MarkerY>
             <MarkerZ>8</MarkerZ>
         </Marker>
         <Marker>
             <MarkerX>593</MarkerX>
             <MarkerY>2860</MarkerY>
             <MarkerZ>8</MarkerZ>
         </Marker>
         <Marker>
             <MarkerX>1116</MarkerX>
             <MarkerY>3143</MarkerY>
             <MarkerZ>26</MarkerZ>
         </Marker>
         <Marker>
             <MarkerX>581</MarkerX>
             <MarkerY>2747</MarkerY>
             <MarkerZ>32</MarkerZ>
         </Marker>
         <Marker>
             <MarkerX>474</MarkerX>
             <MarkerY>2867</MarkerY>
             <MarkerZ>44</MarkerZ>
         </Marker>
         <Marker>
             <MarkerX>771</MarkerX>
             <MarkerY>3247</MarkerY>
             <MarkerZ>53</MarkerZ>
         </Marker>
         <Marker>
             <MarkerX>283</MarkerX>
             <MarkerY>2768</MarkerY>
             <MarkerZ>56</MarkerZ>
         </Marker>
         <Marker>
             <MarkerX>583</MarkerX>
             <MarkerY>3005</MarkerY>
             <MarkerZ>59</MarkerZ>
         </Marker>
         <Marker>
             <MarkerX>605</MarkerX>
             <MarkerY>2887</MarkerY>
             <MarkerZ>59</MarkerZ>
         </Marker>
         <Marker>
             <MarkerX>959</MarkerX>
             <MarkerY>3429</MarkerY>
             <MarkerZ>17</MarkerZ>
         </Marker>
         <Marker>
             <MarkerX>927</MarkerX>
             <MarkerY>3406</MarkerY>
             <MarkerZ>17</MarkerZ>
         </Marker>
         <Marker>
             <MarkerX>825</MarkerX>
             <MarkerY>3641</MarkerY>
             <MarkerZ>23</MarkerZ>
         </Marker>
         <Marker>
             <MarkerX>746</MarkerX>
             <MarkerY>3695</MarkerY>
             <MarkerZ>23</MarkerZ>
         </Marker>
         <Marker>
             <MarkerX>651</MarkerX>
             <MarkerY>3774</MarkerY>
             <MarkerZ>23</MarkerZ>
         </Marker>
         <Marker>
             <MarkerX>589</MarkerX>
             <MarkerY>3720</MarkerY>
             <MarkerZ>26</MarkerZ>
         </Marker>
         <Marker>
             <MarkerX>486</MarkerX>
             <MarkerY>3454</MarkerY>
             <MarkerZ>26</MarkerZ>
         </Marker>
         <Marker>
             <MarkerX>1234</MarkerX>
             <MarkerY>3328</MarkerY>
             <MarkerZ>35</MarkerZ>
         </Marker>
         <Marker>
             <MarkerX>398</MarkerX>
             <MarkerY>3366</MarkerY>
             <MarkerZ>50</MarkerZ>
         </Marker>
         <Marker>
             <MarkerX>998</MarkerX>
             <MarkerY>3411</MarkerY>
             <MarkerZ>68</MarkerZ>
         </Marker>
         <Marker>
             <MarkerX>1332</MarkerX>
             <MarkerY>3977</MarkerY>
             <MarkerZ>11</MarkerZ>
         </Marker>
         <Marker>
             <MarkerX>1121</MarkerX>
             <MarkerY>3941</MarkerY>
             <MarkerZ>41</MarkerZ>
         </Marker>
         <Marker>
             <MarkerX>1360</MarkerX>
             <MarkerY>4227</MarkerY>
             <MarkerZ>41</MarkerZ>
         </Marker>
         <Marker>
             <MarkerX>1135</MarkerX>
             <MarkerY>3912</MarkerY>
             <MarkerZ>47</MarkerZ>
         </Marker>
         <Marker>
             <MarkerX>1022</MarkerX>
             <MarkerY>3978</MarkerY>
             <MarkerZ>56</MarkerZ>
         </Marker>
         <Marker>
             <MarkerX>1278</MarkerX>
             <MarkerY>4143</MarkerY>
             <MarkerZ>56</MarkerZ>
         </Marker>
         <Marker>
             <MarkerX>906</MarkerX>
             <MarkerY>4058</MarkerY>
             <MarkerZ>56</MarkerZ>
         </Marker>
         <Marker>
             <MarkerX>1195</MarkerX>
             <MarkerY>4018</MarkerY>
             <MarkerZ>65</MarkerZ>
         </Marker>
         <Marker>
             <MarkerX>1209</MarkerX>
             <MarkerY>4239</MarkerY>
             <MarkerZ>68</MarkerZ>
         </Marker>
         <Marker>
             <MarkerX>2302</MarkerX>
             <MarkerY>4265</MarkerY>
             <MarkerZ>17</MarkerZ>
         </Marker>
         <Marker>
             <MarkerX>2842</MarkerX>
             <MarkerY>4747</MarkerY>
             <MarkerZ>17</MarkerZ>
         </Marker>
         <Marker>
             <MarkerX>1875</MarkerX>
             <MarkerY>4718</MarkerY>
             <MarkerZ>35</MarkerZ>
         </Marker>
         <Marker>
             <MarkerX>1866</MarkerX>
             <MarkerY>4650</MarkerY>
             <MarkerZ>47</MarkerZ>
         </Marker>
         <Marker>
             <MarkerX>2754</MarkerX>
             <MarkerY>4979</MarkerY>
             <MarkerZ>53</MarkerZ>
         </Marker>
         <Marker>
             <MarkerX>2717</MarkerX>
             <MarkerY>4708</MarkerY>
             <MarkerZ>53</MarkerZ>
         </Marker>
         <Marker>
             <MarkerX>2124</MarkerX>
             <MarkerY>4957</MarkerY>
             <MarkerZ>59</MarkerZ>
         </Marker>
         <Marker>
             <MarkerX>2719</MarkerX>
             <MarkerY>5168</MarkerY>
             <MarkerZ>59</MarkerZ>
         </Marker>
         <Marker>
             <MarkerX>3414</MarkerX>
             <MarkerY>4908</MarkerY>
             <MarkerZ>17</MarkerZ>
         </Marker>
         <Marker>
             <MarkerX>4461</MarkerX>
             <MarkerY>4628</MarkerY>
             <MarkerZ>14</MarkerZ>
         </Marker>
         <Marker>
             <MarkerX>4335</MarkerX>
             <MarkerY>4665</MarkerY>
             <MarkerZ>14</MarkerZ>
         </Marker>
         <Marker>
             <MarkerX>3907</MarkerX>
             <MarkerY>4976</MarkerY>
             <MarkerZ>23</MarkerZ>
         </Marker>
         <Marker>
             <MarkerX>4378</MarkerX>
             <MarkerY>4411</MarkerY>
             <MarkerZ>32</MarkerZ>
         </Marker>
         <Marker>
             <MarkerX>4135</MarkerX>
             <MarkerY>4268</MarkerY>
             <MarkerZ>38</MarkerZ>
         </Marker>
         <Marker>
             <MarkerX>4242</MarkerX>
             <MarkerY>4388</MarkerY>
             <MarkerZ>38</MarkerZ>
         </Marker>
         <Marker>
             <MarkerX>4801</MarkerX>
             <MarkerY>4455</MarkerY>
             <MarkerZ>44</MarkerZ>
         </Marker>
         <Marker>
             <MarkerX>4039</MarkerX>
             <MarkerY>4557</MarkerY>
             <MarkerZ>44</MarkerZ>
         </Marker>
         <Marker>
             <MarkerX>4127</MarkerX>
             <MarkerY>4631</MarkerY>
             <MarkerZ>44</MarkerZ>
         </Marker>
         <Marker>
             <MarkerX>4507</MarkerX>
             <MarkerY>4749</MarkerY>
             <MarkerZ>50</MarkerZ>
         </Marker>
         <Marker>
             <MarkerX>4350</MarkerX>
             <MarkerY>4281</MarkerY>
             <MarkerZ>50</MarkerZ>
         </Marker>
         <Marker>
             <MarkerX>1004</MarkerX>
             <MarkerY>1473</MarkerY>
             <MarkerZ>50</MarkerZ>
         </Marker>
         <Marker>
             <MarkerX>1090</MarkerX>
             <MarkerY>1339</MarkerY>
             <MarkerZ>23</MarkerZ>
         </Marker>
         <Marker>
             <MarkerX>1662</MarkerX>
             <MarkerY>3045</MarkerY>
             <MarkerZ>59</MarkerZ>
         </Marker>
         <Marker>
             <MarkerX>1437</MarkerX>
             <MarkerY>4421</MarkerY>
             <MarkerZ>65</MarkerZ>
         </Marker>
         <Marker>
             <MarkerX>1446</MarkerX>
             <MarkerY>4574</MarkerY>
             <MarkerZ>62</MarkerZ>
         </Marker>
         <Marker>
             <MarkerX>1734</MarkerX>
             <MarkerY>4298</MarkerY>
             <MarkerZ>56</MarkerZ>
         </Marker>
         <Marker>
             <MarkerX>2004</MarkerX>
             <MarkerY>3810</MarkerY>
             <MarkerZ>56</MarkerZ>
         </Marker>
         <Marker>
             <MarkerX>1478</MarkerX>
             <MarkerY>4341</MarkerY>
             <MarkerZ>41</MarkerZ>
         </Marker>
         <Marker>
             <MarkerX>1908</MarkerX>
             <MarkerY>3904</MarkerY>
             <MarkerZ>38</MarkerZ>
         </Marker>
         <Marker>
             <MarkerX>2308</MarkerX>
             <MarkerY>4473</MarkerY>
             <MarkerZ>47</MarkerZ>
         </Marker>
         <Marker>
             <MarkerX>2145</MarkerX>
             <MarkerY>4473</MarkerY>
             <MarkerZ>38</MarkerZ>
         </Marker>
         <Marker>
             <MarkerX>2388</MarkerX>
             <MarkerY>4041</MarkerY>
             <MarkerZ>35</MarkerZ>
         </Marker>
         <Marker>
             <MarkerX>1582</MarkerX>
             <MarkerY>4501</MarkerY>
             <MarkerZ>32</MarkerZ>
         </Marker>
         <Marker>
             <MarkerX>2237</MarkerX>
             <MarkerY>4128</MarkerY>
             <MarkerZ>29</MarkerZ>
         </Marker>
         <Marker>
             <MarkerX>2304</MarkerX>
             <MarkerY>4069</MarkerY>
             <MarkerZ>11</MarkerZ>
         </Marker>
         <Marker>
             <MarkerX>1336</MarkerX>
             <MarkerY>3336</MarkerY>
             <MarkerZ>29</MarkerZ>
         </Marker>
         <Marker>
             <MarkerX>1976</MarkerX>
             <MarkerY>3680</MarkerY>
             <MarkerZ>29</MarkerZ>
         </Marker>
         <Marker>
             <MarkerX>2323</MarkerX>
             <MarkerY>3425</MarkerY>
             <MarkerZ>20</MarkerZ>
         </Marker>
         <Marker>
             <MarkerX>3179</MarkerX>
             <MarkerY>4295</MarkerY>
             <MarkerZ>11</MarkerZ>
         </Marker>
         <Marker>
             <MarkerX>4137</MarkerX>
             <MarkerY>3868</MarkerY>
             <MarkerZ>59</MarkerZ>
         </Marker>
         <Marker>
             <MarkerX>3101</MarkerX>
             <MarkerY>3815</MarkerY>
             <MarkerZ>56</MarkerZ>
         </Marker>
         <Marker>
             <MarkerX>4139</MarkerX>
             <MarkerY>4189</MarkerY>
             <MarkerZ>41</MarkerZ>
         </Marker>
         <Marker>
             <MarkerX>4276</MarkerX>
             <MarkerY>4196</MarkerY>
             <MarkerZ>41</MarkerZ>
         </Marker>
         <Marker>
             <MarkerX>4151</MarkerX>
             <MarkerY>3925</MarkerY>
             <MarkerZ>32</MarkerZ>
         </Marker>
         <Marker>
             <MarkerX>4261</MarkerX>
             <MarkerY>4097</MarkerY>
             <MarkerZ>32</MarkerZ>
         </Marker>
         <Marker>
             <MarkerX>2996</MarkerX>
             <MarkerY>4087</MarkerY>
             <MarkerZ>29</MarkerZ>
         </Marker>
         <Marker>
             <MarkerX>3203</MarkerX>
             <MarkerY>4083</MarkerY>
             <MarkerZ>26</MarkerZ>
         </Marker>
         <Marker>
             <MarkerX>3609</MarkerX>
             <MarkerY>3553</MarkerY>
             <MarkerZ>17</MarkerZ>
         </Marker>
         <Marker>
             <MarkerX>3204</MarkerX>
             <MarkerY>3684</MarkerY>
             <MarkerZ>11</MarkerZ>
         </Marker>
         <Marker>
             <MarkerX>3022</MarkerX>
             <MarkerY>2809</MarkerY>
             <MarkerZ>23</MarkerZ>
         </Marker>
         <Marker>
             <MarkerX>3241</MarkerX>
             <MarkerY>2594</MarkerY>
             <MarkerZ>23</MarkerZ>
         </Marker>
         <Marker>
             <MarkerX>2221</MarkerX>
             <MarkerY>3105</MarkerY>
             <MarkerZ>41</MarkerZ>
         </Marker>
         <Marker>
             <MarkerX>3630</MarkerX>
             <MarkerY>3041</MarkerY>
             <MarkerZ>65</MarkerZ>
         </Marker>
         <Marker>
             <MarkerX>3631</MarkerX>
             <MarkerY>2884</MarkerY>
             <MarkerZ>53</MarkerZ>
         </Marker>
         <Marker>
             <MarkerX>3661</MarkerX>
             <MarkerY>2816</MarkerY>
             <MarkerZ>47</MarkerZ>
         </Marker>
         <Marker>
             <MarkerX>3178</MarkerX>
             <MarkerY>3076</MarkerY>
             <MarkerZ>29</MarkerZ>
         </Marker>
         <Marker>
             <MarkerX>3669</MarkerX>
             <MarkerY>3208</MarkerY>
             <MarkerZ>8</MarkerZ>
         </Marker>
         <Marker>
             <MarkerX>3653</MarkerX>
             <MarkerY>3359</MarkerY>
             <MarkerZ>20</MarkerZ>
         </Marker>
         <Marker>
             <MarkerX>2769</MarkerX>
             <MarkerY>3518</MarkerY>
             <MarkerZ>20</MarkerZ>
         </Marker>
         <Marker>
             <MarkerX>3267</MarkerX>
             <MarkerY>3266</MarkerY>
             <MarkerZ>35</MarkerZ>
         </Marker>
         <Marker>
             <MarkerX>3597</MarkerX>
             <MarkerY>3364</MarkerY>
             <MarkerZ>41</MarkerZ>
         </Marker>
         <Marker>
             <MarkerX>3581</MarkerX>
             <MarkerY>3324</MarkerY>
             <MarkerZ>41</MarkerZ>
         </Marker>
         <Marker>
             <MarkerX>3874</MarkerX>
             <MarkerY>3260</MarkerY>
             <MarkerZ>44</MarkerZ>
         </Marker>
         <Marker>
             <MarkerX>1990</MarkerX>
             <MarkerY>1094</MarkerY>
             <MarkerZ>8</MarkerZ>
         </Marker>
         <Marker>
             <MarkerX>1493</MarkerX>
             <MarkerY>915</MarkerY>
             <MarkerZ>14</MarkerZ>
         </Marker>
         <Marker>
             <MarkerX>1137</MarkerX>
             <MarkerY>1034</MarkerY>
             <MarkerZ>14</MarkerZ>
         </Marker>
         <Marker>
             <MarkerX>1547</MarkerX>
             <MarkerY>1322</MarkerY>
             <MarkerZ>14</MarkerZ>
         </Marker>
         <Marker>
             <MarkerX>1993</MarkerX>
             <MarkerY>1194</MarkerY>
             <MarkerZ>32</MarkerZ>
         </Marker>
         <Marker>
             <MarkerX>2198</MarkerX>
             <MarkerY>1243</MarkerY>
             <MarkerZ>32</MarkerZ>
         </Marker>
         <Marker>
             <MarkerX>2249</MarkerX>
             <MarkerY>1162</MarkerY>
             <MarkerZ>50</MarkerZ>
         </Marker>
         <Marker>
             <MarkerX>2071</MarkerX>
             <MarkerY>1095</MarkerY>
             <MarkerZ>53</MarkerZ>
         </Marker>
         <Marker>
             <MarkerX>1290</MarkerX>
             <MarkerY>1270</MarkerY>
             <MarkerZ>20</MarkerZ>
         </Marker>
         <Marker>
             <MarkerX>1339</MarkerX>
             <MarkerY>1139</MarkerY>
             <MarkerZ>5</MarkerZ>
         </Marker>
         <Marker>
             <MarkerX>491</MarkerX>
             <MarkerY>1073</MarkerY>
             <MarkerZ>47</MarkerZ>
         </Marker>
         <Marker>
             <MarkerX>1291</MarkerX>
             <MarkerY>701</MarkerY>
             <MarkerZ>23</MarkerZ>
         </Marker>
         <Marker>
             <MarkerX>1524</MarkerX>
             <MarkerY>684</MarkerY>
             <MarkerZ>17</MarkerZ>
         </Marker>
         <Marker>
             <MarkerX>1484</MarkerX>
             <MarkerY>674</MarkerY>
             <MarkerZ>17</MarkerZ>
         </Marker>
         <Marker>
             <MarkerX>1429</MarkerX>
             <MarkerY>662</MarkerY>
             <MarkerZ>17</MarkerZ>
         </Marker>
         <Marker>
             <MarkerX>1421</MarkerX>
             <MarkerY>738</MarkerY>
             <MarkerZ>17</MarkerZ>
         </Marker>
         <Marker>
             <MarkerX>753</MarkerX>
             <MarkerY>1042</MarkerY>
             <MarkerZ>50</MarkerZ>
         </Marker>
         <Marker>
             <MarkerX>1666</MarkerX>
             <MarkerY>753</MarkerY>
             <MarkerZ>65</MarkerZ>
         </Marker>
         <Marker>
             <MarkerX>1562</MarkerX>
             <MarkerY>657</MarkerY>
             <MarkerZ>65</MarkerZ>
         </Marker>
         <Marker>
             <MarkerX>1510</MarkerX>
             <MarkerY>514</MarkerY>
             <MarkerZ>50</MarkerZ>
         </Marker>
         <Marker>
             <MarkerX>1192</MarkerX>
             <MarkerY>617</MarkerY>
             <MarkerZ>41</MarkerZ>
         </Marker>
         <Marker>
             <MarkerX>1464</MarkerX>
             <MarkerY>564</MarkerY>
             <MarkerZ>38</MarkerZ>
         </Marker>
         <Marker>
             <MarkerX>1599</MarkerX>
             <MarkerY>703</MarkerY>
             <MarkerZ>29</MarkerZ>
         </Marker>
         <Marker>
             <MarkerX>1633</MarkerX>
             <MarkerY>695</MarkerY>
             <MarkerZ>29</MarkerZ>
         </Marker>
         <Marker>
             <MarkerX>2605</MarkerX>
             <MarkerY>1314</MarkerY>
             <MarkerZ>19</MarkerZ>
         </Marker>
         <Marker>
             <MarkerX>2872</MarkerX>
             <MarkerY>1625</MarkerY>
             <MarkerZ>61</MarkerZ>
         </Marker>
         <Marker>
             <MarkerX>770</MarkerX>
             <MarkerY>2406</MarkerY>
             <MarkerZ>46</MarkerZ>
         </Marker>
         <Marker>
             <MarkerX>913</MarkerX>
             <MarkerY>2269</MarkerY>
             <MarkerZ>46</MarkerZ>
         </Marker>
         <Marker>
             <MarkerX>546</MarkerX>
             <MarkerY>3265</MarkerY>
             <MarkerZ>34</MarkerZ>
         </Marker>
         <Marker>
             <MarkerX>2966</MarkerX>
             <MarkerY>2269</MarkerY>
             <MarkerZ>58</MarkerZ>
         </Marker>
         <Marker>
             <MarkerX>2874</MarkerX>
             <MarkerY>3719</MarkerY>
             <MarkerZ>10</MarkerZ>
         </Marker>
         <Marker>
             <MarkerX>2928</MarkerX>
             <MarkerY>3938</MarkerY>
             <MarkerZ>58</MarkerZ>
         </Marker>
         <Marker>
             <MarkerX>2934</MarkerX>
             <MarkerY>4065</MarkerY>
             <MarkerZ>64</MarkerZ>
         </Marker>
         <Marker>
             <MarkerX>2731</MarkerX>
             <MarkerY>4497</MarkerY>
             <MarkerZ>33</MarkerZ>
         </Marker>
         <Marker>
             <MarkerX>2658</MarkerX>
             <MarkerY>4500</MarkerY>
             <MarkerZ>60</MarkerZ>
         </Marker>
         <Marker>
             <MarkerX>2883</MarkerX>
             <MarkerY>5133</MarkerY>
             <MarkerZ>62</MarkerZ>
         </Marker>
         <Marker>
             <MarkerX>2397</MarkerX>
             <MarkerY>5119</MarkerY>
             <MarkerZ>59</MarkerZ>
         </Marker>
         <Marker>
             <MarkerX>2314</MarkerX>
             <MarkerY>5136</MarkerY>
             <MarkerZ>56</MarkerZ>
         </Marker>
         <Marker>
             <MarkerX>1867</MarkerX>
             <MarkerY>4812</MarkerY>
             <MarkerZ>59</MarkerZ>
         </Marker>
         <Marker>
             <MarkerX>1737</MarkerX>
             <MarkerY>4744</MarkerY>
             <MarkerZ>47</MarkerZ>
         </Marker>
         <Marker>
             <MarkerX>1316</MarkerX>
             <MarkerY>3978</MarkerY>
             <MarkerZ>22</MarkerZ>
         </Marker>
         <Marker>
             <MarkerX>4486</MarkerX>
             <MarkerY>4575</MarkerY>
             <MarkerZ>40</MarkerZ>
         </Marker>
         <Marker>
             <MarkerX>3860</MarkerX>
             <MarkerY>4955</MarkerY>
             <MarkerZ>61</MarkerZ>
         </Marker>
         <Marker>
             <MarkerX>897</MarkerX>
             <MarkerY>4163</MarkerY>
             <MarkerZ>58</MarkerZ>
         </Marker>
         <Marker>
             <MarkerX>2095</MarkerX>
             <MarkerY>4855</MarkerY>
             <MarkerZ>55</MarkerZ>
         </Marker>
         <Marker>
             <MarkerX>1703</MarkerX>
             <MarkerY>4751</MarkerY>
             <MarkerZ>64</MarkerZ>
         </Marker>
         <Marker>
             <MarkerX>1518</MarkerX>
             <MarkerY>4651</MarkerY>
             <MarkerZ>67</MarkerZ>
         </Marker>
         <Marker>
             <MarkerX>1398</MarkerX>
             <MarkerY>4587</MarkerY>
             <MarkerZ>70</MarkerZ>
         </Marker>
         <Marker>
             <MarkerX>498</MarkerX>
             <MarkerY>3179</MarkerY>
             <MarkerZ>70</MarkerZ>
         </Marker>
         <Marker>
             <MarkerX>1737</MarkerX>
             <MarkerY>3198</MarkerY>
             <MarkerZ>52</MarkerZ>
         </Marker>
     </Marker_Type>
     <Marker_Type><!-- Type 3: GCaMP+ PV++ -->
         <Type>3</Type>
         <Marker>
             <MarkerX>675</MarkerX>
             <MarkerY>2364</MarkerY>
             <MarkerZ>11</MarkerZ>
         </Marker>
         <Marker>
             <MarkerX>702</MarkerX>
             <MarkerY>2327</MarkerY>
             <MarkerZ>11</MarkerZ>
         </Marker>
         <Marker>
             <MarkerX>944</MarkerX>
             <MarkerY>2236</MarkerY>
             <MarkerZ>62</MarkerZ>
         </Marker>
         <Marker>
             <MarkerX>269</MarkerX>
             <MarkerY>2337</MarkerY>
             <MarkerZ>68</MarkerZ>
         </Marker>
         <Marker>
             <MarkerX>987</MarkerX>
             <MarkerY>2756</MarkerY>
             <MarkerZ>17</MarkerZ>
         </Marker>
         <Marker>
             <MarkerX>1134</MarkerX>
             <MarkerY>3162</MarkerY>
             <MarkerZ>35</MarkerZ>
         </Marker>
         <Marker>
             <MarkerX>945</MarkerX>
             <MarkerY>3198</MarkerY>
             <MarkerZ>50</MarkerZ>
         </Marker>
         <Marker>
             <MarkerX>940</MarkerX>
             <MarkerY>3168</MarkerY>
             <MarkerZ>71</MarkerZ>
         </Marker>
         <Marker>
             <MarkerX>1004</MarkerX>
             <MarkerY>3379</MarkerY>
             <MarkerZ>20</MarkerZ>
         </Marker>
         <Marker>
             <MarkerX>1222</MarkerX>
             <MarkerY>3552</MarkerY>
             <MarkerZ>26</MarkerZ>
         </Marker>
         <Marker>
             <MarkerX>1302</MarkerX>
             <MarkerY>4028</MarkerY>
             <MarkerZ>11</MarkerZ>
         </Marker>
         <Marker>
             <MarkerX>1638</MarkerX>
             <MarkerY>4520</MarkerY>
             <MarkerZ>17</MarkerZ>
         </Marker>
         <Marker>
             <MarkerX>3537</MarkerX>
             <MarkerY>4267</MarkerY>
             <MarkerZ>14</MarkerZ>
         </Marker>
         <Marker>
             <MarkerX>790</MarkerX>
             <MarkerY>1835</MarkerY>
             <MarkerZ>71</MarkerZ>
         </Marker>
         <Marker>
             <MarkerX>836</MarkerX>
             <MarkerY>1815</MarkerY>
             <MarkerZ>71</MarkerZ>
         </Marker>
         <Marker>
             <MarkerX>812</MarkerX>
             <MarkerY>1932</MarkerY>
             <MarkerZ>71</MarkerZ>
         </Marker>
         <Marker>
             <MarkerX>1417</MarkerX>
             <MarkerY>2064</MarkerY>
             <MarkerZ>65</MarkerZ>
         </Marker>
         <Marker>
             <MarkerX>554</MarkerX>
             <MarkerY>1556</MarkerY>
             <MarkerZ>11</MarkerZ>
         </Marker>
         <Marker>
             <MarkerX>1991</MarkerX>
             <MarkerY>1857</MarkerY>
             <MarkerZ>68</MarkerZ>
         </Marker>
         <Marker>
             <MarkerX>2125</MarkerX>
             <MarkerY>1840</MarkerY>
             <MarkerZ>68</MarkerZ>
         </Marker>
         <Marker>
             <MarkerX>2092</MarkerX>
             <MarkerY>1589</MarkerY>
             <MarkerZ>68</MarkerZ>
         </Marker>
         <Marker>
             <MarkerX>2327</MarkerX>
             <MarkerY>1806</MarkerY>
             <MarkerZ>68</MarkerZ>
         </Marker>
         <Marker>
             <MarkerX>2533</MarkerX>
             <MarkerY>1740</MarkerY>
             <MarkerZ>65</MarkerZ>
         </Marker>
         <Marker>
             <MarkerX>2049</MarkerX>
             <MarkerY>1826</MarkerY>
             <MarkerZ>65</MarkerZ>
         </Marker>
         <Marker>
             <MarkerX>2851</MarkerX>
             <MarkerY>2093</MarkerY>
             <MarkerZ>59</MarkerZ>
         </Marker>
         <Marker>
             <MarkerX>1576</MarkerX>
             <MarkerY>1794</MarkerY>
             <MarkerZ>8</MarkerZ>
         </Marker>
         <Marker>
             <MarkerX>1848</MarkerX>
             <MarkerY>2860</MarkerY>
             <MarkerZ>14</MarkerZ>
         </Marker>
         <Marker>
             <MarkerX>1293</MarkerX>
             <MarkerY>2444</MarkerY>
             <MarkerZ>8</MarkerZ>
         </Marker>
         <Marker>
             <MarkerX>2301</MarkerX>
             <MarkerY>2457</MarkerY>
             <MarkerZ>8</MarkerZ>
         </Marker>
         <Marker>
             <MarkerX>1310</MarkerX>
             <MarkerY>2792</MarkerY>
             <MarkerZ>56</MarkerZ>
         </Marker>
         <Marker>
             <MarkerX>1933</MarkerX>
             <MarkerY>4521</MarkerY>
             <MarkerZ>59</MarkerZ>
         </Marker>
         <Marker>
             <MarkerX>2543</MarkerX>
             <MarkerY>3264</MarkerY>
             <MarkerZ>65</MarkerZ>
         </Marker>
         <Marker>
             <MarkerX>2595</MarkerX>
             <MarkerY>3499</MarkerY>
             <MarkerZ>65</MarkerZ>
         </Marker>
         <Marker>
             <MarkerX>2187</MarkerX>
             <MarkerY>3321</MarkerY>
             <MarkerZ>65</MarkerZ>
         </Marker>
         <Marker>
             <MarkerX>1313</MarkerX>
             <MarkerY>3559</MarkerY>
             <MarkerZ>65</MarkerZ>
         </Marker>
         <Marker>
             <MarkerX>1480</MarkerX>
             <MarkerY>3561</MarkerY>
             <MarkerZ>56</MarkerZ>
         </Marker>
         <Marker>
             <MarkerX>1295</MarkerX>
             <MarkerY>3461</MarkerY>
             <MarkerZ>29</MarkerZ>
         </Marker>
         <Marker>
             <MarkerX>2441</MarkerX>
             <MarkerY>3312</MarkerY>
             <MarkerZ>11</MarkerZ>
         </Marker>
         <Marker>
             <MarkerX>2253</MarkerX>
             <MarkerY>3165</MarkerY>
             <MarkerZ>11</MarkerZ>
         </Marker>
         <Marker>
             <MarkerX>3275</MarkerX>
             <MarkerY>4667</MarkerY>
             <MarkerZ>35</MarkerZ>
         </Marker>
         <Marker>
             <MarkerX>3285</MarkerX>
             <MarkerY>3888</MarkerY>
             <MarkerZ>56</MarkerZ>
         </Marker>
         <Marker>
             <MarkerX>2407</MarkerX>
             <MarkerY>2569</MarkerY>
             <MarkerZ>20</MarkerZ>
         </Marker>
         <Marker>
             <MarkerX>2366</MarkerX>
             <MarkerY>2642</MarkerY>
             <MarkerZ>14</MarkerZ>
         </Marker>
         <Marker>
             <MarkerX>2567</MarkerX>
             <MarkerY>2941</MarkerY>
             <MarkerZ>14</MarkerZ>
         </Marker>
         <Marker>
             <MarkerX>2713</MarkerX>
             <MarkerY>2693</MarkerY>
             <MarkerZ>14</MarkerZ>
         </Marker>
         <Marker>
             <MarkerX>2462</MarkerX>
             <MarkerY>2706</MarkerY>
             <MarkerZ>53</MarkerZ>
         </Marker>
         <Marker>
             <MarkerX>2407</MarkerX>
             <MarkerY>2948</MarkerY>
             <MarkerZ>59</MarkerZ>
         </Marker>
         <Marker>
             <MarkerX>2610</MarkerX>
             <MarkerY>2922</MarkerY>
             <MarkerZ>59</MarkerZ>
         </Marker>
         <Marker>
             <MarkerX>2871</MarkerX>
             <MarkerY>2988</MarkerY>
             <MarkerZ>59</MarkerZ>
         </Marker>
         <Marker>
             <MarkerX>2857</MarkerX>
             <MarkerY>3030</MarkerY>
             <MarkerZ>59</MarkerZ>
         </Marker>
         <Marker>
             <MarkerX>3293</MarkerX>
             <MarkerY>2948</MarkerY>
             <MarkerZ>65</MarkerZ>
         </Marker>
         <Marker>
             <MarkerX>2766</MarkerX>
             <MarkerY>3194</MarkerY>
             <MarkerZ>8</MarkerZ>
         </Marker>
         <Marker>
             <MarkerX>3119</MarkerX>
             <MarkerY>3219</MarkerY>
             <MarkerZ>62</MarkerZ>
         </Marker>
         <Marker>
             <MarkerX>2568</MarkerX>
             <MarkerY>2278</MarkerY>
             <MarkerZ>56</MarkerZ>
         </Marker>
         <Marker>
             <MarkerX>235</MarkerX>
             <MarkerY>2298</MarkerY>
             <MarkerZ>11</MarkerZ>
         </Marker>
         <Marker>
             <MarkerX>565</MarkerX>
             <MarkerY>2450</MarkerY>
             <MarkerZ>17</MarkerZ>
         </Marker>
         <Marker>
             <MarkerX>759</MarkerX>
             <MarkerY>2149</MarkerY>
             <MarkerZ>65</MarkerZ>
         </Marker>
         <Marker>
             <MarkerX>1223</MarkerX>
             <MarkerY>2219</MarkerY>
             <MarkerZ>62</MarkerZ>
         </Marker>
         <Marker>
             <MarkerX>612</MarkerX>
             <MarkerY>3016</MarkerY>
             <MarkerZ>35</MarkerZ>
         </Marker>
         <Marker>
             <MarkerX>1175</MarkerX>
             <MarkerY>3085</MarkerY>
             <MarkerZ>56</MarkerZ>
         </Marker>
         <Marker>
             <MarkerX>1156</MarkerX>
             <MarkerY>3266</MarkerY>
             <MarkerZ>59</MarkerZ>
         </Marker>
         <Marker>
             <MarkerX>1087</MarkerX>
             <MarkerY>3084</MarkerY>
             <MarkerZ>62</MarkerZ>
         </Marker>
         <Marker>
             <MarkerX>1232</MarkerX>
             <MarkerY>2990</MarkerY>
             <MarkerZ>68</MarkerZ>
         </Marker>
         <Marker>
             <MarkerX>638</MarkerX>
             <MarkerY>2836</MarkerY>
             <MarkerZ>71</MarkerZ>
         </Marker>
         <Marker>
             <MarkerX>1197</MarkerX>
             <MarkerY>3736</MarkerY>
             <MarkerZ>11</MarkerZ>
         </Marker>
         <Marker>
             <MarkerX>848</MarkerX>
             <MarkerY>3290</MarkerY>
             <MarkerZ>17</MarkerZ>
         </Marker>
         <Marker>
             <MarkerX>1027</MarkerX>
             <MarkerY>3697</MarkerY>
             <MarkerZ>20</MarkerZ>
         </Marker>
         <Marker>
             <MarkerX>938</MarkerX>
             <MarkerY>3620</MarkerY>
             <MarkerZ>20</MarkerZ>
         </Marker>
         <Marker>
             <MarkerX>492</MarkerX>
             <MarkerY>3369</MarkerY>
             <MarkerZ>56</MarkerZ>
         </Marker>
         <Marker>
             <MarkerX>583</MarkerX>
             <MarkerY>3612</MarkerY>
             <MarkerZ>62</MarkerZ>
         </Marker>
         <Marker>
             <MarkerX>1197</MarkerX>
             <MarkerY>4177</MarkerY>
             <MarkerZ>11</MarkerZ>
         </Marker>
         <Marker>
             <MarkerX>1261</MarkerX>
             <MarkerY>4381</MarkerY>
             <MarkerZ>41</MarkerZ>
         </Marker>
         <Marker>
             <MarkerX>849</MarkerX>
             <MarkerY>4050</MarkerY>
             <MarkerZ>62</MarkerZ>
         </Marker>
         <Marker>
             <MarkerX>1981</MarkerX>
             <MarkerY>4587</MarkerY>
             <MarkerZ>17</MarkerZ>
         </Marker>
         <Marker>
             <MarkerX>2064</MarkerX>
             <MarkerY>4323</MarkerY>
             <MarkerZ>17</MarkerZ>
         </Marker>
         <Marker>
             <MarkerX>1739</MarkerX>
             <MarkerY>4144</MarkerY>
             <MarkerZ>17</MarkerZ>
         </Marker>
         <Marker>
             <MarkerX>3095</MarkerX>
             <MarkerY>4716</MarkerY>
             <MarkerZ>62</MarkerZ>
         </Marker>
         <Marker>
             <MarkerX>3175</MarkerX>
             <MarkerY>4696</MarkerY>
             <MarkerZ>47</MarkerZ>
         </Marker>
         <Marker>
             <MarkerX>3451</MarkerX>
             <MarkerY>4821</MarkerY>
             <MarkerZ>17</MarkerZ>
         </Marker>
         <Marker>
             <MarkerX>3943</MarkerX>
             <MarkerY>4523</MarkerY>
             <MarkerZ>23</MarkerZ>
         </Marker>
         <Marker>
             <MarkerX>3977</MarkerX>
             <MarkerY>4353</MarkerY>
             <MarkerZ>23</MarkerZ>
         </Marker>
         <Marker>
             <MarkerX>3829</MarkerX>
             <MarkerY>4252</MarkerY>
             <MarkerZ>38</MarkerZ>
         </Marker>
         <Marker>
             <MarkerX>3609</MarkerX>
             <MarkerY>4891</MarkerY>
             <MarkerZ>59</MarkerZ>
         </Marker>
         <Marker>
             <MarkerX>872</MarkerX>
             <MarkerY>1371</MarkerY>
             <MarkerZ>71</MarkerZ>
         </Marker>
         <Marker>
             <MarkerX>1413</MarkerX>
             <MarkerY>1559</MarkerY>
             <MarkerZ>62</MarkerZ>
         </Marker>
         <Marker>
             <MarkerX>365</MarkerX>
             <MarkerY>2079</MarkerY>
             <MarkerZ>50</MarkerZ>
         </Marker>
         <Marker>
             <MarkerX>1205</MarkerX>
             <MarkerY>1951</MarkerY>
             <MarkerZ>14</MarkerZ>
         </Marker>
         <Marker>
             <MarkerX>1190</MarkerX>
             <MarkerY>2081</MarkerY>
             <MarkerZ>14</MarkerZ>
         </Marker>
         <Marker>
             <MarkerX>1361</MarkerX>
             <MarkerY>1585</MarkerY>
             <MarkerZ>11</MarkerZ>
         </Marker>
         <Marker>
             <MarkerX>2465</MarkerX>
             <MarkerY>2077</MarkerY>
             <MarkerZ>68</MarkerZ>
         </Marker>
         <Marker>
             <MarkerX>2403</MarkerX>
             <MarkerY>2134</MarkerY>
             <MarkerZ>68</MarkerZ>
         </Marker>
         <Marker>
             <MarkerX>2367</MarkerX>
             <MarkerY>1878</MarkerY>
             <MarkerZ>68</MarkerZ>
         </Marker>
         <Marker>
             <MarkerX>2699</MarkerX>
             <MarkerY>1624</MarkerY>
             <MarkerZ>68</MarkerZ>
         </Marker>
         <Marker>
             <MarkerX>2407</MarkerX>
             <MarkerY>1518</MarkerY>
             <MarkerZ>65</MarkerZ>
         </Marker>
         <Marker>
             <MarkerX>2292</MarkerX>
             <MarkerY>2069</MarkerY>
             <MarkerZ>65</MarkerZ>
         </Marker>
         <Marker>
             <MarkerX>1719</MarkerX>
             <MarkerY>1961</MarkerY>
             <MarkerZ>59</MarkerZ>
         </Marker>
         <Marker>
             <MarkerX>1632</MarkerX>
             <MarkerY>1822</MarkerY>
             <MarkerZ>59</MarkerZ>
         </Marker>
         <Marker>
             <MarkerX>2484</MarkerX>
             <MarkerY>1408</MarkerY>
             <MarkerZ>8</MarkerZ>
         </Marker>
         <Marker>
             <MarkerX>1652</MarkerX>
             <MarkerY>1949</MarkerY>
             <MarkerZ>5</MarkerZ>
         </Marker>
         <Marker>
             <MarkerX>2230</MarkerX>
             <MarkerY>2368</MarkerY>
             <MarkerZ>14</MarkerZ>
         </Marker>
         <Marker>
             <MarkerX>1652</MarkerX>
             <MarkerY>2510</MarkerY>
             <MarkerZ>8</MarkerZ>
         </Marker>
         <Marker>
             <MarkerX>1613</MarkerX>
             <MarkerY>2469</MarkerY>
             <MarkerZ>50</MarkerZ>
         </Marker>
         <Marker>
             <MarkerX>1828</MarkerX>
             <MarkerY>3056</MarkerY>
             <MarkerZ>56</MarkerZ>
         </Marker>
         <Marker>
             <MarkerX>1973</MarkerX>
             <MarkerY>2376</MarkerY>
             <MarkerZ>59</MarkerZ>
         </Marker>
         <Marker>
             <MarkerX>2220</MarkerX>
             <MarkerY>2666</MarkerY>
             <MarkerZ>65</MarkerZ>
         </Marker>
         <Marker>
             <MarkerX>1873</MarkerX>
             <MarkerY>2925</MarkerY>
             <MarkerZ>65</MarkerZ>
         </Marker>
         <Marker>
             <MarkerX>2164</MarkerX>
             <MarkerY>2304</MarkerY>
             <MarkerZ>71</MarkerZ>
         </Marker>
         <Marker>
             <MarkerX>2305</MarkerX>
             <MarkerY>2330</MarkerY>
             <MarkerZ>65</MarkerZ>
         </Marker>
         <Marker>
             <MarkerX>1434</MarkerX>
             <MarkerY>4196</MarkerY>
             <MarkerZ>65</MarkerZ>
         </Marker>
         <Marker>
             <MarkerX>1774</MarkerX>
             <MarkerY>4248</MarkerY>
             <MarkerZ>65</MarkerZ>
         </Marker>
         <Marker>
             <MarkerX>2005</MarkerX>
             <MarkerY>4248</MarkerY>
             <MarkerZ>65</MarkerZ>
         </Marker>
         <Marker>
             <MarkerX>2064</MarkerX>
             <MarkerY>4166</MarkerY>
             <MarkerZ>65</MarkerZ>
         </Marker>
         <Marker>
             <MarkerX>2270</MarkerX>
             <MarkerY>3917</MarkerY>
             <MarkerZ>59</MarkerZ>
         </Marker>
         <Marker>
             <MarkerX>2026</MarkerX>
             <MarkerY>4082</MarkerY>
             <MarkerZ>59</MarkerZ>
         </Marker>
         <Marker>
             <MarkerX>1665</MarkerX>
             <MarkerY>3838</MarkerY>
             <MarkerZ>59</MarkerZ>
         </Marker>
         <Marker>
             <MarkerX>1614</MarkerX>
             <MarkerY>4037</MarkerY>
             <MarkerZ>44</MarkerZ>
         </Marker>
         <Marker>
             <MarkerX>1482</MarkerX>
             <MarkerY>4276</MarkerY>
             <MarkerZ>41</MarkerZ>
         </Marker>
         <Marker>
             <MarkerX>1486</MarkerX>
             <MarkerY>3856</MarkerY>
             <MarkerZ>38</MarkerZ>
         </Marker>
         <Marker>
             <MarkerX>2373</MarkerX>
             <MarkerY>4354</MarkerY>
             <MarkerZ>44</MarkerZ>
         </Marker>
         <Marker>
             <MarkerX>2562</MarkerX>
             <MarkerY>4524</MarkerY>
             <MarkerZ>41</MarkerZ>
         </Marker>
         <Marker>
             <MarkerX>2553</MarkerX>
             <MarkerY>4360</MarkerY>
             <MarkerZ>32</MarkerZ>
         </Marker>
         <Marker>
             <MarkerX>1408</MarkerX>
             <MarkerY>4224</MarkerY>
             <MarkerZ>32</MarkerZ>
         </Marker>
         <Marker>
             <MarkerX>2414</MarkerX>
             <MarkerY>4094</MarkerY>
             <MarkerZ>26</MarkerZ>
         </Marker>
         <Marker>
             <MarkerX>2100</MarkerX>
             <MarkerY>3619</MarkerY>
             <MarkerZ>65</MarkerZ>
         </Marker>
         <Marker>
             <MarkerX>2155</MarkerX>
             <MarkerY>3772</MarkerY>
             <MarkerZ>65</MarkerZ>
         </Marker>
         <Marker>
             <MarkerX>2408</MarkerX>
             <MarkerY>3595</MarkerY>
             <MarkerZ>65</MarkerZ>
         </Marker>
         <Marker>
             <MarkerX>2705</MarkerX>
             <MarkerY>3688</MarkerY>
             <MarkerZ>65</MarkerZ>
         </Marker>
         <Marker>
             <MarkerX>2293</MarkerX>
             <MarkerY>3337</MarkerY>
             <MarkerZ>65</MarkerZ>
         </Marker>
         <Marker>
             <MarkerX>1821</MarkerX>
             <MarkerY>3369</MarkerY>
             <MarkerZ>68</MarkerZ>
         </Marker>
         <Marker>
             <MarkerX>2675</MarkerX>
             <MarkerY>3692</MarkerY>
             <MarkerZ>56</MarkerZ>
         </Marker>
         <Marker>
             <MarkerX>2387</MarkerX>
             <MarkerY>3792</MarkerY>
             <MarkerZ>47</MarkerZ>
         </Marker>
         <Marker>
             <MarkerX>2528</MarkerX>
             <MarkerY>3377</MarkerY>
             <MarkerZ>26</MarkerZ>
         </Marker>
         <Marker>
             <MarkerX>2693</MarkerX>
             <MarkerY>3603</MarkerY>
             <MarkerZ>17</MarkerZ>
         </Marker>
         <Marker>
             <MarkerX>1844</MarkerX>
             <MarkerY>3672</MarkerY>
             <MarkerZ>11</MarkerZ>
         </Marker>
         <Marker>
             <MarkerX>2691</MarkerX>
             <MarkerY>3521</MarkerY>
             <MarkerZ>11</MarkerZ>
         </Marker>
         <Marker>
             <MarkerX>2675</MarkerX>
             <MarkerY>3295</MarkerY>
             <MarkerZ>11</MarkerZ>
         </Marker>
         <Marker>
             <MarkerX>3193</MarkerX>
             <MarkerY>4212</MarkerY>
             <MarkerZ>59</MarkerZ>
         </Marker>
         <Marker>
             <MarkerX>3204</MarkerX>
             <MarkerY>4351</MarkerY>
             <MarkerZ>59</MarkerZ>
         </Marker>
         <Marker>
             <MarkerX>2825</MarkerX>
             <MarkerY>4380</MarkerY>
             <MarkerZ>53</MarkerZ>
         </Marker>
         <Marker>
             <MarkerX>2677</MarkerX>
             <MarkerY>4356</MarkerY>
             <MarkerZ>53</MarkerZ>
         </Marker>
         <Marker>
             <MarkerX>2712</MarkerX>
             <MarkerY>4217</MarkerY>
             <MarkerZ>53</MarkerZ>
         </Marker>
         <Marker>
             <MarkerX>2869</MarkerX>
             <MarkerY>4415</MarkerY>
             <MarkerZ>35</MarkerZ>
         </Marker>
         <Marker>
             <MarkerX>3058</MarkerX>
             <MarkerY>4479</MarkerY>
             <MarkerZ>26</MarkerZ>
         </Marker>
         <Marker>
             <MarkerX>3190</MarkerX>
             <MarkerY>4433</MarkerY>
             <MarkerZ>23</MarkerZ>
         </Marker>
         <Marker>
             <MarkerX>2949</MarkerX>
             <MarkerY>4525</MarkerY>
             <MarkerZ>17</MarkerZ>
         </Marker>
         <Marker>
             <MarkerX>2691</MarkerX>
             <MarkerY>4439</MarkerY>
             <MarkerZ>50</MarkerZ>
         </Marker>
         <Marker>
             <MarkerX>3237</MarkerX>
             <MarkerY>3931</MarkerY>
             <MarkerZ>32</MarkerZ>
         </Marker>
         <Marker>
             <MarkerX>3584</MarkerX>
             <MarkerY>4120</MarkerY>
             <MarkerZ>32</MarkerZ>
         </Marker>
         <Marker>
             <MarkerX>3803</MarkerX>
             <MarkerY>4136</MarkerY>
             <MarkerZ>59</MarkerZ>
         </Marker>
         <Marker>
             <MarkerX>3131</MarkerX>
             <MarkerY>3509</MarkerY>
             <MarkerZ>59</MarkerZ>
         </Marker>
         <Marker>
             <MarkerX>3076</MarkerX>
             <MarkerY>3951</MarkerY>
             <MarkerZ>56</MarkerZ>
         </Marker>
         <Marker>
             <MarkerX>3484</MarkerX>
             <MarkerY>4123</MarkerY>
             <MarkerZ>56</MarkerZ>
         </Marker>
         <Marker>
             <MarkerX>3723</MarkerX>
             <MarkerY>3749</MarkerY>
             <MarkerZ>50</MarkerZ>
         </Marker>
         <Marker>
             <MarkerX>4084</MarkerX>
             <MarkerY>3656</MarkerY>
             <MarkerZ>44</MarkerZ>
         </Marker>
         <Marker>
             <MarkerX>3996</MarkerX>
             <MarkerY>3639</MarkerY>
             <MarkerZ>44</MarkerZ>
         </Marker>
         <Marker>
             <MarkerX>3437</MarkerX>
             <MarkerY>4108</MarkerY>
             <MarkerZ>23</MarkerZ>
         </Marker>
         <Marker>
             <MarkerX>3659</MarkerX>
             <MarkerY>4105</MarkerY>
             <MarkerZ>20</MarkerZ>
         </Marker>
         <Marker>
             <MarkerX>4061</MarkerX>
             <MarkerY>4216</MarkerY>
             <MarkerZ>17</MarkerZ>
         </Marker>
         <Marker>
             <MarkerX>3867</MarkerX>
             <MarkerY>4015</MarkerY>
             <MarkerZ>17</MarkerZ>
         </Marker>
         <Marker>
             <MarkerX>3207</MarkerX>
             <MarkerY>3421</MarkerY>
             <MarkerZ>11</MarkerZ>
         </Marker>
         <Marker>
             <MarkerX>2913</MarkerX>
             <MarkerY>3076</MarkerY>
             <MarkerZ>14</MarkerZ>
         </Marker>
         <Marker>
             <MarkerX>3285</MarkerX>
             <MarkerY>2708</MarkerY>
             <MarkerZ>35</MarkerZ>
         </Marker>
         <Marker>
             <MarkerX>2717</MarkerX>
             <MarkerY>2840</MarkerY>
             <MarkerZ>59</MarkerZ>
         </Marker>
         <Marker>
             <MarkerX>2862</MarkerX>
             <MarkerY>2506</MarkerY>
             <MarkerZ>65</MarkerZ>
         </Marker>
         <Marker>
             <MarkerX>2750</MarkerX>
             <MarkerY>2842</MarkerY>
             <MarkerZ>65</MarkerZ>
         </Marker>
         <Marker>
             <MarkerX>2191</MarkerX>
             <MarkerY>3070</MarkerY>
             <MarkerZ>56</MarkerZ>
         </Marker>
         <Marker>
             <MarkerX>2849</MarkerX>
             <MarkerY>3412</MarkerY>
             <MarkerZ>20</MarkerZ>
         </Marker>
         <Marker>
             <MarkerX>2769</MarkerX>
             <MarkerY>3402</MarkerY>
             <MarkerZ>41</MarkerZ>
         </Marker>
         <Marker>
             <MarkerX>3457</MarkerX>
             <MarkerY>3246</MarkerY>
             <MarkerZ>62</MarkerZ>
         </Marker>
         <Marker>
             <MarkerX>2827</MarkerX>
             <MarkerY>3615</MarkerY>
             <MarkerZ>65</MarkerZ>
         </Marker>
         <Marker>
             <MarkerX>2549</MarkerX>
             <MarkerY>2341</MarkerY>
             <MarkerZ>62</MarkerZ>
         </Marker>
         <Marker>
             <MarkerX>2576</MarkerX>
             <MarkerY>2221</MarkerY>
             <MarkerZ>11</MarkerZ>
         </Marker>
         <Marker>
             <MarkerX>1982</MarkerX>
             <MarkerY>879</MarkerY>
             <MarkerZ>47</MarkerZ>
         </Marker>
         <Marker>
             <MarkerX>1349</MarkerX>
             <MarkerY>890</MarkerY>
             <MarkerZ>53</MarkerZ>
         </Marker>
         <Marker>
             <MarkerX>2383</MarkerX>
             <MarkerY>1585</MarkerY>
             <MarkerZ>7</MarkerZ>
         </Marker>
         <Marker>
             <MarkerX>1924</MarkerX>
             <MarkerY>2720</MarkerY>
             <MarkerZ>7</MarkerZ>
         </Marker>
         <Marker>
             <MarkerX>1945</MarkerX>
             <MarkerY>2709</MarkerY>
             <MarkerZ>7</MarkerZ>
         </Marker>
         <Marker>
             <MarkerX>2861</MarkerX>
             <MarkerY>3967</MarkerY>
             <MarkerZ>46</MarkerZ>
         </Marker>
         <Marker>
             <MarkerX>2729</MarkerX>
             <MarkerY>4051</MarkerY>
             <MarkerZ>52</MarkerZ>
         </Marker>
         <Marker>
             <MarkerX>4580</MarkerX>
             <MarkerY>4120</MarkerY>
             <MarkerZ>52</MarkerZ>
         </Marker>
         <Marker>
             <MarkerX>3003</MarkerX>
             <MarkerY>3164</MarkerY>
             <MarkerZ>64</MarkerZ>
         </Marker>
         <Marker>
             <MarkerX>1042</MarkerX>
             <MarkerY>3139</MarkerY>
             <MarkerZ>67</MarkerZ>
         </Marker>
         <Marker>
             <MarkerX>1177</MarkerX>
             <MarkerY>3055</MarkerY>
             <MarkerZ>7</MarkerZ>
         </Marker>
         <Marker>
             <MarkerX>2928</MarkerX>
             <MarkerY>3718</MarkerY>
             <MarkerZ>58</MarkerZ>
         </Marker>
     </Marker_Type>
     <Marker_Type><!-- Type 4: GCaMP+ PV++ CR++ -->
         <Type>4</Type>
         <Marker>
             <MarkerX>2110</MarkerX>
             <MarkerY>4080</MarkerY>
             <MarkerZ>13</MarkerZ>
         </Marker>
         <Marker>
             <MarkerX>492</MarkerX>
             <MarkerY>2417</MarkerY>
             <MarkerZ>11</MarkerZ>
         </Marker>
         <Marker>
             <MarkerX>222</MarkerX>
             <MarkerY>2273</MarkerY>
             <MarkerZ>11</MarkerZ>
         </Marker>
         <Marker>
             <MarkerX>282</MarkerX>
             <MarkerY>2473</MarkerY>
             <MarkerZ>20</MarkerZ>
         </Marker>
         <Marker>
             <MarkerX>916</MarkerX>
             <MarkerY>2690</MarkerY>
             <MarkerZ>47</MarkerZ>
         </Marker>
         <Marker>
             <MarkerX>904</MarkerX>
             <MarkerY>2222</MarkerY>
             <MarkerZ>44</MarkerZ>
         </Marker>
         <Marker>
             <MarkerX>650</MarkerX>
             <MarkerY>2534</MarkerY>
             <MarkerZ>44</MarkerZ>
         </Marker>
         <Marker>
             <MarkerX>1192</MarkerX>
             <MarkerY>2672</MarkerY>
             <MarkerZ>47</MarkerZ>
         </Marker>
         <Marker>
             <MarkerX>1047</MarkerX>
             <MarkerY>2209</MarkerY>
             <MarkerZ>50</MarkerZ>
         </Marker>
         <Marker>
             <MarkerX>431</MarkerX>
             <MarkerY>2396</MarkerY>
             <MarkerZ>56</MarkerZ>
         </Marker>
         <Marker>
             <MarkerX>484</MarkerX>
             <MarkerY>2707</MarkerY>
             <MarkerZ>56</MarkerZ>
         </Marker>
         <Marker>
             <MarkerX>851</MarkerX>
             <MarkerY>2454</MarkerY>
             <MarkerZ>62</MarkerZ>
         </Marker>
         <Marker>
             <MarkerX>534</MarkerX>
             <MarkerY>2383</MarkerY>
             <MarkerZ>65</MarkerZ>
         </Marker>
         <Marker>
             <MarkerX>584</MarkerX>
             <MarkerY>2331</MarkerY>
             <MarkerZ>65</MarkerZ>
         </Marker>
         <Marker>
             <MarkerX>924</MarkerX>
             <MarkerY>2172</MarkerY>
             <MarkerZ>65</MarkerZ>
         </Marker>
         <Marker>
             <MarkerX>762</MarkerX>
             <MarkerY>2300</MarkerY>
             <MarkerZ>68</MarkerZ>
         </Marker>
         <Marker>
             <MarkerX>1020</MarkerX>
             <MarkerY>3225</MarkerY>
             <MarkerZ>14</MarkerZ>
         </Marker>
         <Marker>
             <MarkerX>615</MarkerX>
             <MarkerY>3213</MarkerY>
             <MarkerZ>17</MarkerZ>
         </Marker>
         <Marker>
             <MarkerX>909</MarkerX>
             <MarkerY>2841</MarkerY>
             <MarkerZ>29</MarkerZ>
         </Marker>
         <Marker>
             <MarkerX>859</MarkerX>
             <MarkerY>3017</MarkerY>
             <MarkerZ>38</MarkerZ>
         </Marker>
         <Marker>
             <MarkerX>440</MarkerX>
             <MarkerY>2987</MarkerY>
             <MarkerZ>44</MarkerZ>
         </Marker>
         <Marker>
             <MarkerX>680</MarkerX>
             <MarkerY>3093</MarkerY>
             <MarkerZ>50</MarkerZ>
         </Marker>
         <Marker>
             <MarkerX>693</MarkerX>
             <MarkerY>2923</MarkerY>
             <MarkerZ>50</MarkerZ>
         </Marker>
         <Marker>
             <MarkerX>403</MarkerX>
             <MarkerY>3224</MarkerY>
             <MarkerZ>53</MarkerZ>
         </Marker>
         <Marker>
             <MarkerX>626</MarkerX>
             <MarkerY>2793</MarkerY>
             <MarkerZ>53</MarkerZ>
         </Marker>
         <Marker>
             <MarkerX>778</MarkerX>
             <MarkerY>3112</MarkerY>
             <MarkerZ>56</MarkerZ>
         </Marker>
         <Marker>
             <MarkerX>510</MarkerX>
             <MarkerY>3052</MarkerY>
             <MarkerZ>59</MarkerZ>
         </Marker>
         <Marker>
             <MarkerX>911</MarkerX>
             <MarkerY>2743</MarkerY>
             <MarkerZ>62</MarkerZ>
         </Marker>
         <Marker>
             <MarkerX>1187</MarkerX>
             <MarkerY>3438</MarkerY>
             <MarkerZ>11</MarkerZ>
         </Marker>
         <Marker>
             <MarkerX>1102</MarkerX>
             <MarkerY>3759</MarkerY>
             <MarkerZ>20</MarkerZ>
         </Marker>
         <Marker>
             <MarkerX>1108</MarkerX>
             <MarkerY>3531</MarkerY>
             <MarkerZ>35</MarkerZ>
         </Marker>
         <Marker>
             <MarkerX>685</MarkerX>
             <MarkerY>3560</MarkerY>
             <MarkerZ>41</MarkerZ>
         </Marker>
         <Marker>
             <MarkerX>526</MarkerX>
             <MarkerY>3314</MarkerY>
             <MarkerZ>41</MarkerZ>
         </Marker>
         <Marker>
             <MarkerX>637</MarkerX>
             <MarkerY>3701</MarkerY>
             <MarkerZ>41</MarkerZ>
         </Marker>
         <Marker>
             <MarkerX>1108</MarkerX>
             <MarkerY>3360</MarkerY>
             <MarkerZ>44</MarkerZ>
         </Marker>
         <Marker>
             <MarkerX>729</MarkerX>
             <MarkerY>3283</MarkerY>
             <MarkerZ>56</MarkerZ>
         </Marker>
         <Marker>
             <MarkerX>1074</MarkerX>
             <MarkerY>3515</MarkerY>
             <MarkerZ>56</MarkerZ>
         </Marker>
         <Marker>
             <MarkerX>604</MarkerX>
             <MarkerY>1992</MarkerY>
             <MarkerZ>65</MarkerZ>
         </Marker>
         <Marker>
             <MarkerX>1028</MarkerX>
             <MarkerY>2057</MarkerY>
             <MarkerZ>68</MarkerZ>
         </Marker>
         <Marker>
             <MarkerX>714</MarkerX>
             <MarkerY>1313</MarkerY>
             <MarkerZ>50</MarkerZ>
         </Marker>
         <Marker>
             <MarkerX>620</MarkerX>
             <MarkerY>2024</MarkerY>
             <MarkerZ>23</MarkerZ>
         </Marker>
         <Marker>
             <MarkerX>1018</MarkerX>
             <MarkerY>1633</MarkerY>
             <MarkerZ>44</MarkerZ>
         </Marker>
         <Marker>
             <MarkerX>1588</MarkerX>
             <MarkerY>2524</MarkerY>
             <MarkerZ>14</MarkerZ>
         </Marker>
         <Marker>
             <MarkerX>2192</MarkerX>
             <MarkerY>4198</MarkerY>
             <MarkerZ>41</MarkerZ>
         </Marker>
         <Marker>
             <MarkerX>1403</MarkerX>
             <MarkerY>3393</MarkerY>
             <MarkerZ>32</MarkerZ>
         </Marker>
         <Marker>
             <MarkerX>3465</MarkerX>
             <MarkerY>3117</MarkerY>
             <MarkerZ>14</MarkerZ>
         </Marker>
         <Marker>
             <MarkerX>1345</MarkerX>
             <MarkerY>729</MarkerY>
             <MarkerZ>11</MarkerZ>
         </Marker>
         <Marker>
             <MarkerX>1796</MarkerX>
             <MarkerY>4768</MarkerY>
             <MarkerZ>47</MarkerZ>
         </Marker>
         <Marker>
             <MarkerX>1966</MarkerX>
             <MarkerY>4505</MarkerY>
             <MarkerZ>29</MarkerZ>
         </Marker>
         <Marker>
             <MarkerX>2782</MarkerX>
             <MarkerY>3783</MarkerY>
             <MarkerZ>22</MarkerZ>
         </Marker>
         <Marker>
             <MarkerX>593</MarkerX>
             <MarkerY>2903</MarkerY>
             <MarkerZ>70</MarkerZ>
         </Marker>
     </Marker_Type>
     <Marker_Type><!-- Type 5: CR++ -->
         <Type>5</Type>
         <Marker>
             <MarkerX>1356</MarkerX>
             <MarkerY>471</MarkerY>
             <MarkerZ>55</MarkerZ>
         </Marker>
         <Marker>
             <MarkerX>1348</MarkerX>
             <MarkerY>511</MarkerY>
             <MarkerZ>55</MarkerZ>
         </Marker>
         <Marker>
             <MarkerX>782</MarkerX>
             <MarkerY>887</MarkerY>
             <MarkerZ>61</MarkerZ>
         </Marker>
         <Marker>
             <MarkerX>1052</MarkerX>
             <MarkerY>835</MarkerY>
             <MarkerZ>61</MarkerZ>
         </Marker>
         <Marker>
             <MarkerX>1046</MarkerX>
             <MarkerY>945</MarkerY>
             <MarkerZ>61</MarkerZ>
         </Marker>
         <Marker>
             <MarkerX>1506</MarkerX>
             <MarkerY>571</MarkerY>
             <MarkerZ>61</MarkerZ>
         </Marker>
         <Marker>
             <MarkerX>1952</MarkerX>
             <MarkerY>977</MarkerY>
             <MarkerZ>61</MarkerZ>
         </Marker>
         <Marker>
             <MarkerX>2120</MarkerX>
             <MarkerY>985</MarkerY>
             <MarkerZ>61</MarkerZ>
         </Marker>
         <Marker>
             <MarkerX>2124</MarkerX>
             <MarkerY>1017</MarkerY>
             <MarkerZ>61</MarkerZ>
         </Marker>
         <Marker>
             <MarkerX>2140</MarkerX>
             <MarkerY>1043</MarkerY>
             <MarkerZ>61</MarkerZ>
         </Marker>
         <Marker>
             <MarkerX>2150</MarkerX>
             <MarkerY>1087</MarkerY>
             <MarkerZ>61</MarkerZ>
         </Marker>
         <Marker>
             <MarkerX>1440</MarkerX>
             <MarkerY>685</MarkerY>
             <MarkerZ>61</MarkerZ>
         </Marker>
         <Marker>
             <MarkerX>1404</MarkerX>
             <MarkerY>1245</MarkerY>
             <MarkerZ>61</MarkerZ>
         </Marker>
         <Marker>
             <MarkerX>1232</MarkerX>
             <MarkerY>1143</MarkerY>
             <MarkerZ>61</MarkerZ>
         </Marker>
         <Marker>
             <MarkerX>680</MarkerX>
             <MarkerY>1215</MarkerY>
             <MarkerZ>61</MarkerZ>
         </Marker>
         <Marker>
             <MarkerX>758</MarkerX>
             <MarkerY>1269</MarkerY>
             <MarkerZ>61</MarkerZ>
         </Marker>
         <Marker>
             <MarkerX>1002</MarkerX>
             <MarkerY>1217</MarkerY>
             <MarkerZ>67</MarkerZ>
         </Marker>
         <Marker>
             <MarkerX>206</MarkerX>
             <MarkerY>1821</MarkerY>
             <MarkerZ>67</MarkerZ>
         </Marker>
         <Marker>
             <MarkerX>430</MarkerX>
             <MarkerY>2019</MarkerY>
             <MarkerZ>67</MarkerZ>
         </Marker>
         <Marker>
             <MarkerX>526</MarkerX>
             <MarkerY>2089</MarkerY>
             <MarkerZ>67</MarkerZ>
         </Marker>
         <Marker>
             <MarkerX>292</MarkerX>
             <MarkerY>1795</MarkerY>
             <MarkerZ>67</MarkerZ>
         </Marker>
         <Marker>
             <MarkerX>1482</MarkerX>
             <MarkerY>773</MarkerY>
             <MarkerZ>64</MarkerZ>
         </Marker>
         <Marker>
             <MarkerX>1568</MarkerX>
             <MarkerY>763</MarkerY>
             <MarkerZ>64</MarkerZ>
         </Marker>
         <Marker>
             <MarkerX>1572</MarkerX>
             <MarkerY>709</MarkerY>
             <MarkerZ>64</MarkerZ>
         </Marker>
         <Marker>
             <MarkerX>1726</MarkerX>
             <MarkerY>891</MarkerY>
             <MarkerZ>64</MarkerZ>
         </Marker>
         <Marker>
             <MarkerX>1718</MarkerX>
             <MarkerY>949</MarkerY>
             <MarkerZ>64</MarkerZ>
         </Marker>
         <Marker>
             <MarkerX>1516</MarkerX>
             <MarkerY>905</MarkerY>
             <MarkerZ>58</MarkerZ>
         </Marker>
         <Marker>
             <MarkerX>1440</MarkerX>
             <MarkerY>873</MarkerY>
             <MarkerZ>58</MarkerZ>
         </Marker>
         <Marker>
             <MarkerX>1498</MarkerX>
             <MarkerY>811</MarkerY>
             <MarkerZ>58</MarkerZ>
         </Marker>
         <Marker>
             <MarkerX>1784</MarkerX>
             <MarkerY>937</MarkerY>
             <MarkerZ>55</MarkerZ>
         </Marker>
         <Marker>
             <MarkerX>2042</MarkerX>
             <MarkerY>898</MarkerY>
             <MarkerZ>55</MarkerZ>
         </Marker>
         <Marker>
             <MarkerX>2420</MarkerX>
             <MarkerY>1252</MarkerY>
             <MarkerZ>55</MarkerZ>
         </Marker>
         <Marker>
             <MarkerX>2396</MarkerX>
             <MarkerY>1412</MarkerY>
             <MarkerZ>55</MarkerZ>
         </Marker>
         <Marker>
             <MarkerX>2334</MarkerX>
             <MarkerY>1398</MarkerY>
             <MarkerZ>55</MarkerZ>
         </Marker>
         <Marker>
             <MarkerX>2580</MarkerX>
             <MarkerY>1636</MarkerY>
             <MarkerZ>55</MarkerZ>
         </Marker>
         <Marker>
             <MarkerX>2804</MarkerX>
             <MarkerY>1682</MarkerY>
             <MarkerZ>55</MarkerZ>
         </Marker>
         <Marker>
             <MarkerX>1712</MarkerX>
             <MarkerY>1266</MarkerY>
             <MarkerZ>67</MarkerZ>
         </Marker>
         <Marker>
             <MarkerX>1686</MarkerX>
             <MarkerY>1024</MarkerY>
             <MarkerZ>67</MarkerZ>
         </Marker>
         <Marker>
             <MarkerX>2430</MarkerX>
             <MarkerY>1688</MarkerY>
             <MarkerZ>67</MarkerZ>
         </Marker>
         <Marker>
             <MarkerX>2606</MarkerX>
             <MarkerY>1686</MarkerY>
             <MarkerZ>70</MarkerZ>
         </Marker>
         <Marker>
             <MarkerX>610</MarkerX>
             <MarkerY>1514</MarkerY>
             <MarkerZ>70</MarkerZ>
         </Marker>
         <Marker>
             <MarkerX>1272</MarkerX>
             <MarkerY>1700</MarkerY>
             <MarkerZ>64</MarkerZ>
         </Marker>
         <Marker>
             <MarkerX>1186</MarkerX>
             <MarkerY>1518</MarkerY>
             <MarkerZ>61</MarkerZ>
         </Marker>
         <Marker>
             <MarkerX>1240</MarkerX>
             <MarkerY>1340</MarkerY>
             <MarkerZ>61</MarkerZ>
         </Marker>
         <Marker>
             <MarkerX>1290</MarkerX>
             <MarkerY>1336</MarkerY>
             <MarkerZ>61</MarkerZ>
         </Marker>
         <Marker>
             <MarkerX>950</MarkerX>
             <MarkerY>1492</MarkerY>
             <MarkerZ>61</MarkerZ>
         </Marker>
         <Marker>
             <MarkerX>1166</MarkerX>
             <MarkerY>1988</MarkerY>
             <MarkerZ>61</MarkerZ>
         </Marker>
         <Marker>
             <MarkerX>1310</MarkerX>
             <MarkerY>2008</MarkerY>
             <MarkerZ>61</MarkerZ>
         </Marker>
         <Marker>
             <MarkerX>2046</MarkerX>
             <MarkerY>1960</MarkerY>
             <MarkerZ>61</MarkerZ>
         </Marker>
         <Marker>
             <MarkerX>2082</MarkerX>
             <MarkerY>1926</MarkerY>
             <MarkerZ>61</MarkerZ>
         </Marker>
         <Marker>
             <MarkerX>1180</MarkerX>
             <MarkerY>1790</MarkerY>
             <MarkerZ>67</MarkerZ>
         </Marker>
         <Marker>
             <MarkerX>1178</MarkerX>
             <MarkerY>1856</MarkerY>
             <MarkerZ>67</MarkerZ>
         </Marker>
         <Marker>
             <MarkerX>1448</MarkerX>
             <MarkerY>1460</MarkerY>
             <MarkerZ>55</MarkerZ>
         </Marker>
         <Marker>
             <MarkerX>736</MarkerX>
             <MarkerY>2028</MarkerY>
             <MarkerZ>13</MarkerZ>
         </Marker>
         <Marker>
             <MarkerX>804</MarkerX>
             <MarkerY>1642</MarkerY>
             <MarkerZ>13</MarkerZ>
         </Marker>
         <Marker>
             <MarkerX>556</MarkerX>
             <MarkerY>1744</MarkerY>
             <MarkerZ>28</MarkerZ>
         </Marker>
         <Marker>
             <MarkerX>662</MarkerX>
             <MarkerY>1960</MarkerY>
             <MarkerZ>25</MarkerZ>
         </Marker>
         <Marker>
             <MarkerX>1378</MarkerX>
             <MarkerY>2250</MarkerY>
             <MarkerZ>25</MarkerZ>
         </Marker>
         <Marker>
             <MarkerX>1454</MarkerX>
             <MarkerY>2158</MarkerY>
             <MarkerZ>25</MarkerZ>
         </Marker>
         <Marker>
             <MarkerX>1700</MarkerX>
             <MarkerY>2260</MarkerY>
             <MarkerZ>25</MarkerZ>
         </Marker>
         <Marker>
             <MarkerX>1590</MarkerX>
             <MarkerY>2262</MarkerY>
             <MarkerZ>25</MarkerZ>
         </Marker>
         <Marker>
             <MarkerX>1548</MarkerX>
             <MarkerY>2256</MarkerY>
             <MarkerZ>25</MarkerZ>
         </Marker>
         <Marker>
             <MarkerX>2086</MarkerX>
             <MarkerY>2164</MarkerY>
             <MarkerZ>25</MarkerZ>
         </Marker>
         <Marker>
             <MarkerX>1699</MarkerX>
             <MarkerY>1178</MarkerY>
             <MarkerZ>25</MarkerZ>
         </Marker>
         <Marker>
             <MarkerX>1443</MarkerX>
             <MarkerY>786</MarkerY>
             <MarkerZ>22</MarkerZ>
         </Marker>
         <Marker>
             <MarkerX>1369</MarkerX>
             <MarkerY>783</MarkerY>
             <MarkerZ>22</MarkerZ>
         </Marker>
         <Marker>
             <MarkerX>1388</MarkerX>
             <MarkerY>840</MarkerY>
             <MarkerZ>22</MarkerZ>
         </Marker>
         <Marker>
             <MarkerX>1211</MarkerX>
             <MarkerY>750</MarkerY>
             <MarkerZ>22</MarkerZ>
         </Marker>
         <Marker>
             <MarkerX>1388</MarkerX>
             <MarkerY>942</MarkerY>
             <MarkerZ>22</MarkerZ>
         </Marker>
         <Marker>
             <MarkerX>1312</MarkerX>
             <MarkerY>910</MarkerY>
             <MarkerZ>22</MarkerZ>
         </Marker>
         <Marker>
             <MarkerX>1323</MarkerX>
             <MarkerY>1052</MarkerY>
             <MarkerZ>13</MarkerZ>
         </Marker>
         <Marker>
             <MarkerX>1232</MarkerX>
             <MarkerY>1067</MarkerY>
             <MarkerZ>13</MarkerZ>
         </Marker>
         <Marker>
             <MarkerX>1429</MarkerX>
             <MarkerY>1034</MarkerY>
             <MarkerZ>7</MarkerZ>
         </Marker>
         <Marker>
             <MarkerX>1597</MarkerX>
             <MarkerY>1003</MarkerY>
             <MarkerZ>4</MarkerZ>
         </Marker>
         <Marker>
             <MarkerX>1616</MarkerX>
             <MarkerY>1155</MarkerY>
             <MarkerZ>4</MarkerZ>
         </Marker>
         <Marker>
             <MarkerX>1983</MarkerX>
             <MarkerY>1146</MarkerY>
             <MarkerZ>4</MarkerZ>
         </Marker>
         <Marker>
             <MarkerX>2088</MarkerX>
             <MarkerY>1262</MarkerY>
             <MarkerZ>4</MarkerZ>
         </Marker>
         <Marker>
             <MarkerX>1989</MarkerX>
             <MarkerY>1304</MarkerY>
             <MarkerZ>4</MarkerZ>
         </Marker>
         <Marker>
             <MarkerX>1201</MarkerX>
             <MarkerY>1459</MarkerY>
             <MarkerZ>7</MarkerZ>
         </Marker>
         <Marker>
             <MarkerX>1485</MarkerX>
             <MarkerY>1460</MarkerY>
             <MarkerZ>7</MarkerZ>
         </Marker>
         <Marker>
             <MarkerX>1596</MarkerX>
             <MarkerY>1564</MarkerY>
             <MarkerZ>7</MarkerZ>
         </Marker>
         <Marker>
             <MarkerX>1543</MarkerX>
             <MarkerY>1520</MarkerY>
             <MarkerZ>13</MarkerZ>
         </Marker>
         <Marker>
             <MarkerX>1543</MarkerX>
             <MarkerY>1394</MarkerY>
             <MarkerZ>10</MarkerZ>
         </Marker>
         <Marker>
             <MarkerX>1339</MarkerX>
             <MarkerY>1560</MarkerY>
             <MarkerZ>10</MarkerZ>
         </Marker>
         <Marker>
             <MarkerX>1181</MarkerX>
             <MarkerY>1604</MarkerY>
             <MarkerZ>10</MarkerZ>
         </Marker>
         <Marker>
             <MarkerX>969</MarkerX>
             <MarkerY>1367</MarkerY>
             <MarkerZ>10</MarkerZ>
         </Marker>
         <Marker>
             <MarkerX>1105</MarkerX>
             <MarkerY>1371</MarkerY>
             <MarkerZ>13</MarkerZ>
         </Marker>
         <Marker>
             <MarkerX>1185</MarkerX>
             <MarkerY>1400</MarkerY>
             <MarkerZ>16</MarkerZ>
         </Marker>
         <Marker>
             <MarkerX>1168</MarkerX>
             <MarkerY>1424</MarkerY>
             <MarkerZ>16</MarkerZ>
         </Marker>
         <Marker>
             <MarkerX>2041</MarkerX>
             <MarkerY>1336</MarkerY>
             <MarkerZ>19</MarkerZ>
         </Marker>
         <Marker>
             <MarkerX>2175</MarkerX>
             <MarkerY>1336</MarkerY>
             <MarkerZ>19</MarkerZ>
         </Marker>
         <Marker>
             <MarkerX>2065</MarkerX>
             <MarkerY>1291</MarkerY>
             <MarkerZ>13</MarkerZ>
         </Marker>
         <Marker>
             <MarkerX>1971</MarkerX>
             <MarkerY>1126</MarkerY>
             <MarkerZ>16</MarkerZ>
         </Marker>
         <Marker>
             <MarkerX>2216</MarkerX>
             <MarkerY>1094</MarkerY>
             <MarkerZ>19</MarkerZ>
         </Marker>
         <Marker>
             <MarkerX>2237</MarkerX>
             <MarkerY>1196</MarkerY>
             <MarkerZ>19</MarkerZ>
         </Marker>
         <Marker>
             <MarkerX>2429</MarkerX>
             <MarkerY>1278</MarkerY>
             <MarkerZ>19</MarkerZ>
         </Marker>
         <Marker>
             <MarkerX>2636</MarkerX>
             <MarkerY>1355</MarkerY>
             <MarkerZ>19</MarkerZ>
         </Marker>
         <Marker>
             <MarkerX>2176</MarkerX>
             <MarkerY>1531</MarkerY>
             <MarkerZ>19</MarkerZ>
         </Marker>
         <Marker>
             <MarkerX>2326</MarkerX>
             <MarkerY>1556</MarkerY>
             <MarkerZ>19</MarkerZ>
         </Marker>
         <Marker>
             <MarkerX>2270</MarkerX>
             <MarkerY>1567</MarkerY>
             <MarkerZ>19</MarkerZ>
         </Marker>
         <Marker>
             <MarkerX>2117</MarkerX>
             <MarkerY>1540</MarkerY>
             <MarkerZ>16</MarkerZ>
         </Marker>
         <Marker>
             <MarkerX>840</MarkerX>
             <MarkerY>1295</MarkerY>
             <MarkerZ>10</MarkerZ>
         </Marker>
         <Marker>
             <MarkerX>837</MarkerX>
             <MarkerY>1335</MarkerY>
             <MarkerZ>10</MarkerZ>
         </Marker>
         <Marker>
             <MarkerX>697</MarkerX>
             <MarkerY>1403</MarkerY>
             <MarkerZ>10</MarkerZ>
         </Marker>
         <Marker>
             <MarkerX>790</MarkerX>
             <MarkerY>1595</MarkerY>
             <MarkerZ>16</MarkerZ>
         </Marker>
         <Marker>
             <MarkerX>1304</MarkerX>
             <MarkerY>1412</MarkerY>
             <MarkerZ>19</MarkerZ>
         </Marker>
         <Marker>
             <MarkerX>1720</MarkerX>
             <MarkerY>1292</MarkerY>
             <MarkerZ>19</MarkerZ>
         </Marker>
         <Marker>
             <MarkerX>1657</MarkerX>
             <MarkerY>1638</MarkerY>
             <MarkerZ>10</MarkerZ>
         </Marker>
         <Marker>
             <MarkerX>1287</MarkerX>
             <MarkerY>1508</MarkerY>
             <MarkerZ>22</MarkerZ>
         </Marker>
         <Marker>
             <MarkerX>956</MarkerX>
             <MarkerY>1447</MarkerY>
             <MarkerZ>22</MarkerZ>
         </Marker>
         <Marker>
             <MarkerX>1197</MarkerX>
             <MarkerY>1535</MarkerY>
             <MarkerZ>16</MarkerZ>
         </Marker>
         <Marker>
             <MarkerX>1025</MarkerX>
             <MarkerY>1773</MarkerY>
             <MarkerZ>10</MarkerZ>
         </Marker>
         <Marker>
             <MarkerX>781</MarkerX>
             <MarkerY>1683</MarkerY>
             <MarkerZ>10</MarkerZ>
         </Marker>
         <Marker>
             <MarkerX>1441</MarkerX>
             <MarkerY>1842</MarkerY>
             <MarkerZ>10</MarkerZ>
         </Marker>
         <Marker>
             <MarkerX>1513</MarkerX>
             <MarkerY>1870</MarkerY>
             <MarkerZ>10</MarkerZ>
         </Marker>
         <Marker>
             <MarkerX>1594</MarkerX>
             <MarkerY>1949</MarkerY>
             <MarkerZ>7</MarkerZ>
         </Marker>
         <Marker>
             <MarkerX>1258</MarkerX>
             <MarkerY>2122</MarkerY>
             <MarkerZ>7</MarkerZ>
         </Marker>
         <Marker>
             <MarkerX>2518</MarkerX>
             <MarkerY>1548</MarkerY>
             <MarkerZ>10</MarkerZ>
         </Marker>
         <Marker>
             <MarkerX>2595</MarkerX>
             <MarkerY>1528</MarkerY>
             <MarkerZ>10</MarkerZ>
         </Marker>
         <Marker>
             <MarkerX>2721</MarkerX>
             <MarkerY>1566</MarkerY>
             <MarkerZ>10</MarkerZ>
         </Marker>
         <Marker>
             <MarkerX>2621</MarkerX>
             <MarkerY>1879</MarkerY>
             <MarkerZ>13</MarkerZ>
         </Marker>
         <Marker>
             <MarkerX>2316</MarkerX>
             <MarkerY>1419</MarkerY>
             <MarkerZ>7</MarkerZ>
         </Marker>
         <Marker>
             <MarkerX>2553</MarkerX>
             <MarkerY>1487</MarkerY>
             <MarkerZ>7</MarkerZ>
         </Marker>
         <Marker>
             <MarkerX>2468</MarkerX>
             <MarkerY>1659</MarkerY>
             <MarkerZ>7</MarkerZ>
         </Marker>
         <Marker>
             <MarkerX>2289</MarkerX>
             <MarkerY>1739</MarkerY>
             <MarkerZ>10</MarkerZ>
         </Marker>
         <Marker>
             <MarkerX>2212</MarkerX>
             <MarkerY>1750</MarkerY>
             <MarkerZ>10</MarkerZ>
         </Marker>
         <Marker>
             <MarkerX>2232</MarkerX>
             <MarkerY>1614</MarkerY>
             <MarkerZ>10</MarkerZ>
         </Marker>
         <Marker>
             <MarkerX>2281</MarkerX>
             <MarkerY>1850</MarkerY>
             <MarkerZ>16</MarkerZ>
         </Marker>
         <Marker>
             <MarkerX>2520</MarkerX>
             <MarkerY>2022</MarkerY>
             <MarkerZ>16</MarkerZ>
         </Marker>
         <Marker>
             <MarkerX>2732</MarkerX>
             <MarkerY>2039</MarkerY>
             <MarkerZ>16</MarkerZ>
         </Marker>
         <Marker>
             <MarkerX>2777</MarkerX>
             <MarkerY>2049</MarkerY>
             <MarkerZ>16</MarkerZ>
         </Marker>
         <Marker>
             <MarkerX>2372</MarkerX>
             <MarkerY>2142</MarkerY>
             <MarkerZ>16</MarkerZ>
         </Marker>
         <Marker>
             <MarkerX>2290</MarkerX>
             <MarkerY>2169</MarkerY>
             <MarkerZ>16</MarkerZ>
         </Marker>
         <Marker>
             <MarkerX>2265</MarkerX>
             <MarkerY>2195</MarkerY>
             <MarkerZ>16</MarkerZ>
         </Marker>
         <Marker>
             <MarkerX>2508</MarkerX>
             <MarkerY>2037</MarkerY>
             <MarkerZ>28</MarkerZ>
         </Marker>
         <Marker>
             <MarkerX>2521</MarkerX>
             <MarkerY>2082</MarkerY>
             <MarkerZ>34</MarkerZ>
         </Marker>
         <Marker>
             <MarkerX>2310</MarkerX>
             <MarkerY>1779</MarkerY>
             <MarkerZ>61</MarkerZ>
         </Marker>
         <Marker>
             <MarkerX>2369</MarkerX>
             <MarkerY>1733</MarkerY>
             <MarkerZ>61</MarkerZ>
         </Marker>
         <Marker>
             <MarkerX>2473</MarkerX>
             <MarkerY>1578</MarkerY>
             <MarkerZ>61</MarkerZ>
         </Marker>
         <Marker>
             <MarkerX>2672</MarkerX>
             <MarkerY>1569</MarkerY>
             <MarkerZ>61</MarkerZ>
         </Marker>
         <Marker>
             <MarkerX>1678</MarkerX>
             <MarkerY>1398</MarkerY>
             <MarkerZ>67</MarkerZ>
         </Marker>
         <Marker>
             <MarkerX>2433</MarkerX>
             <MarkerY>2209</MarkerY>
             <MarkerZ>64</MarkerZ>
         </Marker>
         <Marker>
             <MarkerX>2689</MarkerX>
             <MarkerY>1959</MarkerY>
             <MarkerZ>67</MarkerZ>
         </Marker>
         <Marker>
             <MarkerX>2933</MarkerX>
             <MarkerY>1901</MarkerY>
             <MarkerZ>67</MarkerZ>
         </Marker>
         <Marker>
             <MarkerX>2680</MarkerX>
             <MarkerY>2002</MarkerY>
             <MarkerZ>70</MarkerZ>
         </Marker>
         <Marker>
             <MarkerX>2429</MarkerX>
             <MarkerY>1899</MarkerY>
             <MarkerZ>70</MarkerZ>
         </Marker>
         <Marker>
             <MarkerX>2312</MarkerX>
             <MarkerY>1931</MarkerY>
             <MarkerZ>67</MarkerZ>
         </Marker>
         <Marker>
             <MarkerX>1853</MarkerX>
             <MarkerY>2069</MarkerY>
             <MarkerZ>67</MarkerZ>
         </Marker>
         <Marker>
             <MarkerX>1953</MarkerX>
             <MarkerY>2211</MarkerY>
             <MarkerZ>64</MarkerZ>
         </Marker>
         <Marker>
             <MarkerX>2116</MarkerX>
             <MarkerY>2186</MarkerY>
             <MarkerZ>64</MarkerZ>
         </Marker>
         <Marker>
             <MarkerX>1577</MarkerX>
             <MarkerY>1993</MarkerY>
             <MarkerZ>61</MarkerZ>
         </Marker>
         <Marker>
             <MarkerX>1844</MarkerX>
             <MarkerY>1811</MarkerY>
             <MarkerZ>61</MarkerZ>
         </Marker>
         <Marker>
             <MarkerX>1818</MarkerX>
             <MarkerY>1847</MarkerY>
             <MarkerZ>61</MarkerZ>
         </Marker>
         <Marker>
             <MarkerX>1684</MarkerX>
             <MarkerY>1627</MarkerY>
             <MarkerZ>61</MarkerZ>
         </Marker>
         <Marker>
             <MarkerX>1705</MarkerX>
             <MarkerY>1498</MarkerY>
             <MarkerZ>61</MarkerZ>
         </Marker>
         <Marker>
             <MarkerX>1146</MarkerX>
             <MarkerY>2141</MarkerY>
             <MarkerZ>67</MarkerZ>
         </Marker>
         <Marker>
             <MarkerX>1048</MarkerX>
             <MarkerY>2453</MarkerY>
             <MarkerZ>70</MarkerZ>
         </Marker>
         <Marker>
             <MarkerX>1054</MarkerX>
             <MarkerY>2668</MarkerY>
             <MarkerZ>70</MarkerZ>
         </Marker>
         <Marker>
             <MarkerX>330</MarkerX>
             <MarkerY>2498</MarkerY>
             <MarkerZ>70</MarkerZ>
         </Marker>
         <Marker>
             <MarkerX>1228</MarkerX>
             <MarkerY>2172</MarkerY>
             <MarkerZ>67</MarkerZ>
         </Marker>
         <Marker>
             <MarkerX>1146</MarkerX>
             <MarkerY>2206</MarkerY>
             <MarkerZ>61</MarkerZ>
         </Marker>
         <Marker>
             <MarkerX>1365</MarkerX>
             <MarkerY>2490</MarkerY>
             <MarkerZ>58</MarkerZ>
         </Marker>
         <Marker>
             <MarkerX>1428</MarkerX>
             <MarkerY>2450</MarkerY>
             <MarkerZ>58</MarkerZ>
         </Marker>
         <Marker>
             <MarkerX>1388</MarkerX>
             <MarkerY>2309</MarkerY>
             <MarkerZ>58</MarkerZ>
         </Marker>
         <Marker>
             <MarkerX>1256</MarkerX>
             <MarkerY>2312</MarkerY>
             <MarkerZ>58</MarkerZ>
         </Marker>
         <Marker>
             <MarkerX>1138</MarkerX>
             <MarkerY>2352</MarkerY>
             <MarkerZ>58</MarkerZ>
         </Marker>
         <Marker>
             <MarkerX>1308</MarkerX>
             <MarkerY>2301</MarkerY>
             <MarkerZ>55</MarkerZ>
         </Marker>
         <Marker>
             <MarkerX>1533</MarkerX>
             <MarkerY>2424</MarkerY>
             <MarkerZ>55</MarkerZ>
         </Marker>
         <Marker>
             <MarkerX>1581</MarkerX>
             <MarkerY>2498</MarkerY>
             <MarkerZ>55</MarkerZ>
         </Marker>
         <Marker>
             <MarkerX>1713</MarkerX>
             <MarkerY>2454</MarkerY>
             <MarkerZ>55</MarkerZ>
         </Marker>
         <Marker>
             <MarkerX>1920</MarkerX>
             <MarkerY>2356</MarkerY>
             <MarkerZ>55</MarkerZ>
         </Marker>
         <Marker>
             <MarkerX>2018</MarkerX>
             <MarkerY>2341</MarkerY>
             <MarkerZ>55</MarkerZ>
         </Marker>
         <Marker>
             <MarkerX>1873</MarkerX>
             <MarkerY>2284</MarkerY>
             <MarkerZ>58</MarkerZ>
         </Marker>
         <Marker>
             <MarkerX>1706</MarkerX>
             <MarkerY>2204</MarkerY>
             <MarkerZ>58</MarkerZ>
         </Marker>
         <Marker>
             <MarkerX>1772</MarkerX>
             <MarkerY>2269</MarkerY>
             <MarkerZ>58</MarkerZ>
         </Marker>
         <Marker>
             <MarkerX>1805</MarkerX>
             <MarkerY>2258</MarkerY>
             <MarkerZ>58</MarkerZ>
         </Marker>
         <Marker>
             <MarkerX>1772</MarkerX>
             <MarkerY>2201</MarkerY>
             <MarkerZ>58</MarkerZ>
         </Marker>
         <Marker>
             <MarkerX>1945</MarkerX>
             <MarkerY>2276</MarkerY>
             <MarkerZ>64</MarkerZ>
         </Marker>
         <Marker>
             <MarkerX>1849</MarkerX>
             <MarkerY>2734</MarkerY>
             <MarkerZ>64</MarkerZ>
         </Marker>
         <Marker>
             <MarkerX>1672</MarkerX>
             <MarkerY>2742</MarkerY>
             <MarkerZ>64</MarkerZ>
         </Marker>
         <Marker>
             <MarkerX>1837</MarkerX>
             <MarkerY>2790</MarkerY>
             <MarkerZ>64</MarkerZ>
         </Marker>
         <Marker>
             <MarkerX>1654</MarkerX>
             <MarkerY>2684</MarkerY>
             <MarkerZ>64</MarkerZ>
         </Marker>
         <Marker>
             <MarkerX>1912</MarkerX>
             <MarkerY>2413</MarkerY>
             <MarkerZ>70</MarkerZ>
         </Marker>
         <Marker>
             <MarkerX>1666</MarkerX>
             <MarkerY>2478</MarkerY>
             <MarkerZ>67</MarkerZ>
         </Marker>
         <Marker>
             <MarkerX>340</MarkerX>
             <MarkerY>2629</MarkerY>
             <MarkerZ>52</MarkerZ>
         </Marker>
         <Marker>
             <MarkerX>308</MarkerX>
             <MarkerY>2593</MarkerY>
             <MarkerZ>52</MarkerZ>
         </Marker>
         <Marker>
             <MarkerX>305</MarkerX>
             <MarkerY>2521</MarkerY>
             <MarkerZ>52</MarkerZ>
         </Marker>
         <Marker>
             <MarkerX>252</MarkerX>
             <MarkerY>2518</MarkerY>
             <MarkerZ>67</MarkerZ>
         </Marker>
         <Marker>
             <MarkerX>1989</MarkerX>
             <MarkerY>2577</MarkerY>
             <MarkerZ>64</MarkerZ>
         </Marker>
         <Marker>
             <MarkerX>709</MarkerX>
             <MarkerY>2461</MarkerY>
             <MarkerZ>61</MarkerZ>
         </Marker>
         <Marker>
             <MarkerX>312</MarkerX>
             <MarkerY>2748</MarkerY>
             <MarkerZ>49</MarkerZ>
         </Marker>
         <Marker>
             <MarkerX>1048</MarkerX>
             <MarkerY>2553</MarkerY>
             <MarkerZ>28</MarkerZ>
         </Marker>
         <Marker>
             <MarkerX>1209</MarkerX>
             <MarkerY>2245</MarkerY>
             <MarkerZ>28</MarkerZ>
         </Marker>
         <Marker>
             <MarkerX>1266</MarkerX>
             <MarkerY>2370</MarkerY>
             <MarkerZ>28</MarkerZ>
         </Marker>
         <Marker>
             <MarkerX>1236</MarkerX>
             <MarkerY>2508</MarkerY>
             <MarkerZ>22</MarkerZ>
         </Marker>
         <Marker>
             <MarkerX>1337</MarkerX>
             <MarkerY>2581</MarkerY>
             <MarkerZ>16</MarkerZ>
         </Marker>
         <Marker>
             <MarkerX>1798</MarkerX>
             <MarkerY>2546</MarkerY>
             <MarkerZ>16</MarkerZ>
         </Marker>
         <Marker>
             <MarkerX>1078</MarkerX>
             <MarkerY>2550</MarkerY>
             <MarkerZ>10</MarkerZ>
         </Marker>
         <Marker>
             <MarkerX>898</MarkerX>
             <MarkerY>2601</MarkerY>
             <MarkerZ>13</MarkerZ>
         </Marker>
         <Marker>
             <MarkerX>837</MarkerX>
             <MarkerY>2710</MarkerY>
             <MarkerZ>10</MarkerZ>
         </Marker>
         <Marker>
             <MarkerX>970</MarkerX>
             <MarkerY>2696</MarkerY>
             <MarkerZ>10</MarkerZ>
         </Marker>
         <Marker>
             <MarkerX>2056</MarkerX>
             <MarkerY>2392</MarkerY>
             <MarkerZ>10</MarkerZ>
         </Marker>
         <Marker>
             <MarkerX>2094</MarkerX>
             <MarkerY>2228</MarkerY>
             <MarkerZ>10</MarkerZ>
         </Marker>
         <Marker>
             <MarkerX>2120</MarkerX>
             <MarkerY>2426</MarkerY>
             <MarkerZ>10</MarkerZ>
         </Marker>
         <Marker>
             <MarkerX>2140</MarkerX>
             <MarkerY>2464</MarkerY>
             <MarkerZ>10</MarkerZ>
         </Marker>
         <Marker>
             <MarkerX>1882</MarkerX>
             <MarkerY>2418</MarkerY>
             <MarkerZ>10</MarkerZ>
         </Marker>
         <Marker>
             <MarkerX>1700</MarkerX>
             <MarkerY>2378</MarkerY>
             <MarkerZ>10</MarkerZ>
         </Marker>
         <Marker>
             <MarkerX>1764</MarkerX>
             <MarkerY>2654</MarkerY>
             <MarkerZ>7</MarkerZ>
         </Marker>
         <Marker>
             <MarkerX>1766</MarkerX>
             <MarkerY>2697</MarkerY>
             <MarkerZ>7</MarkerZ>
         </Marker>
         <Marker>
             <MarkerX>750</MarkerX>
             <MarkerY>2793</MarkerY>
             <MarkerZ>7</MarkerZ>
         </Marker>
         <Marker>
             <MarkerX>265</MarkerX>
             <MarkerY>2461</MarkerY>
             <MarkerZ>25</MarkerZ>
         </Marker>
         <Marker>
             <MarkerX>1352</MarkerX>
             <MarkerY>2724</MarkerY>
             <MarkerZ>34</MarkerZ>
         </Marker>
         <Marker>
             <MarkerX>1333</MarkerX>
             <MarkerY>2641</MarkerY>
             <MarkerZ>34</MarkerZ>
         </Marker>
         <Marker>
             <MarkerX>1201</MarkerX>
             <MarkerY>2590</MarkerY>
             <MarkerZ>34</MarkerZ>
         </Marker>
         <Marker>
             <MarkerX>1221</MarkerX>
             <MarkerY>2562</MarkerY>
             <MarkerZ>34</MarkerZ>
         </Marker>
         <Marker>
             <MarkerX>1336</MarkerX>
             <MarkerY>2508</MarkerY>
             <MarkerZ>34</MarkerZ>
         </Marker>
         <Marker>
             <MarkerX>1097</MarkerX>
             <MarkerY>2644</MarkerY>
             <MarkerZ>34</MarkerZ>
         </Marker>
         <Marker>
             <MarkerX>1706</MarkerX>
             <MarkerY>2601</MarkerY>
             <MarkerZ>37</MarkerZ>
         </Marker>
         <Marker>
             <MarkerX>1986</MarkerX>
             <MarkerY>2702</MarkerY>
             <MarkerZ>34</MarkerZ>
         </Marker>
         <Marker>
             <MarkerX>1900</MarkerX>
             <MarkerY>2738</MarkerY>
             <MarkerZ>34</MarkerZ>
         </Marker>
         <Marker>
             <MarkerX>538</MarkerX>
             <MarkerY>1872</MarkerY>
             <MarkerZ>67</MarkerZ>
         </Marker>
         <Marker>
             <MarkerX>438</MarkerX>
             <MarkerY>2321</MarkerY>
             <MarkerZ>67</MarkerZ>
         </Marker>
         <Marker>
             <MarkerX>1044</MarkerX>
             <MarkerY>2366</MarkerY>
             <MarkerZ>61</MarkerZ>
         </Marker>
         <Marker>
             <MarkerX>885</MarkerX>
             <MarkerY>1878</MarkerY>
             <MarkerZ>55</MarkerZ>
         </Marker>
         <Marker>
             <MarkerX>956</MarkerX>
             <MarkerY>1912</MarkerY>
             <MarkerZ>55</MarkerZ>
         </Marker>
         <Marker>
             <MarkerX>976</MarkerX>
             <MarkerY>1886</MarkerY>
             <MarkerZ>55</MarkerZ>
         </Marker>
         <Marker>
             <MarkerX>1001</MarkerX>
             <MarkerY>1853</MarkerY>
             <MarkerZ>55</MarkerZ>
         </Marker>
         <Marker>
             <MarkerX>1212</MarkerX>
             <MarkerY>1825</MarkerY>
             <MarkerZ>55</MarkerZ>
         </Marker>
         <Marker>
             <MarkerX>1298</MarkerX>
             <MarkerY>1946</MarkerY>
             <MarkerZ>55</MarkerZ>
         </Marker>
         <Marker>
             <MarkerX>1289</MarkerX>
             <MarkerY>1770</MarkerY>
             <MarkerZ>61</MarkerZ>
         </Marker>
         <Marker>
             <MarkerX>908</MarkerX>
             <MarkerY>1726</MarkerY>
             <MarkerZ>70</MarkerZ>
         </Marker>
         <Marker>
             <MarkerX>1150</MarkerX>
             <MarkerY>1561</MarkerY>
             <MarkerZ>67</MarkerZ>
         </Marker>
         <Marker>
             <MarkerX>1625</MarkerX>
             <MarkerY>1670</MarkerY>
             <MarkerZ>67</MarkerZ>
         </Marker>
         <Marker>
             <MarkerX>1644</MarkerX>
             <MarkerY>1701</MarkerY>
             <MarkerZ>67</MarkerZ>
         </Marker>
         <Marker>
             <MarkerX>1556</MarkerX>
             <MarkerY>1642</MarkerY>
             <MarkerZ>67</MarkerZ>
         </Marker>
         <Marker>
             <MarkerX>1934</MarkerX>
             <MarkerY>1786</MarkerY>
             <MarkerZ>67</MarkerZ>
         </Marker>
         <Marker>
             <MarkerX>1902</MarkerX>
             <MarkerY>1797</MarkerY>
             <MarkerZ>67</MarkerZ>
         </Marker>
         <Marker>
             <MarkerX>2044</MarkerX>
             <MarkerY>1897</MarkerY>
             <MarkerZ>70</MarkerZ>
         </Marker>
         <Marker>
             <MarkerX>412</MarkerX>
             <MarkerY>2818</MarkerY>
             <MarkerZ>70</MarkerZ>
         </Marker>
         <Marker>
             <MarkerX>321</MarkerX>
             <MarkerY>2846</MarkerY>
             <MarkerZ>70</MarkerZ>
         </Marker>
         <Marker>
             <MarkerX>354</MarkerX>
             <MarkerY>2927</MarkerY>
             <MarkerZ>64</MarkerZ>
         </Marker>
         <Marker>
             <MarkerX>1030</MarkerX>
             <MarkerY>2967</MarkerY>
             <MarkerZ>64</MarkerZ>
         </Marker>
         <Marker>
             <MarkerX>1200</MarkerX>
             <MarkerY>2754</MarkerY>
             <MarkerZ>61</MarkerZ>
         </Marker>
         <Marker>
             <MarkerX>972</MarkerX>
             <MarkerY>2954</MarkerY>
             <MarkerZ>64</MarkerZ>
         </Marker>
         <Marker>
             <MarkerX>797</MarkerX>
             <MarkerY>2794</MarkerY>
             <MarkerZ>64</MarkerZ>
         </Marker>
         <Marker>
             <MarkerX>848</MarkerX>
             <MarkerY>2826</MarkerY>
             <MarkerZ>64</MarkerZ>
         </Marker>
         <Marker>
             <MarkerX>477</MarkerX>
             <MarkerY>3093</MarkerY>
             <MarkerZ>70</MarkerZ>
         </Marker>
         <Marker>
             <MarkerX>737</MarkerX>
             <MarkerY>3443</MarkerY>
             <MarkerZ>70</MarkerZ>
         </Marker>
         <Marker>
             <MarkerX>761</MarkerX>
             <MarkerY>3513</MarkerY>
             <MarkerZ>70</MarkerZ>
         </Marker>
         <Marker>
             <MarkerX>450</MarkerX>
             <MarkerY>3319</MarkerY>
             <MarkerZ>58</MarkerZ>
         </Marker>
         <Marker>
             <MarkerX>463</MarkerX>
             <MarkerY>3355</MarkerY>
             <MarkerZ>58</MarkerZ>
         </Marker>
         <Marker>
             <MarkerX>561</MarkerX>
             <MarkerY>3146</MarkerY>
             <MarkerZ>58</MarkerZ>
         </Marker>
         <Marker>
             <MarkerX>1061</MarkerX>
             <MarkerY>3358</MarkerY>
             <MarkerZ>58</MarkerZ>
         </Marker>
         <Marker>
             <MarkerX>978</MarkerX>
             <MarkerY>3325</MarkerY>
             <MarkerZ>58</MarkerZ>
         </Marker>
         <Marker>
             <MarkerX>898</MarkerX>
             <MarkerY>3382</MarkerY>
             <MarkerZ>58</MarkerZ>
         </Marker>
         <Marker>
             <MarkerX>1199</MarkerX>
             <MarkerY>3197</MarkerY>
             <MarkerZ>58</MarkerZ>
         </Marker>
         <Marker>
             <MarkerX>1133</MarkerX>
             <MarkerY>3429</MarkerY>
             <MarkerZ>58</MarkerZ>
         </Marker>
         <Marker>
             <MarkerX>1271</MarkerX>
             <MarkerY>3194</MarkerY>
             <MarkerZ>58</MarkerZ>
         </Marker>
         <Marker>
             <MarkerX>1402</MarkerX>
             <MarkerY>3130</MarkerY>
             <MarkerZ>59</MarkerZ>
         </Marker>
         <Marker>
             <MarkerX>1525</MarkerX>
             <MarkerY>3155</MarkerY>
             <MarkerZ>59</MarkerZ>
         </Marker>
         <Marker>
             <MarkerX>1678</MarkerX>
             <MarkerY>2989</MarkerY>
             <MarkerZ>65</MarkerZ>
         </Marker>
         <Marker>
             <MarkerX>1714</MarkerX>
             <MarkerY>2963</MarkerY>
             <MarkerZ>65</MarkerZ>
         </Marker>
         <Marker>
             <MarkerX>1823</MarkerX>
             <MarkerY>2939</MarkerY>
             <MarkerZ>65</MarkerZ>
         </Marker>
         <Marker>
             <MarkerX>1777</MarkerX>
             <MarkerY>2971</MarkerY>
             <MarkerZ>65</MarkerZ>
         </Marker>
         <Marker>
             <MarkerX>1763</MarkerX>
             <MarkerY>3071</MarkerY>
             <MarkerZ>65</MarkerZ>
         </Marker>
         <Marker>
             <MarkerX>967</MarkerX>
             <MarkerY>3229</MarkerY>
             <MarkerZ>64</MarkerZ>
         </Marker>
         <Marker>
             <MarkerX>1677</MarkerX>
             <MarkerY>3282</MarkerY>
             <MarkerZ>58</MarkerZ>
         </Marker>
         <Marker>
             <MarkerX>1845</MarkerX>
             <MarkerY>2907</MarkerY>
             <MarkerZ>58</MarkerZ>
         </Marker>
         <Marker>
             <MarkerX>2134</MarkerX>
             <MarkerY>3134</MarkerY>
             <MarkerZ>58</MarkerZ>
         </Marker>
         <Marker>
             <MarkerX>2153</MarkerX>
             <MarkerY>3202</MarkerY>
             <MarkerZ>58</MarkerZ>
         </Marker>
         <Marker>
             <MarkerX>2161</MarkerX>
             <MarkerY>3247</MarkerY>
             <MarkerZ>58</MarkerZ>
         </Marker>
         <Marker>
             <MarkerX>2057</MarkerX>
             <MarkerY>3277</MarkerY>
             <MarkerZ>58</MarkerZ>
         </Marker>
         <Marker>
             <MarkerX>2101</MarkerX>
             <MarkerY>3291</MarkerY>
             <MarkerZ>58</MarkerZ>
         </Marker>
         <Marker>
             <MarkerX>2085</MarkerX>
             <MarkerY>3394</MarkerY>
             <MarkerZ>61</MarkerZ>
         </Marker>
         <Marker>
             <MarkerX>2290</MarkerX>
             <MarkerY>3221</MarkerY>
             <MarkerZ>61</MarkerZ>
         </Marker>
         <Marker>
             <MarkerX>2311</MarkerX>
             <MarkerY>3145</MarkerY>
             <MarkerZ>61</MarkerZ>
         </Marker>
         <Marker>
             <MarkerX>2337</MarkerX>
             <MarkerY>3286</MarkerY>
             <MarkerZ>61</MarkerZ>
         </Marker>
         <Marker>
             <MarkerX>2199</MarkerX>
             <MarkerY>3543</MarkerY>
             <MarkerZ>64</MarkerZ>
         </Marker>
         <Marker>
             <MarkerX>2077</MarkerX>
             <MarkerY>3534</MarkerY>
             <MarkerZ>64</MarkerZ>
         </Marker>
         <Marker>
             <MarkerX>1839</MarkerX>
             <MarkerY>3593</MarkerY>
             <MarkerZ>64</MarkerZ>
         </Marker>
         <Marker>
             <MarkerX>1617</MarkerX>
             <MarkerY>3305</MarkerY>
             <MarkerZ>61</MarkerZ>
         </Marker>
         <Marker>
             <MarkerX>1678</MarkerX>
             <MarkerY>3546</MarkerY>
             <MarkerZ>55</MarkerZ>
         </Marker>
         <Marker>
             <MarkerX>1510</MarkerX>
             <MarkerY>3453</MarkerY>
             <MarkerZ>55</MarkerZ>
         </Marker>
         <Marker>
             <MarkerX>2075</MarkerX>
             <MarkerY>3557</MarkerY>
             <MarkerZ>55</MarkerZ>
         </Marker>
         <Marker>
             <MarkerX>2067</MarkerX>
             <MarkerY>3510</MarkerY>
             <MarkerZ>52</MarkerZ>
         </Marker>
         <Marker>
             <MarkerX>1883</MarkerX>
             <MarkerY>3507</MarkerY>
             <MarkerZ>52</MarkerZ>
         </Marker>
         <Marker>
             <MarkerX>1922</MarkerX>
             <MarkerY>3383</MarkerY>
             <MarkerZ>52</MarkerZ>
         </Marker>
         <Marker>
             <MarkerX>1841</MarkerX>
             <MarkerY>3375</MarkerY>
             <MarkerZ>55</MarkerZ>
         </Marker>
         <Marker>
             <MarkerX>2085</MarkerX>
             <MarkerY>3338</MarkerY>
             <MarkerZ>52</MarkerZ>
         </Marker>
         <Marker>
             <MarkerX>2186</MarkerX>
             <MarkerY>3523</MarkerY>
             <MarkerZ>52</MarkerZ>
         </Marker>
         <Marker>
             <MarkerX>853</MarkerX>
             <MarkerY>3462</MarkerY>
             <MarkerZ>46</MarkerZ>
         </Marker>
         <Marker>
             <MarkerX>806</MarkerX>
             <MarkerY>3467</MarkerY>
             <MarkerZ>46</MarkerZ>
         </Marker>
         <Marker>
             <MarkerX>535</MarkerX>
             <MarkerY>3377</MarkerY>
             <MarkerZ>46</MarkerZ>
         </Marker>
         <Marker>
             <MarkerX>661</MarkerX>
             <MarkerY>3335</MarkerY>
             <MarkerZ>43</MarkerZ>
         </Marker>
         <Marker>
             <MarkerX>718</MarkerX>
             <MarkerY>3545</MarkerY>
             <MarkerZ>40</MarkerZ>
         </Marker>
         <Marker>
             <MarkerX>874</MarkerX>
             <MarkerY>3375</MarkerY>
             <MarkerZ>34</MarkerZ>
         </Marker>
         <Marker>
             <MarkerX>1114</MarkerX>
             <MarkerY>3201</MarkerY>
             <MarkerZ>34</MarkerZ>
         </Marker>
         <Marker>
             <MarkerX>1278</MarkerX>
             <MarkerY>2954</MarkerY>
             <MarkerZ>31</MarkerZ>
         </Marker>
         <Marker>
             <MarkerX>1343</MarkerX>
             <MarkerY>2962</MarkerY>
             <MarkerZ>31</MarkerZ>
         </Marker>
         <Marker>
             <MarkerX>1130</MarkerX>
             <MarkerY>3099</MarkerY>
             <MarkerZ>37</MarkerZ>
         </Marker>
         <Marker>
             <MarkerX>1039</MarkerX>
             <MarkerY>3046</MarkerY>
             <MarkerZ>37</MarkerZ>
         </Marker>
         <Marker>
             <MarkerX>855</MarkerX>
             <MarkerY>3062</MarkerY>
             <MarkerZ>49</MarkerZ>
         </Marker>
         <Marker>
             <MarkerX>1961</MarkerX>
             <MarkerY>3122</MarkerY>
             <MarkerZ>61</MarkerZ>
         </Marker>
         <Marker>
             <MarkerX>1650</MarkerX>
             <MarkerY>3501</MarkerY>
             <MarkerZ>61</MarkerZ>
         </Marker>
         <Marker>
             <MarkerX>1701</MarkerX>
             <MarkerY>3294</MarkerY>
             <MarkerZ>64</MarkerZ>
         </Marker>
         <Marker>
             <MarkerX>2142</MarkerX>
             <MarkerY>2969</MarkerY>
             <MarkerZ>67</MarkerZ>
         </Marker>
         <Marker>
             <MarkerX>2129</MarkerX>
             <MarkerY>2757</MarkerY>
             <MarkerZ>67</MarkerZ>
         </Marker>
         <Marker>
             <MarkerX>2313</MarkerX>
             <MarkerY>2766</MarkerY>
             <MarkerZ>61</MarkerZ>
         </Marker>
         <Marker>
             <MarkerX>2374</MarkerX>
             <MarkerY>2772</MarkerY>
             <MarkerZ>61</MarkerZ>
         </Marker>
         <Marker>
             <MarkerX>2469</MarkerX>
             <MarkerY>2804</MarkerY>
             <MarkerZ>61</MarkerZ>
         </Marker>
         <Marker>
             <MarkerX>2731</MarkerX>
             <MarkerY>2448</MarkerY>
             <MarkerZ>64</MarkerZ>
         </Marker>
         <Marker>
             <MarkerX>2481</MarkerX>
             <MarkerY>2377</MarkerY>
             <MarkerZ>64</MarkerZ>
         </Marker>
         <Marker>
             <MarkerX>2553</MarkerX>
             <MarkerY>2218</MarkerY>
             <MarkerZ>64</MarkerZ>
         </Marker>
         <Marker>
             <MarkerX>2773</MarkerX>
             <MarkerY>2450</MarkerY>
             <MarkerZ>64</MarkerZ>
         </Marker>
         <Marker>
             <MarkerX>3302</MarkerX>
             <MarkerY>2644</MarkerY>
             <MarkerZ>58</MarkerZ>
         </Marker>
         <Marker>
             <MarkerX>3315</MarkerX>
             <MarkerY>2581</MarkerY>
             <MarkerZ>58</MarkerZ>
         </Marker>
         <Marker>
             <MarkerX>3385</MarkerX>
             <MarkerY>2534</MarkerY>
             <MarkerZ>58</MarkerZ>
         </Marker>
         <Marker>
             <MarkerX>3393</MarkerX>
             <MarkerY>2584</MarkerY>
             <MarkerZ>58</MarkerZ>
         </Marker>
         <Marker>
             <MarkerX>3426</MarkerX>
             <MarkerY>2616</MarkerY>
             <MarkerZ>58</MarkerZ>
         </Marker>
         <Marker>
             <MarkerX>3226</MarkerX>
             <MarkerY>2345</MarkerY>
             <MarkerZ>58</MarkerZ>
         </Marker>
         <Marker>
             <MarkerX>3111</MarkerX>
             <MarkerY>2261</MarkerY>
             <MarkerZ>58</MarkerZ>
         </Marker>
         <Marker>
             <MarkerX>3086</MarkerX>
             <MarkerY>2276</MarkerY>
             <MarkerZ>58</MarkerZ>
         </Marker>
         <Marker>
             <MarkerX>3417</MarkerX>
             <MarkerY>2360</MarkerY>
             <MarkerZ>58</MarkerZ>
         </Marker>
         <Marker>
             <MarkerX>3267</MarkerX>
             <MarkerY>2305</MarkerY>
             <MarkerZ>55</MarkerZ>
         </Marker>
         <Marker>
             <MarkerX>3193</MarkerX>
             <MarkerY>2780</MarkerY>
             <MarkerZ>70</MarkerZ>
         </Marker>
         <Marker>
             <MarkerX>3119</MarkerX>
             <MarkerY>3008</MarkerY>
             <MarkerZ>67</MarkerZ>
         </Marker>
         <Marker>
             <MarkerX>3009</MarkerX>
             <MarkerY>2944</MarkerY>
             <MarkerZ>64</MarkerZ>
         </Marker>
         <Marker>
             <MarkerX>3057</MarkerX>
             <MarkerY>2912</MarkerY>
             <MarkerZ>64</MarkerZ>
         </Marker>
         <Marker>
             <MarkerX>2850</MarkerX>
             <MarkerY>2958</MarkerY>
             <MarkerZ>64</MarkerZ>
         </Marker>
         <Marker>
             <MarkerX>2634</MarkerX>
             <MarkerY>2818</MarkerY>
             <MarkerZ>64</MarkerZ>
         </Marker>
         <Marker>
             <MarkerX>2697</MarkerX>
             <MarkerY>2750</MarkerY>
             <MarkerZ>64</MarkerZ>
         </Marker>
         <Marker>
             <MarkerX>2621</MarkerX>
             <MarkerY>2696</MarkerY>
             <MarkerZ>64</MarkerZ>
         </Marker>
         <Marker>
             <MarkerX>2637</MarkerX>
             <MarkerY>2529</MarkerY>
             <MarkerZ>64</MarkerZ>
         </Marker>
         <Marker>
             <MarkerX>2543</MarkerX>
             <MarkerY>2768</MarkerY>
             <MarkerZ>64</MarkerZ>
         </Marker>
         <Marker>
             <MarkerX>2570</MarkerX>
             <MarkerY>2884</MarkerY>
             <MarkerZ>64</MarkerZ>
         </Marker>
         <Marker>
             <MarkerX>2581</MarkerX>
             <MarkerY>2868</MarkerY>
             <MarkerZ>64</MarkerZ>
         </Marker>
         <Marker>
             <MarkerX>2598</MarkerX>
             <MarkerY>2840</MarkerY>
             <MarkerZ>64</MarkerZ>
         </Marker>
         <Marker>
             <MarkerX>2861</MarkerX>
             <MarkerY>3090</MarkerY>
             <MarkerZ>64</MarkerZ>
         </Marker>
         <Marker>
             <MarkerX>2953</MarkerX>
             <MarkerY>3173</MarkerY>
             <MarkerZ>67</MarkerZ>
         </Marker>
         <Marker>
             <MarkerX>2931</MarkerX>
             <MarkerY>3124</MarkerY>
             <MarkerZ>67</MarkerZ>
         </Marker>
         <Marker>
             <MarkerX>3042</MarkerX>
             <MarkerY>3134</MarkerY>
             <MarkerZ>67</MarkerZ>
         </Marker>
         <Marker>
             <MarkerX>3239</MarkerX>
             <MarkerY>3017</MarkerY>
             <MarkerZ>61</MarkerZ>
         </Marker>
         <Marker>
             <MarkerX>3195</MarkerX>
             <MarkerY>3140</MarkerY>
             <MarkerZ>55</MarkerZ>
         </Marker>
         <Marker>
             <MarkerX>3167</MarkerX>
             <MarkerY>3196</MarkerY>
             <MarkerZ>55</MarkerZ>
         </Marker>
         <Marker>
             <MarkerX>3037</MarkerX>
             <MarkerY>3317</MarkerY>
             <MarkerZ>55</MarkerZ>
         </Marker>
         <Marker>
             <MarkerX>2911</MarkerX>
             <MarkerY>3345</MarkerY>
             <MarkerZ>55</MarkerZ>
         </Marker>
         <Marker>
             <MarkerX>3543</MarkerX>
             <MarkerY>3305</MarkerY>
             <MarkerZ>52</MarkerZ>
         </Marker>
         <Marker>
             <MarkerX>3557</MarkerX>
             <MarkerY>3401</MarkerY>
             <MarkerZ>52</MarkerZ>
         </Marker>
         <Marker>
             <MarkerX>3411</MarkerX>
             <MarkerY>3550</MarkerY>
             <MarkerZ>52</MarkerZ>
         </Marker>
         <Marker>
             <MarkerX>3253</MarkerX>
             <MarkerY>3600</MarkerY>
             <MarkerZ>52</MarkerZ>
         </Marker>
         <Marker>
             <MarkerX>3263</MarkerX>
             <MarkerY>3565</MarkerY>
             <MarkerZ>52</MarkerZ>
         </Marker>
         <Marker>
             <MarkerX>3239</MarkerX>
             <MarkerY>3426</MarkerY>
             <MarkerZ>49</MarkerZ>
         </Marker>
         <Marker>
             <MarkerX>3221</MarkerX>
             <MarkerY>3401</MarkerY>
             <MarkerZ>49</MarkerZ>
         </Marker>
         <Marker>
             <MarkerX>3024</MarkerX>
             <MarkerY>3297</MarkerY>
             <MarkerZ>49</MarkerZ>
         </Marker>
         <Marker>
             <MarkerX>3912</MarkerX>
             <MarkerY>3414</MarkerY>
             <MarkerZ>49</MarkerZ>
         </Marker>
         <Marker>
             <MarkerX>3990</MarkerX>
             <MarkerY>3478</MarkerY>
             <MarkerZ>49</MarkerZ>
         </Marker>
         <Marker>
             <MarkerX>4062</MarkerX>
             <MarkerY>3462</MarkerY>
             <MarkerZ>49</MarkerZ>
         </Marker>
         <Marker>
             <MarkerX>3877</MarkerX>
             <MarkerY>3570</MarkerY>
             <MarkerZ>49</MarkerZ>
         </Marker>
         <Marker>
             <MarkerX>3673</MarkerX>
             <MarkerY>3545</MarkerY>
             <MarkerZ>49</MarkerZ>
         </Marker>
         <Marker>
             <MarkerX>3821</MarkerX>
             <MarkerY>3161</MarkerY>
             <MarkerZ>49</MarkerZ>
         </Marker>
         <Marker>
             <MarkerX>3924</MarkerX>
             <MarkerY>3222</MarkerY>
             <MarkerZ>49</MarkerZ>
         </Marker>
         <Marker>
             <MarkerX>3909</MarkerX>
             <MarkerY>3175</MarkerY>
             <MarkerZ>49</MarkerZ>
         </Marker>
         <Marker>
             <MarkerX>3580</MarkerX>
             <MarkerY>3174</MarkerY>
             <MarkerZ>49</MarkerZ>
         </Marker>
         <Marker>
             <MarkerX>3534</MarkerX>
             <MarkerY>3218</MarkerY>
             <MarkerZ>49</MarkerZ>
         </Marker>
         <Marker>
             <MarkerX>3624</MarkerX>
             <MarkerY>3179</MarkerY>
             <MarkerZ>49</MarkerZ>
         </Marker>
         <Marker>
             <MarkerX>3622</MarkerX>
             <MarkerY>3214</MarkerY>
             <MarkerZ>49</MarkerZ>
         </Marker>
         <Marker>
             <MarkerX>3653</MarkerX>
             <MarkerY>3282</MarkerY>
             <MarkerZ>49</MarkerZ>
         </Marker>
         <Marker>
             <MarkerX>3634</MarkerX>
             <MarkerY>3635</MarkerY>
             <MarkerZ>49</MarkerZ>
         </Marker>
         <Marker>
             <MarkerX>3633</MarkerX>
             <MarkerY>3599</MarkerY>
             <MarkerZ>49</MarkerZ>
         </Marker>
         <Marker>
             <MarkerX>3733</MarkerX>
             <MarkerY>3667</MarkerY>
             <MarkerZ>49</MarkerZ>
         </Marker>
         <Marker>
             <MarkerX>3522</MarkerX>
             <MarkerY>3725</MarkerY>
             <MarkerZ>49</MarkerZ>
         </Marker>
         <Marker>
             <MarkerX>3649</MarkerX>
             <MarkerY>3166</MarkerY>
             <MarkerZ>43</MarkerZ>
         </Marker>
         <Marker>
             <MarkerX>3477</MarkerX>
             <MarkerY>3270</MarkerY>
             <MarkerZ>43</MarkerZ>
         </Marker>
         <Marker>
             <MarkerX>3466</MarkerX>
             <MarkerY>3429</MarkerY>
             <MarkerZ>43</MarkerZ>
         </Marker>
         <Marker>
             <MarkerX>3605</MarkerX>
             <MarkerY>3525</MarkerY>
             <MarkerZ>43</MarkerZ>
         </Marker>
         <Marker>
             <MarkerX>3584</MarkerX>
             <MarkerY>3561</MarkerY>
             <MarkerZ>43</MarkerZ>
         </Marker>
         <Marker>
             <MarkerX>3753</MarkerX>
             <MarkerY>3534</MarkerY>
             <MarkerZ>43</MarkerZ>
         </Marker>
         <Marker>
             <MarkerX>3820</MarkerX>
             <MarkerY>3518</MarkerY>
             <MarkerZ>43</MarkerZ>
         </Marker>
         <Marker>
             <MarkerX>3958</MarkerX>
             <MarkerY>3569</MarkerY>
             <MarkerZ>43</MarkerZ>
         </Marker>
         <Marker>
             <MarkerX>3714</MarkerX>
             <MarkerY>3641</MarkerY>
             <MarkerZ>43</MarkerZ>
         </Marker>
         <Marker>
             <MarkerX>4001</MarkerX>
             <MarkerY>3359</MarkerY>
             <MarkerZ>43</MarkerZ>
         </Marker>
         <Marker>
             <MarkerX>4048</MarkerX>
             <MarkerY>3431</MarkerY>
             <MarkerZ>43</MarkerZ>
         </Marker>
         <Marker>
             <MarkerX>4022</MarkerX>
             <MarkerY>3417</MarkerY>
             <MarkerZ>43</MarkerZ>
         </Marker>
         <Marker>
             <MarkerX>3350</MarkerX>
             <MarkerY>3541</MarkerY>
             <MarkerZ>43</MarkerZ>
         </Marker>
         <Marker>
             <MarkerX>3405</MarkerX>
             <MarkerY>3570</MarkerY>
             <MarkerZ>43</MarkerZ>
         </Marker>
         <Marker>
             <MarkerX>3424</MarkerX>
             <MarkerY>3717</MarkerY>
             <MarkerZ>43</MarkerZ>
         </Marker>
         <Marker>
             <MarkerX>3517</MarkerX>
             <MarkerY>3723</MarkerY>
             <MarkerZ>43</MarkerZ>
         </Marker>
         <Marker>
             <MarkerX>3732</MarkerX>
             <MarkerY>3729</MarkerY>
             <MarkerZ>40</MarkerZ>
         </Marker>
         <Marker>
             <MarkerX>3925</MarkerX>
             <MarkerY>3562</MarkerY>
             <MarkerZ>37</MarkerZ>
         </Marker>
         <Marker>
             <MarkerX>4074</MarkerX>
             <MarkerY>3558</MarkerY>
             <MarkerZ>34</MarkerZ>
         </Marker>
         <Marker>
             <MarkerX>3918</MarkerX>
             <MarkerY>3655</MarkerY>
             <MarkerZ>31</MarkerZ>
         </Marker>
         <Marker>
             <MarkerX>3902</MarkerX>
             <MarkerY>3637</MarkerY>
             <MarkerZ>31</MarkerZ>
         </Marker>
         <Marker>
             <MarkerX>3662</MarkerX>
             <MarkerY>3674</MarkerY>
             <MarkerZ>31</MarkerZ>
         </Marker>
         <Marker>
             <MarkerX>3956</MarkerX>
             <MarkerY>3707</MarkerY>
             <MarkerZ>28</MarkerZ>
         </Marker>
         <Marker>
             <MarkerX>4049</MarkerX>
             <MarkerY>3715</MarkerY>
             <MarkerZ>28</MarkerZ>
         </Marker>
         <Marker>
             <MarkerX>3914</MarkerX>
             <MarkerY>3773</MarkerY>
             <MarkerZ>28</MarkerZ>
         </Marker>
         <Marker>
             <MarkerX>4110</MarkerX>
             <MarkerY>3777</MarkerY>
             <MarkerZ>25</MarkerZ>
         </Marker>
         <Marker>
             <MarkerX>3666</MarkerX>
             <MarkerY>3470</MarkerY>
             <MarkerZ>22</MarkerZ>
         </Marker>
         <Marker>
             <MarkerX>3593</MarkerX>
             <MarkerY>3455</MarkerY>
             <MarkerZ>22</MarkerZ>
         </Marker>
         <Marker>
             <MarkerX>3422</MarkerX>
             <MarkerY>3386</MarkerY>
             <MarkerZ>22</MarkerZ>
         </Marker>
         <Marker>
             <MarkerX>3426</MarkerX>
             <MarkerY>3523</MarkerY>
             <MarkerZ>22</MarkerZ>
         </Marker>
         <Marker>
             <MarkerX>3464</MarkerX>
             <MarkerY>3599</MarkerY>
             <MarkerZ>22</MarkerZ>
         </Marker>
         <Marker>
             <MarkerX>3597</MarkerX>
             <MarkerY>3251</MarkerY>
             <MarkerZ>19</MarkerZ>
         </Marker>
         <Marker>
             <MarkerX>3605</MarkerX>
             <MarkerY>3007</MarkerY>
             <MarkerZ>19</MarkerZ>
         </Marker>
         <Marker>
             <MarkerX>3709</MarkerX>
             <MarkerY>3143</MarkerY>
             <MarkerZ>22</MarkerZ>
         </Marker>
         <Marker>
             <MarkerX>3744</MarkerX>
             <MarkerY>3167</MarkerY>
             <MarkerZ>19</MarkerZ>
         </Marker>
         <Marker>
             <MarkerX>3926</MarkerX>
             <MarkerY>3349</MarkerY>
             <MarkerZ>19</MarkerZ>
         </Marker>
         <Marker>
             <MarkerX>3784</MarkerX>
             <MarkerY>3571</MarkerY>
             <MarkerZ>19</MarkerZ>
         </Marker>
         <Marker>
             <MarkerX>3514</MarkerX>
             <MarkerY>3769</MarkerY>
             <MarkerZ>19</MarkerZ>
         </Marker>
         <Marker>
             <MarkerX>3605</MarkerX>
             <MarkerY>3735</MarkerY>
             <MarkerZ>19</MarkerZ>
         </Marker>
         <Marker>
             <MarkerX>3034</MarkerX>
             <MarkerY>3683</MarkerY>
             <MarkerZ>7</MarkerZ>
         </Marker>
         <Marker>
             <MarkerX>2750</MarkerX>
             <MarkerY>3765</MarkerY>
             <MarkerZ>10</MarkerZ>
         </Marker>
         <Marker>
             <MarkerX>3329</MarkerX>
             <MarkerY>3919</MarkerY>
             <MarkerZ>10</MarkerZ>
         </Marker>
         <Marker>
             <MarkerX>3424</MarkerX>
             <MarkerY>3895</MarkerY>
             <MarkerZ>10</MarkerZ>
         </Marker>
         <Marker>
             <MarkerX>3158</MarkerX>
             <MarkerY>3877</MarkerY>
             <MarkerZ>10</MarkerZ>
         </Marker>
         <Marker>
             <MarkerX>3660</MarkerX>
             <MarkerY>3802</MarkerY>
             <MarkerZ>10</MarkerZ>
         </Marker>
         <Marker>
             <MarkerX>3384</MarkerX>
             <MarkerY>3763</MarkerY>
             <MarkerZ>10</MarkerZ>
         </Marker>
         <Marker>
             <MarkerX>3822</MarkerX>
             <MarkerY>3847</MarkerY>
             <MarkerZ>10</MarkerZ>
         </Marker>
         <Marker>
             <MarkerX>3845</MarkerX>
             <MarkerY>3851</MarkerY>
             <MarkerZ>10</MarkerZ>
         </Marker>
         <Marker>
             <MarkerX>3724</MarkerX>
             <MarkerY>3938</MarkerY>
             <MarkerZ>10</MarkerZ>
         </Marker>
         <Marker>
             <MarkerX>3637</MarkerX>
             <MarkerY>3882</MarkerY>
             <MarkerZ>10</MarkerZ>
         </Marker>
         <Marker>
             <MarkerX>3565</MarkerX>
             <MarkerY>4026</MarkerY>
             <MarkerZ>10</MarkerZ>
         </Marker>
         <Marker>
             <MarkerX>3534</MarkerX>
             <MarkerY>4081</MarkerY>
             <MarkerZ>10</MarkerZ>
         </Marker>
         <Marker>
             <MarkerX>3376</MarkerX>
             <MarkerY>4038</MarkerY>
             <MarkerZ>10</MarkerZ>
         </Marker>
         <Marker>
             <MarkerX>3480</MarkerX>
             <MarkerY>4158</MarkerY>
             <MarkerZ>10</MarkerZ>
         </Marker>
         <Marker>
             <MarkerX>3673</MarkerX>
             <MarkerY>4007</MarkerY>
             <MarkerZ>10</MarkerZ>
         </Marker>
         <Marker>
             <MarkerX>3893</MarkerX>
             <MarkerY>4043</MarkerY>
             <MarkerZ>10</MarkerZ>
         </Marker>
         <Marker>
             <MarkerX>3952</MarkerX>
             <MarkerY>3854</MarkerY>
             <MarkerZ>10</MarkerZ>
         </Marker>
         <Marker>
             <MarkerX>4022</MarkerX>
             <MarkerY>3946</MarkerY>
             <MarkerZ>10</MarkerZ>
         </Marker>
         <Marker>
             <MarkerX>4049</MarkerX>
             <MarkerY>3927</MarkerY>
             <MarkerZ>10</MarkerZ>
         </Marker>
         <Marker>
             <MarkerX>4001</MarkerX>
             <MarkerY>4010</MarkerY>
             <MarkerZ>10</MarkerZ>
         </Marker>
         <Marker>
             <MarkerX>4050</MarkerX>
             <MarkerY>3799</MarkerY>
             <MarkerZ>10</MarkerZ>
         </Marker>
         <Marker>
             <MarkerX>4001</MarkerX>
             <MarkerY>3794</MarkerY>
             <MarkerZ>10</MarkerZ>
         </Marker>
         <Marker>
             <MarkerX>4197</MarkerX>
             <MarkerY>4158</MarkerY>
             <MarkerZ>10</MarkerZ>
         </Marker>
         <Marker>
             <MarkerX>4330</MarkerX>
             <MarkerY>4169</MarkerY>
             <MarkerZ>10</MarkerZ>
         </Marker>
         <Marker>
             <MarkerX>3794</MarkerX>
             <MarkerY>4057</MarkerY>
             <MarkerZ>10</MarkerZ>
         </Marker>
         <Marker>
             <MarkerX>3721</MarkerX>
             <MarkerY>4149</MarkerY>
             <MarkerZ>10</MarkerZ>
         </Marker>
         <Marker>
             <MarkerX>3447</MarkerX>
             <MarkerY>3476</MarkerY>
             <MarkerZ>16</MarkerZ>
         </Marker>
         <Marker>
             <MarkerX>3623</MarkerX>
             <MarkerY>3434</MarkerY>
             <MarkerZ>13</MarkerZ>
         </Marker>
         <Marker>
             <MarkerX>3736</MarkerX>
             <MarkerY>3449</MarkerY>
             <MarkerZ>13</MarkerZ>
         </Marker>
         <Marker>
             <MarkerX>3654</MarkerX>
             <MarkerY>3422</MarkerY>
             <MarkerZ>13</MarkerZ>
         </Marker>
         <Marker>
             <MarkerX>3772</MarkerX>
             <MarkerY>3478</MarkerY>
             <MarkerZ>13</MarkerZ>
         </Marker>
         <Marker>
             <MarkerX>3463</MarkerX>
             <MarkerY>3386</MarkerY>
             <MarkerZ>13</MarkerZ>
         </Marker>
         <Marker>
             <MarkerX>3948</MarkerX>
             <MarkerY>3437</MarkerY>
             <MarkerZ>13</MarkerZ>
         </Marker>
         <Marker>
             <MarkerX>3774</MarkerX>
             <MarkerY>3362</MarkerY>
             <MarkerZ>10</MarkerZ>
         </Marker>
         <Marker>
             <MarkerX>3775</MarkerX>
             <MarkerY>3412</MarkerY>
             <MarkerZ>10</MarkerZ>
         </Marker>
         <Marker>
             <MarkerX>3862</MarkerX>
             <MarkerY>3586</MarkerY>
             <MarkerZ>19</MarkerZ>
         </Marker>
         <Marker>
             <MarkerX>3496</MarkerX>
             <MarkerY>3514</MarkerY>
             <MarkerZ>19</MarkerZ>
         </Marker>
         <Marker>
             <MarkerX>3967</MarkerX>
             <MarkerY>3450</MarkerY>
             <MarkerZ>19</MarkerZ>
         </Marker>
         <Marker>
             <MarkerX>3851</MarkerX>
             <MarkerY>3926</MarkerY>
             <MarkerZ>28</MarkerZ>
         </Marker>
         <Marker>
             <MarkerX>3823</MarkerX>
             <MarkerY>4010</MarkerY>
             <MarkerZ>28</MarkerZ>
         </Marker>
         <Marker>
             <MarkerX>3910</MarkerX>
             <MarkerY>4056</MarkerY>
             <MarkerZ>28</MarkerZ>
         </Marker>
         <Marker>
             <MarkerX>3856</MarkerX>
             <MarkerY>4084</MarkerY>
             <MarkerZ>28</MarkerZ>
         </Marker>
         <Marker>
             <MarkerX>3672</MarkerX>
             <MarkerY>3968</MarkerY>
             <MarkerZ>31</MarkerZ>
         </Marker>
         <Marker>
             <MarkerX>3467</MarkerX>
             <MarkerY>3889</MarkerY>
             <MarkerZ>28</MarkerZ>
         </Marker>
         <Marker>
             <MarkerX>3052</MarkerX>
             <MarkerY>3925</MarkerY>
             <MarkerZ>31</MarkerZ>
         </Marker>
         <Marker>
             <MarkerX>3023</MarkerX>
             <MarkerY>3946</MarkerY>
             <MarkerZ>31</MarkerZ>
         </Marker>
         <Marker>
             <MarkerX>3095</MarkerX>
             <MarkerY>4024</MarkerY>
             <MarkerZ>31</MarkerZ>
         </Marker>
         <Marker>
             <MarkerX>2970</MarkerX>
             <MarkerY>3970</MarkerY>
             <MarkerZ>37</MarkerZ>
         </Marker>
         <Marker>
             <MarkerX>3334</MarkerX>
             <MarkerY>4006</MarkerY>
             <MarkerZ>37</MarkerZ>
         </Marker>
         <Marker>
             <MarkerX>3432</MarkerX>
             <MarkerY>4049</MarkerY>
             <MarkerZ>40</MarkerZ>
         </Marker>
         <Marker>
             <MarkerX>3248</MarkerX>
             <MarkerY>4080</MarkerY>
             <MarkerZ>40</MarkerZ>
         </Marker>
         <Marker>
             <MarkerX>3994</MarkerX>
             <MarkerY>4142</MarkerY>
             <MarkerZ>40</MarkerZ>
         </Marker>
         <Marker>
             <MarkerX>4223</MarkerX>
             <MarkerY>4077</MarkerY>
             <MarkerZ>43</MarkerZ>
         </Marker>
         <Marker>
             <MarkerX>4298</MarkerX>
             <MarkerY>4101</MarkerY>
             <MarkerZ>43</MarkerZ>
         </Marker>
         <Marker>
             <MarkerX>4434</MarkerX>
             <MarkerY>4130</MarkerY>
             <MarkerZ>43</MarkerZ>
         </Marker>
         <Marker>
             <MarkerX>4288</MarkerX>
             <MarkerY>4030</MarkerY>
             <MarkerZ>43</MarkerZ>
         </Marker>
         <Marker>
             <MarkerX>4258</MarkerX>
             <MarkerY>3996</MarkerY>
             <MarkerZ>43</MarkerZ>
         </Marker>
         <Marker>
             <MarkerX>4208</MarkerX>
             <MarkerY>4004</MarkerY>
             <MarkerZ>43</MarkerZ>
         </Marker>
         <Marker>
             <MarkerX>4218</MarkerX>
             <MarkerY>3972</MarkerY>
             <MarkerZ>43</MarkerZ>
         </Marker>
         <Marker>
             <MarkerX>4182</MarkerX>
             <MarkerY>3957</MarkerY>
             <MarkerZ>43</MarkerZ>
         </Marker>
         <Marker>
             <MarkerX>4068</MarkerX>
             <MarkerY>3878</MarkerY>
             <MarkerZ>43</MarkerZ>
         </Marker>
         <Marker>
             <MarkerX>4163</MarkerX>
             <MarkerY>3822</MarkerY>
             <MarkerZ>43</MarkerZ>
         </Marker>
         <Marker>
             <MarkerX>4087</MarkerX>
             <MarkerY>3801</MarkerY>
             <MarkerZ>43</MarkerZ>
         </Marker>
         <Marker>
             <MarkerX>4008</MarkerX>
             <MarkerY>3856</MarkerY>
             <MarkerZ>43</MarkerZ>
         </Marker>
         <Marker>
             <MarkerX>3915</MarkerX>
             <MarkerY>3900</MarkerY>
             <MarkerZ>43</MarkerZ>
         </Marker>
         <Marker>
             <MarkerX>3851</MarkerX>
             <MarkerY>3962</MarkerY>
             <MarkerZ>46</MarkerZ>
         </Marker>
         <Marker>
             <MarkerX>3778</MarkerX>
             <MarkerY>3944</MarkerY>
             <MarkerZ>43</MarkerZ>
         </Marker>
         <Marker>
             <MarkerX>3707</MarkerX>
             <MarkerY>4002</MarkerY>
             <MarkerZ>49</MarkerZ>
         </Marker>
         <Marker>
             <MarkerX>3716</MarkerX>
             <MarkerY>3848</MarkerY>
             <MarkerZ>49</MarkerZ>
         </Marker>
         <Marker>
             <MarkerX>3964</MarkerX>
             <MarkerY>3941</MarkerY>
             <MarkerZ>49</MarkerZ>
         </Marker>
         <Marker>
             <MarkerX>4004</MarkerX>
             <MarkerY>3946</MarkerY>
             <MarkerZ>49</MarkerZ>
         </Marker>
         <Marker>
             <MarkerX>4095</MarkerX>
             <MarkerY>4074</MarkerY>
             <MarkerZ>49</MarkerZ>
         </Marker>
         <Marker>
             <MarkerX>3994</MarkerX>
             <MarkerY>4033</MarkerY>
             <MarkerZ>49</MarkerZ>
         </Marker>
         <Marker>
             <MarkerX>3928</MarkerX>
             <MarkerY>4146</MarkerY>
             <MarkerZ>49</MarkerZ>
         </Marker>
         <Marker>
             <MarkerX>3348</MarkerX>
             <MarkerY>4114</MarkerY>
             <MarkerZ>49</MarkerZ>
         </Marker>
         <Marker>
             <MarkerX>3007</MarkerX>
             <MarkerY>3966</MarkerY>
             <MarkerZ>49</MarkerZ>
         </Marker>
         <Marker>
             <MarkerX>3002</MarkerX>
             <MarkerY>3997</MarkerY>
             <MarkerZ>49</MarkerZ>
         </Marker>
         <Marker>
             <MarkerX>3036</MarkerX>
             <MarkerY>3849</MarkerY>
             <MarkerZ>49</MarkerZ>
         </Marker>
         <Marker>
             <MarkerX>2939</MarkerX>
             <MarkerY>3838</MarkerY>
             <MarkerZ>49</MarkerZ>
         </Marker>
         <Marker>
             <MarkerX>2871</MarkerX>
             <MarkerY>3810</MarkerY>
             <MarkerZ>49</MarkerZ>
         </Marker>
         <Marker>
             <MarkerX>2895</MarkerX>
             <MarkerY>3900</MarkerY>
             <MarkerZ>49</MarkerZ>
         </Marker>
         <Marker>
             <MarkerX>2756</MarkerX>
             <MarkerY>3780</MarkerY>
             <MarkerZ>49</MarkerZ>
         </Marker>
         <Marker>
             <MarkerX>2839</MarkerX>
             <MarkerY>4020</MarkerY>
             <MarkerZ>49</MarkerZ>
         </Marker>
         <Marker>
             <MarkerX>2859</MarkerX>
             <MarkerY>4101</MarkerY>
             <MarkerZ>49</MarkerZ>
         </Marker>
         <Marker>
             <MarkerX>2602</MarkerX>
             <MarkerY>4106</MarkerY>
             <MarkerZ>49</MarkerZ>
         </Marker>
         <Marker>
             <MarkerX>2640</MarkerX>
             <MarkerY>4126</MarkerY>
             <MarkerZ>49</MarkerZ>
         </Marker>
         <Marker>
             <MarkerX>3822</MarkerX>
             <MarkerY>4571</MarkerY>
             <MarkerZ>55</MarkerZ>
         </Marker>
         <Marker>
             <MarkerX>3798</MarkerX>
             <MarkerY>4707</MarkerY>
             <MarkerZ>55</MarkerZ>
         </Marker>
         <Marker>
             <MarkerX>3796</MarkerX>
             <MarkerY>4774</MarkerY>
             <MarkerZ>55</MarkerZ>
         </Marker>
         <Marker>
             <MarkerX>3715</MarkerX>
             <MarkerY>4538</MarkerY>
             <MarkerZ>55</MarkerZ>
         </Marker>
         <Marker>
             <MarkerX>3624</MarkerX>
             <MarkerY>4577</MarkerY>
             <MarkerZ>55</MarkerZ>
         </Marker>
         <Marker>
             <MarkerX>3342</MarkerX>
             <MarkerY>4754</MarkerY>
             <MarkerZ>55</MarkerZ>
         </Marker>
         <Marker>
             <MarkerX>3502</MarkerX>
             <MarkerY>4785</MarkerY>
             <MarkerZ>55</MarkerZ>
         </Marker>
         <Marker>
             <MarkerX>3363</MarkerX>
             <MarkerY>4350</MarkerY>
             <MarkerZ>58</MarkerZ>
         </Marker>
         <Marker>
             <MarkerX>3298</MarkerX>
             <MarkerY>4365</MarkerY>
             <MarkerZ>58</MarkerZ>
         </Marker>
         <Marker>
             <MarkerX>4143</MarkerX>
             <MarkerY>4449</MarkerY>
             <MarkerZ>58</MarkerZ>
         </Marker>
         <Marker>
             <MarkerX>4187</MarkerX>
             <MarkerY>4398</MarkerY>
             <MarkerZ>58</MarkerZ>
         </Marker>
         <Marker>
             <MarkerX>3870</MarkerX>
             <MarkerY>4431</MarkerY>
             <MarkerZ>49</MarkerZ>
         </Marker>
         <Marker>
             <MarkerX>3826</MarkerX>
             <MarkerY>4489</MarkerY>
             <MarkerZ>49</MarkerZ>
         </Marker>
         <Marker>
             <MarkerX>3683</MarkerX>
             <MarkerY>4502</MarkerY>
             <MarkerZ>49</MarkerZ>
         </Marker>
         <Marker>
             <MarkerX>3722</MarkerX>
             <MarkerY>4419</MarkerY>
             <MarkerZ>49</MarkerZ>
         </Marker>
         <Marker>
             <MarkerX>3680</MarkerX>
             <MarkerY>4283</MarkerY>
             <MarkerZ>49</MarkerZ>
         </Marker>
         <Marker>
             <MarkerX>3620</MarkerX>
             <MarkerY>4265</MarkerY>
             <MarkerZ>49</MarkerZ>
         </Marker>
         <Marker>
             <MarkerX>3588</MarkerX>
             <MarkerY>4349</MarkerY>
             <MarkerZ>49</MarkerZ>
         </Marker>
         <Marker>
             <MarkerX>3523</MarkerX>
             <MarkerY>4611</MarkerY>
             <MarkerZ>46</MarkerZ>
         </Marker>
         <Marker>
             <MarkerX>3342</MarkerX>
             <MarkerY>4571</MarkerY>
             <MarkerZ>46</MarkerZ>
         </Marker>
         <Marker>
             <MarkerX>3327</MarkerX>
             <MarkerY>4654</MarkerY>
             <MarkerZ>43</MarkerZ>
         </Marker>
         <Marker>
             <MarkerX>3508</MarkerX>
             <MarkerY>4727</MarkerY>
             <MarkerZ>43</MarkerZ>
         </Marker>
         <Marker>
             <MarkerX>3587</MarkerX>
             <MarkerY>4705</MarkerY>
             <MarkerZ>43</MarkerZ>
         </Marker>
         <Marker>
             <MarkerX>3416</MarkerX>
             <MarkerY>4678</MarkerY>
             <MarkerZ>40</MarkerZ>
         </Marker>
         <Marker>
             <MarkerX>3336</MarkerX>
             <MarkerY>4790</MarkerY>
             <MarkerZ>40</MarkerZ>
         </Marker>
         <Marker>
             <MarkerX>3443</MarkerX>
             <MarkerY>4886</MarkerY>
             <MarkerZ>40</MarkerZ>
         </Marker>
         <Marker>
             <MarkerX>3375</MarkerX>
             <MarkerY>5005</MarkerY>
             <MarkerZ>40</MarkerZ>
         </Marker>
         <Marker>
             <MarkerX>3424</MarkerX>
             <MarkerY>5007</MarkerY>
             <MarkerZ>40</MarkerZ>
         </Marker>
         <Marker>
             <MarkerX>3282</MarkerX>
             <MarkerY>4921</MarkerY>
             <MarkerZ>37</MarkerZ>
         </Marker>
         <Marker>
             <MarkerX>3222</MarkerX>
             <MarkerY>4961</MarkerY>
             <MarkerZ>37</MarkerZ>
         </Marker>
         <Marker>
             <MarkerX>3331</MarkerX>
             <MarkerY>4986</MarkerY>
             <MarkerZ>37</MarkerZ>
         </Marker>
         <Marker>
             <MarkerX>3831</MarkerX>
             <MarkerY>4658</MarkerY>
             <MarkerZ>37</MarkerZ>
         </Marker>
         <Marker>
             <MarkerX>3934</MarkerX>
             <MarkerY>4543</MarkerY>
             <MarkerZ>37</MarkerZ>
         </Marker>
         <Marker>
             <MarkerX>3922</MarkerX>
             <MarkerY>4461</MarkerY>
             <MarkerZ>37</MarkerZ>
         </Marker>
         <Marker>
             <MarkerX>4118</MarkerX>
             <MarkerY>4497</MarkerY>
             <MarkerZ>37</MarkerZ>
         </Marker>
         <Marker>
             <MarkerX>3790</MarkerX>
             <MarkerY>4395</MarkerY>
             <MarkerZ>37</MarkerZ>
         </Marker>
         <Marker>
             <MarkerX>3738</MarkerX>
             <MarkerY>4378</MarkerY>
             <MarkerZ>34</MarkerZ>
         </Marker>
         <Marker>
             <MarkerX>3606</MarkerX>
             <MarkerY>4455</MarkerY>
             <MarkerZ>34</MarkerZ>
         </Marker>
         <Marker>
             <MarkerX>4408</MarkerX>
             <MarkerY>4555</MarkerY>
             <MarkerZ>34</MarkerZ>
         </Marker>
         <Marker>
             <MarkerX>4430</MarkerX>
             <MarkerY>4366</MarkerY>
             <MarkerZ>34</MarkerZ>
         </Marker>
         <Marker>
             <MarkerX>4298</MarkerX>
             <MarkerY>4277</MarkerY>
             <MarkerZ>34</MarkerZ>
         </Marker>
         <Marker>
             <MarkerX>4322</MarkerX>
             <MarkerY>4322</MarkerY>
             <MarkerZ>31</MarkerZ>
         </Marker>
         <Marker>
             <MarkerX>4436</MarkerX>
             <MarkerY>4263</MarkerY>
             <MarkerZ>31</MarkerZ>
         </Marker>
         <Marker>
             <MarkerX>4316</MarkerX>
             <MarkerY>4182</MarkerY>
             <MarkerZ>31</MarkerZ>
         </Marker>
         <Marker>
             <MarkerX>4184</MarkerX>
             <MarkerY>4139</MarkerY>
             <MarkerZ>31</MarkerZ>
         </Marker>
         <Marker>
             <MarkerX>4242</MarkerX>
             <MarkerY>4077</MarkerY>
             <MarkerZ>31</MarkerZ>
         </Marker>
         <Marker>
             <MarkerX>4086</MarkerX>
             <MarkerY>4006</MarkerY>
             <MarkerZ>31</MarkerZ>
         </Marker>
         <Marker>
             <MarkerX>4071</MarkerX>
             <MarkerY>4054</MarkerY>
             <MarkerZ>28</MarkerZ>
         </Marker>
         <Marker>
             <MarkerX>3994</MarkerX>
             <MarkerY>4083</MarkerY>
             <MarkerZ>25</MarkerZ>
         </Marker>
         <Marker>
             <MarkerX>3956</MarkerX>
             <MarkerY>4145</MarkerY>
             <MarkerZ>22</MarkerZ>
         </Marker>
         <Marker>
             <MarkerX>4034</MarkerX>
             <MarkerY>4151</MarkerY>
             <MarkerZ>22</MarkerZ>
         </Marker>
         <Marker>
             <MarkerX>3866</MarkerX>
             <MarkerY>4190</MarkerY>
             <MarkerZ>22</MarkerZ>
         </Marker>
         <Marker>
             <MarkerX>3771</MarkerX>
             <MarkerY>4238</MarkerY>
             <MarkerZ>22</MarkerZ>
         </Marker>
         <Marker>
             <MarkerX>3702</MarkerX>
             <MarkerY>4250</MarkerY>
             <MarkerZ>22</MarkerZ>
         </Marker>
         <Marker>
             <MarkerX>3640</MarkerX>
             <MarkerY>4250</MarkerY>
             <MarkerZ>22</MarkerZ>
         </Marker>
         <Marker>
             <MarkerX>3916</MarkerX>
             <MarkerY>4317</MarkerY>
             <MarkerZ>22</MarkerZ>
         </Marker>
         <Marker>
             <MarkerX>3870</MarkerX>
             <MarkerY>4321</MarkerY>
             <MarkerZ>22</MarkerZ>
         </Marker>
         <Marker>
             <MarkerX>3806</MarkerX>
             <MarkerY>4362</MarkerY>
             <MarkerZ>22</MarkerZ>
         </Marker>
         <Marker>
             <MarkerX>3586</MarkerX>
             <MarkerY>4437</MarkerY>
             <MarkerZ>22</MarkerZ>
         </Marker>
         <Marker>
             <MarkerX>3615</MarkerX>
             <MarkerY>4567</MarkerY>
             <MarkerZ>18</MarkerZ>
         </Marker>
         <Marker>
             <MarkerX>3447</MarkerX>
             <MarkerY>4646</MarkerY>
             <MarkerZ>18</MarkerZ>
         </Marker>
         <Marker>
             <MarkerX>3444</MarkerX>
             <MarkerY>4597</MarkerY>
             <MarkerZ>18</MarkerZ>
         </Marker>
         <Marker>
             <MarkerX>4114</MarkerX>
             <MarkerY>4355</MarkerY>
             <MarkerZ>18</MarkerZ>
         </Marker>
         <Marker>
             <MarkerX>4040</MarkerX>
             <MarkerY>4313</MarkerY>
             <MarkerZ>18</MarkerZ>
         </Marker>
         <Marker>
             <MarkerX>4012</MarkerX>
             <MarkerY>4293</MarkerY>
             <MarkerZ>18</MarkerZ>
         </Marker>
         <Marker>
             <MarkerX>3972</MarkerX>
             <MarkerY>4282</MarkerY>
             <MarkerZ>18</MarkerZ>
         </Marker>
         <Marker>
             <MarkerX>3840</MarkerX>
             <MarkerY>4230</MarkerY>
             <MarkerZ>15</MarkerZ>
         </Marker>
         <Marker>
             <MarkerX>4314</MarkerX>
             <MarkerY>4435</MarkerY>
             <MarkerZ>15</MarkerZ>
         </Marker>
         <Marker>
             <MarkerX>4267</MarkerX>
             <MarkerY>4463</MarkerY>
             <MarkerZ>15</MarkerZ>
         </Marker>
         <Marker>
             <MarkerX>4327</MarkerX>
             <MarkerY>4474</MarkerY>
             <MarkerZ>15</MarkerZ>
         </Marker>
         <Marker>
             <MarkerX>4378</MarkerX>
             <MarkerY>4377</MarkerY>
             <MarkerZ>15</MarkerZ>
         </Marker>
         <Marker>
             <MarkerX>4239</MarkerX>
             <MarkerY>4414</MarkerY>
             <MarkerZ>18</MarkerZ>
         </Marker>
         <Marker>
             <MarkerX>3816</MarkerX>
             <MarkerY>4810</MarkerY>
             <MarkerZ>27</MarkerZ>
         </Marker>
         <Marker>
             <MarkerX>3883</MarkerX>
             <MarkerY>4819</MarkerY>
             <MarkerZ>27</MarkerZ>
         </Marker>
         <Marker>
             <MarkerX>3826</MarkerX>
             <MarkerY>4642</MarkerY>
             <MarkerZ>30</MarkerZ>
         </Marker>
         <Marker>
             <MarkerX>3966</MarkerX>
             <MarkerY>4678</MarkerY>
             <MarkerZ>30</MarkerZ>
         </Marker>
         <Marker>
             <MarkerX>3750</MarkerX>
             <MarkerY>4799</MarkerY>
             <MarkerZ>30</MarkerZ>
         </Marker>
         <Marker>
             <MarkerX>4342</MarkerX>
             <MarkerY>4683</MarkerY>
             <MarkerZ>36</MarkerZ>
         </Marker>
         <Marker>
             <MarkerX>4084</MarkerX>
             <MarkerY>4863</MarkerY>
             <MarkerZ>36</MarkerZ>
         </Marker>
         <Marker>
             <MarkerX>4004</MarkerX>
             <MarkerY>4794</MarkerY>
             <MarkerZ>36</MarkerZ>
         </Marker>
         <Marker>
             <MarkerX>3919</MarkerX>
             <MarkerY>4698</MarkerY>
             <MarkerZ>36</MarkerZ>
         </Marker>
         <Marker>
             <MarkerX>3110</MarkerX>
             <MarkerY>4447</MarkerY>
             <MarkerZ>36</MarkerZ>
         </Marker>
         <Marker>
             <MarkerX>3047</MarkerX>
             <MarkerY>4463</MarkerY>
             <MarkerZ>36</MarkerZ>
         </Marker>
         <Marker>
             <MarkerX>2883</MarkerX>
             <MarkerY>4386</MarkerY>
             <MarkerZ>33</MarkerZ>
         </Marker>
         <Marker>
             <MarkerX>2904</MarkerX>
             <MarkerY>4441</MarkerY>
             <MarkerZ>33</MarkerZ>
         </Marker>
         <Marker>
             <MarkerX>2755</MarkerX>
             <MarkerY>4277</MarkerY>
             <MarkerZ>33</MarkerZ>
         </Marker>
         <Marker>
             <MarkerX>2923</MarkerX>
             <MarkerY>4925</MarkerY>
             <MarkerZ>33</MarkerZ>
         </Marker>
         <Marker>
             <MarkerX>3024</MarkerX>
             <MarkerY>4991</MarkerY>
             <MarkerZ>33</MarkerZ>
         </Marker>
         <Marker>
             <MarkerX>3015</MarkerX>
             <MarkerY>5017</MarkerY>
             <MarkerZ>33</MarkerZ>
         </Marker>
         <Marker>
             <MarkerX>3355</MarkerX>
             <MarkerY>4442</MarkerY>
             <MarkerZ>42</MarkerZ>
         </Marker>
         <Marker>
             <MarkerX>3318</MarkerX>
             <MarkerY>4409</MarkerY>
             <MarkerZ>42</MarkerZ>
         </Marker>
         <Marker>
             <MarkerX>3398</MarkerX>
             <MarkerY>4469</MarkerY>
             <MarkerZ>42</MarkerZ>
         </Marker>
         <Marker>
             <MarkerX>3552</MarkerX>
             <MarkerY>4191</MarkerY>
             <MarkerZ>42</MarkerZ>
         </Marker>
         <Marker>
             <MarkerX>3460</MarkerX>
             <MarkerY>5115</MarkerY>
             <MarkerZ>42</MarkerZ>
         </Marker>
         <Marker>
             <MarkerX>3283</MarkerX>
             <MarkerY>5059</MarkerY>
             <MarkerZ>48</MarkerZ>
         </Marker>
         <Marker>
             <MarkerX>3738</MarkerX>
             <MarkerY>4937</MarkerY>
             <MarkerZ>54</MarkerZ>
         </Marker>
         <Marker>
             <MarkerX>3786</MarkerX>
             <MarkerY>4897</MarkerY>
             <MarkerZ>54</MarkerZ>
         </Marker>
         <Marker>
             <MarkerX>3927</MarkerX>
             <MarkerY>4948</MarkerY>
             <MarkerZ>54</MarkerZ>
         </Marker>
         <Marker>
             <MarkerX>3660</MarkerX>
             <MarkerY>4957</MarkerY>
             <MarkerZ>57</MarkerZ>
         </Marker>
         <Marker>
             <MarkerX>3547</MarkerX>
             <MarkerY>4957</MarkerY>
             <MarkerZ>57</MarkerZ>
         </Marker>
         <Marker>
             <MarkerX>3718</MarkerX>
             <MarkerY>5040</MarkerY>
             <MarkerZ>57</MarkerZ>
         </Marker>
         <Marker>
             <MarkerX>3431</MarkerX>
             <MarkerY>5037</MarkerY>
             <MarkerZ>57</MarkerZ>
         </Marker>
         <Marker>
             <MarkerX>3380</MarkerX>
             <MarkerY>5132</MarkerY>
             <MarkerZ>57</MarkerZ>
         </Marker>
         <Marker>
             <MarkerX>2687</MarkerX>
             <MarkerY>5028</MarkerY>
             <MarkerZ>60</MarkerZ>
         </Marker>
         <Marker>
             <MarkerX>2836</MarkerX>
             <MarkerY>5060</MarkerY>
             <MarkerZ>60</MarkerZ>
         </Marker>
         <Marker>
             <MarkerX>2586</MarkerX>
             <MarkerY>5087</MarkerY>
             <MarkerZ>60</MarkerZ>
         </Marker>
         <Marker>
             <MarkerX>2342</MarkerX>
             <MarkerY>4967</MarkerY>
             <MarkerZ>60</MarkerZ>
         </Marker>
         <Marker>
             <MarkerX>2299</MarkerX>
             <MarkerY>4880</MarkerY>
             <MarkerZ>60</MarkerZ>
         </Marker>
         <Marker>
             <MarkerX>2406</MarkerX>
             <MarkerY>4815</MarkerY>
             <MarkerZ>60</MarkerZ>
         </Marker>
         <Marker>
             <MarkerX>2368</MarkerX>
             <MarkerY>4785</MarkerY>
             <MarkerZ>60</MarkerZ>
         </Marker>
         <Marker>
             <MarkerX>2387</MarkerX>
             <MarkerY>4675</MarkerY>
             <MarkerZ>60</MarkerZ>
         </Marker>
         <Marker>
             <MarkerX>2424</MarkerX>
             <MarkerY>4659</MarkerY>
             <MarkerZ>60</MarkerZ>
         </Marker>
         <Marker>
             <MarkerX>2910</MarkerX>
             <MarkerY>5147</MarkerY>
             <MarkerZ>62</MarkerZ>
         </Marker>
         <Marker>
             <MarkerX>2599</MarkerX>
             <MarkerY>4603</MarkerY>
             <MarkerZ>53</MarkerZ>
         </Marker>
         <Marker>
             <MarkerX>2588</MarkerX>
             <MarkerY>4656</MarkerY>
             <MarkerZ>53</MarkerZ>
         </Marker>
         <Marker>
             <MarkerX>2812</MarkerX>
             <MarkerY>4964</MarkerY>
             <MarkerZ>53</MarkerZ>
         </Marker>
         <Marker>
             <MarkerX>2844</MarkerX>
             <MarkerY>4900</MarkerY>
             <MarkerZ>53</MarkerZ>
         </Marker>
         <Marker>
             <MarkerX>2779</MarkerX>
             <MarkerY>4841</MarkerY>
             <MarkerZ>53</MarkerZ>
         </Marker>
         <Marker>
             <MarkerX>2568</MarkerX>
             <MarkerY>4820</MarkerY>
             <MarkerZ>53</MarkerZ>
         </Marker>
         <Marker>
             <MarkerX>2279</MarkerX>
             <MarkerY>4825</MarkerY>
             <MarkerZ>53</MarkerZ>
         </Marker>
         <Marker>
             <MarkerX>2176</MarkerX>
             <MarkerY>4775</MarkerY>
             <MarkerZ>53</MarkerZ>
         </Marker>
         <Marker>
             <MarkerX>2202</MarkerX>
             <MarkerY>4809</MarkerY>
             <MarkerZ>53</MarkerZ>
         </Marker>
         <Marker>
             <MarkerX>2206</MarkerX>
             <MarkerY>4845</MarkerY>
             <MarkerZ>53</MarkerZ>
         </Marker>
         <Marker>
             <MarkerX>2264</MarkerX>
             <MarkerY>4769</MarkerY>
             <MarkerZ>53</MarkerZ>
         </Marker>
         <Marker>
             <MarkerX>2310</MarkerX>
             <MarkerY>4920</MarkerY>
             <MarkerZ>56</MarkerZ>
         </Marker>
         <Marker>
             <MarkerX>2247</MarkerX>
             <MarkerY>5011</MarkerY>
             <MarkerZ>56</MarkerZ>
         </Marker>
         <Marker>
             <MarkerX>1963</MarkerX>
             <MarkerY>4933</MarkerY>
             <MarkerZ>62</MarkerZ>
         </Marker>
         <Marker>
             <MarkerX>1865</MarkerX>
             <MarkerY>4892</MarkerY>
             <MarkerZ>62</MarkerZ>
         </Marker>
         <Marker>
             <MarkerX>1907</MarkerX>
             <MarkerY>4792</MarkerY>
             <MarkerZ>62</MarkerZ>
         </Marker>
         <Marker>
             <MarkerX>1919</MarkerX>
             <MarkerY>4772</MarkerY>
             <MarkerZ>62</MarkerZ>
         </Marker>
         <Marker>
             <MarkerX>1978</MarkerX>
             <MarkerY>4775</MarkerY>
             <MarkerZ>62</MarkerZ>
         </Marker>
         <Marker>
             <MarkerX>2113</MarkerX>
             <MarkerY>4808</MarkerY>
             <MarkerZ>62</MarkerZ>
         </Marker>
         <Marker>
             <MarkerX>2055</MarkerX>
             <MarkerY>4611</MarkerY>
             <MarkerZ>62</MarkerZ>
         </Marker>
         <Marker>
             <MarkerX>1881</MarkerX>
             <MarkerY>4699</MarkerY>
             <MarkerZ>62</MarkerZ>
         </Marker>
         <Marker>
             <MarkerX>1879</MarkerX>
             <MarkerY>4832</MarkerY>
             <MarkerZ>59</MarkerZ>
         </Marker>
         <Marker>
             <MarkerX>2621</MarkerX>
             <MarkerY>4892</MarkerY>
             <MarkerZ>62</MarkerZ>
         </Marker>
         <Marker>
             <MarkerX>1721</MarkerX>
             <MarkerY>4643</MarkerY>
             <MarkerZ>62</MarkerZ>
         </Marker>
         <Marker>
             <MarkerX>1720</MarkerX>
             <MarkerY>4679</MarkerY>
             <MarkerZ>62</MarkerZ>
         </Marker>
         <Marker>
             <MarkerX>1722</MarkerX>
             <MarkerY>4477</MarkerY>
             <MarkerZ>62</MarkerZ>
         </Marker>
         <Marker>
             <MarkerX>1549</MarkerX>
             <MarkerY>4680</MarkerY>
             <MarkerZ>62</MarkerZ>
         </Marker>
         <Marker>
             <MarkerX>1480</MarkerX>
             <MarkerY>4476</MarkerY>
             <MarkerZ>62</MarkerZ>
         </Marker>
         <Marker>
             <MarkerX>1528</MarkerX>
             <MarkerY>4444</MarkerY>
             <MarkerZ>62</MarkerZ>
         </Marker>
         <Marker>
             <MarkerX>1434</MarkerX>
             <MarkerY>4449</MarkerY>
             <MarkerZ>62</MarkerZ>
         </Marker>
         <Marker>
             <MarkerX>1853</MarkerX>
             <MarkerY>4584</MarkerY>
             <MarkerZ>53</MarkerZ>
         </Marker>
         <Marker>
             <MarkerX>1810</MarkerX>
             <MarkerY>4597</MarkerY>
             <MarkerZ>53</MarkerZ>
         </Marker>
         <Marker>
             <MarkerX>1745</MarkerX>
             <MarkerY>4505</MarkerY>
             <MarkerZ>53</MarkerZ>
         </Marker>
         <Marker>
             <MarkerX>1686</MarkerX>
             <MarkerY>4583</MarkerY>
             <MarkerZ>53</MarkerZ>
         </Marker>
         <Marker>
             <MarkerX>1641</MarkerX>
             <MarkerY>4499</MarkerY>
             <MarkerZ>53</MarkerZ>
         </Marker>
         <Marker>
             <MarkerX>1706</MarkerX>
             <MarkerY>4381</MarkerY>
             <MarkerZ>53</MarkerZ>
         </Marker>
         <Marker>
             <MarkerX>1845</MarkerX>
             <MarkerY>4401</MarkerY>
             <MarkerZ>53</MarkerZ>
         </Marker>
         <Marker>
             <MarkerX>1989</MarkerX>
             <MarkerY>4437</MarkerY>
             <MarkerZ>53</MarkerZ>
         </Marker>
         <Marker>
             <MarkerX>2006</MarkerX>
             <MarkerY>4495</MarkerY>
             <MarkerZ>53</MarkerZ>
         </Marker>
         <Marker>
             <MarkerX>2009</MarkerX>
             <MarkerY>4528</MarkerY>
             <MarkerZ>53</MarkerZ>
         </Marker>
         <Marker>
             <MarkerX>2052</MarkerX>
             <MarkerY>4532</MarkerY>
             <MarkerZ>53</MarkerZ>
         </Marker>
         <Marker>
             <MarkerX>1664</MarkerX>
             <MarkerY>4479</MarkerY>
             <MarkerZ>44</MarkerZ>
         </Marker>
         <Marker>
             <MarkerX>1608</MarkerX>
             <MarkerY>4439</MarkerY>
             <MarkerZ>44</MarkerZ>
         </Marker>
         <Marker>
             <MarkerX>1613</MarkerX>
             <MarkerY>4265</MarkerY>
             <MarkerZ>44</MarkerZ>
         </Marker>
         <Marker>
             <MarkerX>1554</MarkerX>
             <MarkerY>4243</MarkerY>
             <MarkerZ>44</MarkerZ>
         </Marker>
         <Marker>
             <MarkerX>1594</MarkerX>
             <MarkerY>4309</MarkerY>
             <MarkerZ>44</MarkerZ>
         </Marker>
         <Marker>
             <MarkerX>1648</MarkerX>
             <MarkerY>4320</MarkerY>
             <MarkerZ>44</MarkerZ>
         </Marker>
         <Marker>
             <MarkerX>1350</MarkerX>
             <MarkerY>4411</MarkerY>
             <MarkerZ>44</MarkerZ>
         </Marker>
         <Marker>
             <MarkerX>1641</MarkerX>
             <MarkerY>4555</MarkerY>
             <MarkerZ>44</MarkerZ>
         </Marker>
         <Marker>
             <MarkerX>2004</MarkerX>
             <MarkerY>4628</MarkerY>
             <MarkerZ>32</MarkerZ>
         </Marker>
         <Marker>
             <MarkerX>2162</MarkerX>
             <MarkerY>4607</MarkerY>
             <MarkerZ>32</MarkerZ>
         </Marker>
         <Marker>
             <MarkerX>2098</MarkerX>
             <MarkerY>4667</MarkerY>
             <MarkerZ>32</MarkerZ>
         </Marker>
         <Marker>
             <MarkerX>2284</MarkerX>
             <MarkerY>4627</MarkerY>
             <MarkerZ>32</MarkerZ>
         </Marker>
         <Marker>
             <MarkerX>2245</MarkerX>
             <MarkerY>4544</MarkerY>
             <MarkerZ>29</MarkerZ>
         </Marker>
         <Marker>
             <MarkerX>2312</MarkerX>
             <MarkerY>4547</MarkerY>
             <MarkerZ>29</MarkerZ>
         </Marker>
         <Marker>
             <MarkerX>2234</MarkerX>
             <MarkerY>4380</MarkerY>
             <MarkerZ>29</MarkerZ>
         </Marker>
         <Marker>
             <MarkerX>2188</MarkerX>
             <MarkerY>4365</MarkerY>
             <MarkerZ>29</MarkerZ>
         </Marker>
         <Marker>
             <MarkerX>2069</MarkerX>
             <MarkerY>4360</MarkerY>
             <MarkerZ>29</MarkerZ>
         </Marker>
         <Marker>
             <MarkerX>2190</MarkerX>
             <MarkerY>4615</MarkerY>
             <MarkerZ>26</MarkerZ>
         </Marker>
         <Marker>
             <MarkerX>2089</MarkerX>
             <MarkerY>4624</MarkerY>
             <MarkerZ>26</MarkerZ>
         </Marker>
         <Marker>
             <MarkerX>2037</MarkerX>
             <MarkerY>4583</MarkerY>
             <MarkerZ>26</MarkerZ>
         </Marker>
         <Marker>
             <MarkerX>1957</MarkerX>
             <MarkerY>4381</MarkerY>
             <MarkerZ>26</MarkerZ>
         </Marker>
         <Marker>
             <MarkerX>2132</MarkerX>
             <MarkerY>4541</MarkerY>
             <MarkerZ>20</MarkerZ>
         </Marker>
         <Marker>
             <MarkerX>2213</MarkerX>
             <MarkerY>4584</MarkerY>
             <MarkerZ>20</MarkerZ>
         </Marker>
         <Marker>
             <MarkerX>2201</MarkerX>
             <MarkerY>4500</MarkerY>
             <MarkerZ>17</MarkerZ>
         </Marker>
         <Marker>
             <MarkerX>1962</MarkerX>
             <MarkerY>4420</MarkerY>
             <MarkerZ>17</MarkerZ>
         </Marker>
         <Marker>
             <MarkerX>1813</MarkerX>
             <MarkerY>4559</MarkerY>
             <MarkerZ>17</MarkerZ>
         </Marker>
         <Marker>
             <MarkerX>1738</MarkerX>
             <MarkerY>4523</MarkerY>
             <MarkerZ>17</MarkerZ>
         </Marker>
         <Marker>
             <MarkerX>1757</MarkerX>
             <MarkerY>4633</MarkerY>
             <MarkerZ>17</MarkerZ>
         </Marker>
         <Marker>
             <MarkerX>1952</MarkerX>
             <MarkerY>4692</MarkerY>
             <MarkerZ>17</MarkerZ>
         </Marker>
         <Marker>
             <MarkerX>2026</MarkerX>
             <MarkerY>4723</MarkerY>
             <MarkerZ>17</MarkerZ>
         </Marker>
         <Marker>
             <MarkerX>1890</MarkerX>
             <MarkerY>4575</MarkerY>
             <MarkerZ>17</MarkerZ>
         </Marker>
         <Marker>
             <MarkerX>2028</MarkerX>
             <MarkerY>4765</MarkerY>
             <MarkerZ>17</MarkerZ>
         </Marker>
         <Marker>
             <MarkerX>2053</MarkerX>
             <MarkerY>4811</MarkerY>
             <MarkerZ>17</MarkerZ>
         </Marker>
         <Marker>
             <MarkerX>1612</MarkerX>
             <MarkerY>4309</MarkerY>
             <MarkerZ>14</MarkerZ>
         </Marker>
         <Marker>
             <MarkerX>1632</MarkerX>
             <MarkerY>4328</MarkerY>
             <MarkerZ>14</MarkerZ>
         </Marker>
         <Marker>
             <MarkerX>1533</MarkerX>
             <MarkerY>4145</MarkerY>
             <MarkerZ>14</MarkerZ>
         </Marker>
         <Marker>
             <MarkerX>1490</MarkerX>
             <MarkerY>4376</MarkerY>
             <MarkerZ>14</MarkerZ>
         </Marker>
         <Marker>
             <MarkerX>1780</MarkerX>
             <MarkerY>4457</MarkerY>
             <MarkerZ>14</MarkerZ>
         </Marker>
         <Marker>
             <MarkerX>2026</MarkerX>
             <MarkerY>4551</MarkerY>
             <MarkerZ>14</MarkerZ>
         </Marker>
         <Marker>
             <MarkerX>2466</MarkerX>
             <MarkerY>4773</MarkerY>
             <MarkerZ>14</MarkerZ>
         </Marker>
         <Marker>
             <MarkerX>2650</MarkerX>
             <MarkerY>4812</MarkerY>
             <MarkerZ>14</MarkerZ>
         </Marker>
         <Marker>
             <MarkerX>2760</MarkerX>
             <MarkerY>4821</MarkerY>
             <MarkerZ>14</MarkerZ>
         </Marker>
         <Marker>
             <MarkerX>2728</MarkerX>
             <MarkerY>4929</MarkerY>
             <MarkerZ>14</MarkerZ>
         </Marker>
         <Marker>
             <MarkerX>2470</MarkerX>
             <MarkerY>5004</MarkerY>
             <MarkerZ>14</MarkerZ>
         </Marker>
         <Marker>
             <MarkerX>2445</MarkerX>
             <MarkerY>4955</MarkerY>
             <MarkerZ>14</MarkerZ>
         </Marker>
         <Marker>
             <MarkerX>2344</MarkerX>
             <MarkerY>4924</MarkerY>
             <MarkerZ>14</MarkerZ>
         </Marker>
         <Marker>
             <MarkerX>2606</MarkerX>
             <MarkerY>4115</MarkerY>
             <MarkerZ>16</MarkerZ>
         </Marker>
         <Marker>
             <MarkerX>2269</MarkerX>
             <MarkerY>3766</MarkerY>
             <MarkerZ>28</MarkerZ>
         </Marker>
         <Marker>
             <MarkerX>2240</MarkerX>
             <MarkerY>3890</MarkerY>
             <MarkerZ>31</MarkerZ>
         </Marker>
         <Marker>
             <MarkerX>2386</MarkerX>
             <MarkerY>3930</MarkerY>
             <MarkerZ>31</MarkerZ>
         </Marker>
         <Marker>
             <MarkerX>2164</MarkerX>
             <MarkerY>3855</MarkerY>
             <MarkerZ>16</MarkerZ>
         </Marker>
         <Marker>
             <MarkerX>2104</MarkerX>
             <MarkerY>3823</MarkerY>
             <MarkerZ>16</MarkerZ>
         </Marker>
         <Marker>
             <MarkerX>2117</MarkerX>
             <MarkerY>3858</MarkerY>
             <MarkerZ>16</MarkerZ>
         </Marker>
         <Marker>
             <MarkerX>2361</MarkerX>
             <MarkerY>3880</MarkerY>
             <MarkerZ>16</MarkerZ>
         </Marker>
         <Marker>
             <MarkerX>2524</MarkerX>
             <MarkerY>3886</MarkerY>
             <MarkerZ>16</MarkerZ>
         </Marker>
         <Marker>
             <MarkerX>2626</MarkerX>
             <MarkerY>3875</MarkerY>
             <MarkerZ>16</MarkerZ>
         </Marker>
         <Marker>
             <MarkerX>2589</MarkerX>
             <MarkerY>3842</MarkerY>
             <MarkerZ>22</MarkerZ>
         </Marker>
         <Marker>
             <MarkerX>2836</MarkerX>
             <MarkerY>3882</MarkerY>
             <MarkerZ>22</MarkerZ>
         </Marker>
         <Marker>
             <MarkerX>2922</MarkerX>
             <MarkerY>3847</MarkerY>
             <MarkerZ>22</MarkerZ>
         </Marker>
         <Marker>
             <MarkerX>3048</MarkerX>
             <MarkerY>3895</MarkerY>
             <MarkerZ>22</MarkerZ>
         </Marker>
         <Marker>
             <MarkerX>3098</MarkerX>
             <MarkerY>3744</MarkerY>
             <MarkerZ>22</MarkerZ>
         </Marker>
         <Marker>
             <MarkerX>2969</MarkerX>
             <MarkerY>3583</MarkerY>
             <MarkerZ>22</MarkerZ>
         </Marker>
         <Marker>
             <MarkerX>3062</MarkerX>
             <MarkerY>3596</MarkerY>
             <MarkerZ>22</MarkerZ>
         </Marker>
         <Marker>
             <MarkerX>2952</MarkerX>
             <MarkerY>3479</MarkerY>
             <MarkerZ>22</MarkerZ>
         </Marker>
         <Marker>
             <MarkerX>2929</MarkerX>
             <MarkerY>3494</MarkerY>
             <MarkerZ>22</MarkerZ>
         </Marker>
         <Marker>
             <MarkerX>2305</MarkerX>
             <MarkerY>3630</MarkerY>
             <MarkerZ>22</MarkerZ>
         </Marker>
         <Marker>
             <MarkerX>2366</MarkerX>
             <MarkerY>3664</MarkerY>
             <MarkerZ>22</MarkerZ>
         </Marker>
         <Marker>
             <MarkerX>2230</MarkerX>
             <MarkerY>3703</MarkerY>
             <MarkerZ>22</MarkerZ>
         </Marker>
         <Marker>
             <MarkerX>2014</MarkerX>
             <MarkerY>3608</MarkerY>
             <MarkerZ>16</MarkerZ>
         </Marker>
         <Marker>
             <MarkerX>1644</MarkerX>
             <MarkerY>3779</MarkerY>
             <MarkerZ>10</MarkerZ>
         </Marker>
         <Marker>
             <MarkerX>1630</MarkerX>
             <MarkerY>3818</MarkerY>
             <MarkerZ>10</MarkerZ>
         </Marker>
         <Marker>
             <MarkerX>1757</MarkerX>
             <MarkerY>3922</MarkerY>
             <MarkerZ>10</MarkerZ>
         </Marker>
         <Marker>
             <MarkerX>1978</MarkerX>
             <MarkerY>3944</MarkerY>
             <MarkerZ>13</MarkerZ>
         </Marker>
         <Marker>
             <MarkerX>2157</MarkerX>
             <MarkerY>3954</MarkerY>
             <MarkerZ>13</MarkerZ>
         </Marker>
         <Marker>
             <MarkerX>1932</MarkerX>
             <MarkerY>4064</MarkerY>
             <MarkerZ>13</MarkerZ>
         </Marker>
         <Marker>
             <MarkerX>1693</MarkerX>
             <MarkerY>3914</MarkerY>
             <MarkerZ>16</MarkerZ>
         </Marker>
         <Marker>
             <MarkerX>1378</MarkerX>
             <MarkerY>3902</MarkerY>
             <MarkerZ>13</MarkerZ>
         </Marker>
         <Marker>
             <MarkerX>1349</MarkerX>
             <MarkerY>3870</MarkerY>
             <MarkerZ>16</MarkerZ>
         </Marker>
         <Marker>
             <MarkerX>1429</MarkerX>
             <MarkerY>3938</MarkerY>
             <MarkerZ>19</MarkerZ>
         </Marker>
         <Marker>
             <MarkerX>1218</MarkerX>
             <MarkerY>3898</MarkerY>
             <MarkerZ>22</MarkerZ>
         </Marker>
         <Marker>
             <MarkerX>1148</MarkerX>
             <MarkerY>3856</MarkerY>
             <MarkerZ>22</MarkerZ>
         </Marker>
         <Marker>
             <MarkerX>1126</MarkerX>
             <MarkerY>3824</MarkerY>
             <MarkerZ>22</MarkerZ>
         </Marker>
         <Marker>
             <MarkerX>1688</MarkerX>
             <MarkerY>3818</MarkerY>
             <MarkerZ>22</MarkerZ>
         </Marker>
         <Marker>
             <MarkerX>2256</MarkerX>
             <MarkerY>4090</MarkerY>
             <MarkerZ>22</MarkerZ>
         </Marker>
         <Marker>
             <MarkerX>2280</MarkerX>
             <MarkerY>4048</MarkerY>
             <MarkerZ>22</MarkerZ>
         </Marker>
         <Marker>
             <MarkerX>2392</MarkerX>
             <MarkerY>4111</MarkerY>
             <MarkerZ>22</MarkerZ>
         </Marker>
         <Marker>
             <MarkerX>2361</MarkerX>
             <MarkerY>4166</MarkerY>
             <MarkerZ>22</MarkerZ>
         </Marker>
         <Marker>
             <MarkerX>2673</MarkerX>
             <MarkerY>4192</MarkerY>
             <MarkerZ>22</MarkerZ>
         </Marker>
         <Marker>
             <MarkerX>2686</MarkerX>
             <MarkerY>4090</MarkerY>
             <MarkerZ>22</MarkerZ>
         </Marker>
         <Marker>
             <MarkerX>1605</MarkerX>
             <MarkerY>3855</MarkerY>
             <MarkerZ>28</MarkerZ>
         </Marker>
         <Marker>
             <MarkerX>1688</MarkerX>
             <MarkerY>3859</MarkerY>
             <MarkerZ>28</MarkerZ>
         </Marker>
         <Marker>
             <MarkerX>1553</MarkerX>
             <MarkerY>3728</MarkerY>
             <MarkerZ>28</MarkerZ>
         </Marker>
         <Marker>
             <MarkerX>1722</MarkerX>
             <MarkerY>3607</MarkerY>
             <MarkerZ>28</MarkerZ>
         </Marker>
         <Marker>
             <MarkerX>1434</MarkerX>
             <MarkerY>3612</MarkerY>
             <MarkerZ>28</MarkerZ>
         </Marker>
         <Marker>
             <MarkerX>1440</MarkerX>
             <MarkerY>4234</MarkerY>
             <MarkerZ>37</MarkerZ>
         </Marker>
         <Marker>
             <MarkerX>1425</MarkerX>
             <MarkerY>4294</MarkerY>
             <MarkerZ>40</MarkerZ>
         </Marker>
         <Marker>
             <MarkerX>1172</MarkerX>
             <MarkerY>4182</MarkerY>
             <MarkerZ>40</MarkerZ>
         </Marker>
         <Marker>
             <MarkerX>1648</MarkerX>
             <MarkerY>4240</MarkerY>
             <MarkerZ>40</MarkerZ>
         </Marker>
         <Marker>
             <MarkerX>1684</MarkerX>
             <MarkerY>4208</MarkerY>
             <MarkerZ>46</MarkerZ>
         </Marker>
         <Marker>
             <MarkerX>1736</MarkerX>
             <MarkerY>4172</MarkerY>
             <MarkerZ>46</MarkerZ>
         </Marker>
         <Marker>
             <MarkerX>1869</MarkerX>
             <MarkerY>4047</MarkerY>
             <MarkerZ>46</MarkerZ>
         </Marker>
         <Marker>
             <MarkerX>1672</MarkerX>
             <MarkerY>3895</MarkerY>
             <MarkerZ>49</MarkerZ>
         </Marker>
         <Marker>
             <MarkerX>1656</MarkerX>
             <MarkerY>3942</MarkerY>
             <MarkerZ>49</MarkerZ>
         </Marker>
         <Marker>
             <MarkerX>1909</MarkerX>
             <MarkerY>3864</MarkerY>
             <MarkerZ>52</MarkerZ>
         </Marker>
         <Marker>
             <MarkerX>1864</MarkerX>
             <MarkerY>3868</MarkerY>
             <MarkerZ>52</MarkerZ>
         </Marker>
         <Marker>
             <MarkerX>1821</MarkerX>
             <MarkerY>3834</MarkerY>
             <MarkerZ>52</MarkerZ>
         </Marker>
         <Marker>
             <MarkerX>2334</MarkerX>
             <MarkerY>3956</MarkerY>
             <MarkerZ>52</MarkerZ>
         </Marker>
         <Marker>
             <MarkerX>2377</MarkerX>
             <MarkerY>3999</MarkerY>
             <MarkerZ>52</MarkerZ>
         </Marker>
         <Marker>
             <MarkerX>2428</MarkerX>
             <MarkerY>3870</MarkerY>
             <MarkerZ>52</MarkerZ>
         </Marker>
         <Marker>
             <MarkerX>2310</MarkerX>
             <MarkerY>3836</MarkerY>
             <MarkerZ>52</MarkerZ>
         </Marker>
         <Marker>
             <MarkerX>2234</MarkerX>
             <MarkerY>3838</MarkerY>
             <MarkerZ>52</MarkerZ>
         </Marker>
         <Marker>
             <MarkerX>2265</MarkerX>
             <MarkerY>3847</MarkerY>
             <MarkerZ>52</MarkerZ>
         </Marker>
         <Marker>
             <MarkerX>2505</MarkerX>
             <MarkerY>3774</MarkerY>
             <MarkerZ>52</MarkerZ>
         </Marker>
         <Marker>
             <MarkerX>2589</MarkerX>
             <MarkerY>3743</MarkerY>
             <MarkerZ>52</MarkerZ>
         </Marker>
         <Marker>
             <MarkerX>2890</MarkerX>
             <MarkerY>3879</MarkerY>
             <MarkerZ>55</MarkerZ>
         </Marker>
         <Marker>
             <MarkerX>3076</MarkerX>
             <MarkerY>3892</MarkerY>
             <MarkerZ>55</MarkerZ>
         </Marker>
         <Marker>
             <MarkerX>2841</MarkerX>
             <MarkerY>3960</MarkerY>
             <MarkerZ>55</MarkerZ>
         </Marker>
         <Marker>
             <MarkerX>2948</MarkerX>
             <MarkerY>4014</MarkerY>
             <MarkerZ>55</MarkerZ>
         </Marker>
         <Marker>
             <MarkerX>3048</MarkerX>
             <MarkerY>4196</MarkerY>
             <MarkerZ>55</MarkerZ>
         </Marker>
         <Marker>
             <MarkerX>3148</MarkerX>
             <MarkerY>4226</MarkerY>
             <MarkerZ>55</MarkerZ>
         </Marker>
         <Marker>
             <MarkerX>3122</MarkerX>
             <MarkerY>4147</MarkerY>
             <MarkerZ>58</MarkerZ>
         </Marker>
         <Marker>
             <MarkerX>2896</MarkerX>
             <MarkerY>4179</MarkerY>
             <MarkerZ>58</MarkerZ>
         </Marker>
         <Marker>
             <MarkerX>2670</MarkerX>
             <MarkerY>4155</MarkerY>
             <MarkerZ>58</MarkerZ>
         </Marker>
         <Marker>
             <MarkerX>2681</MarkerX>
             <MarkerY>4132</MarkerY>
             <MarkerZ>61</MarkerZ>
         </Marker>
         <Marker>
             <MarkerX>2441</MarkerX>
             <MarkerY>3728</MarkerY>
             <MarkerZ>64</MarkerZ>
         </Marker>
         <Marker>
             <MarkerX>2502</MarkerX>
             <MarkerY>3592</MarkerY>
             <MarkerZ>64</MarkerZ>
         </Marker>
         <Marker>
             <MarkerX>2701</MarkerX>
             <MarkerY>3400</MarkerY>
             <MarkerZ>64</MarkerZ>
         </Marker>
         <Marker>
             <MarkerX>2670</MarkerX>
             <MarkerY>3407</MarkerY>
             <MarkerZ>64</MarkerZ>
         </Marker>
         <Marker>
             <MarkerX>2569</MarkerX>
             <MarkerY>3342</MarkerY>
             <MarkerZ>64</MarkerZ>
         </Marker>
         <Marker>
             <MarkerX>1768</MarkerX>
             <MarkerY>3758</MarkerY>
             <MarkerZ>64</MarkerZ>
         </Marker>
         <Marker>
             <MarkerX>1934</MarkerX>
             <MarkerY>4123</MarkerY>
             <MarkerZ>64</MarkerZ>
         </Marker>
         <Marker>
             <MarkerX>1560</MarkerX>
             <MarkerY>4412</MarkerY>
             <MarkerZ>64</MarkerZ>
         </Marker>
         <Marker>
             <MarkerX>1145</MarkerX>
             <MarkerY>3990</MarkerY>
             <MarkerZ>64</MarkerZ>
         </Marker>
         <Marker>
             <MarkerX>1197</MarkerX>
             <MarkerY>3830</MarkerY>
             <MarkerZ>64</MarkerZ>
         </Marker>
         <Marker>
             <MarkerX>1176</MarkerX>
             <MarkerY>3854</MarkerY>
             <MarkerZ>64</MarkerZ>
         </Marker>
         <Marker>
             <MarkerX>1314</MarkerX>
             <MarkerY>3492</MarkerY>
             <MarkerZ>64</MarkerZ>
         </Marker>
         <Marker>
             <MarkerX>2285</MarkerX>
             <MarkerY>3999</MarkerY>
             <MarkerZ>55</MarkerZ>
         </Marker>
         <Marker>
             <MarkerX>3442</MarkerX>
             <MarkerY>4222</MarkerY>
             <MarkerZ>55</MarkerZ>
         </Marker>
         <Marker>
             <MarkerX>3562</MarkerX>
             <MarkerY>4071</MarkerY>
             <MarkerZ>55</MarkerZ>
         </Marker>
         <Marker>
             <MarkerX>3556</MarkerX>
             <MarkerY>4002</MarkerY>
             <MarkerZ>55</MarkerZ>
         </Marker>
         <Marker>
             <MarkerX>3654</MarkerX>
             <MarkerY>3994</MarkerY>
             <MarkerZ>55</MarkerZ>
         </Marker>
         <Marker>
             <MarkerX>3748</MarkerX>
             <MarkerY>4063</MarkerY>
             <MarkerZ>55</MarkerZ>
         </Marker>
         <Marker>
             <MarkerX>3756</MarkerX>
             <MarkerY>3955</MarkerY>
             <MarkerZ>55</MarkerZ>
         </Marker>
         <Marker>
             <MarkerX>4043</MarkerX>
             <MarkerY>3982</MarkerY>
             <MarkerZ>55</MarkerZ>
         </Marker>
         <Marker>
             <MarkerX>4182</MarkerX>
             <MarkerY>3932</MarkerY>
             <MarkerZ>55</MarkerZ>
         </Marker>
         <Marker>
             <MarkerX>4358</MarkerX>
             <MarkerY>4004</MarkerY>
             <MarkerZ>55</MarkerZ>
         </Marker>
         <Marker>
             <MarkerX>4340</MarkerX>
             <MarkerY>4040</MarkerY>
             <MarkerZ>55</MarkerZ>
         </Marker>
         <Marker>
             <MarkerX>4515</MarkerX>
             <MarkerY>4231</MarkerY>
             <MarkerZ>55</MarkerZ>
         </Marker>
         <Marker>
             <MarkerX>4430</MarkerX>
             <MarkerY>4222</MarkerY>
             <MarkerZ>55</MarkerZ>
         </Marker>
         <Marker>
             <MarkerX>4523</MarkerX>
             <MarkerY>4280</MarkerY>
             <MarkerZ>55</MarkerZ>
         </Marker>
         <Marker>
             <MarkerX>4418</MarkerX>
             <MarkerY>4283</MarkerY>
             <MarkerZ>55</MarkerZ>
         </Marker>
         <Marker>
             <MarkerX>4368</MarkerX>
             <MarkerY>4703</MarkerY>
             <MarkerZ>55</MarkerZ>
         </Marker>
         <Marker>
             <MarkerX>4270</MarkerX>
             <MarkerY>4700</MarkerY>
             <MarkerZ>58</MarkerZ>
         </Marker>
         <Marker>
             <MarkerX>4031</MarkerX>
             <MarkerY>4688</MarkerY>
             <MarkerZ>58</MarkerZ>
         </Marker>
         <Marker>
             <MarkerX>3959</MarkerX>
             <MarkerY>4786</MarkerY>
             <MarkerZ>58</MarkerZ>
         </Marker>
         <Marker>
             <MarkerX>3975</MarkerX>
             <MarkerY>4820</MarkerY>
             <MarkerZ>58</MarkerZ>
         </Marker>
         <Marker>
             <MarkerX>3922</MarkerX>
             <MarkerY>4862</MarkerY>
             <MarkerZ>55</MarkerZ>
         </Marker>
         <Marker>
             <MarkerX>3698</MarkerX>
             <MarkerY>4680</MarkerY>
             <MarkerZ>55</MarkerZ>
         </Marker>
         <Marker>
             <MarkerX>3560</MarkerX>
             <MarkerY>4476</MarkerY>
             <MarkerZ>55</MarkerZ>
         </Marker>
         <Marker>
             <MarkerX>3599</MarkerX>
             <MarkerY>4394</MarkerY>
             <MarkerZ>55</MarkerZ>
         </Marker>
         <Marker>
             <MarkerX>3571</MarkerX>
             <MarkerY>4228</MarkerY>
             <MarkerZ>55</MarkerZ>
         </Marker>
         <Marker>
             <MarkerX>3174</MarkerX>
             <MarkerY>4420</MarkerY>
             <MarkerZ>55</MarkerZ>
         </Marker>
         <Marker>
             <MarkerX>3952</MarkerX>
             <MarkerY>4595</MarkerY>
             <MarkerZ>61</MarkerZ>
         </Marker>
         <Marker>
             <MarkerX>3966</MarkerX>
             <MarkerY>4711</MarkerY>
             <MarkerZ>61</MarkerZ>
         </Marker>
         <Marker>
             <MarkerX>3775</MarkerX>
             <MarkerY>4563</MarkerY>
             <MarkerZ>61</MarkerZ>
         </Marker>
         <Marker>
             <MarkerX>3758</MarkerX>
             <MarkerY>4280</MarkerY>
             <MarkerZ>61</MarkerZ>
         </Marker>
         <Marker>
             <MarkerX>3635</MarkerX>
             <MarkerY>4163</MarkerY>
             <MarkerZ>61</MarkerZ>
         </Marker>
         <Marker>
             <MarkerX>3900</MarkerX>
             <MarkerY>4136</MarkerY>
             <MarkerZ>61</MarkerZ>
         </Marker>
         <Marker>
             <MarkerX>3936</MarkerX>
             <MarkerY>4066</MarkerY>
             <MarkerZ>61</MarkerZ>
         </Marker>
         <Marker>
             <MarkerX>4118</MarkerX>
             <MarkerY>3924</MarkerY>
             <MarkerZ>61</MarkerZ>
         </Marker>
         <Marker>
             <MarkerX>3172</MarkerX>
             <MarkerY>4658</MarkerY>
             <MarkerZ>61</MarkerZ>
         </Marker>
         <Marker>
             <MarkerX>3446</MarkerX>
             <MarkerY>4476</MarkerY>
             <MarkerZ>52</MarkerZ>
         </Marker>
         <Marker>
             <MarkerX>3188</MarkerX>
             <MarkerY>4146</MarkerY>
             <MarkerZ>52</MarkerZ>
         </Marker>
         <Marker>
             <MarkerX>3122</MarkerX>
             <MarkerY>3992</MarkerY>
             <MarkerZ>52</MarkerZ>
         </Marker>
         <Marker>
             <MarkerX>4291</MarkerX>
             <MarkerY>4138</MarkerY>
             <MarkerZ>52</MarkerZ>
         </Marker>
         <Marker>
             <MarkerX>4246</MarkerX>
             <MarkerY>4174</MarkerY>
             <MarkerZ>49</MarkerZ>
         </Marker>
         <Marker>
             <MarkerX>4196</MarkerX>
             <MarkerY>4376</MarkerY>
             <MarkerZ>49</MarkerZ>
         </Marker>
         <Marker>
             <MarkerX>4108</MarkerX>
             <MarkerY>4403</MarkerY>
             <MarkerZ>49</MarkerZ>
         </Marker>
         <Marker>
             <MarkerX>4031</MarkerX>
             <MarkerY>4363</MarkerY>
             <MarkerZ>46</MarkerZ>
         </Marker>
         <Marker>
             <MarkerX>4066</MarkerX>
             <MarkerY>4376</MarkerY>
             <MarkerZ>49</MarkerZ>
         </Marker>
         <Marker>
             <MarkerX>4035</MarkerX>
             <MarkerY>4479</MarkerY>
             <MarkerZ>49</MarkerZ>
         </Marker>
         <Marker>
             <MarkerX>4438</MarkerX>
             <MarkerY>4560</MarkerY>
             <MarkerZ>49</MarkerZ>
         </Marker>
         <Marker>
             <MarkerX>4022</MarkerX>
             <MarkerY>4748</MarkerY>
             <MarkerZ>46</MarkerZ>
         </Marker>
         <Marker>
             <MarkerX>3096</MarkerX>
             <MarkerY>4392</MarkerY>
             <MarkerZ>40</MarkerZ>
         </Marker>
         <Marker>
             <MarkerX>2868</MarkerX>
             <MarkerY>4359</MarkerY>
             <MarkerZ>40</MarkerZ>
         </Marker>
         <Marker>
             <MarkerX>4472</MarkerX>
             <MarkerY>4332</MarkerY>
             <MarkerZ>40</MarkerZ>
         </Marker>
         <Marker>
             <MarkerX>4444</MarkerX>
             <MarkerY>4406</MarkerY>
             <MarkerZ>40</MarkerZ>
         </Marker>
         <Marker>
             <MarkerX>4443</MarkerX>
             <MarkerY>4499</MarkerY>
             <MarkerZ>40</MarkerZ>
         </Marker>
         <Marker>
             <MarkerX>4183</MarkerX>
             <MarkerY>4750</MarkerY>
             <MarkerZ>40</MarkerZ>
         </Marker>
         <Marker>
             <MarkerX>3066</MarkerX>
             <MarkerY>4932</MarkerY>
             <MarkerZ>43</MarkerZ>
         </Marker>
         <Marker>
             <MarkerX>2842</MarkerX>
             <MarkerY>4854</MarkerY>
             <MarkerZ>43</MarkerZ>
         </Marker>
         <Marker>
             <MarkerX>3238</MarkerX>
             <MarkerY>4639</MarkerY>
             <MarkerZ>49</MarkerZ>
         </Marker>
         <Marker>
             <MarkerX>2910</MarkerX>
             <MarkerY>4386</MarkerY>
             <MarkerZ>55</MarkerZ>
         </Marker>
         <Marker>
             <MarkerX>3148</MarkerX>
             <MarkerY>4354</MarkerY>
             <MarkerZ>55</MarkerZ>
         </Marker>
         <Marker>
             <MarkerX>3790</MarkerX>
             <MarkerY>4739</MarkerY>
             <MarkerZ>64</MarkerZ>
         </Marker>
         <Marker>
             <MarkerX>4252</MarkerX>
             <MarkerY>4644</MarkerY>
             <MarkerZ>61</MarkerZ>
         </Marker>
         <Marker>
             <MarkerX>4095</MarkerX>
             <MarkerY>4571</MarkerY>
             <MarkerZ>61</MarkerZ>
         </Marker>
         <Marker>
             <MarkerX>4062</MarkerX>
             <MarkerY>4592</MarkerY>
             <MarkerZ>61</MarkerZ>
         </Marker>
         <Marker>
             <MarkerX>3806</MarkerX>
             <MarkerY>4851</MarkerY>
             <MarkerZ>61</MarkerZ>
         </Marker>
         <Marker>
             <MarkerX>4182</MarkerX>
             <MarkerY>4847</MarkerY>
             <MarkerZ>64</MarkerZ>
         </Marker>
         <Marker>
             <MarkerX>4655</MarkerX>
             <MarkerY>4146</MarkerY>
             <MarkerZ>49</MarkerZ>
         </Marker>
         <Marker>
             <MarkerX>4424</MarkerX>
             <MarkerY>4041</MarkerY>
             <MarkerZ>40</MarkerZ>
         </Marker>
         <Marker>
             <MarkerX>4458</MarkerX>
             <MarkerY>4101</MarkerY>
             <MarkerZ>40</MarkerZ>
         </Marker>
         <Marker>
             <MarkerX>4219</MarkerX>
             <MarkerY>3752</MarkerY>
             <MarkerZ>40</MarkerZ>
         </Marker>
         <Marker>
             <MarkerX>4368</MarkerX>
             <MarkerY>3829</MarkerY>
             <MarkerZ>58</MarkerZ>
         </Marker>
         <Marker>
             <MarkerX>4300</MarkerX>
             <MarkerY>3846</MarkerY>
             <MarkerZ>55</MarkerZ>
         </Marker>
         <Marker>
             <MarkerX>4330</MarkerX>
             <MarkerY>3849</MarkerY>
             <MarkerZ>58</MarkerZ>
         </Marker>
         <Marker>
             <MarkerX>4139</MarkerX>
             <MarkerY>3752</MarkerY>
             <MarkerZ>58</MarkerZ>
         </Marker>
         <Marker>
             <MarkerX>3900</MarkerX>
             <MarkerY>3733</MarkerY>
             <MarkerZ>58</MarkerZ>
         </Marker>
         <Marker>
             <MarkerX>3863</MarkerX>
             <MarkerY>3682</MarkerY>
             <MarkerZ>58</MarkerZ>
         </Marker>
         <Marker>
             <MarkerX>3842</MarkerX>
             <MarkerY>3642</MarkerY>
             <MarkerZ>58</MarkerZ>
         </Marker>
         <Marker>
             <MarkerX>3867</MarkerX>
             <MarkerY>3642</MarkerY>
             <MarkerZ>58</MarkerZ>
         </Marker>
         <Marker>
             <MarkerX>3574</MarkerX>
             <MarkerY>3633</MarkerY>
             <MarkerZ>58</MarkerZ>
         </Marker>
         <Marker>
             <MarkerX>3516</MarkerX>
             <MarkerY>3682</MarkerY>
             <MarkerZ>58</MarkerZ>
         </Marker>
         <Marker>
             <MarkerX>3416</MarkerX>
             <MarkerY>3689</MarkerY>
             <MarkerZ>58</MarkerZ>
         </Marker>
         <Marker>
             <MarkerX>3402</MarkerX>
             <MarkerY>3957</MarkerY>
             <MarkerZ>58</MarkerZ>
         </Marker>
         <Marker>
             <MarkerX>3248</MarkerX>
             <MarkerY>3892</MarkerY>
             <MarkerZ>61</MarkerZ>
         </Marker>
         <Marker>
             <MarkerX>2758</MarkerX>
             <MarkerY>3648</MarkerY>
             <MarkerZ>67</MarkerZ>
         </Marker>
         <Marker>
             <MarkerX>2658</MarkerX>
             <MarkerY>3493</MarkerY>
             <MarkerZ>67</MarkerZ>
         </Marker>
         <Marker>
             <MarkerX>2948</MarkerX>
             <MarkerY>3279</MarkerY>
             <MarkerZ>67</MarkerZ>
         </Marker>
         <Marker>
             <MarkerX>2986</MarkerX>
             <MarkerY>3246</MarkerY>
             <MarkerZ>67</MarkerZ>
         </Marker>
         <Marker>
             <MarkerX>3008</MarkerX>
             <MarkerY>3223</MarkerY>
             <MarkerZ>67</MarkerZ>
         </Marker>
         <Marker>
             <MarkerX>3054</MarkerX>
             <MarkerY>3218</MarkerY>
             <MarkerZ>67</MarkerZ>
         </Marker>
         <Marker>
             <MarkerX>3196</MarkerX>
             <MarkerY>3194</MarkerY>
             <MarkerZ>67</MarkerZ>
         </Marker>
         <Marker>
             <MarkerX>1000</MarkerX>
             <MarkerY>3730</MarkerY>
             <MarkerZ>67</MarkerZ>
         </Marker>
         <Marker>
             <MarkerX>960</MarkerX>
             <MarkerY>3710</MarkerY>
             <MarkerZ>67</MarkerZ>
         </Marker>
         <Marker>
             <MarkerX>465</MarkerX>
             <MarkerY>3471</MarkerY>
             <MarkerZ>67</MarkerZ>
         </Marker>
         <Marker>
             <MarkerX>1358</MarkerX>
             <MarkerY>3591</MarkerY>
             <MarkerZ>55</MarkerZ>
         </Marker>
         <Marker>
             <MarkerX>1337</MarkerX>
             <MarkerY>3509</MarkerY>
             <MarkerZ>55</MarkerZ>
         </Marker>
         <Marker>
             <MarkerX>1054</MarkerX>
             <MarkerY>3475</MarkerY>
             <MarkerZ>58</MarkerZ>
         </Marker>
         <Marker>
             <MarkerX>1042</MarkerX>
             <MarkerY>3697</MarkerY>
             <MarkerZ>58</MarkerZ>
         </Marker>
         <Marker>
             <MarkerX>882</MarkerX>
             <MarkerY>3739</MarkerY>
             <MarkerZ>58</MarkerZ>
         </Marker>
         <Marker>
             <MarkerX>988</MarkerX>
             <MarkerY>3913</MarkerY>
             <MarkerZ>58</MarkerZ>
         </Marker>
         <Marker>
             <MarkerX>1807</MarkerX>
             <MarkerY>3604</MarkerY>
             <MarkerZ>61</MarkerZ>
         </Marker>
         <Marker>
             <MarkerX>1185</MarkerX>
             <MarkerY>4254</MarkerY>
             <MarkerZ>58</MarkerZ>
         </Marker>
         <Marker>
             <MarkerX>1491</MarkerX>
             <MarkerY>4300</MarkerY>
             <MarkerZ>61</MarkerZ>
         </Marker>
         <Marker>
             <MarkerX>1394</MarkerX>
             <MarkerY>4545</MarkerY>
             <MarkerZ>70</MarkerZ>
         </Marker>
         <Marker>
             <MarkerX>1723</MarkerX>
             <MarkerY>4803</MarkerY>
             <MarkerZ>67</MarkerZ>
         </Marker>
         <Marker>
             <MarkerX>1850</MarkerX>
             <MarkerY>4847</MarkerY>
             <MarkerZ>64</MarkerZ>
         </Marker>
         <Marker>
             <MarkerX>1556</MarkerX>
             <MarkerY>4552</MarkerY>
             <MarkerZ>64</MarkerZ>
         </Marker>
         <Marker>
             <MarkerX>3170</MarkerX>
             <MarkerY>3403</MarkerY>
             <MarkerZ>46</MarkerZ>
         </Marker>
         <Marker>
             <MarkerX>2860</MarkerX>
             <MarkerY>3279</MarkerY>
             <MarkerZ>46</MarkerZ>
         </Marker>
         <Marker>
             <MarkerX>2738</MarkerX>
             <MarkerY>3280</MarkerY>
             <MarkerZ>46</MarkerZ>
         </Marker>
         <Marker>
             <MarkerX>2630</MarkerX>
             <MarkerY>3252</MarkerY>
             <MarkerZ>46</MarkerZ>
         </Marker>
         <Marker>
             <MarkerX>2591</MarkerX>
             <MarkerY>3227</MarkerY>
             <MarkerZ>46</MarkerZ>
         </Marker>
         <Marker>
             <MarkerX>2535</MarkerX>
             <MarkerY>3288</MarkerY>
             <MarkerZ>46</MarkerZ>
         </Marker>
         <Marker>
             <MarkerX>2346</MarkerX>
             <MarkerY>3371</MarkerY>
             <MarkerZ>46</MarkerZ>
         </Marker>
         <Marker>
             <MarkerX>2460</MarkerX>
             <MarkerY>3434</MarkerY>
             <MarkerZ>46</MarkerZ>
         </Marker>
         <Marker>
             <MarkerX>1586</MarkerX>
             <MarkerY>3276</MarkerY>
             <MarkerZ>46</MarkerZ>
         </Marker>
         <Marker>
             <MarkerX>1689</MarkerX>
             <MarkerY>3165</MarkerY>
             <MarkerZ>46</MarkerZ>
         </Marker>
         <Marker>
             <MarkerX>1410</MarkerX>
             <MarkerY>3203</MarkerY>
             <MarkerZ>55</MarkerZ>
         </Marker>
         <Marker>
             <MarkerX>1290</MarkerX>
             <MarkerY>3157</MarkerY>
             <MarkerZ>61</MarkerZ>
         </Marker>
         <Marker>
             <MarkerX>1581</MarkerX>
             <MarkerY>3160</MarkerY>
             <MarkerZ>61</MarkerZ>
         </Marker>
         <Marker>
             <MarkerX>1780</MarkerX>
             <MarkerY>2839</MarkerY>
             <MarkerZ>52</MarkerZ>
         </Marker>
         <Marker>
             <MarkerX>1004</MarkerX>
             <MarkerY>3193</MarkerY>
             <MarkerZ>52</MarkerZ>
         </Marker>
         <Marker>
             <MarkerX>1625</MarkerX>
             <MarkerY>3169</MarkerY>
             <MarkerZ>13</MarkerZ>
         </Marker>
         <Marker>
             <MarkerX>1675</MarkerX>
             <MarkerY>3086</MarkerY>
             <MarkerZ>13</MarkerZ>
         </Marker>
         <Marker>
             <MarkerX>1698</MarkerX>
             <MarkerY>2917</MarkerY>
             <MarkerZ>13</MarkerZ>
         </Marker>
         <Marker>
             <MarkerX>1321</MarkerX>
             <MarkerY>3195</MarkerY>
             <MarkerZ>10</MarkerZ>
         </Marker>
         <Marker>
             <MarkerX>1921</MarkerX>
             <MarkerY>3080</MarkerY>
             <MarkerZ>10</MarkerZ>
         </Marker>
         <Marker>
             <MarkerX>1742</MarkerX>
             <MarkerY>3016</MarkerY>
             <MarkerZ>19</MarkerZ>
         </Marker>
         <Marker>
             <MarkerX>1098</MarkerX>
             <MarkerY>3228</MarkerY>
             <MarkerZ>19</MarkerZ>
         </Marker>
         <Marker>
             <MarkerX>1565</MarkerX>
             <MarkerY>3174</MarkerY>
             <MarkerZ>10</MarkerZ>
         </Marker>
         <Marker>
             <MarkerX>1603</MarkerX>
             <MarkerY>3393</MarkerY>
             <MarkerZ>10</MarkerZ>
         </Marker>
         <Marker>
             <MarkerX>1586</MarkerX>
             <MarkerY>3542</MarkerY>
             <MarkerZ>10</MarkerZ>
         </Marker>
         <Marker>
             <MarkerX>1762</MarkerX>
             <MarkerY>3347</MarkerY>
             <MarkerZ>19</MarkerZ>
         </Marker>
         <Marker>
             <MarkerX>1796</MarkerX>
             <MarkerY>3367</MarkerY>
             <MarkerZ>19</MarkerZ>
         </Marker>
         <Marker>
             <MarkerX>1345</MarkerX>
             <MarkerY>3435</MarkerY>
             <MarkerZ>22</MarkerZ>
         </Marker>
         <Marker>
             <MarkerX>1135</MarkerX>
             <MarkerY>3387</MarkerY>
             <MarkerZ>28</MarkerZ>
         </Marker>
         <Marker>
             <MarkerX>1181</MarkerX>
             <MarkerY>3539</MarkerY>
             <MarkerZ>28</MarkerZ>
         </Marker>
         <Marker>
             <MarkerX>1800</MarkerX>
             <MarkerY>3285</MarkerY>
             <MarkerZ>31</MarkerZ>
         </Marker>
         <Marker>
             <MarkerX>1794</MarkerX>
             <MarkerY>3067</MarkerY>
             <MarkerZ>34</MarkerZ>
         </Marker>
         <Marker>
             <MarkerX>1873</MarkerX>
             <MarkerY>3314</MarkerY>
             <MarkerZ>34</MarkerZ>
         </Marker>
         <Marker>
             <MarkerX>1965</MarkerX>
             <MarkerY>3331</MarkerY>
             <MarkerZ>34</MarkerZ>
         </Marker>
         <Marker>
             <MarkerX>1823</MarkerX>
             <MarkerY>3430</MarkerY>
             <MarkerZ>34</MarkerZ>
         </Marker>
         <Marker>
             <MarkerX>1579</MarkerX>
             <MarkerY>3529</MarkerY>
             <MarkerZ>43</MarkerZ>
         </Marker>
         <Marker>
             <MarkerX>1493</MarkerX>
             <MarkerY>3453</MarkerY>
             <MarkerZ>25</MarkerZ>
         </Marker>
         <Marker>
             <MarkerX>2428</MarkerX>
             <MarkerY>2542</MarkerY>
             <MarkerZ>52</MarkerZ>
         </Marker>
         <Marker>
             <MarkerX>2233</MarkerX>
             <MarkerY>2622</MarkerY>
             <MarkerZ>52</MarkerZ>
         </Marker>
         <Marker>
             <MarkerX>2732</MarkerX>
             <MarkerY>2567</MarkerY>
             <MarkerZ>52</MarkerZ>
         </Marker>
         <Marker>
             <MarkerX>2689</MarkerX>
             <MarkerY>2341</MarkerY>
             <MarkerZ>52</MarkerZ>
         </Marker>
         <Marker>
             <MarkerX>2526</MarkerX>
             <MarkerY>2267</MarkerY>
             <MarkerZ>52</MarkerZ>
         </Marker>
         <Marker>
             <MarkerX>2532</MarkerX>
             <MarkerY>2639</MarkerY>
             <MarkerZ>46</MarkerZ>
         </Marker>
         <Marker>
             <MarkerX>2498</MarkerX>
             <MarkerY>2593</MarkerY>
             <MarkerZ>46</MarkerZ>
         </Marker>
         <Marker>
             <MarkerX>2509</MarkerX>
             <MarkerY>2474</MarkerY>
             <MarkerZ>46</MarkerZ>
         </Marker>
         <Marker>
             <MarkerX>2380</MarkerX>
             <MarkerY>2589</MarkerY>
             <MarkerZ>46</MarkerZ>
         </Marker>
         <Marker>
             <MarkerX>2324</MarkerX>
             <MarkerY>2599</MarkerY>
             <MarkerZ>46</MarkerZ>
         </Marker>
         <Marker>
             <MarkerX>2346</MarkerX>
             <MarkerY>2330</MarkerY>
             <MarkerZ>46</MarkerZ>
         </Marker>
         <Marker>
             <MarkerX>3260</MarkerX>
             <MarkerY>2627</MarkerY>
             <MarkerZ>46</MarkerZ>
         </Marker>
         <Marker>
             <MarkerX>3145</MarkerX>
             <MarkerY>2431</MarkerY>
             <MarkerZ>46</MarkerZ>
         </Marker>
         <Marker>
             <MarkerX>2192</MarkerX>
             <MarkerY>2390</MarkerY>
             <MarkerZ>58</MarkerZ>
         </Marker>
         <Marker>
             <MarkerX>2229</MarkerX>
             <MarkerY>2337</MarkerY>
             <MarkerZ>61</MarkerZ>
         </Marker>
         <Marker>
             <MarkerX>2122</MarkerX>
             <MarkerY>2287</MarkerY>
             <MarkerZ>61</MarkerZ>
         </Marker>
         <Marker>
             <MarkerX>2577</MarkerX>
             <MarkerY>2530</MarkerY>
             <MarkerZ>70</MarkerZ>
         </Marker>
         <Marker>
             <MarkerX>1887</MarkerX>
             <MarkerY>4922</MarkerY>
             <MarkerZ>55</MarkerZ>
         </Marker>
         <Marker>
             <MarkerX>2077</MarkerX>
             <MarkerY>4774</MarkerY>
             <MarkerZ>55</MarkerZ>
         </Marker>
         <Marker>
             <MarkerX>2348</MarkerX>
             <MarkerY>4806</MarkerY>
             <MarkerZ>55</MarkerZ>
         </Marker>
         <Marker>
             <MarkerX>3056</MarkerX>
             <MarkerY>4822</MarkerY>
             <MarkerZ>52</MarkerZ>
         </Marker>
         <Marker>
             <MarkerX>3012</MarkerX>
             <MarkerY>5075</MarkerY>
             <MarkerZ>52</MarkerZ>
         </Marker>
         <Marker>
             <MarkerX>4136</MarkerX>
             <MarkerY>4772</MarkerY>
             <MarkerZ>52</MarkerZ>
         </Marker>
         <Marker>
             <MarkerX>4225</MarkerX>
             <MarkerY>4793</MarkerY>
             <MarkerZ>52</MarkerZ>
         </Marker>
         <Marker>
             <MarkerX>4009</MarkerX>
             <MarkerY>4465</MarkerY>
             <MarkerZ>28</MarkerZ>
         </Marker>
         <Marker>
             <MarkerX>4189</MarkerX>
             <MarkerY>4511</MarkerY>
             <MarkerZ>31</MarkerZ>
         </Marker>
         <Marker>
             <MarkerX>3644</MarkerX>
             <MarkerY>4613</MarkerY>
             <MarkerZ>31</MarkerZ>
         </Marker>
         <Marker>
             <MarkerX>3695</MarkerX>
             <MarkerY>4593</MarkerY>
             <MarkerZ>31</MarkerZ>
         </Marker>
         <Marker>
             <MarkerX>3724</MarkerX>
             <MarkerY>4573</MarkerY>
             <MarkerZ>31</MarkerZ>
         </Marker>
         <Marker>
             <MarkerX>3705</MarkerX>
             <MarkerY>4796</MarkerY>
             <MarkerZ>31</MarkerZ>
         </Marker>
         <Marker>
             <MarkerX>3657</MarkerX>
             <MarkerY>4769</MarkerY>
             <MarkerZ>31</MarkerZ>
         </Marker>
         <Marker>
             <MarkerX>3639</MarkerX>
             <MarkerY>4919</MarkerY>
             <MarkerZ>31</MarkerZ>
         </Marker>
         <Marker>
             <MarkerX>3533</MarkerX>
             <MarkerY>4119</MarkerY>
             <MarkerZ>37</MarkerZ>
         </Marker>
         <Marker>
             <MarkerX>3951</MarkerX>
             <MarkerY>3826</MarkerY>
             <MarkerZ>37</MarkerZ>
         </Marker>
         <Marker>
             <MarkerX>3809</MarkerX>
             <MarkerY>3980</MarkerY>
             <MarkerZ>37</MarkerZ>
         </Marker>
         <Marker>
             <MarkerX>4116</MarkerX>
             <MarkerY>3542</MarkerY>
             <MarkerZ>37</MarkerZ>
         </Marker>
         <Marker>
             <MarkerX>3699</MarkerX>
             <MarkerY>3942</MarkerY>
             <MarkerZ>37</MarkerZ>
         </Marker>
         <Marker>
             <MarkerX>3489</MarkerX>
             <MarkerY>3976</MarkerY>
             <MarkerZ>37</MarkerZ>
         </Marker>
         <Marker>
             <MarkerX>3211</MarkerX>
             <MarkerY>3808</MarkerY>
             <MarkerZ>37</MarkerZ>
         </Marker>
         <Marker>
             <MarkerX>3199</MarkerX>
             <MarkerY>3756</MarkerY>
             <MarkerZ>37</MarkerZ>
         </Marker>
         <Marker>
             <MarkerX>3044</MarkerX>
             <MarkerY>3789</MarkerY>
             <MarkerZ>37</MarkerZ>
         </Marker>
         <Marker>
             <MarkerX>2896</MarkerX>
             <MarkerY>3752</MarkerY>
             <MarkerZ>37</MarkerZ>
         </Marker>
         <Marker>
             <MarkerX>2773</MarkerX>
             <MarkerY>3841</MarkerY>
             <MarkerZ>37</MarkerZ>
         </Marker>
         <Marker>
             <MarkerX>2945</MarkerX>
             <MarkerY>3669</MarkerY>
             <MarkerZ>37</MarkerZ>
         </Marker>
         <Marker>
             <MarkerX>3486</MarkerX>
             <MarkerY>4660</MarkerY>
             <MarkerZ>21</MarkerZ>
         </Marker>
         <Marker>
             <MarkerX>3526</MarkerX>
             <MarkerY>4655</MarkerY>
             <MarkerZ>21</MarkerZ>
         </Marker>
         <Marker>
             <MarkerX>3294</MarkerX>
             <MarkerY>4641</MarkerY>
             <MarkerZ>21</MarkerZ>
         </Marker>
         <Marker>
             <MarkerX>3416</MarkerX>
             <MarkerY>4439</MarkerY>
             <MarkerZ>21</MarkerZ>
         </Marker>
         <Marker>
             <MarkerX>3678</MarkerX>
             <MarkerY>4670</MarkerY>
             <MarkerZ>24</MarkerZ>
         </Marker>
         <Marker>
             <MarkerX>3501</MarkerX>
             <MarkerY>4063</MarkerY>
             <MarkerZ>21</MarkerZ>
         </Marker>
         <Marker>
             <MarkerX>3732</MarkerX>
             <MarkerY>4458</MarkerY>
             <MarkerZ>15</MarkerZ>
         </Marker>
         <Marker>
             <MarkerX>3842</MarkerX>
             <MarkerY>4407</MarkerY>
             <MarkerZ>15</MarkerZ>
         </Marker>
         <Marker>
             <MarkerX>3876</MarkerX>
             <MarkerY>4520</MarkerY>
             <MarkerZ>15</MarkerZ>
         </Marker>
         <Marker>
             <MarkerX>3760</MarkerX>
             <MarkerY>4387</MarkerY>
             <MarkerZ>15</MarkerZ>
         </Marker>
         <Marker>
             <MarkerX>3689</MarkerX>
             <MarkerY>3666</MarkerY>
             <MarkerZ>10</MarkerZ>
         </Marker>
         <Marker>
             <MarkerX>3747</MarkerX>
             <MarkerY>3711</MarkerY>
             <MarkerZ>10</MarkerZ>
         </Marker>
         <Marker>
             <MarkerX>3817</MarkerX>
             <MarkerY>3597</MarkerY>
             <MarkerZ>10</MarkerZ>
         </Marker>
         <Marker>
             <MarkerX>4129</MarkerX>
             <MarkerY>4799</MarkerY>
             <MarkerZ>19</MarkerZ>
         </Marker>
         <Marker>
             <MarkerX>4128</MarkerX>
             <MarkerY>4668</MarkerY>
             <MarkerZ>19</MarkerZ>
         </Marker>
         <Marker>
             <MarkerX>4165</MarkerX>
             <MarkerY>4735</MarkerY>
             <MarkerZ>19</MarkerZ>
         </Marker>
         <Marker>
             <MarkerX>4034</MarkerX>
             <MarkerY>4530</MarkerY>
             <MarkerZ>19</MarkerZ>
         </Marker>
         <Marker>
             <MarkerX>4109</MarkerX>
             <MarkerY>4536</MarkerY>
             <MarkerZ>19</MarkerZ>
         </Marker>
         <Marker>
             <MarkerX>3976</MarkerX>
             <MarkerY>4478</MarkerY>
             <MarkerZ>13</MarkerZ>
         </Marker>
         <Marker>
             <MarkerX>3918</MarkerX>
             <MarkerY>4448</MarkerY>
             <MarkerZ>13</MarkerZ>
         </Marker>
         <Marker>
             <MarkerX>4010</MarkerX>
             <MarkerY>4447</MarkerY>
             <MarkerZ>22</MarkerZ>
         </Marker>
         <Marker>
             <MarkerX>3754</MarkerX>
             <MarkerY>4449</MarkerY>
             <MarkerZ>25</MarkerZ>
         </Marker>
         <Marker>
             <MarkerX>3717</MarkerX>
             <MarkerY>4664</MarkerY>
             <MarkerZ>43</MarkerZ>
         </Marker>
         <Marker>
             <MarkerX>3497</MarkerX>
             <MarkerY>4246</MarkerY>
             <MarkerZ>13</MarkerZ>
         </Marker>
         <Marker>
             <MarkerX>3066</MarkerX>
             <MarkerY>4176</MarkerY>
             <MarkerZ>13</MarkerZ>
         </Marker>
         <Marker>
             <MarkerX>3005</MarkerX>
             <MarkerY>4049</MarkerY>
             <MarkerZ>13</MarkerZ>
         </Marker>
         <Marker>
             <MarkerX>3082</MarkerX>
             <MarkerY>4112</MarkerY>
             <MarkerZ>16</MarkerZ>
         </Marker>
         <Marker>
             <MarkerX>2948</MarkerX>
             <MarkerY>4247</MarkerY>
             <MarkerZ>16</MarkerZ>
         </Marker>
         <Marker>
             <MarkerX>2745</MarkerX>
             <MarkerY>4264</MarkerY>
             <MarkerZ>19</MarkerZ>
         </Marker>
         <Marker>
             <MarkerX>2598</MarkerX>
             <MarkerY>4524</MarkerY>
             <MarkerZ>22</MarkerZ>
         </Marker>
         <Marker>
             <MarkerX>2677</MarkerX>
             <MarkerY>4619</MarkerY>
             <MarkerZ>25</MarkerZ>
         </Marker>
         <Marker>
             <MarkerX>2238</MarkerX>
             <MarkerY>4865</MarkerY>
             <MarkerZ>25</MarkerZ>
         </Marker>
         <Marker>
             <MarkerX>2723</MarkerX>
             <MarkerY>4863</MarkerY>
             <MarkerZ>22</MarkerZ>
         </Marker>
         <Marker>
             <MarkerX>2644</MarkerX>
             <MarkerY>4896</MarkerY>
             <MarkerZ>22</MarkerZ>
         </Marker>
         <Marker>
             <MarkerX>2638</MarkerX>
             <MarkerY>4798</MarkerY>
             <MarkerZ>16</MarkerZ>
         </Marker>
         <Marker>
             <MarkerX>2409</MarkerX>
             <MarkerY>4632</MarkerY>
             <MarkerZ>16</MarkerZ>
         </Marker>
         <Marker>
             <MarkerX>2504</MarkerX>
             <MarkerY>4561</MarkerY>
             <MarkerZ>16</MarkerZ>
         </Marker>
         <Marker>
             <MarkerX>2775</MarkerX>
             <MarkerY>5045</MarkerY>
             <MarkerZ>13</MarkerZ>
         </Marker>
         <Marker>
             <MarkerX>3111</MarkerX>
             <MarkerY>4942</MarkerY>
             <MarkerZ>13</MarkerZ>
         </Marker>
         <Marker>
             <MarkerX>3086</MarkerX>
             <MarkerY>4929</MarkerY>
             <MarkerZ>13</MarkerZ>
         </Marker>
         <Marker>
             <MarkerX>3113</MarkerX>
             <MarkerY>4840</MarkerY>
             <MarkerZ>13</MarkerZ>
         </Marker>
         <Marker>
             <MarkerX>3175</MarkerX>
             <MarkerY>4819</MarkerY>
             <MarkerZ>13</MarkerZ>
         </Marker>
         <Marker>
             <MarkerX>2808</MarkerX>
             <MarkerY>4840</MarkerY>
             <MarkerZ>13</MarkerZ>
         </Marker>
         <Marker>
             <MarkerX>1184</MarkerX>
             <MarkerY>4054</MarkerY>
             <MarkerZ>13</MarkerZ>
         </Marker>
         <Marker>
             <MarkerX>1084</MarkerX>
             <MarkerY>3816</MarkerY>
             <MarkerZ>13</MarkerZ>
         </Marker>
         <Marker>
             <MarkerX>990</MarkerX>
             <MarkerY>3838</MarkerY>
             <MarkerZ>13</MarkerZ>
         </Marker>
         <Marker>
             <MarkerX>1176</MarkerX>
             <MarkerY>3646</MarkerY>
             <MarkerZ>13</MarkerZ>
         </Marker>
         <Marker>
             <MarkerX>999</MarkerX>
             <MarkerY>3604</MarkerY>
             <MarkerZ>13</MarkerZ>
         </Marker>
         <Marker>
             <MarkerX>976</MarkerX>
             <MarkerY>4020</MarkerY>
             <MarkerZ>10</MarkerZ>
         </Marker>
         <Marker>
             <MarkerX>1872</MarkerX>
             <MarkerY>3695</MarkerY>
             <MarkerZ>10</MarkerZ>
         </Marker>
         <Marker>
             <MarkerX>1988</MarkerX>
             <MarkerY>3686</MarkerY>
             <MarkerZ>10</MarkerZ>
         </Marker>
         <Marker>
             <MarkerX>2226</MarkerX>
             <MarkerY>3734</MarkerY>
             <MarkerZ>13</MarkerZ>
         </Marker>
         <Marker>
             <MarkerX>1908</MarkerX>
             <MarkerY>3994</MarkerY>
             <MarkerZ>16</MarkerZ>
         </Marker>
         <Marker>
             <MarkerX>2125</MarkerX>
             <MarkerY>4107</MarkerY>
             <MarkerZ>16</MarkerZ>
         </Marker>
         <Marker>
             <MarkerX>2317</MarkerX>
             <MarkerY>4031</MarkerY>
             <MarkerZ>10</MarkerZ>
         </Marker>
         <Marker>
             <MarkerX>2086</MarkerX>
             <MarkerY>4373</MarkerY>
             <MarkerZ>10</MarkerZ>
         </Marker>
         <Marker>
             <MarkerX>2608</MarkerX>
             <MarkerY>4410</MarkerY>
             <MarkerZ>10</MarkerZ>
         </Marker>
         <Marker>
             <MarkerX>3068</MarkerX>
             <MarkerY>4377</MarkerY>
             <MarkerZ>22</MarkerZ>
         </Marker>
         <Marker>
             <MarkerX>3033</MarkerX>
             <MarkerY>4519</MarkerY>
             <MarkerZ>40</MarkerZ>
         </Marker>
         <Marker>
             <MarkerX>3255</MarkerX>
             <MarkerY>4351</MarkerY>
             <MarkerZ>46</MarkerZ>
         </Marker>
         <Marker>
             <MarkerX>2662</MarkerX>
             <MarkerY>4227</MarkerY>
             <MarkerZ>46</MarkerZ>
         </Marker>
         <Marker>
             <MarkerX>2624</MarkerX>
             <MarkerY>4018</MarkerY>
             <MarkerZ>40</MarkerZ>
         </Marker>
         <Marker>
             <MarkerX>3649</MarkerX>
             <MarkerY>4297</MarkerY>
             <MarkerZ>37</MarkerZ>
         </Marker>
         <Marker>
             <MarkerX>3723</MarkerX>
             <MarkerY>4343</MarkerY>
             <MarkerZ>43</MarkerZ>
         </Marker>
         <Marker>
             <MarkerX>3882</MarkerX>
             <MarkerY>4600</MarkerY>
             <MarkerZ>46</MarkerZ>
         </Marker>
         <Marker>
             <MarkerX>3837</MarkerX>
             <MarkerY>4557</MarkerY>
             <MarkerZ>46</MarkerZ>
         </Marker>
         <Marker>
             <MarkerX>3578</MarkerX>
             <MarkerY>4597</MarkerY>
             <MarkerZ>46</MarkerZ>
         </Marker>
         <Marker>
             <MarkerX>3457</MarkerX>
             <MarkerY>4020</MarkerY>
             <MarkerZ>46</MarkerZ>
         </Marker>
         <Marker>
             <MarkerX>3238</MarkerX>
             <MarkerY>4006</MarkerY>
             <MarkerZ>22</MarkerZ>
         </Marker>
         <Marker>
             <MarkerX>2927</MarkerX>
             <MarkerY>4010</MarkerY>
             <MarkerZ>22</MarkerZ>
         </Marker>
         <Marker>
             <MarkerX>2759</MarkerX>
             <MarkerY>4650</MarkerY>
             <MarkerZ>34</MarkerZ>
         </Marker>
         <Marker>
             <MarkerX>3676</MarkerX>
             <MarkerY>4701</MarkerY>
             <MarkerZ>31</MarkerZ>
         </Marker>
         <Marker>
             <MarkerX>2647</MarkerX>
             <MarkerY>4383</MarkerY>
             <MarkerZ>61</MarkerZ>
         </Marker>
     </Marker_Type>
     <Marker_Type><!-- Type 6: PV++ -->
         <Type>6</Type>
         <Marker>
             <MarkerX>2258</MarkerX>
             <MarkerY>1638</MarkerY>
             <MarkerZ>58</MarkerZ>
         </Marker>
         <Marker>
             <MarkerX>1616</MarkerX>
             <MarkerY>1338</MarkerY>
             <MarkerZ>67</MarkerZ>
         </Marker>
         <Marker>
             <MarkerX>2114</MarkerX>
             <MarkerY>2130</MarkerY>
             <MarkerZ>10</MarkerZ>
         </Marker>
         <Marker>
             <MarkerX>1653</MarkerX>
             <MarkerY>2178</MarkerY>
             <MarkerZ>10</MarkerZ>
         </Marker>
         <Marker>
             <MarkerX>1625</MarkerX>
             <MarkerY>1986</MarkerY>
             <MarkerZ>13</MarkerZ>
         </Marker>
         <Marker>
             <MarkerX>2006</MarkerX>
             <MarkerY>1662</MarkerY>
             <MarkerZ>61</MarkerZ>
         </Marker>
         <Marker>
             <MarkerX>1588</MarkerX>
             <MarkerY>2750</MarkerY>
             <MarkerZ>61</MarkerZ>
         </Marker>
         <Marker>
             <MarkerX>2033</MarkerX>
             <MarkerY>2553</MarkerY>
             <MarkerZ>64</MarkerZ>
         </Marker>
         <Marker>
             <MarkerX>2076</MarkerX>
             <MarkerY>2465</MarkerY>
             <MarkerZ>70</MarkerZ>
         </Marker>
         <Marker>
             <MarkerX>2058</MarkerX>
             <MarkerY>2613</MarkerY>
             <MarkerZ>70</MarkerZ>
         </Marker>
         <Marker>
             <MarkerX>1200</MarkerX>
             <MarkerY>2496</MarkerY>
             <MarkerZ>7</MarkerZ>
         </Marker>
         <Marker>
             <MarkerX>1428</MarkerX>
             <MarkerY>2582</MarkerY>
             <MarkerZ>7</MarkerZ>
         </Marker>
         <Marker>
             <MarkerX>2148</MarkerX>
             <MarkerY>2725</MarkerY>
             <MarkerZ>10</MarkerZ>
         </Marker>
         <Marker>
             <MarkerX>653</MarkerX>
             <MarkerY>2326</MarkerY>
             <MarkerZ>67</MarkerZ>
         </Marker>
         <Marker>
             <MarkerX>1717</MarkerX>
             <MarkerY>1821</MarkerY>
             <MarkerZ>67</MarkerZ>
         </Marker>
         <Marker>
             <MarkerX>1759</MarkerX>
             <MarkerY>3431</MarkerY>
             <MarkerZ>61</MarkerZ>
         </Marker>
         <Marker>
             <MarkerX>1325</MarkerX>
             <MarkerY>3607</MarkerY>
             <MarkerZ>61</MarkerZ>
         </Marker>
         <Marker>
             <MarkerX>2666</MarkerX>
             <MarkerY>2500</MarkerY>
             <MarkerZ>58</MarkerZ>
         </Marker>
         <Marker>
             <MarkerX>2433</MarkerX>
             <MarkerY>2882</MarkerY>
             <MarkerZ>52</MarkerZ>
         </Marker>
         <Marker>
             <MarkerX>2797</MarkerX>
             <MarkerY>2677</MarkerY>
             <MarkerZ>70</MarkerZ>
         </Marker>
         <Marker>
             <MarkerX>2973</MarkerX>
             <MarkerY>3482</MarkerY>
             <MarkerZ>52</MarkerZ>
         </Marker>
         <Marker>
             <MarkerX>2935</MarkerX>
             <MarkerY>3452</MarkerY>
             <MarkerZ>52</MarkerZ>
         </Marker>
         <Marker>
             <MarkerX>2861</MarkerX>
             <MarkerY>3424</MarkerY>
             <MarkerZ>61</MarkerZ>
         </Marker>
         <Marker>
             <MarkerX>2609</MarkerX>
             <MarkerY>3405</MarkerY>
             <MarkerZ>61</MarkerZ>
         </Marker>
         <Marker>
             <MarkerX>2388</MarkerX>
             <MarkerY>3350</MarkerY>
             <MarkerZ>61</MarkerZ>
         </Marker>
         <Marker>
             <MarkerX>2396</MarkerX>
             <MarkerY>3453</MarkerY>
             <MarkerZ>61</MarkerZ>
         </Marker>
         <Marker>
             <MarkerX>3403</MarkerX>
             <MarkerY>3446</MarkerY>
             <MarkerZ>61</MarkerZ>
         </Marker>
         <Marker>
             <MarkerX>3626</MarkerX>
             <MarkerY>4655</MarkerY>
             <MarkerZ>18</MarkerZ>
         </Marker>
         <Marker>
             <MarkerX>2787</MarkerX>
             <MarkerY>4891</MarkerY>
             <MarkerZ>53</MarkerZ>
         </Marker>
         <Marker>
             <MarkerX>2666</MarkerX>
             <MarkerY>4844</MarkerY>
             <MarkerZ>53</MarkerZ>
         </Marker>
         <Marker>
             <MarkerX>2077</MarkerX>
             <MarkerY>4447</MarkerY>
             <MarkerZ>56</MarkerZ>
         </Marker>
         <Marker>
             <MarkerX>2118</MarkerX>
             <MarkerY>4556</MarkerY>
             <MarkerZ>14</MarkerZ>
         </Marker>
         <Marker>
             <MarkerX>2358</MarkerX>
             <MarkerY>4376</MarkerY>
             <MarkerZ>17</MarkerZ>
         </Marker>
         <Marker>
             <MarkerX>2732</MarkerX>
             <MarkerY>4399</MarkerY>
             <MarkerZ>16</MarkerZ>
         </Marker>
         <Marker>
             <MarkerX>2649</MarkerX>
             <MarkerY>4275</MarkerY>
             <MarkerZ>16</MarkerZ>
         </Marker>
         <Marker>
             <MarkerX>2685</MarkerX>
             <MarkerY>4212</MarkerY>
             <MarkerZ>16</MarkerZ>
         </Marker>
         <Marker>
             <MarkerX>2606</MarkerX>
             <MarkerY>4141</MarkerY>
             <MarkerZ>16</MarkerZ>
         </Marker>
         <Marker>
             <MarkerX>2953</MarkerX>
             <MarkerY>4484</MarkerY>
             <MarkerZ>16</MarkerZ>
         </Marker>
         <Marker>
             <MarkerX>3061</MarkerX>
             <MarkerY>4417</MarkerY>
             <MarkerZ>16</MarkerZ>
         </Marker>
         <Marker>
             <MarkerX>1881</MarkerX>
             <MarkerY>3575</MarkerY>
             <MarkerZ>13</MarkerZ>
         </Marker>
         <Marker>
             <MarkerX>2193</MarkerX>
             <MarkerY>3740</MarkerY>
             <MarkerZ>13</MarkerZ>
         </Marker>
         <Marker>
             <MarkerX>2545</MarkerX>
             <MarkerY>3840</MarkerY>
             <MarkerZ>13</MarkerZ>
         </Marker>
         <Marker>
             <MarkerX>3081</MarkerX>
             <MarkerY>3628</MarkerY>
             <MarkerZ>13</MarkerZ>
         </Marker>
         <Marker>
             <MarkerX>2304</MarkerX>
             <MarkerY>3479</MarkerY>
             <MarkerZ>13</MarkerZ>
         </Marker>
         <Marker>
             <MarkerX>2230</MarkerX>
             <MarkerY>3416</MarkerY>
             <MarkerZ>10</MarkerZ>
         </Marker>
         <Marker>
             <MarkerX>1969</MarkerX>
             <MarkerY>3360</MarkerY>
             <MarkerZ>10</MarkerZ>
         </Marker>
         <Marker>
             <MarkerX>1846</MarkerX>
             <MarkerY>3322</MarkerY>
             <MarkerZ>10</MarkerZ>
         </Marker>
         <Marker>
             <MarkerX>2212</MarkerX>
             <MarkerY>3832</MarkerY>
             <MarkerZ>31</MarkerZ>
         </Marker>
         <Marker>
             <MarkerX>2305</MarkerX>
             <MarkerY>3898</MarkerY>
             <MarkerZ>16</MarkerZ>
         </Marker>
         <Marker>
             <MarkerX>2652</MarkerX>
             <MarkerY>3920</MarkerY>
             <MarkerZ>22</MarkerZ>
         </Marker>
         <Marker>
             <MarkerX>1993</MarkerX>
             <MarkerY>3620</MarkerY>
             <MarkerZ>16</MarkerZ>
         </Marker>
         <Marker>
             <MarkerX>2068</MarkerX>
             <MarkerY>3643</MarkerY>
             <MarkerZ>16</MarkerZ>
         </Marker>
         <Marker>
             <MarkerX>1646</MarkerX>
             <MarkerY>3582</MarkerY>
             <MarkerZ>13</MarkerZ>
         </Marker>
         <Marker>
             <MarkerX>1889</MarkerX>
             <MarkerY>4120</MarkerY>
             <MarkerZ>13</MarkerZ>
         </Marker>
         <Marker>
             <MarkerX>1672</MarkerX>
             <MarkerY>4068</MarkerY>
             <MarkerZ>13</MarkerZ>
         </Marker>
         <Marker>
             <MarkerX>2460</MarkerX>
             <MarkerY>4052</MarkerY>
             <MarkerZ>52</MarkerZ>
         </Marker>
         <Marker>
             <MarkerX>2921</MarkerX>
             <MarkerY>3836</MarkerY>
             <MarkerZ>58</MarkerZ>
         </Marker>
         <Marker>
             <MarkerX>1296</MarkerX>
             <MarkerY>3667</MarkerY>
             <MarkerZ>67</MarkerZ>
         </Marker>
         <Marker>
             <MarkerX>1990</MarkerX>
             <MarkerY>3526</MarkerY>
             <MarkerZ>64</MarkerZ>
         </Marker>
         <Marker>
             <MarkerX>3148</MarkerX>
             <MarkerY>4371</MarkerY>
             <MarkerZ>55</MarkerZ>
         </Marker>
         <Marker>
             <MarkerX>3232</MarkerX>
             <MarkerY>4247</MarkerY>
             <MarkerZ>55</MarkerZ>
         </Marker>
         <Marker>
             <MarkerX>3258</MarkerX>
             <MarkerY>4364</MarkerY>
             <MarkerZ>52</MarkerZ>
         </Marker>
         <Marker>
             <MarkerX>2954</MarkerX>
             <MarkerY>4439</MarkerY>
             <MarkerZ>52</MarkerZ>
         </Marker>
         <Marker>
             <MarkerX>4143</MarkerX>
             <MarkerY>4873</MarkerY>
             <MarkerZ>64</MarkerZ>
         </Marker>
         <Marker>
             <MarkerX>4643</MarkerX>
             <MarkerY>4209</MarkerY>
             <MarkerZ>52</MarkerZ>
         </Marker>
         <Marker>
             <MarkerX>1819</MarkerX>
             <MarkerY>3616</MarkerY>
             <MarkerZ>55</MarkerZ>
         </Marker>
         <Marker>
             <MarkerX>1478</MarkerX>
             <MarkerY>3316</MarkerY>
             <MarkerZ>55</MarkerZ>
         </Marker>
         <Marker>
             <MarkerX>1118</MarkerX>
             <MarkerY>3068</MarkerY>
             <MarkerZ>13</MarkerZ>
         </Marker>
         <Marker>
             <MarkerX>1657</MarkerX>
             <MarkerY>3118</MarkerY>
             <MarkerZ>13</MarkerZ>
         </Marker>
         <Marker>
             <MarkerX>1586</MarkerX>
             <MarkerY>2902</MarkerY>
             <MarkerZ>10</MarkerZ>
         </Marker>
         <Marker>
             <MarkerX>1941</MarkerX>
             <MarkerY>3054</MarkerY>
             <MarkerZ>10</MarkerZ>
         </Marker>
         <Marker>
             <MarkerX>1833</MarkerX>
             <MarkerY>2179</MarkerY>
             <MarkerZ>61</MarkerZ>
         </Marker>
         <Marker>
             <MarkerX>1825</MarkerX>
             <MarkerY>3950</MarkerY>
             <MarkerZ>52</MarkerZ>
         </Marker>
         <Marker>
             <MarkerX>3703</MarkerX>
             <MarkerY>4622</MarkerY>
             <MarkerZ>52</MarkerZ>
         </Marker>
     </Marker_Type>
     <Marker_Type><!-- Type 7: CR++ PV++ -->
         <Type>7</Type>
         <Marker>
             <MarkerX>437</MarkerX>
             <MarkerY>1889</MarkerY>
             <MarkerZ>13</MarkerZ>
         </Marker>
         <Marker>
             <MarkerX>1924</MarkerX>
             <MarkerY>1493</MarkerY>
             <MarkerZ>7</MarkerZ>
         </Marker>
         <Marker>
             <MarkerX>2617</MarkerX>
             <MarkerY>1812</MarkerY>
             <MarkerZ>13</MarkerZ>
         </Marker>
         <Marker>
             <MarkerX>2412</MarkerX>
             <MarkerY>2178</MarkerY>
             <MarkerZ>64</MarkerZ>
         </Marker>
         <Marker>
             <MarkerX>2278</MarkerX>
             <MarkerY>1873</MarkerY>
             <MarkerZ>67</MarkerZ>
         </Marker>
         <Marker>
             <MarkerX>2292</MarkerX>
             <MarkerY>1942</MarkerY>
             <MarkerZ>67</MarkerZ>
         </Marker>
         <Marker>
             <MarkerX>1176</MarkerX>
             <MarkerY>2344</MarkerY>
             <MarkerZ>58</MarkerZ>
         </Marker>
         <Marker>
             <MarkerX>1390</MarkerX>
             <MarkerY>2470</MarkerY>
             <MarkerZ>58</MarkerZ>
         </Marker>
         <Marker>
             <MarkerX>1372</MarkerX>
             <MarkerY>2442</MarkerY>
             <MarkerZ>58</MarkerZ>
         </Marker>
         <Marker>
             <MarkerX>1488</MarkerX>
             <MarkerY>2337</MarkerY>
             <MarkerZ>58</MarkerZ>
         </Marker>
         <Marker>
             <MarkerX>1753</MarkerX>
             <MarkerY>2425</MarkerY>
             <MarkerZ>55</MarkerZ>
         </Marker>
         <Marker>
             <MarkerX>1630</MarkerX>
             <MarkerY>2628</MarkerY>
             <MarkerZ>64</MarkerZ>
         </Marker>
         <Marker>
             <MarkerX>749</MarkerX>
             <MarkerY>2674</MarkerY>
             <MarkerZ>64</MarkerZ>
         </Marker>
         <Marker>
             <MarkerX>904</MarkerX>
             <MarkerY>2530</MarkerY>
             <MarkerZ>64</MarkerZ>
         </Marker>
         <Marker>
             <MarkerX>1450</MarkerX>
             <MarkerY>2397</MarkerY>
             <MarkerZ>16</MarkerZ>
         </Marker>
         <Marker>
             <MarkerX>1549</MarkerX>
             <MarkerY>2609</MarkerY>
             <MarkerZ>16</MarkerZ>
         </Marker>
         <Marker>
             <MarkerX>1514</MarkerX>
             <MarkerY>2617</MarkerY>
             <MarkerZ>16</MarkerZ>
         </Marker>
         <Marker>
             <MarkerX>1378</MarkerX>
             <MarkerY>2602</MarkerY>
             <MarkerZ>16</MarkerZ>
         </Marker>
         <Marker>
             <MarkerX>1753</MarkerX>
             <MarkerY>2520</MarkerY>
             <MarkerZ>13</MarkerZ>
         </Marker>
         <Marker>
             <MarkerX>2004</MarkerX>
             <MarkerY>2613</MarkerY>
             <MarkerZ>10</MarkerZ>
         </Marker>
         <Marker>
             <MarkerX>2050</MarkerX>
             <MarkerY>2704</MarkerY>
             <MarkerZ>10</MarkerZ>
         </Marker>
         <Marker>
             <MarkerX>2145</MarkerX>
             <MarkerY>2544</MarkerY>
             <MarkerZ>10</MarkerZ>
         </Marker>
         <Marker>
             <MarkerX>2025</MarkerX>
             <MarkerY>2404</MarkerY>
             <MarkerZ>13</MarkerZ>
         </Marker>
         <Marker>
             <MarkerX>2037</MarkerX>
             <MarkerY>2305</MarkerY>
             <MarkerZ>13</MarkerZ>
         </Marker>
         <Marker>
             <MarkerX>1961</MarkerX>
             <MarkerY>2409</MarkerY>
             <MarkerZ>13</MarkerZ>
         </Marker>
         <Marker>
             <MarkerX>1705</MarkerX>
             <MarkerY>2356</MarkerY>
             <MarkerZ>10</MarkerZ>
         </Marker>
         <Marker>
             <MarkerX>1682</MarkerX>
             <MarkerY>2246</MarkerY>
             <MarkerZ>10</MarkerZ>
         </Marker>
         <Marker>
             <MarkerX>714</MarkerX>
             <MarkerY>2388</MarkerY>
             <MarkerZ>67</MarkerZ>
         </Marker>
         <Marker>
             <MarkerX>917</MarkerX>
             <MarkerY>2554</MarkerY>
             <MarkerZ>64</MarkerZ>
         </Marker>
         <Marker>
             <MarkerX>1781</MarkerX>
             <MarkerY>1789</MarkerY>
             <MarkerZ>64</MarkerZ>
         </Marker>
         <Marker>
             <MarkerX>738</MarkerX>
             <MarkerY>1828</MarkerY>
             <MarkerZ>70</MarkerZ>
         </Marker>
         <Marker>
             <MarkerX>1033</MarkerX>
             <MarkerY>1718</MarkerY>
             <MarkerZ>70</MarkerZ>
         </Marker>
         <Marker>
             <MarkerX>1197</MarkerX>
             <MarkerY>3149</MarkerY>
             <MarkerZ>59</MarkerZ>
         </Marker>
         <Marker>
             <MarkerX>1041</MarkerX>
             <MarkerY>3006</MarkerY>
             <MarkerZ>71</MarkerZ>
         </Marker>
         <Marker>
             <MarkerX>1998</MarkerX>
             <MarkerY>3283</MarkerY>
             <MarkerZ>61</MarkerZ>
         </Marker>
         <Marker>
             <MarkerX>2159</MarkerX>
             <MarkerY>3398</MarkerY>
             <MarkerZ>61</MarkerZ>
         </Marker>
         <Marker>
             <MarkerX>2265</MarkerX>
             <MarkerY>3371</MarkerY>
             <MarkerZ>61</MarkerZ>
         </Marker>
         <Marker>
             <MarkerX>1814</MarkerX>
             <MarkerY>3542</MarkerY>
             <MarkerZ>55</MarkerZ>
         </Marker>
         <Marker>
             <MarkerX>1545</MarkerX>
             <MarkerY>3545</MarkerY>
             <MarkerZ>58</MarkerZ>
         </Marker>
         <Marker>
             <MarkerX>875</MarkerX>
             <MarkerY>3087</MarkerY>
             <MarkerZ>61</MarkerZ>
         </Marker>
         <Marker>
             <MarkerX>2773</MarkerX>
             <MarkerY>2645</MarkerY>
             <MarkerZ>70</MarkerZ>
         </Marker>
         <Marker>
             <MarkerX>2972</MarkerX>
             <MarkerY>3106</MarkerY>
             <MarkerZ>52</MarkerZ>
         </Marker>
         <Marker>
             <MarkerX>3818</MarkerX>
             <MarkerY>3583</MarkerY>
             <MarkerZ>19</MarkerZ>
         </Marker>
         <Marker>
             <MarkerX>3140</MarkerX>
             <MarkerY>3923</MarkerY>
             <MarkerZ>10</MarkerZ>
         </Marker>
         <Marker>
             <MarkerX>3536</MarkerX>
             <MarkerY>3930</MarkerY>
             <MarkerZ>16</MarkerZ>
         </Marker>
         <Marker>
             <MarkerX>2130</MarkerX>
             <MarkerY>4435</MarkerY>
             <MarkerZ>14</MarkerZ>
         </Marker>
         <Marker>
             <MarkerX>1561</MarkerX>
             <MarkerY>4459</MarkerY>
             <MarkerZ>20</MarkerZ>
         </Marker>
         <Marker>
             <MarkerX>1956</MarkerX>
             <MarkerY>3762</MarkerY>
             <MarkerZ>16</MarkerZ>
         </Marker>
         <Marker>
             <MarkerX>1755</MarkerX>
             <MarkerY>3213</MarkerY>
             <MarkerZ>52</MarkerZ>
         </Marker>
         <Marker>
             <MarkerX>1325</MarkerX>
             <MarkerY>3275</MarkerY>
             <MarkerZ>55</MarkerZ>
         </Marker>
         <Marker>
             <MarkerX>1320</MarkerX>
             <MarkerY>3311</MarkerY>
             <MarkerZ>55</MarkerZ>
         </Marker>
         <Marker>
             <MarkerX>1707</MarkerX>
             <MarkerY>3135</MarkerY>
             <MarkerZ>58</MarkerZ>
         </Marker>
         <Marker>
             <MarkerX>1795</MarkerX>
             <MarkerY>3137</MarkerY>
             <MarkerZ>58</MarkerZ>
         </Marker>
         <Marker>
             <MarkerX>1299</MarkerX>
             <MarkerY>3213</MarkerY>
             <MarkerZ>31</MarkerZ>
         </Marker>
         <Marker>
             <MarkerX>1069</MarkerX>
             <MarkerY>3275</MarkerY>
             <MarkerZ>13</MarkerZ>
         </Marker>
         <Marker>
             <MarkerX>1628</MarkerX>
             <MarkerY>3503</MarkerY>
             <MarkerZ>49</MarkerZ>
         </Marker>
         <Marker>
             <MarkerX>2257</MarkerX>
             <MarkerY>2413</MarkerY>
             <MarkerZ>61</MarkerZ>
         </Marker>
     </Marker_Type>
 </Marker_Data>
</CellCounter_Marker_File>
