# Supplementary material for: Tonotopic and non-auditory organization of the mouse dorsal inferior colliculus revealed by two-photon imaging
Source: eLife. 2019 Oct 15;8:e49091. doi: 10.7554/eLife.49091 (PMC6834370; doi:10.7554/eLife.49091)
Supplement: Figure 1—source data 1. [file elife-49091-fig1-data1.zip › CellCounter_SourceData/CellCounter/Fig1_supp1-PV,CR/Gad2Ai96/CellCounter_18528-01C.xml]

<?xml version="1.0" encoding="UTF-8"?>
<CellCounter_Marker_File>
 <Image_Properties>
     <Image_Filename>18528-01C.tif</Image_Filename>
 </Image_Properties>
 <Marker_Data>
     <Current_Type>5</Current_Type>
     <Marker_Type><!-- Type 1: GCaMP+ -->
         <Type>1</Type>
         <Marker>
             <MarkerX>1098</MarkerX>
             <MarkerY>2037</MarkerY>
             <MarkerZ>29</MarkerZ>
         </Marker>
         <Marker>
             <MarkerX>1076</MarkerX>
             <MarkerY>2013</MarkerY>
             <MarkerZ>29</MarkerZ>
         </Marker>
         <Marker>
             <MarkerX>1291</MarkerX>
             <MarkerY>1931</MarkerY>
             <MarkerZ>29</MarkerZ>
         </Marker>
         <Marker>
             <MarkerX>1254</MarkerX>
             <MarkerY>1854</MarkerY>
             <MarkerZ>29</MarkerZ>
         </Marker>
         <Marker>
             <MarkerX>1009</MarkerX>
             <MarkerY>1871</MarkerY>
             <MarkerZ>29</MarkerZ>
         </Marker>
         <Marker>
             <MarkerX>1296</MarkerX>
             <MarkerY>1811</MarkerY>
             <MarkerZ>29</MarkerZ>
         </Marker>
         <Marker>
             <MarkerX>1016</MarkerX>
             <MarkerY>1716</MarkerY>
             <MarkerZ>29</MarkerZ>
         </Marker>
         <Marker>
             <MarkerX>958</MarkerX>
             <MarkerY>1664</MarkerY>
             <MarkerZ>33</MarkerZ>
         </Marker>
         <Marker>
             <MarkerX>968</MarkerX>
             <MarkerY>1616</MarkerY>
             <MarkerZ>33</MarkerZ>
         </Marker>
         <Marker>
             <MarkerX>1190</MarkerX>
             <MarkerY>1619</MarkerY>
             <MarkerZ>37</MarkerZ>
         </Marker>
         <Marker>
             <MarkerX>1206</MarkerX>
             <MarkerY>1632</MarkerY>
             <MarkerZ>37</MarkerZ>
         </Marker>
         <Marker>
             <MarkerX>1039</MarkerX>
             <MarkerY>1740</MarkerY>
             <MarkerZ>37</MarkerZ>
         </Marker>
         <Marker>
             <MarkerX>1231</MarkerX>
             <MarkerY>2008</MarkerY>
             <MarkerZ>37</MarkerZ>
         </Marker>
         <Marker>
             <MarkerX>1044</MarkerX>
             <MarkerY>1896</MarkerY>
             <MarkerZ>37</MarkerZ>
         </Marker>
         <Marker>
             <MarkerX>1161</MarkerX>
             <MarkerY>1698</MarkerY>
             <MarkerZ>37</MarkerZ>
         </Marker>
         <Marker>
             <MarkerX>1371</MarkerX>
             <MarkerY>1862</MarkerY>
             <MarkerZ>41</MarkerZ>
         </Marker>
         <Marker>
             <MarkerX>1294</MarkerX>
             <MarkerY>1620</MarkerY>
             <MarkerZ>45</MarkerZ>
         </Marker>
         <Marker>
             <MarkerX>1327</MarkerX>
             <MarkerY>1862</MarkerY>
             <MarkerZ>49</MarkerZ>
         </Marker>
         <Marker>
             <MarkerX>1322</MarkerX>
             <MarkerY>1916</MarkerY>
             <MarkerZ>49</MarkerZ>
         </Marker>
         <Marker>
             <MarkerX>1102</MarkerX>
             <MarkerY>1830</MarkerY>
             <MarkerZ>53</MarkerZ>
         </Marker>
         <Marker>
             <MarkerX>1116</MarkerX>
             <MarkerY>1769</MarkerY>
             <MarkerZ>53</MarkerZ>
         </Marker>
         <Marker>
             <MarkerX>1128</MarkerX>
             <MarkerY>1966</MarkerY>
             <MarkerZ>53</MarkerZ>
         </Marker>
         <Marker>
             <MarkerX>1303</MarkerX>
             <MarkerY>1962</MarkerY>
             <MarkerZ>53</MarkerZ>
         </Marker>
         <Marker>
             <MarkerX>938</MarkerX>
             <MarkerY>1787</MarkerY>
             <MarkerZ>53</MarkerZ>
         </Marker>
         <Marker>
             <MarkerX>1312</MarkerX>
             <MarkerY>1632</MarkerY>
             <MarkerZ>53</MarkerZ>
         </Marker>
         <Marker>
             <MarkerX>1312</MarkerX>
             <MarkerY>1590</MarkerY>
             <MarkerZ>53</MarkerZ>
         </Marker>
         <Marker>
             <MarkerX>1358</MarkerX>
             <MarkerY>1814</MarkerY>
             <MarkerZ>53</MarkerZ>
         </Marker>
         <Marker>
             <MarkerX>1332</MarkerX>
             <MarkerY>2004</MarkerY>
             <MarkerZ>53</MarkerZ>
         </Marker>
         <Marker>
             <MarkerX>1263</MarkerX>
             <MarkerY>1712</MarkerY>
             <MarkerZ>65</MarkerZ>
         </Marker>
         <Marker>
             <MarkerX>1007</MarkerX>
             <MarkerY>1845</MarkerY>
             <MarkerZ>49</MarkerZ>
         </Marker>
         <Marker>
             <MarkerX>1029</MarkerX>
             <MarkerY>1862</MarkerY>
             <MarkerZ>49</MarkerZ>
         </Marker>
         <Marker>
             <MarkerX>1046</MarkerX>
             <MarkerY>1968</MarkerY>
             <MarkerZ>49</MarkerZ>
         </Marker>
         <Marker>
             <MarkerX>991</MarkerX>
             <MarkerY>1673</MarkerY>
             <MarkerZ>53</MarkerZ>
         </Marker>
         <Marker>
             <MarkerX>1208</MarkerX>
             <MarkerY>1932</MarkerY>
             <MarkerZ>57</MarkerZ>
         </Marker>
         <Marker>
             <MarkerX>1286</MarkerX>
             <MarkerY>1830</MarkerY>
             <MarkerZ>57</MarkerZ>
         </Marker>
         <Marker>
             <MarkerX>1275</MarkerX>
             <MarkerY>1760</MarkerY>
             <MarkerZ>65</MarkerZ>
         </Marker>
         <Marker>
             <MarkerX>1016</MarkerX>
             <MarkerY>1992</MarkerY>
             <MarkerZ>65</MarkerZ>
         </Marker>
         <Marker>
             <MarkerX>1282</MarkerX>
             <MarkerY>2038</MarkerY>
             <MarkerZ>65</MarkerZ>
         </Marker>
         <Marker>
             <MarkerX>964</MarkerX>
             <MarkerY>1730</MarkerY>
             <MarkerZ>65</MarkerZ>
         </Marker>
         <Marker>
             <MarkerX>919</MarkerX>
             <MarkerY>1718</MarkerY>
             <MarkerZ>65</MarkerZ>
         </Marker>
         <Marker>
             <MarkerX>981</MarkerX>
             <MarkerY>1945</MarkerY>
             <MarkerZ>73</MarkerZ>
         </Marker>
         <Marker>
             <MarkerX>1415</MarkerX>
             <MarkerY>2115</MarkerY>
             <MarkerZ>29</MarkerZ>
         </Marker>
         <Marker>
             <MarkerX>1544</MarkerX>
             <MarkerY>1937</MarkerY>
             <MarkerZ>33</MarkerZ>
         </Marker>
         <Marker>
             <MarkerX>1481</MarkerX>
             <MarkerY>1992</MarkerY>
             <MarkerZ>33</MarkerZ>
         </Marker>
         <Marker>
             <MarkerX>1404</MarkerX>
             <MarkerY>1975</MarkerY>
             <MarkerZ>33</MarkerZ>
         </Marker>
         <Marker>
             <MarkerX>1432</MarkerX>
             <MarkerY>1971</MarkerY>
             <MarkerZ>33</MarkerZ>
         </Marker>
         <Marker>
             <MarkerX>1769</MarkerX>
             <MarkerY>1743</MarkerY>
             <MarkerZ>37</MarkerZ>
         </Marker>
         <Marker>
             <MarkerX>1805</MarkerX>
             <MarkerY>1962</MarkerY>
             <MarkerZ>37</MarkerZ>
         </Marker>
         <Marker>
             <MarkerX>1931</MarkerX>
             <MarkerY>1770</MarkerY>
             <MarkerZ>37</MarkerZ>
         </Marker>
         <Marker>
             <MarkerX>1991</MarkerX>
             <MarkerY>1784</MarkerY>
             <MarkerZ>37</MarkerZ>
         </Marker>
         <Marker>
             <MarkerX>1662</MarkerX>
             <MarkerY>1808</MarkerY>
             <MarkerZ>41</MarkerZ>
         </Marker>
         <Marker>
             <MarkerX>1913</MarkerX>
             <MarkerY>1850</MarkerY>
             <MarkerZ>41</MarkerZ>
         </Marker>
         <Marker>
             <MarkerX>2008</MarkerX>
             <MarkerY>1806</MarkerY>
             <MarkerZ>41</MarkerZ>
         </Marker>
         <Marker>
             <MarkerX>1906</MarkerX>
             <MarkerY>1888</MarkerY>
             <MarkerZ>41</MarkerZ>
         </Marker>
         <Marker>
             <MarkerX>1416</MarkerX>
             <MarkerY>1659</MarkerY>
             <MarkerZ>41</MarkerZ>
         </Marker>
         <Marker>
             <MarkerX>1444</MarkerX>
             <MarkerY>1651</MarkerY>
             <MarkerZ>41</MarkerZ>
         </Marker>
         <Marker>
             <MarkerX>1797</MarkerX>
             <MarkerY>1763</MarkerY>
             <MarkerZ>53</MarkerZ>
         </Marker>
         <Marker>
             <MarkerX>1650</MarkerX>
             <MarkerY>2149</MarkerY>
             <MarkerZ>53</MarkerZ>
         </Marker>
         <Marker>
             <MarkerX>1401</MarkerX>
             <MarkerY>1893</MarkerY>
             <MarkerZ>53</MarkerZ>
         </Marker>
         <Marker>
             <MarkerX>1418</MarkerX>
             <MarkerY>1872</MarkerY>
             <MarkerZ>53</MarkerZ>
         </Marker>
         <Marker>
             <MarkerX>1536</MarkerX>
             <MarkerY>2223</MarkerY>
             <MarkerZ>53</MarkerZ>
         </Marker>
         <Marker>
             <MarkerX>2085</MarkerX>
             <MarkerY>2061</MarkerY>
             <MarkerZ>53</MarkerZ>
         </Marker>
         <Marker>
             <MarkerX>1873</MarkerX>
             <MarkerY>2107</MarkerY>
             <MarkerZ>53</MarkerZ>
         </Marker>
         <Marker>
             <MarkerX>1669</MarkerX>
             <MarkerY>1914</MarkerY>
             <MarkerZ>53</MarkerZ>
         </Marker>
         <Marker>
             <MarkerX>1715</MarkerX>
             <MarkerY>1927</MarkerY>
             <MarkerZ>53</MarkerZ>
         </Marker>
         <Marker>
             <MarkerX>1418</MarkerX>
             <MarkerY>1684</MarkerY>
             <MarkerZ>53</MarkerZ>
         </Marker>
         <Marker>
             <MarkerX>1573</MarkerX>
             <MarkerY>2201</MarkerY>
             <MarkerZ>65</MarkerZ>
         </Marker>
         <Marker>
             <MarkerX>1584</MarkerX>
             <MarkerY>2232</MarkerY>
             <MarkerZ>65</MarkerZ>
         </Marker>
         <Marker>
             <MarkerX>1949</MarkerX>
             <MarkerY>2234</MarkerY>
             <MarkerZ>69</MarkerZ>
         </Marker>
         <Marker>
             <MarkerX>1994</MarkerX>
             <MarkerY>2135</MarkerY>
             <MarkerZ>69</MarkerZ>
         </Marker>
         <Marker>
             <MarkerX>1795</MarkerX>
             <MarkerY>2057</MarkerY>
             <MarkerZ>69</MarkerZ>
         </Marker>
         <Marker>
             <MarkerX>1421</MarkerX>
             <MarkerY>2006</MarkerY>
             <MarkerZ>69</MarkerZ>
         </Marker>
         <Marker>
             <MarkerX>1432</MarkerX>
             <MarkerY>2115</MarkerY>
             <MarkerZ>69</MarkerZ>
         </Marker>
         <Marker>
             <MarkerX>1710</MarkerX>
             <MarkerY>1867</MarkerY>
             <MarkerZ>69</MarkerZ>
         </Marker>
         <Marker>
             <MarkerX>1690</MarkerX>
             <MarkerY>1545</MarkerY>
             <MarkerZ>69</MarkerZ>
         </Marker>
         <Marker>
             <MarkerX>1916</MarkerX>
             <MarkerY>1620</MarkerY>
             <MarkerZ>69</MarkerZ>
         </Marker>
         <Marker>
             <MarkerX>1651</MarkerX>
             <MarkerY>1687</MarkerY>
             <MarkerZ>69</MarkerZ>
         </Marker>
         <Marker>
             <MarkerX>797</MarkerX>
             <MarkerY>1833</MarkerY>
             <MarkerZ>61</MarkerZ>
         </Marker>
         <Marker>
             <MarkerX>901</MarkerX>
             <MarkerY>1860</MarkerY>
             <MarkerZ>61</MarkerZ>
         </Marker>
         <Marker>
             <MarkerX>801</MarkerX>
             <MarkerY>1723</MarkerY>
             <MarkerZ>61</MarkerZ>
         </Marker>
         <Marker>
             <MarkerX>806</MarkerX>
             <MarkerY>1760</MarkerY>
             <MarkerZ>61</MarkerZ>
         </Marker>
         <Marker>
             <MarkerX>796</MarkerX>
             <MarkerY>1601</MarkerY>
             <MarkerZ>61</MarkerZ>
         </Marker>
         <Marker>
             <MarkerX>1252</MarkerX>
             <MarkerY>1299</MarkerY>
             <MarkerZ>61</MarkerZ>
         </Marker>
         <Marker>
             <MarkerX>1025</MarkerX>
             <MarkerY>1341</MarkerY>
             <MarkerZ>61</MarkerZ>
         </Marker>
         <Marker>
             <MarkerX>990</MarkerX>
             <MarkerY>1425</MarkerY>
             <MarkerZ>61</MarkerZ>
         </Marker>
         <Marker>
             <MarkerX>688</MarkerX>
             <MarkerY>1050</MarkerY>
             <MarkerZ>61</MarkerZ>
         </Marker>
         <Marker>
             <MarkerX>431</MarkerX>
             <MarkerY>1125</MarkerY>
             <MarkerZ>61</MarkerZ>
         </Marker>
         <Marker>
             <MarkerX>448</MarkerX>
             <MarkerY>1103</MarkerY>
             <MarkerZ>61</MarkerZ>
         </Marker>
         <Marker>
             <MarkerX>1139</MarkerX>
             <MarkerY>1090</MarkerY>
             <MarkerZ>61</MarkerZ>
         </Marker>
         <Marker>
             <MarkerX>602</MarkerX>
             <MarkerY>1257</MarkerY>
             <MarkerZ>61</MarkerZ>
         </Marker>
         <Marker>
             <MarkerX>674</MarkerX>
             <MarkerY>1389</MarkerY>
             <MarkerZ>61</MarkerZ>
         </Marker>
         <Marker>
             <MarkerX>690</MarkerX>
             <MarkerY>1407</MarkerY>
             <MarkerZ>61</MarkerZ>
         </Marker>
         <Marker>
             <MarkerX>567</MarkerX>
             <MarkerY>1331</MarkerY>
             <MarkerZ>73</MarkerZ>
         </Marker>
         <Marker>
             <MarkerX>1247</MarkerX>
             <MarkerY>1350</MarkerY>
             <MarkerZ>53</MarkerZ>
         </Marker>
         <Marker>
             <MarkerX>741</MarkerX>
             <MarkerY>1710</MarkerY>
             <MarkerZ>53</MarkerZ>
         </Marker>
         <Marker>
             <MarkerX>769</MarkerX>
             <MarkerY>1776</MarkerY>
             <MarkerZ>53</MarkerZ>
         </Marker>
         <Marker>
             <MarkerX>865</MarkerX>
             <MarkerY>1770</MarkerY>
             <MarkerZ>53</MarkerZ>
         </Marker>
         <Marker>
             <MarkerX>876</MarkerX>
             <MarkerY>1702</MarkerY>
             <MarkerZ>53</MarkerZ>
         </Marker>
         <Marker>
             <MarkerX>822</MarkerX>
             <MarkerY>1651</MarkerY>
             <MarkerZ>53</MarkerZ>
         </Marker>
         <Marker>
             <MarkerX>913</MarkerX>
             <MarkerY>1629</MarkerY>
             <MarkerZ>53</MarkerZ>
         </Marker>
         <Marker>
             <MarkerX>915</MarkerX>
             <MarkerY>1594</MarkerY>
             <MarkerZ>53</MarkerZ>
         </Marker>
         <Marker>
             <MarkerX>594</MarkerX>
             <MarkerY>1430</MarkerY>
             <MarkerZ>53</MarkerZ>
         </Marker>
         <Marker>
             <MarkerX>614</MarkerX>
             <MarkerY>1463</MarkerY>
             <MarkerZ>53</MarkerZ>
         </Marker>
         <Marker>
             <MarkerX>649</MarkerX>
             <MarkerY>1503</MarkerY>
             <MarkerZ>53</MarkerZ>
         </Marker>
         <Marker>
             <MarkerX>694</MarkerX>
             <MarkerY>1448</MarkerY>
             <MarkerZ>53</MarkerZ>
         </Marker>
         <Marker>
             <MarkerX>957</MarkerX>
             <MarkerY>1391</MarkerY>
             <MarkerZ>53</MarkerZ>
         </Marker>
         <Marker>
             <MarkerX>950</MarkerX>
             <MarkerY>1458</MarkerY>
             <MarkerZ>53</MarkerZ>
         </Marker>
         <Marker>
             <MarkerX>768</MarkerX>
             <MarkerY>1511</MarkerY>
             <MarkerZ>29</MarkerZ>
         </Marker>
         <Marker>
             <MarkerX>1274</MarkerX>
             <MarkerY>1196</MarkerY>
             <MarkerZ>29</MarkerZ>
         </Marker>
         <Marker>
             <MarkerX>1194</MarkerX>
             <MarkerY>1477</MarkerY>
             <MarkerZ>29</MarkerZ>
         </Marker>
         <Marker>
             <MarkerX>1061</MarkerX>
             <MarkerY>1551</MarkerY>
             <MarkerZ>29</MarkerZ>
         </Marker>
         <Marker>
             <MarkerX>1080</MarkerX>
             <MarkerY>1491</MarkerY>
             <MarkerZ>29</MarkerZ>
         </Marker>
         <Marker>
             <MarkerX>729</MarkerX>
             <MarkerY>1145</MarkerY>
             <MarkerZ>29</MarkerZ>
         </Marker>
         <Marker>
             <MarkerX>765</MarkerX>
             <MarkerY>1138</MarkerY>
             <MarkerZ>29</MarkerZ>
         </Marker>
         <Marker>
             <MarkerX>801</MarkerX>
             <MarkerY>1123</MarkerY>
             <MarkerZ>33</MarkerZ>
         </Marker>
         <Marker>
             <MarkerX>696</MarkerX>
             <MarkerY>1020</MarkerY>
             <MarkerZ>33</MarkerZ>
         </Marker>
         <Marker>
             <MarkerX>607</MarkerX>
             <MarkerY>894</MarkerY>
             <MarkerZ>33</MarkerZ>
         </Marker>
         <Marker>
             <MarkerX>504</MarkerX>
             <MarkerY>1062</MarkerY>
             <MarkerZ>33</MarkerZ>
         </Marker>
         <Marker>
             <MarkerX>691</MarkerX>
             <MarkerY>1312</MarkerY>
             <MarkerZ>33</MarkerZ>
         </Marker>
         <Marker>
             <MarkerX>566</MarkerX>
             <MarkerY>1153</MarkerY>
             <MarkerZ>33</MarkerZ>
         </Marker>
         <Marker>
             <MarkerX>598</MarkerX>
             <MarkerY>1210</MarkerY>
             <MarkerZ>33</MarkerZ>
         </Marker>
         <Marker>
             <MarkerX>635</MarkerX>
             <MarkerY>1005</MarkerY>
             <MarkerZ>33</MarkerZ>
         </Marker>
         <Marker>
             <MarkerX>701</MarkerX>
             <MarkerY>806</MarkerY>
             <MarkerZ>37</MarkerZ>
         </Marker>
         <Marker>
             <MarkerX>598</MarkerX>
             <MarkerY>1167</MarkerY>
             <MarkerZ>41</MarkerZ>
         </Marker>
         <Marker>
             <MarkerX>693</MarkerX>
             <MarkerY>1141</MarkerY>
             <MarkerZ>41</MarkerZ>
         </Marker>
         <Marker>
             <MarkerX>742</MarkerX>
             <MarkerY>1191</MarkerY>
             <MarkerZ>41</MarkerZ>
         </Marker>
         <Marker>
             <MarkerX>573</MarkerX>
             <MarkerY>1069</MarkerY>
             <MarkerZ>41</MarkerZ>
         </Marker>
         <Marker>
             <MarkerX>528</MarkerX>
             <MarkerY>1229</MarkerY>
             <MarkerZ>41</MarkerZ>
         </Marker>
         <Marker>
             <MarkerX>744</MarkerX>
             <MarkerY>1329</MarkerY>
             <MarkerZ>41</MarkerZ>
         </Marker>
         <Marker>
             <MarkerX>934</MarkerX>
             <MarkerY>929</MarkerY>
             <MarkerZ>53</MarkerZ>
         </Marker>
         <Marker>
             <MarkerX>678</MarkerX>
             <MarkerY>783</MarkerY>
             <MarkerZ>57</MarkerZ>
         </Marker>
         <Marker>
             <MarkerX>1220</MarkerX>
             <MarkerY>1537</MarkerY>
             <MarkerZ>49</MarkerZ>
         </Marker>
         <Marker>
             <MarkerX>1302</MarkerX>
             <MarkerY>1563</MarkerY>
             <MarkerZ>49</MarkerZ>
         </Marker>
         <Marker>
             <MarkerX>1511</MarkerX>
             <MarkerY>1484</MarkerY>
             <MarkerZ>49</MarkerZ>
         </Marker>
         <Marker>
             <MarkerX>1580</MarkerX>
             <MarkerY>1095</MarkerY>
             <MarkerZ>49</MarkerZ>
         </Marker>
         <Marker>
             <MarkerX>1630</MarkerX>
             <MarkerY>1075</MarkerY>
             <MarkerZ>49</MarkerZ>
         </Marker>
         <Marker>
             <MarkerX>1545</MarkerX>
             <MarkerY>1393</MarkerY>
             <MarkerZ>57</MarkerZ>
         </Marker>
         <Marker>
             <MarkerX>1495</MarkerX>
             <MarkerY>1150</MarkerY>
             <MarkerZ>57</MarkerZ>
         </Marker>
         <Marker>
             <MarkerX>1556</MarkerX>
             <MarkerY>1202</MarkerY>
             <MarkerZ>57</MarkerZ>
         </Marker>
         <Marker>
             <MarkerX>1407</MarkerX>
             <MarkerY>1299</MarkerY>
             <MarkerZ>57</MarkerZ>
         </Marker>
         <Marker>
             <MarkerX>1965</MarkerX>
             <MarkerY>1659</MarkerY>
             <MarkerZ>57</MarkerZ>
         </Marker>
         <Marker>
             <MarkerX>1696</MarkerX>
             <MarkerY>1120</MarkerY>
             <MarkerZ>65</MarkerZ>
         </Marker>
         <Marker>
             <MarkerX>1719</MarkerX>
             <MarkerY>1447</MarkerY>
             <MarkerZ>65</MarkerZ>
         </Marker>
         <Marker>
             <MarkerX>1833</MarkerX>
             <MarkerY>1064</MarkerY>
             <MarkerZ>61</MarkerZ>
         </Marker>
         <Marker>
             <MarkerX>2026</MarkerX>
             <MarkerY>1095</MarkerY>
             <MarkerZ>61</MarkerZ>
         </Marker>
         <Marker>
             <MarkerX>1614</MarkerX>
             <MarkerY>1009</MarkerY>
             <MarkerZ>61</MarkerZ>
         </Marker>
         <Marker>
             <MarkerX>1965</MarkerX>
             <MarkerY>1343</MarkerY>
             <MarkerZ>61</MarkerZ>
         </Marker>
         <Marker>
             <MarkerX>1982</MarkerX>
             <MarkerY>1287</MarkerY>
             <MarkerZ>61</MarkerZ>
         </Marker>
         <Marker>
             <MarkerX>1843</MarkerX>
             <MarkerY>1265</MarkerY>
             <MarkerZ>53</MarkerZ>
         </Marker>
         <Marker>
             <MarkerX>1808</MarkerX>
             <MarkerY>1235</MarkerY>
             <MarkerZ>53</MarkerZ>
         </Marker>
         <Marker>
             <MarkerX>2044</MarkerX>
             <MarkerY>1575</MarkerY>
             <MarkerZ>53</MarkerZ>
         </Marker>
         <Marker>
             <MarkerX>1568</MarkerX>
             <MarkerY>1381</MarkerY>
             <MarkerZ>53</MarkerZ>
         </Marker>
         <Marker>
             <MarkerX>1802</MarkerX>
             <MarkerY>1176</MarkerY>
             <MarkerZ>53</MarkerZ>
         </Marker>
         <Marker>
             <MarkerX>1805</MarkerX>
             <MarkerY>1139</MarkerY>
             <MarkerZ>53</MarkerZ>
         </Marker>
         <Marker>
             <MarkerX>1940</MarkerX>
             <MarkerY>1148</MarkerY>
             <MarkerZ>53</MarkerZ>
         </Marker>
         <Marker>
             <MarkerX>1895</MarkerX>
             <MarkerY>1062</MarkerY>
             <MarkerZ>53</MarkerZ>
         </Marker>
         <Marker>
             <MarkerX>1773</MarkerX>
             <MarkerY>908</MarkerY>
             <MarkerZ>53</MarkerZ>
         </Marker>
         <Marker>
             <MarkerX>1470</MarkerX>
             <MarkerY>869</MarkerY>
             <MarkerZ>53</MarkerZ>
         </Marker>
         <Marker>
             <MarkerX>1505</MarkerX>
             <MarkerY>880</MarkerY>
             <MarkerZ>53</MarkerZ>
         </Marker>
         <Marker>
             <MarkerX>1584</MarkerX>
             <MarkerY>846</MarkerY>
             <MarkerZ>53</MarkerZ>
         </Marker>
         <Marker>
             <MarkerX>1650</MarkerX>
             <MarkerY>962</MarkerY>
             <MarkerZ>53</MarkerZ>
         </Marker>
         <Marker>
             <MarkerX>1718</MarkerX>
             <MarkerY>949</MarkerY>
             <MarkerZ>53</MarkerZ>
         </Marker>
         <Marker>
             <MarkerX>1399</MarkerX>
             <MarkerY>1345</MarkerY>
             <MarkerZ>53</MarkerZ>
         </Marker>
         <Marker>
             <MarkerX>1497</MarkerX>
             <MarkerY>1389</MarkerY>
             <MarkerZ>53</MarkerZ>
         </Marker>
         <Marker>
             <MarkerX>1688</MarkerX>
             <MarkerY>1587</MarkerY>
             <MarkerZ>53</MarkerZ>
         </Marker>
         <Marker>
             <MarkerX>1485</MarkerX>
             <MarkerY>1296</MarkerY>
             <MarkerZ>45</MarkerZ>
         </Marker>
         <Marker>
             <MarkerX>1510</MarkerX>
             <MarkerY>817</MarkerY>
             <MarkerZ>45</MarkerZ>
         </Marker>
         <Marker>
             <MarkerX>1538</MarkerX>
             <MarkerY>830</MarkerY>
             <MarkerZ>45</MarkerZ>
         </Marker>
         <Marker>
             <MarkerX>1569</MarkerX>
             <MarkerY>858</MarkerY>
             <MarkerZ>45</MarkerZ>
         </Marker>
         <Marker>
             <MarkerX>1528</MarkerX>
             <MarkerY>869</MarkerY>
             <MarkerZ>45</MarkerZ>
         </Marker>
         <Marker>
             <MarkerX>1277</MarkerX>
             <MarkerY>882</MarkerY>
             <MarkerZ>45</MarkerZ>
         </Marker>
         <Marker>
             <MarkerX>1170</MarkerX>
             <MarkerY>1491</MarkerY>
             <MarkerZ>45</MarkerZ>
         </Marker>
         <Marker>
             <MarkerX>1826</MarkerX>
             <MarkerY>1692</MarkerY>
             <MarkerZ>45</MarkerZ>
         </Marker>
         <Marker>
             <MarkerX>1481</MarkerX>
             <MarkerY>1414</MarkerY>
             <MarkerZ>29</MarkerZ>
         </Marker>
         <Marker>
             <MarkerX>1642</MarkerX>
             <MarkerY>1434</MarkerY>
             <MarkerZ>29</MarkerZ>
         </Marker>
         <Marker>
             <MarkerX>1696</MarkerX>
             <MarkerY>1453</MarkerY>
             <MarkerZ>29</MarkerZ>
         </Marker>
         <Marker>
             <MarkerX>1603</MarkerX>
             <MarkerY>949</MarkerY>
             <MarkerZ>33</MarkerZ>
         </Marker>
         <Marker>
             <MarkerX>1673</MarkerX>
             <MarkerY>878</MarkerY>
             <MarkerZ>33</MarkerZ>
         </Marker>
         <Marker>
             <MarkerX>1710</MarkerX>
             <MarkerY>911</MarkerY>
             <MarkerZ>33</MarkerZ>
         </Marker>
         <Marker>
             <MarkerX>910</MarkerX>
             <MarkerY>1274</MarkerY>
             <MarkerZ>49</MarkerZ>
         </Marker>
         <Marker>
             <MarkerX>654</MarkerX>
             <MarkerY>651</MarkerY>
             <MarkerZ>29</MarkerZ>
         </Marker>
         <Marker>
             <MarkerX>725</MarkerX>
             <MarkerY>598</MarkerY>
             <MarkerZ>29</MarkerZ>
         </Marker>
         <Marker>
             <MarkerX>731</MarkerX>
             <MarkerY>546</MarkerY>
             <MarkerZ>29</MarkerZ>
         </Marker>
         <Marker>
             <MarkerX>671</MarkerX>
             <MarkerY>763</MarkerY>
             <MarkerZ>29</MarkerZ>
         </Marker>
         <Marker>
             <MarkerX>497</MarkerX>
             <MarkerY>758</MarkerY>
             <MarkerZ>37</MarkerZ>
         </Marker>
         <Marker>
             <MarkerX>507</MarkerX>
             <MarkerY>654</MarkerY>
             <MarkerZ>37</MarkerZ>
         </Marker>
         <Marker>
             <MarkerX>479</MarkerX>
             <MarkerY>668</MarkerY>
             <MarkerZ>37</MarkerZ>
         </Marker>
         <Marker>
             <MarkerX>490</MarkerX>
             <MarkerY>475</MarkerY>
             <MarkerZ>37</MarkerZ>
         </Marker>
         <Marker>
             <MarkerX>691</MarkerX>
             <MarkerY>464</MarkerY>
             <MarkerZ>37</MarkerZ>
         </Marker>
         <Marker>
             <MarkerX>834</MarkerX>
             <MarkerY>620</MarkerY>
             <MarkerZ>37</MarkerZ>
         </Marker>
         <Marker>
             <MarkerX>895</MarkerX>
             <MarkerY>670</MarkerY>
             <MarkerZ>37</MarkerZ>
         </Marker>
         <Marker>
             <MarkerX>803</MarkerX>
             <MarkerY>707</MarkerY>
             <MarkerZ>37</MarkerZ>
         </Marker>
         <Marker>
             <MarkerX>766</MarkerX>
             <MarkerY>751</MarkerY>
             <MarkerZ>37</MarkerZ>
         </Marker>
         <Marker>
             <MarkerX>734</MarkerX>
             <MarkerY>746</MarkerY>
             <MarkerZ>37</MarkerZ>
         </Marker>
         <Marker>
             <MarkerX>610</MarkerX>
             <MarkerY>751</MarkerY>
             <MarkerZ>37</MarkerZ>
         </Marker>
         <Marker>
             <MarkerX>573</MarkerX>
             <MarkerY>762</MarkerY>
             <MarkerZ>37</MarkerZ>
         </Marker>
         <Marker>
             <MarkerX>702</MarkerX>
             <MarkerY>744</MarkerY>
             <MarkerZ>37</MarkerZ>
         </Marker>
         <Marker>
             <MarkerX>669</MarkerX>
             <MarkerY>686</MarkerY>
             <MarkerZ>37</MarkerZ>
         </Marker>
         <Marker>
             <MarkerX>730</MarkerX>
             <MarkerY>663</MarkerY>
             <MarkerZ>37</MarkerZ>
         </Marker>
         <Marker>
             <MarkerX>538</MarkerX>
             <MarkerY>815</MarkerY>
             <MarkerZ>37</MarkerZ>
         </Marker>
         <Marker>
             <MarkerX>842</MarkerX>
             <MarkerY>567</MarkerY>
             <MarkerZ>37</MarkerZ>
         </Marker>
         <Marker>
             <MarkerX>933</MarkerX>
             <MarkerY>675</MarkerY>
             <MarkerZ>37</MarkerZ>
         </Marker>
         <Marker>
             <MarkerX>1001</MarkerX>
             <MarkerY>622</MarkerY>
             <MarkerZ>37</MarkerZ>
         </Marker>
         <Marker>
             <MarkerX>990</MarkerX>
             <MarkerY>598</MarkerY>
             <MarkerZ>37</MarkerZ>
         </Marker>
         <Marker>
             <MarkerX>953</MarkerX>
             <MarkerY>807</MarkerY>
             <MarkerZ>37</MarkerZ>
         </Marker>
         <Marker>
             <MarkerX>1123</MarkerX>
             <MarkerY>742</MarkerY>
             <MarkerZ>37</MarkerZ>
         </Marker>
         <Marker>
             <MarkerX>1155</MarkerX>
             <MarkerY>679</MarkerY>
             <MarkerZ>37</MarkerZ>
         </Marker>
         <Marker>
             <MarkerX>1197</MarkerX>
             <MarkerY>658</MarkerY>
             <MarkerZ>37</MarkerZ>
         </Marker>
         <Marker>
             <MarkerX>1090</MarkerX>
             <MarkerY>854</MarkerY>
             <MarkerZ>37</MarkerZ>
         </Marker>
         <Marker>
             <MarkerX>375</MarkerX>
             <MarkerY>547</MarkerY>
             <MarkerZ>37</MarkerZ>
         </Marker>
         <Marker>
             <MarkerX>438</MarkerX>
             <MarkerY>528</MarkerY>
             <MarkerZ>37</MarkerZ>
         </Marker>
         <Marker>
             <MarkerX>630</MarkerX>
             <MarkerY>555</MarkerY>
             <MarkerZ>37</MarkerZ>
         </Marker>
         <Marker>
             <MarkerX>603</MarkerX>
             <MarkerY>643</MarkerY>
             <MarkerZ>45</MarkerZ>
         </Marker>
         <Marker>
             <MarkerX>559</MarkerX>
             <MarkerY>530</MarkerY>
             <MarkerZ>45</MarkerZ>
         </Marker>
         <Marker>
             <MarkerX>861</MarkerX>
             <MarkerY>644</MarkerY>
             <MarkerZ>53</MarkerZ>
         </Marker>
         <Marker>
             <MarkerX>843</MarkerX>
             <MarkerY>452</MarkerY>
             <MarkerZ>53</MarkerZ>
         </Marker>
         <Marker>
             <MarkerX>929</MarkerX>
             <MarkerY>571</MarkerY>
             <MarkerZ>53</MarkerZ>
         </Marker>
         <Marker>
             <MarkerX>905</MarkerX>
             <MarkerY>559</MarkerY>
             <MarkerZ>53</MarkerZ>
         </Marker>
         <Marker>
             <MarkerX>1002</MarkerX>
             <MarkerY>512</MarkerY>
             <MarkerZ>53</MarkerZ>
         </Marker>
         <Marker>
             <MarkerX>663</MarkerX>
             <MarkerY>463</MarkerY>
             <MarkerZ>53</MarkerZ>
         </Marker>
         <Marker>
             <MarkerX>701</MarkerX>
             <MarkerY>503</MarkerY>
             <MarkerZ>53</MarkerZ>
         </Marker>
         <Marker>
             <MarkerX>598</MarkerX>
             <MarkerY>794</MarkerY>
             <MarkerZ>53</MarkerZ>
         </Marker>
         <Marker>
             <MarkerX>569</MarkerX>
             <MarkerY>918</MarkerY>
             <MarkerZ>53</MarkerZ>
         </Marker>
         <Marker>
             <MarkerX>623</MarkerX>
             <MarkerY>862</MarkerY>
             <MarkerZ>53</MarkerZ>
         </Marker>
         <Marker>
             <MarkerX>755</MarkerX>
             <MarkerY>736</MarkerY>
             <MarkerZ>61</MarkerZ>
         </Marker>
         <Marker>
             <MarkerX>758</MarkerX>
             <MarkerY>675</MarkerY>
             <MarkerZ>61</MarkerZ>
         </Marker>
         <Marker>
             <MarkerX>947</MarkerX>
             <MarkerY>698</MarkerY>
             <MarkerZ>61</MarkerZ>
         </Marker>
         <Marker>
             <MarkerX>441</MarkerX>
             <MarkerY>959</MarkerY>
             <MarkerZ>69</MarkerZ>
         </Marker>
         <Marker>
             <MarkerX>562</MarkerX>
             <MarkerY>948</MarkerY>
             <MarkerZ>65</MarkerZ>
         </Marker>
         <Marker>
             <MarkerX>473</MarkerX>
             <MarkerY>770</MarkerY>
             <MarkerZ>65</MarkerZ>
         </Marker>
         <Marker>
             <MarkerX>418</MarkerX>
             <MarkerY>782</MarkerY>
             <MarkerZ>65</MarkerZ>
         </Marker>
         <Marker>
             <MarkerX>973</MarkerX>
             <MarkerY>514</MarkerY>
             <MarkerZ>65</MarkerZ>
         </Marker>
         <Marker>
             <MarkerX>1315</MarkerX>
             <MarkerY>650</MarkerY>
             <MarkerZ>65</MarkerZ>
         </Marker>
         <Marker>
             <MarkerX>1345</MarkerX>
             <MarkerY>708</MarkerY>
             <MarkerZ>65</MarkerZ>
         </Marker>
         <Marker>
             <MarkerX>2084</MarkerX>
             <MarkerY>1435</MarkerY>
             <MarkerZ>65</MarkerZ>
         </Marker>
         <Marker>
             <MarkerX>2107</MarkerX>
             <MarkerY>1417</MarkerY>
             <MarkerZ>65</MarkerZ>
         </Marker>
         <Marker>
             <MarkerX>515</MarkerX>
             <MarkerY>485</MarkerY>
             <MarkerZ>65</MarkerZ>
         </Marker>
         <Marker>
             <MarkerX>580</MarkerX>
             <MarkerY>580</MarkerY>
             <MarkerZ>65</MarkerZ>
         </Marker>
         <Marker>
             <MarkerX>397</MarkerX>
             <MarkerY>643</MarkerY>
             <MarkerZ>57</MarkerZ>
         </Marker>
         <Marker>
             <MarkerX>1229</MarkerX>
             <MarkerY>632</MarkerY>
             <MarkerZ>57</MarkerZ>
         </Marker>
         <Marker>
             <MarkerX>975</MarkerX>
             <MarkerY>745</MarkerY>
             <MarkerZ>49</MarkerZ>
         </Marker>
         <Marker>
             <MarkerX>692</MarkerX>
             <MarkerY>824</MarkerY>
             <MarkerZ>49</MarkerZ>
         </Marker>
         <Marker>
             <MarkerX>1361</MarkerX>
             <MarkerY>726</MarkerY>
             <MarkerZ>49</MarkerZ>
         </Marker>
         <Marker>
             <MarkerX>1394</MarkerX>
             <MarkerY>787</MarkerY>
             <MarkerZ>49</MarkerZ>
         </Marker>
         <Marker>
             <MarkerX>594</MarkerX>
             <MarkerY>424</MarkerY>
             <MarkerZ>49</MarkerZ>
         </Marker>
         <Marker>
             <MarkerX>375</MarkerX>
             <MarkerY>617</MarkerY>
             <MarkerZ>49</MarkerZ>
         </Marker>
         <Marker>
             <MarkerX>370</MarkerX>
             <MarkerY>776</MarkerY>
             <MarkerZ>49</MarkerZ>
         </Marker>
         <Marker>
             <MarkerX>363</MarkerX>
             <MarkerY>884</MarkerY>
             <MarkerZ>29</MarkerZ>
         </Marker>
         <Marker>
             <MarkerX>341</MarkerX>
             <MarkerY>786</MarkerY>
             <MarkerZ>29</MarkerZ>
         </Marker>
         <Marker>
             <MarkerX>453</MarkerX>
             <MarkerY>1168</MarkerY>
             <MarkerZ>49</MarkerZ>
         </Marker>
         <Marker>
             <MarkerX>678</MarkerX>
             <MarkerY>1128</MarkerY>
             <MarkerZ>49</MarkerZ>
         </Marker>
         <Marker>
             <MarkerX>538</MarkerX>
             <MarkerY>1251</MarkerY>
             <MarkerZ>49</MarkerZ>
         </Marker>
         <Marker>
             <MarkerX>1428</MarkerX>
             <MarkerY>680</MarkerY>
             <MarkerZ>49</MarkerZ>
         </Marker>
         <Marker>
             <MarkerX>1484</MarkerX>
             <MarkerY>703</MarkerY>
             <MarkerZ>49</MarkerZ>
         </Marker>
         <Marker>
             <MarkerX>2586</MarkerX>
             <MarkerY>1627</MarkerY>
             <MarkerZ>37</MarkerZ>
         </Marker>
         <Marker>
             <MarkerX>2534</MarkerX>
             <MarkerY>1731</MarkerY>
             <MarkerZ>37</MarkerZ>
         </Marker>
         <Marker>
             <MarkerX>2076</MarkerX>
             <MarkerY>1321</MarkerY>
             <MarkerZ>37</MarkerZ>
         </Marker>
         <Marker>
             <MarkerX>2155</MarkerX>
             <MarkerY>1275</MarkerY>
             <MarkerZ>37</MarkerZ>
         </Marker>
         <Marker>
             <MarkerX>2180</MarkerX>
             <MarkerY>1330</MarkerY>
             <MarkerZ>37</MarkerZ>
         </Marker>
         <Marker>
             <MarkerX>2168</MarkerX>
             <MarkerY>1413</MarkerY>
             <MarkerZ>37</MarkerZ>
         </Marker>
         <Marker>
             <MarkerX>2306</MarkerX>
             <MarkerY>1472</MarkerY>
             <MarkerZ>37</MarkerZ>
         </Marker>
         <Marker>
             <MarkerX>2691</MarkerX>
             <MarkerY>1586</MarkerY>
             <MarkerZ>37</MarkerZ>
         </Marker>
         <Marker>
             <MarkerX>2570</MarkerX>
             <MarkerY>1462</MarkerY>
             <MarkerZ>37</MarkerZ>
         </Marker>
         <Marker>
             <MarkerX>2004</MarkerX>
             <MarkerY>1210</MarkerY>
             <MarkerZ>37</MarkerZ>
         </Marker>
         <Marker>
             <MarkerX>2272</MarkerX>
             <MarkerY>1957</MarkerY>
             <MarkerZ>37</MarkerZ>
         </Marker>
         <Marker>
             <MarkerX>2403</MarkerX>
             <MarkerY>1977</MarkerY>
             <MarkerZ>49</MarkerZ>
         </Marker>
         <Marker>
             <MarkerX>2174</MarkerX>
             <MarkerY>1831</MarkerY>
             <MarkerZ>49</MarkerZ>
         </Marker>
         <Marker>
             <MarkerX>2244</MarkerX>
             <MarkerY>1458</MarkerY>
             <MarkerZ>49</MarkerZ>
         </Marker>
         <Marker>
             <MarkerX>1918</MarkerX>
             <MarkerY>1819</MarkerY>
             <MarkerZ>53</MarkerZ>
         </Marker>
         <Marker>
             <MarkerX>1951</MarkerX>
             <MarkerY>1793</MarkerY>
             <MarkerZ>53</MarkerZ>
         </Marker>
         <Marker>
             <MarkerX>1966</MarkerX>
             <MarkerY>1820</MarkerY>
             <MarkerZ>53</MarkerZ>
         </Marker>
         <Marker>
             <MarkerX>1937</MarkerX>
             <MarkerY>1857</MarkerY>
             <MarkerZ>53</MarkerZ>
         </Marker>
         <Marker>
             <MarkerX>2135</MarkerX>
             <MarkerY>1749</MarkerY>
             <MarkerZ>53</MarkerZ>
         </Marker>
         <Marker>
             <MarkerX>2170</MarkerX>
             <MarkerY>1962</MarkerY>
             <MarkerZ>53</MarkerZ>
         </Marker>
         <Marker>
             <MarkerX>2296</MarkerX>
             <MarkerY>1943</MarkerY>
             <MarkerZ>53</MarkerZ>
         </Marker>
         <Marker>
             <MarkerX>2051</MarkerX>
             <MarkerY>1718</MarkerY>
             <MarkerZ>49</MarkerZ>
         </Marker>
         <Marker>
             <MarkerX>2684</MarkerX>
             <MarkerY>1710</MarkerY>
             <MarkerZ>61</MarkerZ>
         </Marker>
         <Marker>
             <MarkerX>2671</MarkerX>
             <MarkerY>1771</MarkerY>
             <MarkerZ>61</MarkerZ>
         </Marker>
         <Marker>
             <MarkerX>2706</MarkerX>
             <MarkerY>1603</MarkerY>
             <MarkerZ>61</MarkerZ>
         </Marker>
         <Marker>
             <MarkerX>2629</MarkerX>
             <MarkerY>1669</MarkerY>
             <MarkerZ>61</MarkerZ>
         </Marker>
         <Marker>
             <MarkerX>2597</MarkerX>
             <MarkerY>1669</MarkerY>
             <MarkerZ>61</MarkerZ>
         </Marker>
         <Marker>
             <MarkerX>2552</MarkerX>
             <MarkerY>1637</MarkerY>
             <MarkerZ>61</MarkerZ>
         </Marker>
         <Marker>
             <MarkerX>2650</MarkerX>
             <MarkerY>1738</MarkerY>
             <MarkerZ>61</MarkerZ>
         </Marker>
         <Marker>
             <MarkerX>2492</MarkerX>
             <MarkerY>1901</MarkerY>
             <MarkerZ>69</MarkerZ>
         </Marker>
         <Marker>
             <MarkerX>2529</MarkerX>
             <MarkerY>1914</MarkerY>
             <MarkerZ>69</MarkerZ>
         </Marker>
         <Marker>
             <MarkerX>2675</MarkerX>
             <MarkerY>1815</MarkerY>
             <MarkerZ>49</MarkerZ>
         </Marker>
         <Marker>
             <MarkerX>2761</MarkerX>
             <MarkerY>1563</MarkerY>
             <MarkerZ>49</MarkerZ>
         </Marker>
         <Marker>
             <MarkerX>2399</MarkerX>
             <MarkerY>1574</MarkerY>
             <MarkerZ>49</MarkerZ>
         </Marker>
         <Marker>
             <MarkerX>2432</MarkerX>
             <MarkerY>1621</MarkerY>
             <MarkerZ>53</MarkerZ>
         </Marker>
         <Marker>
             <MarkerX>2285</MarkerX>
             <MarkerY>1534</MarkerY>
             <MarkerZ>53</MarkerZ>
         </Marker>
         <Marker>
             <MarkerX>2320</MarkerX>
             <MarkerY>1611</MarkerY>
             <MarkerZ>53</MarkerZ>
         </Marker>
         <Marker>
             <MarkerX>2507</MarkerX>
             <MarkerY>1395</MarkerY>
             <MarkerZ>49</MarkerZ>
         </Marker>
         <Marker>
             <MarkerX>2518</MarkerX>
             <MarkerY>1412</MarkerY>
             <MarkerZ>49</MarkerZ>
         </Marker>
         <Marker>
             <MarkerX>2579</MarkerX>
             <MarkerY>1359</MarkerY>
             <MarkerZ>49</MarkerZ>
         </Marker>
         <Marker>
             <MarkerX>2601</MarkerX>
             <MarkerY>1362</MarkerY>
             <MarkerZ>49</MarkerZ>
         </Marker>
         <Marker>
             <MarkerX>2421</MarkerX>
             <MarkerY>1366</MarkerY>
             <MarkerZ>57</MarkerZ>
         </Marker>
         <Marker>
             <MarkerX>2447</MarkerX>
             <MarkerY>1417</MarkerY>
             <MarkerZ>57</MarkerZ>
         </Marker>
         <Marker>
             <MarkerX>2299</MarkerX>
             <MarkerY>1435</MarkerY>
             <MarkerZ>57</MarkerZ>
         </Marker>
         <Marker>
             <MarkerX>2632</MarkerX>
             <MarkerY>1276</MarkerY>
             <MarkerZ>57</MarkerZ>
         </Marker>
         <Marker>
             <MarkerX>2558</MarkerX>
             <MarkerY>1256</MarkerY>
             <MarkerZ>57</MarkerZ>
         </Marker>
         <Marker>
             <MarkerX>2253</MarkerX>
             <MarkerY>1402</MarkerY>
             <MarkerZ>57</MarkerZ>
         </Marker>
         <Marker>
             <MarkerX>2542</MarkerX>
             <MarkerY>1461</MarkerY>
             <MarkerZ>49</MarkerZ>
         </Marker>
         <Marker>
             <MarkerX>2355</MarkerX>
             <MarkerY>1492</MarkerY>
             <MarkerZ>37</MarkerZ>
         </Marker>
         <Marker>
             <MarkerX>2544</MarkerX>
             <MarkerY>1418</MarkerY>
             <MarkerZ>33</MarkerZ>
         </Marker>
         <Marker>
             <MarkerX>2049</MarkerX>
             <MarkerY>1144</MarkerY>
             <MarkerZ>33</MarkerZ>
         </Marker>
         <Marker>
             <MarkerX>2142</MarkerX>
             <MarkerY>1296</MarkerY>
             <MarkerZ>41</MarkerZ>
         </Marker>
         <Marker>
             <MarkerX>2014</MarkerX>
             <MarkerY>1115</MarkerY>
             <MarkerZ>41</MarkerZ>
         </Marker>
         <Marker>
             <MarkerX>1928</MarkerX>
             <MarkerY>1300</MarkerY>
             <MarkerZ>53</MarkerZ>
         </Marker>
         <Marker>
             <MarkerX>2033</MarkerX>
             <MarkerY>1358</MarkerY>
             <MarkerZ>53</MarkerZ>
         </Marker>
         <Marker>
             <MarkerX>2035</MarkerX>
             <MarkerY>1257</MarkerY>
             <MarkerZ>53</MarkerZ>
         </Marker>
         <Marker>
             <MarkerX>2359</MarkerX>
             <MarkerY>1340</MarkerY>
             <MarkerZ>53</MarkerZ>
         </Marker>
         <Marker>
             <MarkerX>1878</MarkerX>
             <MarkerY>826</MarkerY>
             <MarkerZ>53</MarkerZ>
         </Marker>
         <Marker>
             <MarkerX>1867</MarkerX>
             <MarkerY>846</MarkerY>
             <MarkerZ>53</MarkerZ>
         </Marker>
         <Marker>
             <MarkerX>1903</MarkerX>
             <MarkerY>813</MarkerY>
             <MarkerZ>53</MarkerZ>
         </Marker>
         <Marker>
             <MarkerX>1790</MarkerX>
             <MarkerY>894</MarkerY>
             <MarkerZ>53</MarkerZ>
         </Marker>
         <Marker>
             <MarkerX>1985</MarkerX>
             <MarkerY>850</MarkerY>
             <MarkerZ>65</MarkerZ>
         </Marker>
         <Marker>
             <MarkerX>1920</MarkerX>
             <MarkerY>1136</MarkerY>
             <MarkerZ>65</MarkerZ>
         </Marker>
         <Marker>
             <MarkerX>1837</MarkerX>
             <MarkerY>958</MarkerY>
             <MarkerZ>69</MarkerZ>
         </Marker>
         <Marker>
             <MarkerX>1704</MarkerX>
             <MarkerY>1009</MarkerY>
             <MarkerZ>45</MarkerZ>
         </Marker>
         <Marker>
             <MarkerX>1597</MarkerX>
             <MarkerY>1544</MarkerY>
             <MarkerZ>61</MarkerZ>
         </Marker>
         <Marker>
             <MarkerX>1928</MarkerX>
             <MarkerY>1327</MarkerY>
             <MarkerZ>61</MarkerZ>
         </Marker>
         <Marker>
             <MarkerX>1526</MarkerX>
             <MarkerY>1025</MarkerY>
             <MarkerZ>53</MarkerZ>
         </Marker>
         <Marker>
             <MarkerX>1580</MarkerX>
             <MarkerY>788</MarkerY>
             <MarkerZ>57</MarkerZ>
         </Marker>
         <Marker>
             <MarkerX>1608</MarkerX>
             <MarkerY>732</MarkerY>
             <MarkerZ>41</MarkerZ>
         </Marker>
         <Marker>
             <MarkerX>1131</MarkerX>
             <MarkerY>526</MarkerY>
             <MarkerZ>25</MarkerZ>
         </Marker>
         <Marker>
             <MarkerX>864</MarkerX>
             <MarkerY>726</MarkerY>
             <MarkerZ>29</MarkerZ>
         </Marker>
         <Marker>
             <MarkerX>854</MarkerX>
             <MarkerY>747</MarkerY>
             <MarkerZ>29</MarkerZ>
         </Marker>
         <Marker>
             <MarkerX>1508</MarkerX>
             <MarkerY>1843</MarkerY>
             <MarkerZ>45</MarkerZ>
         </Marker>
         <Marker>
             <MarkerX>1696</MarkerX>
             <MarkerY>2339</MarkerY>
             <MarkerZ>45</MarkerZ>
         </Marker>
         <Marker>
             <MarkerX>1806</MarkerX>
             <MarkerY>2071</MarkerY>
             <MarkerZ>45</MarkerZ>
         </Marker>
         <Marker>
             <MarkerX>1532</MarkerX>
             <MarkerY>1969</MarkerY>
             <MarkerZ>45</MarkerZ>
         </Marker>
         <Marker>
             <MarkerX>1561</MarkerX>
             <MarkerY>2130</MarkerY>
             <MarkerZ>45</MarkerZ>
         </Marker>
         <Marker>
             <MarkerX>1540</MarkerX>
             <MarkerY>2171</MarkerY>
             <MarkerZ>45</MarkerZ>
         </Marker>
         <Marker>
             <MarkerX>1242</MarkerX>
             <MarkerY>2113</MarkerY>
             <MarkerZ>49</MarkerZ>
         </Marker>
         <Marker>
             <MarkerX>1445</MarkerX>
             <MarkerY>1991</MarkerY>
             <MarkerZ>49</MarkerZ>
         </Marker>
         <Marker>
             <MarkerX>1569</MarkerX>
             <MarkerY>2025</MarkerY>
             <MarkerZ>49</MarkerZ>
         </Marker>
         <Marker>
             <MarkerX>1250</MarkerX>
             <MarkerY>2069</MarkerY>
             <MarkerZ>61</MarkerZ>
         </Marker>
         <Marker>
             <MarkerX>1727</MarkerX>
             <MarkerY>2007</MarkerY>
             <MarkerZ>61</MarkerZ>
         </Marker>
         <Marker>
             <MarkerX>1779</MarkerX>
             <MarkerY>2183</MarkerY>
             <MarkerZ>61</MarkerZ>
         </Marker>
         <Marker>
             <MarkerX>1263</MarkerX>
             <MarkerY>1813</MarkerY>
             <MarkerZ>61</MarkerZ>
         </Marker>
         <Marker>
             <MarkerX>1385</MarkerX>
             <MarkerY>1725</MarkerY>
             <MarkerZ>61</MarkerZ>
         </Marker>
         <Marker>
             <MarkerX>507</MarkerX>
             <MarkerY>1458</MarkerY>
             <MarkerZ>65</MarkerZ>
         </Marker>
         <Marker>
             <MarkerX>663</MarkerX>
             <MarkerY>1513</MarkerY>
             <MarkerZ>37</MarkerZ>
         </Marker>
         <Marker>
             <MarkerX>804</MarkerX>
             <MarkerY>499</MarkerY>
             <MarkerZ>37</MarkerZ>
         </Marker>
         <Marker>
             <MarkerX>786</MarkerX>
             <MarkerY>490</MarkerY>
             <MarkerZ>37</MarkerZ>
         </Marker>
         <Marker>
             <MarkerX>852</MarkerX>
             <MarkerY>1042</MarkerY>
             <MarkerZ>45</MarkerZ>
         </Marker>
         <Marker>
             <MarkerX>642</MarkerX>
             <MarkerY>897</MarkerY>
             <MarkerZ>45</MarkerZ>
         </Marker>
         <Marker>
             <MarkerX>831</MarkerX>
             <MarkerY>1208</MarkerY>
             <MarkerZ>45</MarkerZ>
         </Marker>
         <Marker>
             <MarkerX>767</MarkerX>
             <MarkerY>1270</MarkerY>
             <MarkerZ>25</MarkerZ>
         </Marker>
         <Marker>
             <MarkerX>504</MarkerX>
             <MarkerY>1035</MarkerY>
             <MarkerZ>25</MarkerZ>
         </Marker>
         <Marker>
             <MarkerX>943</MarkerX>
             <MarkerY>664</MarkerY>
             <MarkerZ>37</MarkerZ>
         </Marker>
         <Marker>
             <MarkerX>777</MarkerX>
             <MarkerY>681</MarkerY>
             <MarkerZ>37</MarkerZ>
         </Marker>
         <Marker>
             <MarkerX>1977</MarkerX>
             <MarkerY>1582</MarkerY>
             <MarkerZ>37</MarkerZ>
         </Marker>
         <Marker>
             <MarkerX>1093</MarkerX>
             <MarkerY>1087</MarkerY>
             <MarkerZ>69</MarkerZ>
         </Marker>
         <Marker>
             <MarkerX>1327</MarkerX>
             <MarkerY>1081</MarkerY>
             <MarkerZ>69</MarkerZ>
         </Marker>
         <Marker>
             <MarkerX>1175</MarkerX>
             <MarkerY>507</MarkerY>
             <MarkerZ>57</MarkerZ>
         </Marker>
         <Marker>
             <MarkerX>1173</MarkerX>
             <MarkerY>446</MarkerY>
             <MarkerZ>57</MarkerZ>
         </Marker>
         <Marker>
             <MarkerX>1242</MarkerX>
             <MarkerY>530</MarkerY>
             <MarkerZ>57</MarkerZ>
         </Marker>
         <Marker>
             <MarkerX>1029</MarkerX>
             <MarkerY>390</MarkerY>
             <MarkerZ>57</MarkerZ>
         </Marker>
         <Marker>
             <MarkerX>671</MarkerX>
             <MarkerY>1433</MarkerY>
             <MarkerZ>61</MarkerZ>
         </Marker>
         <Marker>
             <MarkerX>702</MarkerX>
             <MarkerY>1154</MarkerY>
             <MarkerZ>49</MarkerZ>
         </Marker>
         <Marker>
             <MarkerX>487</MarkerX>
             <MarkerY>1322</MarkerY>
             <MarkerZ>54</MarkerZ>
         </Marker>
         <Marker>
             <MarkerX>463</MarkerX>
             <MarkerY>1299</MarkerY>
             <MarkerZ>54</MarkerZ>
         </Marker>
         <Marker>
             <MarkerX>2107</MarkerX>
             <MarkerY>1514</MarkerY>
             <MarkerZ>46</MarkerZ>
         </Marker>
         <Marker>
             <MarkerX>2341</MarkerX>
             <MarkerY>2199</MarkerY>
             <MarkerZ>61</MarkerZ>
         </Marker>
         <Marker>
             <MarkerX>1302</MarkerX>
             <MarkerY>2122</MarkerY>
             <MarkerZ>49</MarkerZ>
         </Marker>
         <Marker>
             <MarkerX>1290</MarkerX>
             <MarkerY>2102</MarkerY>
             <MarkerZ>49</MarkerZ>
         </Marker>
         <Marker>
             <MarkerX>794</MarkerX>
             <MarkerY>1862</MarkerY>
             <MarkerZ>53</MarkerZ>
         </Marker>
         <Marker>
             <MarkerX>865</MarkerX>
             <MarkerY>1580</MarkerY>
             <MarkerZ>45</MarkerZ>
         </Marker>
         <Marker>
             <MarkerX>838</MarkerX>
             <MarkerY>1598</MarkerY>
             <MarkerZ>45</MarkerZ>
         </Marker>
         <Marker>
             <MarkerX>728</MarkerX>
             <MarkerY>1472</MarkerY>
             <MarkerZ>45</MarkerZ>
         </Marker>
         <Marker>
             <MarkerX>1052</MarkerX>
             <MarkerY>1386</MarkerY>
             <MarkerZ>41</MarkerZ>
         </Marker>
         <Marker>
             <MarkerX>614</MarkerX>
             <MarkerY>1545</MarkerY>
             <MarkerZ>37</MarkerZ>
         </Marker>
         <Marker>
             <MarkerX>642</MarkerX>
             <MarkerY>1524</MarkerY>
             <MarkerZ>45</MarkerZ>
         </Marker>
         <Marker>
             <MarkerX>828</MarkerX>
             <MarkerY>1818</MarkerY>
             <MarkerZ>37</MarkerZ>
         </Marker>
         <Marker>
             <MarkerX>746</MarkerX>
             <MarkerY>1657</MarkerY>
             <MarkerZ>37</MarkerZ>
         </Marker>
         <Marker>
             <MarkerX>798</MarkerX>
             <MarkerY>1584</MarkerY>
             <MarkerZ>37</MarkerZ>
         </Marker>
         <Marker>
             <MarkerX>893</MarkerX>
             <MarkerY>1781</MarkerY>
             <MarkerZ>41</MarkerZ>
         </Marker>
         <Marker>
             <MarkerX>1024</MarkerX>
             <MarkerY>1785</MarkerY>
             <MarkerZ>41</MarkerZ>
         </Marker>
         <Marker>
             <MarkerX>574</MarkerX>
             <MarkerY>1543</MarkerY>
             <MarkerZ>65</MarkerZ>
         </Marker>
         <Marker>
             <MarkerX>584</MarkerX>
             <MarkerY>1516</MarkerY>
             <MarkerZ>65</MarkerZ>
         </Marker>
     </Marker_Type>
     <Marker_Type><!-- Type 2: GCaMP+ CR++ -->
         <Type>2</Type>
         <Marker>
             <MarkerX>1046</MarkerX>
             <MarkerY>1830</MarkerY>
             <MarkerZ>30</MarkerZ>
         </Marker>
         <Marker>
             <MarkerX>1072</MarkerX>
             <MarkerY>1598</MarkerY>
             <MarkerZ>29</MarkerZ>
         </Marker>
         <Marker>
             <MarkerX>1050</MarkerX>
             <MarkerY>2008</MarkerY>
             <MarkerZ>53</MarkerZ>
         </Marker>
         <Marker>
             <MarkerX>1184</MarkerX>
             <MarkerY>1888</MarkerY>
             <MarkerZ>53</MarkerZ>
         </Marker>
         <Marker>
             <MarkerX>1042</MarkerX>
             <MarkerY>1914</MarkerY>
             <MarkerZ>65</MarkerZ>
         </Marker>
         <Marker>
             <MarkerX>1032</MarkerX>
             <MarkerY>1954</MarkerY>
             <MarkerZ>65</MarkerZ>
         </Marker>
         <Marker>
             <MarkerX>960</MarkerX>
             <MarkerY>2032</MarkerY>
             <MarkerZ>65</MarkerZ>
         </Marker>
         <Marker>
             <MarkerX>1766</MarkerX>
             <MarkerY>2241</MarkerY>
             <MarkerZ>29</MarkerZ>
         </Marker>
         <Marker>
             <MarkerX>1492</MarkerX>
             <MarkerY>2283</MarkerY>
             <MarkerZ>29</MarkerZ>
         </Marker>
         <Marker>
             <MarkerX>1639</MarkerX>
             <MarkerY>1877</MarkerY>
             <MarkerZ>29</MarkerZ>
         </Marker>
         <Marker>
             <MarkerX>1478</MarkerX>
             <MarkerY>2250</MarkerY>
             <MarkerZ>37</MarkerZ>
         </Marker>
         <Marker>
             <MarkerX>1638</MarkerX>
             <MarkerY>2335</MarkerY>
             <MarkerZ>37</MarkerZ>
         </Marker>
         <Marker>
             <MarkerX>1660</MarkerX>
             <MarkerY>2334</MarkerY>
             <MarkerZ>37</MarkerZ>
         </Marker>
         <Marker>
             <MarkerX>1670</MarkerX>
             <MarkerY>2319</MarkerY>
             <MarkerZ>37</MarkerZ>
         </Marker>
         <Marker>
             <MarkerX>1635</MarkerX>
             <MarkerY>2200</MarkerY>
             <MarkerZ>37</MarkerZ>
         </Marker>
         <Marker>
             <MarkerX>1810</MarkerX>
             <MarkerY>2306</MarkerY>
             <MarkerZ>37</MarkerZ>
         </Marker>
         <Marker>
             <MarkerX>1881</MarkerX>
             <MarkerY>2205</MarkerY>
             <MarkerZ>37</MarkerZ>
         </Marker>
         <Marker>
             <MarkerX>2105</MarkerX>
             <MarkerY>2226</MarkerY>
             <MarkerZ>37</MarkerZ>
         </Marker>
         <Marker>
             <MarkerX>2193</MarkerX>
             <MarkerY>2202</MarkerY>
             <MarkerZ>37</MarkerZ>
         </Marker>
         <Marker>
             <MarkerX>2115</MarkerX>
             <MarkerY>1909</MarkerY>
             <MarkerZ>53</MarkerZ>
         </Marker>
         <Marker>
             <MarkerX>1597</MarkerX>
             <MarkerY>2041</MarkerY>
             <MarkerZ>53</MarkerZ>
         </Marker>
         <Marker>
             <MarkerX>1328</MarkerX>
             <MarkerY>2106</MarkerY>
             <MarkerZ>53</MarkerZ>
         </Marker>
         <Marker>
             <MarkerX>1213</MarkerX>
             <MarkerY>2229</MarkerY>
             <MarkerZ>54</MarkerZ>
         </Marker>
         <Marker>
             <MarkerX>1686</MarkerX>
             <MarkerY>2255</MarkerY>
             <MarkerZ>54</MarkerZ>
         </Marker>
         <Marker>
             <MarkerX>1398</MarkerX>
             <MarkerY>1701</MarkerY>
             <MarkerZ>53</MarkerZ>
         </Marker>
         <Marker>
             <MarkerX>2115</MarkerX>
             <MarkerY>2018</MarkerY>
             <MarkerZ>65</MarkerZ>
         </Marker>
         <Marker>
             <MarkerX>1538</MarkerX>
             <MarkerY>1814</MarkerY>
             <MarkerZ>65</MarkerZ>
         </Marker>
         <Marker>
             <MarkerX>1646</MarkerX>
             <MarkerY>2227</MarkerY>
             <MarkerZ>65</MarkerZ>
         </Marker>
         <Marker>
             <MarkerX>1887</MarkerX>
             <MarkerY>1886</MarkerY>
             <MarkerZ>69</MarkerZ>
         </Marker>
         <Marker>
             <MarkerX>1726</MarkerX>
             <MarkerY>2127</MarkerY>
             <MarkerZ>69</MarkerZ>
         </Marker>
         <Marker>
             <MarkerX>1936</MarkerX>
             <MarkerY>2177</MarkerY>
             <MarkerZ>69</MarkerZ>
         </Marker>
         <Marker>
             <MarkerX>1088</MarkerX>
             <MarkerY>2157</MarkerY>
             <MarkerZ>61</MarkerZ>
         </Marker>
         <Marker>
             <MarkerX>1304</MarkerX>
             <MarkerY>2326</MarkerY>
             <MarkerZ>61</MarkerZ>
         </Marker>
         <Marker>
             <MarkerX>1430</MarkerX>
             <MarkerY>2339</MarkerY>
             <MarkerZ>61</MarkerZ>
         </Marker>
         <Marker>
             <MarkerX>1300</MarkerX>
             <MarkerY>2173</MarkerY>
             <MarkerZ>61</MarkerZ>
         </Marker>
         <Marker>
             <MarkerX>678</MarkerX>
             <MarkerY>1607</MarkerY>
             <MarkerZ>61</MarkerZ>
         </Marker>
         <Marker>
             <MarkerX>677</MarkerX>
             <MarkerY>1580</MarkerY>
             <MarkerZ>61</MarkerZ>
         </Marker>
         <Marker>
             <MarkerX>719</MarkerX>
             <MarkerY>1648</MarkerY>
             <MarkerZ>69</MarkerZ>
         </Marker>
         <Marker>
             <MarkerX>862</MarkerX>
             <MarkerY>1856</MarkerY>
             <MarkerZ>53</MarkerZ>
         </Marker>
         <Marker>
             <MarkerX>870</MarkerX>
             <MarkerY>1828</MarkerY>
             <MarkerZ>53</MarkerZ>
         </Marker>
         <Marker>
             <MarkerX>1043</MarkerX>
             <MarkerY>1450</MarkerY>
             <MarkerZ>53</MarkerZ>
         </Marker>
         <Marker>
             <MarkerX>720</MarkerX>
             <MarkerY>1562</MarkerY>
             <MarkerZ>53</MarkerZ>
         </Marker>
         <Marker>
             <MarkerX>727</MarkerX>
             <MarkerY>1530</MarkerY>
             <MarkerZ>53</MarkerZ>
         </Marker>
         <Marker>
             <MarkerX>1263</MarkerX>
             <MarkerY>1023</MarkerY>
             <MarkerZ>53</MarkerZ>
         </Marker>
         <Marker>
             <MarkerX>604</MarkerX>
             <MarkerY>1336</MarkerY>
             <MarkerZ>37</MarkerZ>
         </Marker>
         <Marker>
             <MarkerX>634</MarkerX>
             <MarkerY>1121</MarkerY>
             <MarkerZ>53</MarkerZ>
         </Marker>
         <Marker>
             <MarkerX>1443</MarkerX>
             <MarkerY>1365</MarkerY>
             <MarkerZ>57</MarkerZ>
         </Marker>
         <Marker>
             <MarkerX>1804</MarkerX>
             <MarkerY>1386</MarkerY>
             <MarkerZ>61</MarkerZ>
         </Marker>
         <Marker>
             <MarkerX>1826</MarkerX>
             <MarkerY>989</MarkerY>
             <MarkerZ>53</MarkerZ>
         </Marker>
         <Marker>
             <MarkerX>1526</MarkerX>
             <MarkerY>1357</MarkerY>
             <MarkerZ>45</MarkerZ>
         </Marker>
         <Marker>
             <MarkerX>1473</MarkerX>
             <MarkerY>900</MarkerY>
             <MarkerZ>29</MarkerZ>
         </Marker>
         <Marker>
             <MarkerX>778</MarkerX>
             <MarkerY>619</MarkerY>
             <MarkerZ>29</MarkerZ>
         </Marker>
         <Marker>
             <MarkerX>774</MarkerX>
             <MarkerY>579</MarkerY>
             <MarkerZ>29</MarkerZ>
         </Marker>
         <Marker>
             <MarkerX>545</MarkerX>
             <MarkerY>616</MarkerY>
             <MarkerZ>29</MarkerZ>
         </Marker>
         <Marker>
             <MarkerX>1509</MarkerX>
             <MarkerY>687</MarkerY>
             <MarkerZ>65</MarkerZ>
         </Marker>
         <Marker>
             <MarkerX>2064</MarkerX>
             <MarkerY>1158</MarkerY>
             <MarkerZ>65</MarkerZ>
         </Marker>
         <Marker>
             <MarkerX>812</MarkerX>
             <MarkerY>589</MarkerY>
             <MarkerZ>69</MarkerZ>
         </Marker>
         <Marker>
             <MarkerX>755</MarkerX>
             <MarkerY>521</MarkerY>
             <MarkerZ>69</MarkerZ>
         </Marker>
         <Marker>
             <MarkerX>451</MarkerX>
             <MarkerY>675</MarkerY>
             <MarkerZ>69</MarkerZ>
         </Marker>
         <Marker>
             <MarkerX>400</MarkerX>
             <MarkerY>754</MarkerY>
             <MarkerZ>65</MarkerZ>
         </Marker>
         <Marker>
             <MarkerX>919</MarkerX>
             <MarkerY>429</MarkerY>
             <MarkerZ>57</MarkerZ>
         </Marker>
         <Marker>
             <MarkerX>385</MarkerX>
             <MarkerY>837</MarkerY>
             <MarkerZ>49</MarkerZ>
         </Marker>
         <Marker>
             <MarkerX>349</MarkerX>
             <MarkerY>911</MarkerY>
             <MarkerZ>29</MarkerZ>
         </Marker>
         <Marker>
             <MarkerX>508</MarkerX>
             <MarkerY>1139</MarkerY>
             <MarkerZ>33</MarkerZ>
         </Marker>
         <Marker>
             <MarkerX>598</MarkerX>
             <MarkerY>1376</MarkerY>
             <MarkerZ>37</MarkerZ>
         </Marker>
         <Marker>
             <MarkerX>558</MarkerX>
             <MarkerY>1371</MarkerY>
             <MarkerZ>41</MarkerZ>
         </Marker>
         <Marker>
             <MarkerX>1591</MarkerX>
             <MarkerY>691</MarkerY>
             <MarkerZ>49</MarkerZ>
         </Marker>
         <Marker>
             <MarkerX>2511</MarkerX>
             <MarkerY>1653</MarkerY>
             <MarkerZ>57</MarkerZ>
         </Marker>
         <Marker>
             <MarkerX>2457</MarkerX>
             <MarkerY>1581</MarkerY>
             <MarkerZ>57</MarkerZ>
         </Marker>
         <Marker>
             <MarkerX>2483</MarkerX>
             <MarkerY>1753</MarkerY>
             <MarkerZ>37</MarkerZ>
         </Marker>
         <Marker>
             <MarkerX>2144</MarkerX>
             <MarkerY>1367</MarkerY>
             <MarkerZ>37</MarkerZ>
         </Marker>
         <Marker>
             <MarkerX>2387</MarkerX>
             <MarkerY>1679</MarkerY>
             <MarkerZ>37</MarkerZ>
         </Marker>
         <Marker>
             <MarkerX>2586</MarkerX>
             <MarkerY>1549</MarkerY>
             <MarkerZ>37</MarkerZ>
         </Marker>
         <Marker>
             <MarkerX>1999</MarkerX>
             <MarkerY>2090</MarkerY>
             <MarkerZ>57</MarkerZ>
         </Marker>
         <Marker>
             <MarkerX>2658</MarkerX>
             <MarkerY>1714</MarkerY>
             <MarkerZ>61</MarkerZ>
         </Marker>
         <Marker>
             <MarkerX>2527</MarkerX>
             <MarkerY>1646</MarkerY>
             <MarkerZ>53</MarkerZ>
         </Marker>
         <Marker>
             <MarkerX>2535</MarkerX>
             <MarkerY>1555</MarkerY>
             <MarkerZ>53</MarkerZ>
         </Marker>
         <Marker>
             <MarkerX>2756</MarkerX>
             <MarkerY>1542</MarkerY>
             <MarkerZ>53</MarkerZ>
         </Marker>
         <Marker>
             <MarkerX>2609</MarkerX>
             <MarkerY>1429</MarkerY>
             <MarkerZ>45</MarkerZ>
         </Marker>
         <Marker>
             <MarkerX>2385</MarkerX>
             <MarkerY>1422</MarkerY>
             <MarkerZ>45</MarkerZ>
         </Marker>
         <Marker>
             <MarkerX>2662</MarkerX>
             <MarkerY>1376</MarkerY>
             <MarkerZ>57</MarkerZ>
         </Marker>
         <Marker>
             <MarkerX>2715</MarkerX>
             <MarkerY>1377</MarkerY>
             <MarkerZ>57</MarkerZ>
         </Marker>
         <Marker>
             <MarkerX>2473</MarkerX>
             <MarkerY>1456</MarkerY>
             <MarkerZ>65</MarkerZ>
         </Marker>
         <Marker>
             <MarkerX>2139</MarkerX>
             <MarkerY>1160</MarkerY>
             <MarkerZ>33</MarkerZ>
         </Marker>
         <Marker>
             <MarkerX>2265</MarkerX>
             <MarkerY>1170</MarkerY>
             <MarkerZ>33</MarkerZ>
         </Marker>
         <Marker>
             <MarkerX>2011</MarkerX>
             <MarkerY>971</MarkerY>
             <MarkerZ>53</MarkerZ>
         </Marker>
         <Marker>
             <MarkerX>1905</MarkerX>
             <MarkerY>941</MarkerY>
             <MarkerZ>53</MarkerZ>
         </Marker>
         <Marker>
             <MarkerX>1891</MarkerX>
             <MarkerY>849</MarkerY>
             <MarkerZ>53</MarkerZ>
         </Marker>
         <Marker>
             <MarkerX>2115</MarkerX>
             <MarkerY>1077</MarkerY>
             <MarkerZ>65</MarkerZ>
         </Marker>
         <Marker>
             <MarkerX>2035</MarkerX>
             <MarkerY>849</MarkerY>
             <MarkerZ>53</MarkerZ>
         </Marker>
         <Marker>
             <MarkerX>2085</MarkerX>
             <MarkerY>1031</MarkerY>
             <MarkerZ>53</MarkerZ>
         </Marker>
         <Marker>
             <MarkerX>2038</MarkerX>
             <MarkerY>891</MarkerY>
             <MarkerZ>61</MarkerZ>
         </Marker>
         <Marker>
             <MarkerX>1633</MarkerX>
             <MarkerY>1528</MarkerY>
             <MarkerZ>61</MarkerZ>
         </Marker>
         <Marker>
             <MarkerX>1643</MarkerX>
             <MarkerY>1169</MarkerY>
             <MarkerZ>33</MarkerZ>
         </Marker>
         <Marker>
             <MarkerX>1017</MarkerX>
             <MarkerY>533</MarkerY>
             <MarkerZ>25</MarkerZ>
         </Marker>
         <Marker>
             <MarkerX>517</MarkerX>
             <MarkerY>596</MarkerY>
             <MarkerZ>37</MarkerZ>
         </Marker>
         <Marker>
             <MarkerX>610</MarkerX>
             <MarkerY>581</MarkerY>
             <MarkerZ>37</MarkerZ>
         </Marker>
         <Marker>
             <MarkerX>623</MarkerX>
             <MarkerY>662</MarkerY>
             <MarkerZ>37</MarkerZ>
         </Marker>
         <Marker>
             <MarkerX>1451</MarkerX>
             <MarkerY>2280</MarkerY>
             <MarkerZ>37</MarkerZ>
         </Marker>
         <Marker>
             <MarkerX>1587</MarkerX>
             <MarkerY>2327</MarkerY>
             <MarkerZ>45</MarkerZ>
         </Marker>
         <Marker>
             <MarkerX>1727</MarkerX>
             <MarkerY>2314</MarkerY>
             <MarkerZ>45</MarkerZ>
         </Marker>
         <Marker>
             <MarkerX>1780</MarkerX>
             <MarkerY>2263</MarkerY>
             <MarkerZ>45</MarkerZ>
         </Marker>
         <Marker>
             <MarkerX>1830</MarkerX>
             <MarkerY>2311</MarkerY>
             <MarkerZ>45</MarkerZ>
         </Marker>
         <Marker>
             <MarkerX>1555</MarkerX>
             <MarkerY>2323</MarkerY>
             <MarkerZ>49</MarkerZ>
         </Marker>
         <Marker>
             <MarkerX>1809</MarkerX>
             <MarkerY>2023</MarkerY>
             <MarkerZ>69</MarkerZ>
         </Marker>
         <Marker>
             <MarkerX>1234</MarkerX>
             <MarkerY>2261</MarkerY>
             <MarkerZ>69</MarkerZ>
         </Marker>
         <Marker>
             <MarkerX>806</MarkerX>
             <MarkerY>1940</MarkerY>
             <MarkerZ>61</MarkerZ>
         </Marker>
         <Marker>
             <MarkerX>476</MarkerX>
             <MarkerY>1221</MarkerY>
             <MarkerZ>45</MarkerZ>
         </Marker>
         <Marker>
             <MarkerX>533</MarkerX>
             <MarkerY>474</MarkerY>
             <MarkerZ>45</MarkerZ>
         </Marker>
         <Marker>
             <MarkerX>1249</MarkerX>
             <MarkerY>568</MarkerY>
             <MarkerZ>37</MarkerZ>
         </Marker>
         <Marker>
             <MarkerX>1719</MarkerX>
             <MarkerY>1410</MarkerY>
             <MarkerZ>37</MarkerZ>
         </Marker>
         <Marker>
             <MarkerX>2065</MarkerX>
             <MarkerY>1497</MarkerY>
             <MarkerZ>37</MarkerZ>
         </Marker>
         <Marker>
             <MarkerX>1986</MarkerX>
             <MarkerY>1250</MarkerY>
             <MarkerZ>69</MarkerZ>
         </Marker>
         <Marker>
             <MarkerX>2010</MarkerX>
             <MarkerY>1308</MarkerY>
             <MarkerZ>60</MarkerZ>
         </Marker>
         <Marker>
             <MarkerX>1342</MarkerX>
             <MarkerY>494</MarkerY>
             <MarkerZ>57</MarkerZ>
         </Marker>
         <Marker>
             <MarkerX>1737</MarkerX>
             <MarkerY>1221</MarkerY>
             <MarkerZ>25</MarkerZ>
         </Marker>
         <Marker>
             <MarkerX>2247</MarkerX>
             <MarkerY>2249</MarkerY>
             <MarkerZ>61</MarkerZ>
         </Marker>
         <Marker>
             <MarkerX>814</MarkerX>
             <MarkerY>1793</MarkerY>
             <MarkerZ>37</MarkerZ>
         </Marker>
         <Marker>
             <MarkerX>596</MarkerX>
             <MarkerY>1532</MarkerY>
             <MarkerZ>65</MarkerZ>
         </Marker>
     </Marker_Type>
     <Marker_Type><!-- Type 3: GCaMP+ PV++ -->
         <Type>3</Type>
         <Marker>
             <MarkerX>1077</MarkerX>
             <MarkerY>1772</MarkerY>
             <MarkerZ>29</MarkerZ>
         </Marker>
         <Marker>
             <MarkerX>1203</MarkerX>
             <MarkerY>1723</MarkerY>
             <MarkerZ>29</MarkerZ>
         </Marker>
         <Marker>
             <MarkerX>1114</MarkerX>
             <MarkerY>1717</MarkerY>
             <MarkerZ>29</MarkerZ>
         </Marker>
         <Marker>
             <MarkerX>980</MarkerX>
             <MarkerY>1706</MarkerY>
             <MarkerZ>33</MarkerZ>
         </Marker>
         <Marker>
             <MarkerX>1064</MarkerX>
             <MarkerY>1673</MarkerY>
             <MarkerZ>53</MarkerZ>
         </Marker>
         <Marker>
             <MarkerX>1050</MarkerX>
             <MarkerY>1624</MarkerY>
             <MarkerZ>53</MarkerZ>
         </Marker>
         <Marker>
             <MarkerX>991</MarkerX>
             <MarkerY>1600</MarkerY>
             <MarkerZ>65</MarkerZ>
         </Marker>
         <Marker>
             <MarkerX>994</MarkerX>
             <MarkerY>1802</MarkerY>
             <MarkerZ>65</MarkerZ>
         </Marker>
         <Marker>
             <MarkerX>1300</MarkerX>
             <MarkerY>1676</MarkerY>
             <MarkerZ>65</MarkerZ>
         </Marker>
         <Marker>
             <MarkerX>1268</MarkerX>
             <MarkerY>1598</MarkerY>
             <MarkerZ>65</MarkerZ>
         </Marker>
         <Marker>
             <MarkerX>1187</MarkerX>
             <MarkerY>2153</MarkerY>
             <MarkerZ>65</MarkerZ>
         </Marker>
         <Marker>
             <MarkerX>1258</MarkerX>
             <MarkerY>2191</MarkerY>
             <MarkerZ>65</MarkerZ>
         </Marker>
         <Marker>
             <MarkerX>1705</MarkerX>
             <MarkerY>2068</MarkerY>
             <MarkerZ>29</MarkerZ>
         </Marker>
         <Marker>
             <MarkerX>1760</MarkerX>
             <MarkerY>2114</MarkerY>
             <MarkerZ>29</MarkerZ>
         </Marker>
         <Marker>
             <MarkerX>1536</MarkerX>
             <MarkerY>1769</MarkerY>
             <MarkerZ>29</MarkerZ>
         </Marker>
         <Marker>
             <MarkerX>1593</MarkerX>
             <MarkerY>1795</MarkerY>
             <MarkerZ>29</MarkerZ>
         </Marker>
         <Marker>
             <MarkerX>1620</MarkerX>
             <MarkerY>1691</MarkerY>
             <MarkerZ>33</MarkerZ>
         </Marker>
         <Marker>
             <MarkerX>1822</MarkerX>
             <MarkerY>1607</MarkerY>
             <MarkerZ>33</MarkerZ>
         </Marker>
         <Marker>
             <MarkerX>1917</MarkerX>
             <MarkerY>1718</MarkerY>
             <MarkerZ>33</MarkerZ>
         </Marker>
         <Marker>
             <MarkerX>2017</MarkerX>
             <MarkerY>2125</MarkerY>
             <MarkerZ>37</MarkerZ>
         </Marker>
         <Marker>
             <MarkerX>2147</MarkerX>
             <MarkerY>1637</MarkerY>
             <MarkerZ>37</MarkerZ>
         </Marker>
         <Marker>
             <MarkerX>2242</MarkerX>
             <MarkerY>1675</MarkerY>
             <MarkerZ>37</MarkerZ>
         </Marker>
         <Marker>
             <MarkerX>1779</MarkerX>
             <MarkerY>1623</MarkerY>
             <MarkerZ>53</MarkerZ>
         </Marker>
         <Marker>
             <MarkerX>2069</MarkerX>
             <MarkerY>1577</MarkerY>
             <MarkerZ>53</MarkerZ>
         </Marker>
         <Marker>
             <MarkerX>1794</MarkerX>
             <MarkerY>1875</MarkerY>
             <MarkerZ>53</MarkerZ>
         </Marker>
         <Marker>
             <MarkerX>1872</MarkerX>
             <MarkerY>2228</MarkerY>
             <MarkerZ>57</MarkerZ>
         </Marker>
         <Marker>
             <MarkerX>2055</MarkerX>
             <MarkerY>1526</MarkerY>
             <MarkerZ>65</MarkerZ>
         </Marker>
         <Marker>
             <MarkerX>1383</MarkerX>
             <MarkerY>1590</MarkerY>
             <MarkerZ>69</MarkerZ>
         </Marker>
         <Marker>
             <MarkerX>836</MarkerX>
             <MarkerY>1749</MarkerY>
             <MarkerZ>61</MarkerZ>
         </Marker>
         <Marker>
             <MarkerX>708</MarkerX>
             <MarkerY>1514</MarkerY>
             <MarkerZ>61</MarkerZ>
         </Marker>
         <Marker>
             <MarkerX>1137</MarkerX>
             <MarkerY>1535</MarkerY>
             <MarkerZ>61</MarkerZ>
         </Marker>
         <Marker>
             <MarkerX>1175</MarkerX>
             <MarkerY>1510</MarkerY>
             <MarkerZ>61</MarkerZ>
         </Marker>
         <Marker>
             <MarkerX>1164</MarkerX>
             <MarkerY>1477</MarkerY>
             <MarkerZ>61</MarkerZ>
         </Marker>
         <Marker>
             <MarkerX>1318</MarkerX>
             <MarkerY>1458</MarkerY>
             <MarkerZ>61</MarkerZ>
         </Marker>
         <Marker>
             <MarkerX>1186</MarkerX>
             <MarkerY>1318</MarkerY>
             <MarkerZ>61</MarkerZ>
         </Marker>
         <Marker>
             <MarkerX>832</MarkerX>
             <MarkerY>1177</MarkerY>
             <MarkerZ>61</MarkerZ>
         </Marker>
         <Marker>
             <MarkerX>751</MarkerX>
             <MarkerY>1170</MarkerY>
             <MarkerZ>61</MarkerZ>
         </Marker>
         <Marker>
             <MarkerX>858</MarkerX>
             <MarkerY>1091</MarkerY>
             <MarkerZ>61</MarkerZ>
         </Marker>
         <Marker>
             <MarkerX>1226</MarkerX>
             <MarkerY>1093</MarkerY>
             <MarkerZ>61</MarkerZ>
         </Marker>
         <Marker>
             <MarkerX>629</MarkerX>
             <MarkerY>1392</MarkerY>
             <MarkerZ>61</MarkerZ>
         </Marker>
         <Marker>
             <MarkerX>658</MarkerX>
             <MarkerY>1418</MarkerY>
             <MarkerZ>61</MarkerZ>
         </Marker>
         <Marker>
             <MarkerX>621</MarkerX>
             <MarkerY>1445</MarkerY>
             <MarkerZ>61</MarkerZ>
         </Marker>
         <Marker>
             <MarkerX>484</MarkerX>
             <MarkerY>1049</MarkerY>
             <MarkerZ>61</MarkerZ>
         </Marker>
         <Marker>
             <MarkerX>749</MarkerX>
             <MarkerY>1567</MarkerY>
             <MarkerZ>65</MarkerZ>
         </Marker>
         <Marker>
             <MarkerX>850</MarkerX>
             <MarkerY>1790</MarkerY>
             <MarkerZ>65</MarkerZ>
         </Marker>
         <Marker>
             <MarkerX>1239</MarkerX>
             <MarkerY>1199</MarkerY>
             <MarkerZ>65</MarkerZ>
         </Marker>
         <Marker>
             <MarkerX>1261</MarkerX>
             <MarkerY>1580</MarkerY>
             <MarkerZ>65</MarkerZ>
         </Marker>
         <Marker>
             <MarkerX>564</MarkerX>
             <MarkerY>1358</MarkerY>
             <MarkerZ>69</MarkerZ>
         </Marker>
         <Marker>
             <MarkerX>1023</MarkerX>
             <MarkerY>1007</MarkerY>
             <MarkerZ>53</MarkerZ>
         </Marker>
         <Marker>
             <MarkerX>653</MarkerX>
             <MarkerY>1453</MarkerY>
             <MarkerZ>29</MarkerZ>
         </Marker>
         <Marker>
             <MarkerX>799</MarkerX>
             <MarkerY>1305</MarkerY>
             <MarkerZ>29</MarkerZ>
         </Marker>
         <Marker>
             <MarkerX>983</MarkerX>
             <MarkerY>1322</MarkerY>
             <MarkerZ>29</MarkerZ>
         </Marker>
         <Marker>
             <MarkerX>1105</MarkerX>
             <MarkerY>1295</MarkerY>
             <MarkerZ>29</MarkerZ>
         </Marker>
         <Marker>
             <MarkerX>1163</MarkerX>
             <MarkerY>1075</MarkerY>
             <MarkerZ>29</MarkerZ>
         </Marker>
         <Marker>
             <MarkerX>1133</MarkerX>
             <MarkerY>947</MarkerY>
             <MarkerZ>33</MarkerZ>
         </Marker>
         <Marker>
             <MarkerX>854</MarkerX>
             <MarkerY>888</MarkerY>
             <MarkerZ>33</MarkerZ>
         </Marker>
         <Marker>
             <MarkerX>767</MarkerX>
             <MarkerY>858</MarkerY>
             <MarkerZ>33</MarkerZ>
         </Marker>
         <Marker>
             <MarkerX>960</MarkerX>
             <MarkerY>864</MarkerY>
             <MarkerZ>57</MarkerZ>
         </Marker>
         <Marker>
             <MarkerX>1991</MarkerX>
             <MarkerY>1237</MarkerY>
             <MarkerZ>57</MarkerZ>
         </Marker>
         <Marker>
             <MarkerX>1937</MarkerX>
             <MarkerY>1357</MarkerY>
             <MarkerZ>57</MarkerZ>
         </Marker>
         <Marker>
             <MarkerX>1864</MarkerX>
             <MarkerY>1476</MarkerY>
             <MarkerZ>57</MarkerZ>
         </Marker>
         <Marker>
             <MarkerX>1885</MarkerX>
             <MarkerY>1595</MarkerY>
             <MarkerZ>57</MarkerZ>
         </Marker>
         <Marker>
             <MarkerX>1428</MarkerX>
             <MarkerY>1038</MarkerY>
             <MarkerZ>57</MarkerZ>
         </Marker>
         <Marker>
             <MarkerX>1359</MarkerX>
             <MarkerY>1064</MarkerY>
             <MarkerZ>57</MarkerZ>
         </Marker>
         <Marker>
             <MarkerX>1545</MarkerX>
             <MarkerY>1498</MarkerY>
             <MarkerZ>57</MarkerZ>
         </Marker>
         <Marker>
             <MarkerX>1798</MarkerX>
             <MarkerY>1296</MarkerY>
             <MarkerZ>65</MarkerZ>
         </Marker>
         <Marker>
             <MarkerX>1713</MarkerX>
             <MarkerY>1393</MarkerY>
             <MarkerZ>65</MarkerZ>
         </Marker>
         <Marker>
             <MarkerX>1648</MarkerX>
             <MarkerY>1211</MarkerY>
             <MarkerZ>65</MarkerZ>
         </Marker>
         <Marker>
             <MarkerX>1561</MarkerX>
             <MarkerY>1265</MarkerY>
             <MarkerZ>65</MarkerZ>
         </Marker>
         <Marker>
             <MarkerX>1620</MarkerX>
             <MarkerY>1365</MarkerY>
             <MarkerZ>65</MarkerZ>
         </Marker>
         <Marker>
             <MarkerX>1532</MarkerX>
             <MarkerY>978</MarkerY>
             <MarkerZ>65</MarkerZ>
         </Marker>
         <Marker>
             <MarkerX>1514</MarkerX>
             <MarkerY>1007</MarkerY>
             <MarkerZ>65</MarkerZ>
         </Marker>
         <Marker>
             <MarkerX>1237</MarkerX>
             <MarkerY>853</MarkerY>
             <MarkerZ>61</MarkerZ>
         </Marker>
         <Marker>
             <MarkerX>1345</MarkerX>
             <MarkerY>982</MarkerY>
             <MarkerZ>29</MarkerZ>
         </Marker>
         <Marker>
             <MarkerX>1495</MarkerX>
             <MarkerY>919</MarkerY>
             <MarkerZ>29</MarkerZ>
         </Marker>
         <Marker>
             <MarkerX>1703</MarkerX>
             <MarkerY>1229</MarkerY>
             <MarkerZ>29</MarkerZ>
         </Marker>
         <Marker>
             <MarkerX>1514</MarkerX>
             <MarkerY>1180</MarkerY>
             <MarkerZ>29</MarkerZ>
         </Marker>
         <Marker>
             <MarkerX>1561</MarkerX>
             <MarkerY>967</MarkerY>
             <MarkerZ>29</MarkerZ>
         </Marker>
         <Marker>
             <MarkerX>767</MarkerX>
             <MarkerY>608</MarkerY>
             <MarkerZ>61</MarkerZ>
         </Marker>
         <Marker>
             <MarkerX>2296</MarkerX>
             <MarkerY>1621</MarkerY>
             <MarkerZ>33</MarkerZ>
         </Marker>
         <Marker>
             <MarkerX>2330</MarkerX>
             <MarkerY>2052</MarkerY>
             <MarkerZ>49</MarkerZ>
         </Marker>
         <Marker>
             <MarkerX>2246</MarkerX>
             <MarkerY>1773</MarkerY>
             <MarkerZ>53</MarkerZ>
         </Marker>
         <Marker>
             <MarkerX>2338</MarkerX>
             <MarkerY>1783</MarkerY>
             <MarkerZ>53</MarkerZ>
         </Marker>
         <Marker>
             <MarkerX>2340</MarkerX>
             <MarkerY>1903</MarkerY>
             <MarkerZ>53</MarkerZ>
         </Marker>
         <Marker>
             <MarkerX>2381</MarkerX>
             <MarkerY>2057</MarkerY>
             <MarkerZ>65</MarkerZ>
         </Marker>
         <Marker>
             <MarkerX>2458</MarkerX>
             <MarkerY>1807</MarkerY>
             <MarkerZ>49</MarkerZ>
         </Marker>
         <Marker>
             <MarkerX>2509</MarkerX>
             <MarkerY>1801</MarkerY>
             <MarkerZ>49</MarkerZ>
         </Marker>
         <Marker>
             <MarkerX>2206</MarkerX>
             <MarkerY>1111</MarkerY>
             <MarkerZ>33</MarkerZ>
         </Marker>
         <Marker>
             <MarkerX>1921</MarkerX>
             <MarkerY>1169</MarkerY>
             <MarkerZ>53</MarkerZ>
         </Marker>
         <Marker>
             <MarkerX>1851</MarkerX>
             <MarkerY>916</MarkerY>
             <MarkerZ>53</MarkerZ>
         </Marker>
         <Marker>
             <MarkerX>1702</MarkerX>
             <MarkerY>993</MarkerY>
             <MarkerZ>65</MarkerZ>
         </Marker>
         <Marker>
             <MarkerX>1939</MarkerX>
             <MarkerY>1409</MarkerY>
             <MarkerZ>61</MarkerZ>
         </Marker>
         <Marker>
             <MarkerX>1285</MarkerX>
             <MarkerY>2172</MarkerY>
             <MarkerZ>41</MarkerZ>
         </Marker>
         <Marker>
             <MarkerX>1209</MarkerX>
             <MarkerY>2063</MarkerY>
             <MarkerZ>45</MarkerZ>
         </Marker>
         <Marker>
             <MarkerX>1060</MarkerX>
             <MarkerY>1723</MarkerY>
             <MarkerZ>57</MarkerZ>
         </Marker>
         <Marker>
             <MarkerX>794</MarkerX>
             <MarkerY>1631</MarkerY>
             <MarkerZ>61</MarkerZ>
         </Marker>
         <Marker>
             <MarkerX>847</MarkerX>
             <MarkerY>1546</MarkerY>
             <MarkerZ>37</MarkerZ>
         </Marker>
         <Marker>
             <MarkerX>823</MarkerX>
             <MarkerY>1119</MarkerY>
             <MarkerZ>29</MarkerZ>
         </Marker>
         <Marker>
             <MarkerX>897</MarkerX>
             <MarkerY>1060</MarkerY>
             <MarkerZ>29</MarkerZ>
         </Marker>
         <Marker>
             <MarkerX>669</MarkerX>
             <MarkerY>1058</MarkerY>
             <MarkerZ>29</MarkerZ>
         </Marker>
         <Marker>
             <MarkerX>532</MarkerX>
             <MarkerY>1060</MarkerY>
             <MarkerZ>25</MarkerZ>
         </Marker>
         <Marker>
             <MarkerX>586</MarkerX>
             <MarkerY>1054</MarkerY>
             <MarkerZ>25</MarkerZ>
         </Marker>
         <Marker>
             <MarkerX>700</MarkerX>
             <MarkerY>942</MarkerY>
             <MarkerZ>25</MarkerZ>
         </Marker>
         <Marker>
             <MarkerX>1006</MarkerX>
             <MarkerY>707</MarkerY>
             <MarkerZ>29</MarkerZ>
         </Marker>
         <Marker>
             <MarkerX>778</MarkerX>
             <MarkerY>912</MarkerY>
             <MarkerZ>33</MarkerZ>
         </Marker>
         <Marker>
             <MarkerX>1151</MarkerX>
             <MarkerY>846</MarkerY>
             <MarkerZ>69</MarkerZ>
         </Marker>
         <Marker>
             <MarkerX>960</MarkerX>
             <MarkerY>1007</MarkerY>
             <MarkerZ>69</MarkerZ>
         </Marker>
         <Marker>
             <MarkerX>1375</MarkerX>
             <MarkerY>538</MarkerY>
             <MarkerZ>57</MarkerZ>
         </Marker>
         <Marker>
             <MarkerX>793</MarkerX>
             <MarkerY>558</MarkerY>
             <MarkerZ>61</MarkerZ>
         </Marker>
     </Marker_Type>
     <Marker_Type><!-- Type 4: GCaMP+ PV++ CR++ -->
         <Type>4</Type>
         <Marker>
             <MarkerX>1280</MarkerX>
             <MarkerY>1806</MarkerY>
             <MarkerZ>29</MarkerZ>
         </Marker>
         <Marker>
             <MarkerX>1367</MarkerX>
             <MarkerY>1918</MarkerY>
             <MarkerZ>53</MarkerZ>
         </Marker>
         <Marker>
             <MarkerX>1288</MarkerX>
             <MarkerY>1900</MarkerY>
             <MarkerZ>41</MarkerZ>
         </Marker>
         <Marker>
             <MarkerX>2010</MarkerX>
             <MarkerY>2049</MarkerY>
             <MarkerZ>65</MarkerZ>
         </Marker>
         <Marker>
             <MarkerX>2102</MarkerX>
             <MarkerY>1699</MarkerY>
             <MarkerZ>65</MarkerZ>
         </Marker>
         <Marker>
             <MarkerX>1733</MarkerX>
             <MarkerY>1765</MarkerY>
             <MarkerZ>65</MarkerZ>
         </Marker>
         <Marker>
             <MarkerX>1143</MarkerX>
             <MarkerY>2081</MarkerY>
             <MarkerZ>61</MarkerZ>
         </Marker>
         <Marker>
             <MarkerX>740</MarkerX>
             <MarkerY>1410</MarkerY>
             <MarkerZ>61</MarkerZ>
         </Marker>
         <Marker>
             <MarkerX>789</MarkerX>
             <MarkerY>1407</MarkerY>
             <MarkerZ>61</MarkerZ>
         </Marker>
         <Marker>
             <MarkerX>876</MarkerX>
             <MarkerY>1458</MarkerY>
             <MarkerZ>61</MarkerZ>
         </Marker>
         <Marker>
             <MarkerX>819</MarkerX>
             <MarkerY>1254</MarkerY>
             <MarkerZ>61</MarkerZ>
         </Marker>
         <Marker>
             <MarkerX>783</MarkerX>
             <MarkerY>1169</MarkerY>
             <MarkerZ>61</MarkerZ>
         </Marker>
         <Marker>
             <MarkerX>1029</MarkerX>
             <MarkerY>1117</MarkerY>
             <MarkerZ>61</MarkerZ>
         </Marker>
         <Marker>
             <MarkerX>1130</MarkerX>
             <MarkerY>1113</MarkerY>
             <MarkerZ>61</MarkerZ>
         </Marker>
         <Marker>
             <MarkerX>1137</MarkerX>
             <MarkerY>1272</MarkerY>
             <MarkerZ>29</MarkerZ>
         </Marker>
         <Marker>
             <MarkerX>1003</MarkerX>
             <MarkerY>1012</MarkerY>
             <MarkerZ>29</MarkerZ>
         </Marker>
         <Marker>
             <MarkerX>1133</MarkerX>
             <MarkerY>1355</MarkerY>
             <MarkerZ>29</MarkerZ>
         </Marker>
         <Marker>
             <MarkerX>742</MarkerX>
             <MarkerY>894</MarkerY>
             <MarkerZ>33</MarkerZ>
         </Marker>
         <Marker>
             <MarkerX>556</MarkerX>
             <MarkerY>1038</MarkerY>
             <MarkerZ>33</MarkerZ>
         </Marker>
         <Marker>
             <MarkerX>896</MarkerX>
             <MarkerY>825</MarkerY>
             <MarkerZ>33</MarkerZ>
         </Marker>
         <Marker>
             <MarkerX>1061</MarkerX>
             <MarkerY>854</MarkerY>
             <MarkerZ>33</MarkerZ>
         </Marker>
         <Marker>
             <MarkerX>986</MarkerX>
             <MarkerY>886</MarkerY>
             <MarkerZ>53</MarkerZ>
         </Marker>
         <Marker>
             <MarkerX>1080</MarkerX>
             <MarkerY>833</MarkerY>
             <MarkerZ>57</MarkerZ>
         </Marker>
         <Marker>
             <MarkerX>1409</MarkerX>
             <MarkerY>1093</MarkerY>
             <MarkerZ>49</MarkerZ>
         </Marker>
         <Marker>
             <MarkerX>1401</MarkerX>
             <MarkerY>1147</MarkerY>
             <MarkerZ>29</MarkerZ>
         </Marker>
         <Marker>
             <MarkerX>1663</MarkerX>
             <MarkerY>847</MarkerY>
             <MarkerZ>29</MarkerZ>
         </Marker>
         <Marker>
             <MarkerX>1367</MarkerX>
             <MarkerY>927</MarkerY>
             <MarkerZ>33</MarkerZ>
         </Marker>
         <Marker>
             <MarkerX>1250</MarkerX>
             <MarkerY>795</MarkerY>
             <MarkerZ>29</MarkerZ>
         </Marker>
         <Marker>
             <MarkerX>1180</MarkerX>
             <MarkerY>677</MarkerY>
             <MarkerZ>49</MarkerZ>
         </Marker>
         <Marker>
             <MarkerX>2445</MarkerX>
             <MarkerY>1850</MarkerY>
             <MarkerZ>49</MarkerZ>
         </Marker>
         <Marker>
             <MarkerX>2018</MarkerX>
             <MarkerY>1337</MarkerY>
             <MarkerZ>33</MarkerZ>
         </Marker>
         <Marker>
             <MarkerX>2397</MarkerX>
             <MarkerY>1271</MarkerY>
             <MarkerZ>37</MarkerZ>
         </Marker>
         <Marker>
             <MarkerX>1852</MarkerX>
             <MarkerY>1460</MarkerY>
             <MarkerZ>37</MarkerZ>
         </Marker>
         <Marker>
             <MarkerX>1938</MarkerX>
             <MarkerY>2035</MarkerY>
             <MarkerZ>53</MarkerZ>
         </Marker>
         <Marker>
             <MarkerX>2329</MarkerX>
             <MarkerY>1944</MarkerY>
             <MarkerZ>57</MarkerZ>
         </Marker>
         <Marker>
             <MarkerX>2768</MarkerX>
             <MarkerY>1484</MarkerY>
             <MarkerZ>41</MarkerZ>
         </Marker>
         <Marker>
             <MarkerX>2160</MarkerX>
             <MarkerY>1185</MarkerY>
             <MarkerZ>53</MarkerZ>
         </Marker>
         <Marker>
             <MarkerX>2153</MarkerX>
             <MarkerY>1097</MarkerY>
             <MarkerZ>53</MarkerZ>
         </Marker>
         <Marker>
             <MarkerX>1995</MarkerX>
             <MarkerY>888</MarkerY>
             <MarkerZ>29</MarkerZ>
         </Marker>
         <Marker>
             <MarkerX>1951</MarkerX>
             <MarkerY>916</MarkerY>
             <MarkerZ>29</MarkerZ>
         </Marker>
         <Marker>
             <MarkerX>1994</MarkerX>
             <MarkerY>958</MarkerY>
             <MarkerZ>29</MarkerZ>
         </Marker>
         <Marker>
             <MarkerX>1057</MarkerX>
             <MarkerY>806</MarkerY>
             <MarkerZ>25</MarkerZ>
         </Marker>
         <Marker>
             <MarkerX>998</MarkerX>
             <MarkerY>723</MarkerY>
             <MarkerZ>29</MarkerZ>
         </Marker>
         <Marker>
             <MarkerX>720</MarkerX>
             <MarkerY>1081</MarkerY>
             <MarkerZ>29</MarkerZ>
         </Marker>
         <Marker>
             <MarkerX>492</MarkerX>
             <MarkerY>423</MarkerY>
             <MarkerZ>37</MarkerZ>
         </Marker>
         <Marker>
             <MarkerX>496</MarkerX>
             <MarkerY>448</MarkerY>
             <MarkerZ>37</MarkerZ>
         </Marker>
     </Marker_Type>
     <Marker_Type><!-- Type 5: CR++ -->
         <Type>5</Type>
         <Marker>
             <MarkerX>563</MarkerX>
             <MarkerY>1170</MarkerY>
             <MarkerZ>26</MarkerZ>
         </Marker>
         <Marker>
             <MarkerX>622</MarkerX>
             <MarkerY>1238</MarkerY>
             <MarkerZ>26</MarkerZ>
         </Marker>
         <Marker>
             <MarkerX>801</MarkerX>
             <MarkerY>1163</MarkerY>
             <MarkerZ>26</MarkerZ>
         </Marker>
         <Marker>
             <MarkerX>694</MarkerX>
             <MarkerY>1205</MarkerY>
             <MarkerZ>26</MarkerZ>
         </Marker>
         <Marker>
             <MarkerX>1361</MarkerX>
             <MarkerY>742</MarkerY>
             <MarkerZ>26</MarkerZ>
         </Marker>
         <Marker>
             <MarkerX>721</MarkerX>
             <MarkerY>574</MarkerY>
             <MarkerZ>22</MarkerZ>
         </Marker>
         <Marker>
             <MarkerX>974</MarkerX>
             <MarkerY>551</MarkerY>
             <MarkerZ>22</MarkerZ>
         </Marker>
         <Marker>
             <MarkerX>890</MarkerX>
             <MarkerY>531</MarkerY>
             <MarkerZ>22</MarkerZ>
         </Marker>
         <Marker>
             <MarkerX>1251</MarkerX>
             <MarkerY>713</MarkerY>
             <MarkerZ>22</MarkerZ>
         </Marker>
         <Marker>
             <MarkerX>1171</MarkerX>
             <MarkerY>738</MarkerY>
             <MarkerZ>62</MarkerZ>
         </Marker>
         <Marker>
             <MarkerX>1143</MarkerX>
             <MarkerY>910</MarkerY>
             <MarkerZ>62</MarkerZ>
         </Marker>
         <Marker>
             <MarkerX>1145</MarkerX>
             <MarkerY>1009</MarkerY>
             <MarkerZ>62</MarkerZ>
         </Marker>
         <Marker>
             <MarkerX>1066</MarkerX>
             <MarkerY>923</MarkerY>
             <MarkerZ>62</MarkerZ>
         </Marker>
         <Marker>
             <MarkerX>1269</MarkerX>
             <MarkerY>438</MarkerY>
             <MarkerZ>62</MarkerZ>
         </Marker>
         <Marker>
             <MarkerX>1285</MarkerX>
             <MarkerY>535</MarkerY>
             <MarkerZ>62</MarkerZ>
         </Marker>
         <Marker>
             <MarkerX>1205</MarkerX>
             <MarkerY>517</MarkerY>
             <MarkerZ>62</MarkerZ>
         </Marker>
         <Marker>
             <MarkerX>955</MarkerX>
             <MarkerY>501</MarkerY>
             <MarkerZ>62</MarkerZ>
         </Marker>
         <Marker>
             <MarkerX>390</MarkerX>
             <MarkerY>705</MarkerY>
             <MarkerZ>62</MarkerZ>
         </Marker>
         <Marker>
             <MarkerX>742</MarkerX>
             <MarkerY>975</MarkerY>
             <MarkerZ>61</MarkerZ>
         </Marker>
         <Marker>
             <MarkerX>648</MarkerX>
             <MarkerY>992</MarkerY>
             <MarkerZ>61</MarkerZ>
         </Marker>
         <Marker>
             <MarkerX>1331</MarkerX>
             <MarkerY>922</MarkerY>
             <MarkerZ>65</MarkerZ>
         </Marker>
         <Marker>
             <MarkerX>1275</MarkerX>
             <MarkerY>964</MarkerY>
             <MarkerZ>65</MarkerZ>
         </Marker>
         <Marker>
             <MarkerX>1333</MarkerX>
             <MarkerY>964</MarkerY>
             <MarkerZ>65</MarkerZ>
         </Marker>
         <Marker>
             <MarkerX>1426</MarkerX>
             <MarkerY>604</MarkerY>
             <MarkerZ>53</MarkerZ>
         </Marker>
         <Marker>
             <MarkerX>1597</MarkerX>
             <MarkerY>566</MarkerY>
             <MarkerZ>53</MarkerZ>
         </Marker>
         <Marker>
             <MarkerX>1680</MarkerX>
             <MarkerY>792</MarkerY>
             <MarkerZ>53</MarkerZ>
         </Marker>
         <Marker>
             <MarkerX>1376</MarkerX>
             <MarkerY>1023</MarkerY>
             <MarkerZ>57</MarkerZ>
         </Marker>
         <Marker>
             <MarkerX>469</MarkerX>
             <MarkerY>1171</MarkerY>
             <MarkerZ>65</MarkerZ>
         </Marker>
         <Marker>
             <MarkerX>1184</MarkerX>
             <MarkerY>883</MarkerY>
             <MarkerZ>25</MarkerZ>
         </Marker>
         <Marker>
             <MarkerX>1209</MarkerX>
             <MarkerY>723</MarkerY>
             <MarkerZ>25</MarkerZ>
         </Marker>
         <Marker>
             <MarkerX>1073</MarkerX>
             <MarkerY>649</MarkerY>
             <MarkerZ>25</MarkerZ>
         </Marker>
         <Marker>
             <MarkerX>928</MarkerX>
             <MarkerY>622</MarkerY>
             <MarkerZ>25</MarkerZ>
         </Marker>
         <Marker>
             <MarkerX>563</MarkerX>
             <MarkerY>789</MarkerY>
             <MarkerZ>25</MarkerZ>
         </Marker>
         <Marker>
             <MarkerX>1312</MarkerX>
             <MarkerY>985</MarkerY>
             <MarkerZ>25</MarkerZ>
         </Marker>
         <Marker>
             <MarkerX>1356</MarkerX>
             <MarkerY>1032</MarkerY>
             <MarkerZ>25</MarkerZ>
         </Marker>
         <Marker>
             <MarkerX>1280</MarkerX>
             <MarkerY>1046</MarkerY>
             <MarkerZ>25</MarkerZ>
         </Marker>
         <Marker>
             <MarkerX>972</MarkerX>
             <MarkerY>1116</MarkerY>
             <MarkerZ>25</MarkerZ>
         </Marker>
         <Marker>
             <MarkerX>1221</MarkerX>
             <MarkerY>1242</MarkerY>
             <MarkerZ>25</MarkerZ>
         </Marker>
         <Marker>
             <MarkerX>1546</MarkerX>
             <MarkerY>1219</MarkerY>
             <MarkerZ>25</MarkerZ>
         </Marker>
         <Marker>
             <MarkerX>1632</MarkerX>
             <MarkerY>1201</MarkerY>
             <MarkerZ>25</MarkerZ>
         </Marker>
         <Marker>
             <MarkerX>1624</MarkerX>
             <MarkerY>1160</MarkerY>
             <MarkerZ>25</MarkerZ>
         </Marker>
         <Marker>
             <MarkerX>1687</MarkerX>
             <MarkerY>1120</MarkerY>
             <MarkerZ>25</MarkerZ>
         </Marker>
         <Marker>
             <MarkerX>1670</MarkerX>
             <MarkerY>1323</MarkerY>
             <MarkerZ>25</MarkerZ>
         </Marker>
         <Marker>
             <MarkerX>1898</MarkerX>
             <MarkerY>1214</MarkerY>
             <MarkerZ>29</MarkerZ>
         </Marker>
         <Marker>
             <MarkerX>1788</MarkerX>
             <MarkerY>1279</MarkerY>
             <MarkerZ>29</MarkerZ>
         </Marker>
         <Marker>
             <MarkerX>1205</MarkerX>
             <MarkerY>1115</MarkerY>
             <MarkerZ>53</MarkerZ>
         </Marker>
         <Marker>
             <MarkerX>1271</MarkerX>
             <MarkerY>1126</MarkerY>
             <MarkerZ>53</MarkerZ>
         </Marker>
         <Marker>
             <MarkerX>1097</MarkerX>
             <MarkerY>1274</MarkerY>
             <MarkerZ>53</MarkerZ>
         </Marker>
         <Marker>
             <MarkerX>1497</MarkerX>
             <MarkerY>1126</MarkerY>
             <MarkerZ>53</MarkerZ>
         </Marker>
         <Marker>
             <MarkerX>1516</MarkerX>
             <MarkerY>1085</MarkerY>
             <MarkerZ>53</MarkerZ>
         </Marker>
         <Marker>
             <MarkerX>1579</MarkerX>
             <MarkerY>1047</MarkerY>
             <MarkerZ>53</MarkerZ>
         </Marker>
         <Marker>
             <MarkerX>1660</MarkerX>
             <MarkerY>884</MarkerY>
             <MarkerZ>61</MarkerZ>
         </Marker>
         <Marker>
             <MarkerX>1629</MarkerX>
             <MarkerY>840</MarkerY>
             <MarkerZ>61</MarkerZ>
         </Marker>
         <Marker>
             <MarkerX>1656</MarkerX>
             <MarkerY>1258</MarkerY>
             <MarkerZ>65</MarkerZ>
         </Marker>
         <Marker>
             <MarkerX>1632</MarkerX>
             <MarkerY>1251</MarkerY>
             <MarkerZ>65</MarkerZ>
         </Marker>
         <Marker>
             <MarkerX>1509</MarkerX>
             <MarkerY>1266</MarkerY>
             <MarkerZ>65</MarkerZ>
         </Marker>
         <Marker>
             <MarkerX>1347</MarkerX>
             <MarkerY>1107</MarkerY>
             <MarkerZ>66</MarkerZ>
         </Marker>
         <Marker>
             <MarkerX>1361</MarkerX>
             <MarkerY>1087</MarkerY>
             <MarkerZ>66</MarkerZ>
         </Marker>
         <Marker>
             <MarkerX>984</MarkerX>
             <MarkerY>980</MarkerY>
             <MarkerZ>66</MarkerZ>
         </Marker>
         <Marker>
             <MarkerX>871</MarkerX>
             <MarkerY>760</MarkerY>
             <MarkerZ>66</MarkerZ>
         </Marker>
         <Marker>
             <MarkerX>930</MarkerX>
             <MarkerY>953</MarkerY>
             <MarkerZ>66</MarkerZ>
         </Marker>
         <Marker>
             <MarkerX>749</MarkerX>
             <MarkerY>1248</MarkerY>
             <MarkerZ>62</MarkerZ>
         </Marker>
         <Marker>
             <MarkerX>690</MarkerX>
             <MarkerY>1267</MarkerY>
             <MarkerZ>62</MarkerZ>
         </Marker>
         <Marker>
             <MarkerX>663</MarkerX>
             <MarkerY>1311</MarkerY>
             <MarkerZ>62</MarkerZ>
         </Marker>
         <Marker>
             <MarkerX>899</MarkerX>
             <MarkerY>1310</MarkerY>
             <MarkerZ>62</MarkerZ>
         </Marker>
         <Marker>
             <MarkerX>951</MarkerX>
             <MarkerY>1332</MarkerY>
             <MarkerZ>62</MarkerZ>
         </Marker>
         <Marker>
             <MarkerX>722</MarkerX>
             <MarkerY>1391</MarkerY>
             <MarkerZ>62</MarkerZ>
         </Marker>
         <Marker>
             <MarkerX>516</MarkerX>
             <MarkerY>1317</MarkerY>
             <MarkerZ>62</MarkerZ>
         </Marker>
         <Marker>
             <MarkerX>548</MarkerX>
             <MarkerY>1318</MarkerY>
             <MarkerZ>62</MarkerZ>
         </Marker>
         <Marker>
             <MarkerX>1226</MarkerX>
             <MarkerY>1364</MarkerY>
             <MarkerZ>70</MarkerZ>
         </Marker>
         <Marker>
             <MarkerX>1350</MarkerX>
             <MarkerY>1543</MarkerY>
             <MarkerZ>58</MarkerZ>
         </Marker>
         <Marker>
             <MarkerX>1378</MarkerX>
             <MarkerY>1516</MarkerY>
             <MarkerZ>58</MarkerZ>
         </Marker>
         <Marker>
             <MarkerX>1416</MarkerX>
             <MarkerY>1508</MarkerY>
             <MarkerZ>58</MarkerZ>
         </Marker>
         <Marker>
             <MarkerX>1393</MarkerX>
             <MarkerY>1473</MarkerY>
             <MarkerZ>58</MarkerZ>
         </Marker>
         <Marker>
             <MarkerX>1631</MarkerX>
             <MarkerY>1513</MarkerY>
             <MarkerZ>58</MarkerZ>
         </Marker>
         <Marker>
             <MarkerX>1682</MarkerX>
             <MarkerY>1524</MarkerY>
             <MarkerZ>58</MarkerZ>
         </Marker>
         <Marker>
             <MarkerX>1701</MarkerX>
             <MarkerY>1484</MarkerY>
             <MarkerZ>58</MarkerZ>
         </Marker>
         <Marker>
             <MarkerX>1725</MarkerX>
             <MarkerY>1503</MarkerY>
             <MarkerZ>58</MarkerZ>
         </Marker>
         <Marker>
             <MarkerX>1756</MarkerX>
             <MarkerY>1453</MarkerY>
             <MarkerZ>58</MarkerZ>
         </Marker>
         <Marker>
             <MarkerX>1743</MarkerX>
             <MarkerY>1420</MarkerY>
             <MarkerZ>58</MarkerZ>
         </Marker>
         <Marker>
             <MarkerX>1727</MarkerX>
             <MarkerY>1330</MarkerY>
             <MarkerZ>58</MarkerZ>
         </Marker>
         <Marker>
             <MarkerX>1810</MarkerX>
             <MarkerY>1113</MarkerY>
             <MarkerZ>58</MarkerZ>
         </Marker>
         <Marker>
             <MarkerX>1830</MarkerX>
             <MarkerY>1129</MarkerY>
             <MarkerZ>58</MarkerZ>
         </Marker>
         <Marker>
             <MarkerX>1880</MarkerX>
             <MarkerY>1172</MarkerY>
             <MarkerZ>58</MarkerZ>
         </Marker>
         <Marker>
             <MarkerX>1867</MarkerX>
             <MarkerY>1080</MarkerY>
             <MarkerZ>66</MarkerZ>
         </Marker>
         <Marker>
             <MarkerX>1904</MarkerX>
             <MarkerY>1304</MarkerY>
             <MarkerZ>66</MarkerZ>
         </Marker>
         <Marker>
             <MarkerX>1985</MarkerX>
             <MarkerY>1434</MarkerY>
             <MarkerZ>66</MarkerZ>
         </Marker>
         <Marker>
             <MarkerX>2035</MarkerX>
             <MarkerY>1437</MarkerY>
             <MarkerZ>66</MarkerZ>
         </Marker>
         <Marker>
             <MarkerX>2082</MarkerX>
             <MarkerY>1363</MarkerY>
             <MarkerZ>66</MarkerZ>
         </Marker>
         <Marker>
             <MarkerX>2047</MarkerX>
             <MarkerY>1335</MarkerY>
             <MarkerZ>66</MarkerZ>
         </Marker>
         <Marker>
             <MarkerX>2184</MarkerX>
             <MarkerY>1242</MarkerY>
             <MarkerZ>66</MarkerZ>
         </Marker>
         <Marker>
             <MarkerX>2096</MarkerX>
             <MarkerY>1221</MarkerY>
             <MarkerZ>66</MarkerZ>
         </Marker>
         <Marker>
             <MarkerX>1956</MarkerX>
             <MarkerY>1145</MarkerY>
             <MarkerZ>62</MarkerZ>
         </Marker>
         <Marker>
             <MarkerX>1897</MarkerX>
             <MarkerY>1489</MarkerY>
             <MarkerZ>62</MarkerZ>
         </Marker>
         <Marker>
             <MarkerX>1922</MarkerX>
             <MarkerY>1484</MarkerY>
             <MarkerZ>62</MarkerZ>
         </Marker>
         <Marker>
             <MarkerX>2050</MarkerX>
             <MarkerY>1513</MarkerY>
             <MarkerZ>62</MarkerZ>
         </Marker>
         <Marker>
             <MarkerX>2043</MarkerX>
             <MarkerY>1541</MarkerY>
             <MarkerZ>62</MarkerZ>
         </Marker>
         <Marker>
             <MarkerX>2341</MarkerX>
             <MarkerY>1455</MarkerY>
             <MarkerZ>62</MarkerZ>
         </Marker>
         <Marker>
             <MarkerX>2370</MarkerX>
             <MarkerY>1454</MarkerY>
             <MarkerZ>62</MarkerZ>
         </Marker>
         <Marker>
             <MarkerX>2317</MarkerX>
             <MarkerY>1424</MarkerY>
             <MarkerZ>62</MarkerZ>
         </Marker>
         <Marker>
             <MarkerX>2231</MarkerX>
             <MarkerY>1547</MarkerY>
             <MarkerZ>62</MarkerZ>
         </Marker>
         <Marker>
             <MarkerX>2174</MarkerX>
             <MarkerY>1488</MarkerY>
             <MarkerZ>62</MarkerZ>
         </Marker>
         <Marker>
             <MarkerX>2100</MarkerX>
             <MarkerY>1487</MarkerY>
             <MarkerZ>62</MarkerZ>
         </Marker>
         <Marker>
             <MarkerX>2593</MarkerX>
             <MarkerY>1528</MarkerY>
             <MarkerZ>62</MarkerZ>
         </Marker>
         <Marker>
             <MarkerX>2150</MarkerX>
             <MarkerY>1486</MarkerY>
             <MarkerZ>54</MarkerZ>
         </Marker>
         <Marker>
             <MarkerX>2135</MarkerX>
             <MarkerY>1516</MarkerY>
             <MarkerZ>54</MarkerZ>
         </Marker>
         <Marker>
             <MarkerX>2086</MarkerX>
             <MarkerY>1409</MarkerY>
             <MarkerZ>54</MarkerZ>
         </Marker>
         <Marker>
             <MarkerX>2234</MarkerX>
             <MarkerY>1307</MarkerY>
             <MarkerZ>54</MarkerZ>
         </Marker>
         <Marker>
             <MarkerX>2187</MarkerX>
             <MarkerY>1245</MarkerY>
             <MarkerZ>54</MarkerZ>
         </Marker>
         <Marker>
             <MarkerX>2137</MarkerX>
             <MarkerY>1267</MarkerY>
             <MarkerZ>54</MarkerZ>
         </Marker>
         <Marker>
             <MarkerX>2229</MarkerX>
             <MarkerY>1209</MarkerY>
             <MarkerZ>54</MarkerZ>
         </Marker>
         <Marker>
             <MarkerX>2199</MarkerX>
             <MarkerY>1173</MarkerY>
             <MarkerZ>54</MarkerZ>
         </Marker>
         <Marker>
             <MarkerX>2068</MarkerX>
             <MarkerY>1406</MarkerY>
             <MarkerZ>38</MarkerZ>
         </Marker>
         <Marker>
             <MarkerX>2214</MarkerX>
             <MarkerY>1311</MarkerY>
             <MarkerZ>38</MarkerZ>
         </Marker>
         <Marker>
             <MarkerX>2220</MarkerX>
             <MarkerY>1286</MarkerY>
             <MarkerZ>38</MarkerZ>
         </Marker>
         <Marker>
             <MarkerX>1782</MarkerX>
             <MarkerY>1513</MarkerY>
             <MarkerZ>30</MarkerZ>
         </Marker>
         <Marker>
             <MarkerX>1690</MarkerX>
             <MarkerY>1306</MarkerY>
             <MarkerZ>66</MarkerZ>
         </Marker>
         <Marker>
             <MarkerX>1649</MarkerX>
             <MarkerY>1467</MarkerY>
             <MarkerZ>66</MarkerZ>
         </Marker>
         <Marker>
             <MarkerX>2699</MarkerX>
             <MarkerY>1479</MarkerY>
             <MarkerZ>65</MarkerZ>
         </Marker>
         <Marker>
             <MarkerX>2530</MarkerX>
             <MarkerY>1597</MarkerY>
             <MarkerZ>65</MarkerZ>
         </Marker>
         <Marker>
             <MarkerX>2606</MarkerX>
             <MarkerY>1656</MarkerY>
             <MarkerZ>65</MarkerZ>
         </Marker>
         <Marker>
             <MarkerX>2716</MarkerX>
             <MarkerY>1680</MarkerY>
             <MarkerZ>65</MarkerZ>
         </Marker>
         <Marker>
             <MarkerX>2656</MarkerX>
             <MarkerY>1782</MarkerY>
             <MarkerZ>65</MarkerZ>
         </Marker>
         <Marker>
             <MarkerX>2284</MarkerX>
             <MarkerY>1881</MarkerY>
             <MarkerZ>61</MarkerZ>
         </Marker>
         <Marker>
             <MarkerX>2197</MarkerX>
             <MarkerY>1925</MarkerY>
             <MarkerZ>61</MarkerZ>
         </Marker>
         <Marker>
             <MarkerX>2248</MarkerX>
             <MarkerY>1914</MarkerY>
             <MarkerZ>61</MarkerZ>
         </Marker>
         <Marker>
             <MarkerX>2241</MarkerX>
             <MarkerY>2055</MarkerY>
             <MarkerZ>61</MarkerZ>
         </Marker>
         <Marker>
             <MarkerX>2318</MarkerX>
             <MarkerY>2080</MarkerY>
             <MarkerZ>61</MarkerZ>
         </Marker>
         <Marker>
             <MarkerX>2217</MarkerX>
             <MarkerY>2210</MarkerY>
             <MarkerZ>61</MarkerZ>
         </Marker>
         <Marker>
             <MarkerX>2279</MarkerX>
             <MarkerY>2208</MarkerY>
             <MarkerZ>61</MarkerZ>
         </Marker>
         <Marker>
             <MarkerX>2144</MarkerX>
             <MarkerY>2201</MarkerY>
             <MarkerZ>61</MarkerZ>
         </Marker>
         <Marker>
             <MarkerX>2146</MarkerX>
             <MarkerY>2161</MarkerY>
             <MarkerZ>61</MarkerZ>
         </Marker>
         <Marker>
             <MarkerX>1938</MarkerX>
             <MarkerY>2076</MarkerY>
             <MarkerZ>61</MarkerZ>
         </Marker>
         <Marker>
             <MarkerX>1963</MarkerX>
             <MarkerY>2074</MarkerY>
             <MarkerZ>61</MarkerZ>
         </Marker>
         <Marker>
             <MarkerX>1932</MarkerX>
             <MarkerY>2164</MarkerY>
             <MarkerZ>61</MarkerZ>
         </Marker>
         <Marker>
             <MarkerX>1952</MarkerX>
             <MarkerY>2194</MarkerY>
             <MarkerZ>61</MarkerZ>
         </Marker>
         <Marker>
             <MarkerX>1934</MarkerX>
             <MarkerY>2223</MarkerY>
             <MarkerZ>61</MarkerZ>
         </Marker>
         <Marker>
             <MarkerX>1941</MarkerX>
             <MarkerY>2256</MarkerY>
             <MarkerZ>61</MarkerZ>
         </Marker>
         <Marker>
             <MarkerX>1965</MarkerX>
             <MarkerY>2249</MarkerY>
             <MarkerZ>61</MarkerZ>
         </Marker>
         <Marker>
             <MarkerX>1978</MarkerX>
             <MarkerY>2231</MarkerY>
             <MarkerZ>61</MarkerZ>
         </Marker>
         <Marker>
             <MarkerX>1998</MarkerX>
             <MarkerY>2246</MarkerY>
             <MarkerZ>61</MarkerZ>
         </Marker>
         <Marker>
             <MarkerX>1906</MarkerX>
             <MarkerY>2276</MarkerY>
             <MarkerZ>61</MarkerZ>
         </Marker>
         <Marker>
             <MarkerX>1870</MarkerX>
             <MarkerY>2270</MarkerY>
             <MarkerZ>61</MarkerZ>
         </Marker>
         <Marker>
             <MarkerX>1834</MarkerX>
             <MarkerY>2262</MarkerY>
             <MarkerZ>61</MarkerZ>
         </Marker>
         <Marker>
             <MarkerX>2159</MarkerX>
             <MarkerY>1767</MarkerY>
             <MarkerZ>65</MarkerZ>
         </Marker>
         <Marker>
             <MarkerX>2174</MarkerX>
             <MarkerY>1746</MarkerY>
             <MarkerZ>65</MarkerZ>
         </Marker>
         <Marker>
             <MarkerX>2087</MarkerX>
             <MarkerY>1733</MarkerY>
             <MarkerZ>65</MarkerZ>
         </Marker>
         <Marker>
             <MarkerX>2089</MarkerX>
             <MarkerY>1768</MarkerY>
             <MarkerZ>65</MarkerZ>
         </Marker>
         <Marker>
             <MarkerX>2103</MarkerX>
             <MarkerY>1660</MarkerY>
             <MarkerZ>65</MarkerZ>
         </Marker>
         <Marker>
             <MarkerX>2142</MarkerX>
             <MarkerY>1606</MarkerY>
             <MarkerZ>65</MarkerZ>
         </Marker>
         <Marker>
             <MarkerX>2295</MarkerX>
             <MarkerY>1554</MarkerY>
             <MarkerZ>53</MarkerZ>
         </Marker>
         <Marker>
             <MarkerX>2278</MarkerX>
             <MarkerY>1572</MarkerY>
             <MarkerZ>53</MarkerZ>
         </Marker>
         <Marker>
             <MarkerX>2253</MarkerX>
             <MarkerY>1559</MarkerY>
             <MarkerZ>53</MarkerZ>
         </Marker>
         <Marker>
             <MarkerX>2169</MarkerX>
             <MarkerY>1655</MarkerY>
             <MarkerZ>49</MarkerZ>
         </Marker>
         <Marker>
             <MarkerX>2212</MarkerX>
             <MarkerY>1751</MarkerY>
             <MarkerZ>49</MarkerZ>
         </Marker>
         <Marker>
             <MarkerX>2268</MarkerX>
             <MarkerY>1799</MarkerY>
             <MarkerZ>49</MarkerZ>
         </Marker>
         <Marker>
             <MarkerX>2385</MarkerX>
             <MarkerY>1836</MarkerY>
             <MarkerZ>49</MarkerZ>
         </Marker>
         <Marker>
             <MarkerX>2396</MarkerX>
             <MarkerY>1812</MarkerY>
             <MarkerZ>49</MarkerZ>
         </Marker>
         <Marker>
             <MarkerX>2389</MarkerX>
             <MarkerY>1877</MarkerY>
             <MarkerZ>49</MarkerZ>
         </Marker>
         <Marker>
             <MarkerX>2319</MarkerX>
             <MarkerY>1856</MarkerY>
             <MarkerZ>49</MarkerZ>
         </Marker>
         <Marker>
             <MarkerX>2490</MarkerX>
             <MarkerY>1724</MarkerY>
             <MarkerZ>41</MarkerZ>
         </Marker>
         <Marker>
             <MarkerX>2468</MarkerX>
             <MarkerY>1692</MarkerY>
             <MarkerZ>41</MarkerZ>
         </Marker>
         <Marker>
             <MarkerX>2426</MarkerX>
             <MarkerY>1720</MarkerY>
             <MarkerZ>41</MarkerZ>
         </Marker>
         <Marker>
             <MarkerX>2251</MarkerX>
             <MarkerY>1648</MarkerY>
             <MarkerZ>29</MarkerZ>
         </Marker>
         <Marker>
             <MarkerX>2007</MarkerX>
             <MarkerY>1647</MarkerY>
             <MarkerZ>29</MarkerZ>
         </Marker>
         <Marker>
             <MarkerX>1910</MarkerX>
             <MarkerY>1675</MarkerY>
             <MarkerZ>29</MarkerZ>
         </Marker>
         <Marker>
             <MarkerX>1913</MarkerX>
             <MarkerY>1592</MarkerY>
             <MarkerZ>29</MarkerZ>
         </Marker>
         <Marker>
             <MarkerX>1833</MarkerX>
             <MarkerY>1571</MarkerY>
             <MarkerZ>29</MarkerZ>
         </Marker>
         <Marker>
             <MarkerX>2031</MarkerX>
             <MarkerY>1614</MarkerY>
             <MarkerZ>29</MarkerZ>
         </Marker>
         <Marker>
             <MarkerX>2023</MarkerX>
             <MarkerY>1551</MarkerY>
             <MarkerZ>29</MarkerZ>
         </Marker>
         <Marker>
             <MarkerX>1783</MarkerX>
             <MarkerY>1684</MarkerY>
             <MarkerZ>29</MarkerZ>
         </Marker>
         <Marker>
             <MarkerX>1668</MarkerX>
             <MarkerY>1582</MarkerY>
             <MarkerZ>29</MarkerZ>
         </Marker>
         <Marker>
             <MarkerX>1576</MarkerX>
             <MarkerY>1645</MarkerY>
             <MarkerZ>29</MarkerZ>
         </Marker>
         <Marker>
             <MarkerX>1471</MarkerX>
             <MarkerY>1550</MarkerY>
             <MarkerZ>29</MarkerZ>
         </Marker>
         <Marker>
             <MarkerX>1706</MarkerX>
             <MarkerY>1605</MarkerY>
             <MarkerZ>45</MarkerZ>
         </Marker>
         <Marker>
             <MarkerX>1687</MarkerX>
             <MarkerY>1624</MarkerY>
             <MarkerZ>45</MarkerZ>
         </Marker>
         <Marker>
             <MarkerX>1640</MarkerX>
             <MarkerY>1568</MarkerY>
             <MarkerZ>45</MarkerZ>
         </Marker>
         <Marker>
             <MarkerX>1646</MarkerX>
             <MarkerY>1594</MarkerY>
             <MarkerZ>45</MarkerZ>
         </Marker>
         <Marker>
             <MarkerX>1691</MarkerX>
             <MarkerY>1776</MarkerY>
             <MarkerZ>65</MarkerZ>
         </Marker>
         <Marker>
             <MarkerX>1672</MarkerX>
             <MarkerY>1827</MarkerY>
             <MarkerZ>65</MarkerZ>
         </Marker>
         <Marker>
             <MarkerX>1598</MarkerX>
             <MarkerY>1861</MarkerY>
             <MarkerZ>65</MarkerZ>
         </Marker>
         <Marker>
             <MarkerX>1474</MarkerX>
             <MarkerY>1925</MarkerY>
             <MarkerZ>73</MarkerZ>
         </Marker>
         <Marker>
             <MarkerX>1250</MarkerX>
             <MarkerY>2013</MarkerY>
             <MarkerZ>73</MarkerZ>
         </Marker>
         <Marker>
             <MarkerX>1443</MarkerX>
             <MarkerY>2313</MarkerY>
             <MarkerZ>73</MarkerZ>
         </Marker>
         <Marker>
             <MarkerX>1652</MarkerX>
             <MarkerY>2321</MarkerY>
             <MarkerZ>73</MarkerZ>
         </Marker>
         <Marker>
             <MarkerX>1663</MarkerX>
             <MarkerY>2277</MarkerY>
             <MarkerZ>73</MarkerZ>
         </Marker>
         <Marker>
             <MarkerX>1408</MarkerX>
             <MarkerY>2277</MarkerY>
             <MarkerZ>29</MarkerZ>
         </Marker>
         <Marker>
             <MarkerX>1416</MarkerX>
             <MarkerY>2232</MarkerY>
             <MarkerZ>29</MarkerZ>
         </Marker>
         <Marker>
             <MarkerX>1461</MarkerX>
             <MarkerY>2197</MarkerY>
             <MarkerZ>29</MarkerZ>
         </Marker>
         <Marker>
             <MarkerX>1602</MarkerX>
             <MarkerY>2148</MarkerY>
             <MarkerZ>29</MarkerZ>
         </Marker>
         <Marker>
             <MarkerX>1613</MarkerX>
             <MarkerY>1952</MarkerY>
             <MarkerZ>29</MarkerZ>
         </Marker>
         <Marker>
             <MarkerX>1793</MarkerX>
             <MarkerY>1908</MarkerY>
             <MarkerZ>29</MarkerZ>
         </Marker>
         <Marker>
             <MarkerX>1764</MarkerX>
             <MarkerY>1858</MarkerY>
             <MarkerZ>29</MarkerZ>
         </Marker>
         <Marker>
             <MarkerX>1677</MarkerX>
             <MarkerY>1748</MarkerY>
             <MarkerZ>29</MarkerZ>
         </Marker>
         <Marker>
             <MarkerX>1634</MarkerX>
             <MarkerY>1775</MarkerY>
             <MarkerZ>29</MarkerZ>
         </Marker>
         <Marker>
             <MarkerX>1612</MarkerX>
             <MarkerY>1772</MarkerY>
             <MarkerZ>29</MarkerZ>
         </Marker>
         <Marker>
             <MarkerX>1623</MarkerX>
             <MarkerY>1796</MarkerY>
             <MarkerZ>29</MarkerZ>
         </Marker>
         <Marker>
             <MarkerX>1496</MarkerX>
             <MarkerY>1947</MarkerY>
             <MarkerZ>29</MarkerZ>
         </Marker>
         <Marker>
             <MarkerX>1299</MarkerX>
             <MarkerY>1989</MarkerY>
             <MarkerZ>29</MarkerZ>
         </Marker>
         <Marker>
             <MarkerX>1230</MarkerX>
             <MarkerY>1953</MarkerY>
             <MarkerZ>29</MarkerZ>
         </Marker>
         <Marker>
             <MarkerX>2405</MarkerX>
             <MarkerY>1737</MarkerY>
             <MarkerZ>41</MarkerZ>
         </Marker>
         <Marker>
             <MarkerX>2157</MarkerX>
             <MarkerY>2032</MarkerY>
             <MarkerZ>41</MarkerZ>
         </Marker>
         <Marker>
             <MarkerX>2185</MarkerX>
             <MarkerY>2065</MarkerY>
             <MarkerZ>41</MarkerZ>
         </Marker>
         <Marker>
             <MarkerX>1372</MarkerX>
             <MarkerY>2189</MarkerY>
             <MarkerZ>73</MarkerZ>
         </Marker>
         <Marker>
             <MarkerX>1405</MarkerX>
             <MarkerY>2165</MarkerY>
             <MarkerZ>73</MarkerZ>
         </Marker>
         <Marker>
             <MarkerX>1448</MarkerX>
             <MarkerY>2125</MarkerY>
             <MarkerZ>73</MarkerZ>
         </Marker>
         <Marker>
             <MarkerX>1392</MarkerX>
             <MarkerY>2214</MarkerY>
             <MarkerZ>73</MarkerZ>
         </Marker>
         <Marker>
             <MarkerX>1399</MarkerX>
             <MarkerY>1866</MarkerY>
             <MarkerZ>69</MarkerZ>
         </Marker>
         <Marker>
             <MarkerX>1255</MarkerX>
             <MarkerY>1880</MarkerY>
             <MarkerZ>69</MarkerZ>
         </Marker>
         <Marker>
             <MarkerX>1375</MarkerX>
             <MarkerY>1722</MarkerY>
             <MarkerZ>69</MarkerZ>
         </Marker>
         <Marker>
             <MarkerX>1271</MarkerX>
             <MarkerY>1642</MarkerY>
             <MarkerZ>69</MarkerZ>
         </Marker>
         <Marker>
             <MarkerX>1281</MarkerX>
             <MarkerY>1977</MarkerY>
             <MarkerZ>65</MarkerZ>
         </Marker>
         <Marker>
             <MarkerX>1896</MarkerX>
             <MarkerY>2115</MarkerY>
             <MarkerZ>33</MarkerZ>
         </Marker>
         <Marker>
             <MarkerX>1977</MarkerX>
             <MarkerY>1915</MarkerY>
             <MarkerZ>29</MarkerZ>
         </Marker>
         <Marker>
             <MarkerX>931</MarkerX>
             <MarkerY>1995</MarkerY>
             <MarkerZ>69</MarkerZ>
         </Marker>
         <Marker>
             <MarkerX>1046</MarkerX>
             <MarkerY>2134</MarkerY>
             <MarkerZ>65</MarkerZ>
         </Marker>
         <Marker>
             <MarkerX>1026</MarkerX>
             <MarkerY>2109</MarkerY>
             <MarkerZ>65</MarkerZ>
         </Marker>
         <Marker>
             <MarkerX>1081</MarkerX>
             <MarkerY>2173</MarkerY>
             <MarkerZ>65</MarkerZ>
         </Marker>
         <Marker>
             <MarkerX>941</MarkerX>
             <MarkerY>1964</MarkerY>
             <MarkerZ>65</MarkerZ>
         </Marker>
         <Marker>
             <MarkerX>980</MarkerX>
             <MarkerY>1964</MarkerY>
             <MarkerZ>65</MarkerZ>
         </Marker>
         <Marker>
             <MarkerX>973</MarkerX>
             <MarkerY>1910</MarkerY>
             <MarkerZ>65</MarkerZ>
         </Marker>
         <Marker>
             <MarkerX>925</MarkerX>
             <MarkerY>1935</MarkerY>
             <MarkerZ>65</MarkerZ>
         </Marker>
         <Marker>
             <MarkerX>1007</MarkerX>
             <MarkerY>1900</MarkerY>
             <MarkerZ>65</MarkerZ>
         </Marker>
         <Marker>
             <MarkerX>857</MarkerX>
             <MarkerY>1899</MarkerY>
             <MarkerZ>65</MarkerZ>
         </Marker>
         <Marker>
             <MarkerX>916</MarkerX>
             <MarkerY>1900</MarkerY>
             <MarkerZ>57</MarkerZ>
         </Marker>
         <Marker>
             <MarkerX>892</MarkerX>
             <MarkerY>1889</MarkerY>
             <MarkerZ>57</MarkerZ>
         </Marker>
         <Marker>
             <MarkerX>927</MarkerX>
             <MarkerY>1861</MarkerY>
             <MarkerZ>57</MarkerZ>
         </Marker>
         <Marker>
             <MarkerX>999</MarkerX>
             <MarkerY>1837</MarkerY>
             <MarkerZ>57</MarkerZ>
         </Marker>
         <Marker>
             <MarkerX>1182</MarkerX>
             <MarkerY>1775</MarkerY>
             <MarkerZ>57</MarkerZ>
         </Marker>
         <Marker>
             <MarkerX>1157</MarkerX>
             <MarkerY>1852</MarkerY>
             <MarkerZ>57</MarkerZ>
         </Marker>
         <Marker>
             <MarkerX>1154</MarkerX>
             <MarkerY>1906</MarkerY>
             <MarkerZ>57</MarkerZ>
         </Marker>
         <Marker>
             <MarkerX>1111</MarkerX>
             <MarkerY>1902</MarkerY>
             <MarkerZ>57</MarkerZ>
         </Marker>
         <Marker>
             <MarkerX>1090</MarkerX>
             <MarkerY>1690</MarkerY>
             <MarkerZ>57</MarkerZ>
         </Marker>
         <Marker>
             <MarkerX>1147</MarkerX>
             <MarkerY>1583</MarkerY>
             <MarkerZ>57</MarkerZ>
         </Marker>
         <Marker>
             <MarkerX>1217</MarkerX>
             <MarkerY>1595</MarkerY>
             <MarkerZ>57</MarkerZ>
         </Marker>
         <Marker>
             <MarkerX>755</MarkerX>
             <MarkerY>1662</MarkerY>
             <MarkerZ>53</MarkerZ>
         </Marker>
         <Marker>
             <MarkerX>760</MarkerX>
             <MarkerY>1714</MarkerY>
             <MarkerZ>53</MarkerZ>
         </Marker>
         <Marker>
             <MarkerX>694</MarkerX>
             <MarkerY>1736</MarkerY>
             <MarkerZ>53</MarkerZ>
         </Marker>
         <Marker>
             <MarkerX>1099</MarkerX>
             <MarkerY>1564</MarkerY>
             <MarkerZ>33</MarkerZ>
         </Marker>
         <Marker>
             <MarkerX>1158</MarkerX>
             <MarkerY>1522</MarkerY>
             <MarkerZ>33</MarkerZ>
         </Marker>
         <Marker>
             <MarkerX>1020</MarkerX>
             <MarkerY>1526</MarkerY>
             <MarkerZ>33</MarkerZ>
         </Marker>
         <Marker>
             <MarkerX>1014</MarkerX>
             <MarkerY>1492</MarkerY>
             <MarkerZ>33</MarkerZ>
         </Marker>
         <Marker>
             <MarkerX>886</MarkerX>
             <MarkerY>1513</MarkerY>
             <MarkerZ>33</MarkerZ>
         </Marker>
         <Marker>
             <MarkerX>949</MarkerX>
             <MarkerY>1521</MarkerY>
             <MarkerZ>33</MarkerZ>
         </Marker>
         <Marker>
             <MarkerX>965</MarkerX>
             <MarkerY>1690</MarkerY>
             <MarkerZ>33</MarkerZ>
         </Marker>
         <Marker>
             <MarkerX>1031</MarkerX>
             <MarkerY>1660</MarkerY>
             <MarkerZ>33</MarkerZ>
         </Marker>
         <Marker>
             <MarkerX>1087</MarkerX>
             <MarkerY>1949</MarkerY>
             <MarkerZ>29</MarkerZ>
         </Marker>
         <Marker>
             <MarkerX>1197</MarkerX>
             <MarkerY>1938</MarkerY>
             <MarkerZ>29</MarkerZ>
         </Marker>
         <Marker>
             <MarkerX>879</MarkerX>
             <MarkerY>1577</MarkerY>
             <MarkerZ>65</MarkerZ>
         </Marker>
         <Marker>
             <MarkerX>1239</MarkerX>
             <MarkerY>1443</MarkerY>
             <MarkerZ>65</MarkerZ>
         </Marker>
     </Marker_Type>
     <Marker_Type><!-- Type 6: PV++ -->
         <Type>6</Type>
         <Marker>
             <MarkerX>1240</MarkerX>
             <MarkerY>1363</MarkerY>
             <MarkerZ>70</MarkerZ>
         </Marker>
         <Marker>
             <MarkerX>1520</MarkerX>
             <MarkerY>1377</MarkerY>
             <MarkerZ>66</MarkerZ>
         </Marker>
         <Marker>
             <MarkerX>1561</MarkerX>
             <MarkerY>1327</MarkerY>
             <MarkerZ>66</MarkerZ>
         </Marker>
         <Marker>
             <MarkerX>1681</MarkerX>
             <MarkerY>1061</MarkerY>
             <MarkerZ>66</MarkerZ>
         </Marker>
         <Marker>
             <MarkerX>1606</MarkerX>
             <MarkerY>826</MarkerY>
             <MarkerZ>66</MarkerZ>
         </Marker>
         <Marker>
             <MarkerX>1252</MarkerX>
             <MarkerY>675</MarkerY>
             <MarkerZ>58</MarkerZ>
         </Marker>
         <Marker>
             <MarkerX>1193</MarkerX>
             <MarkerY>788</MarkerY>
             <MarkerZ>62</MarkerZ>
         </Marker>
         <Marker>
             <MarkerX>885</MarkerX>
             <MarkerY>603</MarkerY>
             <MarkerZ>58</MarkerZ>
         </Marker>
         <Marker>
             <MarkerX>1115</MarkerX>
             <MarkerY>1398</MarkerY>
             <MarkerZ>66</MarkerZ>
         </Marker>
         <Marker>
             <MarkerX>1232</MarkerX>
             <MarkerY>1401</MarkerY>
             <MarkerZ>66</MarkerZ>
         </Marker>
         <Marker>
             <MarkerX>1033</MarkerX>
             <MarkerY>1224</MarkerY>
             <MarkerZ>66</MarkerZ>
         </Marker>
         <Marker>
             <MarkerX>976</MarkerX>
             <MarkerY>1075</MarkerY>
             <MarkerZ>66</MarkerZ>
         </Marker>
         <Marker>
             <MarkerX>896</MarkerX>
             <MarkerY>1110</MarkerY>
             <MarkerZ>30</MarkerZ>
         </Marker>
         <Marker>
             <MarkerX>1045</MarkerX>
             <MarkerY>1002</MarkerY>
             <MarkerZ>30</MarkerZ>
         </Marker>
         <Marker>
             <MarkerX>1219</MarkerX>
             <MarkerY>1098</MarkerY>
             <MarkerZ>30</MarkerZ>
         </Marker>
         <Marker>
             <MarkerX>1165</MarkerX>
             <MarkerY>1030</MarkerY>
             <MarkerZ>30</MarkerZ>
         </Marker>
         <Marker>
             <MarkerX>868</MarkerX>
             <MarkerY>1396</MarkerY>
             <MarkerZ>30</MarkerZ>
         </Marker>
         <Marker>
             <MarkerX>1304</MarkerX>
             <MarkerY>1399</MarkerY>
             <MarkerZ>30</MarkerZ>
         </Marker>
         <Marker>
             <MarkerX>1314</MarkerX>
             <MarkerY>1162</MarkerY>
             <MarkerZ>30</MarkerZ>
         </Marker>
         <Marker>
             <MarkerX>1457</MarkerX>
             <MarkerY>1093</MarkerY>
             <MarkerZ>30</MarkerZ>
         </Marker>
         <Marker>
             <MarkerX>1404</MarkerX>
             <MarkerY>1060</MarkerY>
             <MarkerZ>30</MarkerZ>
         </Marker>
         <Marker>
             <MarkerX>1414</MarkerX>
             <MarkerY>888</MarkerY>
             <MarkerZ>30</MarkerZ>
         </Marker>
         <Marker>
             <MarkerX>1263</MarkerX>
             <MarkerY>827</MarkerY>
             <MarkerZ>30</MarkerZ>
         </Marker>
         <Marker>
             <MarkerX>1727</MarkerX>
             <MarkerY>1350</MarkerY>
             <MarkerZ>34</MarkerZ>
         </Marker>
         <Marker>
             <MarkerX>1797</MarkerX>
             <MarkerY>1349</MarkerY>
             <MarkerZ>34</MarkerZ>
         </Marker>
         <Marker>
             <MarkerX>1855</MarkerX>
             <MarkerY>1273</MarkerY>
             <MarkerZ>34</MarkerZ>
         </Marker>
         <Marker>
             <MarkerX>1777</MarkerX>
             <MarkerY>1524</MarkerY>
             <MarkerZ>61</MarkerZ>
         </Marker>
         <Marker>
             <MarkerX>1870</MarkerX>
             <MarkerY>1515</MarkerY>
             <MarkerZ>61</MarkerZ>
         </Marker>
         <Marker>
             <MarkerX>2031</MarkerX>
             <MarkerY>1462</MarkerY>
             <MarkerZ>65</MarkerZ>
         </Marker>
         <Marker>
             <MarkerX>2069</MarkerX>
             <MarkerY>1288</MarkerY>
             <MarkerZ>65</MarkerZ>
         </Marker>
         <Marker>
             <MarkerX>2018</MarkerX>
             <MarkerY>1893</MarkerY>
             <MarkerZ>65</MarkerZ>
         </Marker>
         <Marker>
             <MarkerX>1802</MarkerX>
             <MarkerY>2288</MarkerY>
             <MarkerZ>69</MarkerZ>
         </Marker>
         <Marker>
             <MarkerX>1513</MarkerX>
             <MarkerY>1870</MarkerY>
             <MarkerZ>69</MarkerZ>
         </Marker>
         <Marker>
             <MarkerX>1532</MarkerX>
             <MarkerY>1637</MarkerY>
             <MarkerZ>69</MarkerZ>
         </Marker>
         <Marker>
             <MarkerX>1256</MarkerX>
             <MarkerY>2037</MarkerY>
             <MarkerZ>69</MarkerZ>
         </Marker>
         <Marker>
             <MarkerX>1852</MarkerX>
             <MarkerY>1867</MarkerY>
             <MarkerZ>65</MarkerZ>
         </Marker>
         <Marker>
             <MarkerX>2083</MarkerX>
             <MarkerY>1883</MarkerY>
             <MarkerZ>33</MarkerZ>
         </Marker>
         <Marker>
             <MarkerX>1967</MarkerX>
             <MarkerY>2186</MarkerY>
             <MarkerZ>33</MarkerZ>
         </Marker>
         <Marker>
             <MarkerX>2300</MarkerX>
             <MarkerY>1988</MarkerY>
             <MarkerZ>33</MarkerZ>
         </Marker>
         <Marker>
             <MarkerX>1617</MarkerX>
             <MarkerY>1868</MarkerY>
             <MarkerZ>33</MarkerZ>
         </Marker>
         <Marker>
             <MarkerX>1672</MarkerX>
             <MarkerY>1654</MarkerY>
             <MarkerZ>33</MarkerZ>
         </Marker>
         <Marker>
             <MarkerX>1308</MarkerX>
             <MarkerY>1799</MarkerY>
             <MarkerZ>33</MarkerZ>
         </Marker>
         <Marker>
             <MarkerX>2154</MarkerX>
             <MarkerY>1697</MarkerY>
             <MarkerZ>61</MarkerZ>
         </Marker>
         <Marker>
             <MarkerX>1950</MarkerX>
             <MarkerY>1532</MarkerY>
             <MarkerZ>65</MarkerZ>
         </Marker>
         <Marker>
             <MarkerX>2175</MarkerX>
             <MarkerY>1928</MarkerY>
             <MarkerZ>65</MarkerZ>
         </Marker>
         <Marker>
             <MarkerX>2277</MarkerX>
             <MarkerY>2109</MarkerY>
             <MarkerZ>61</MarkerZ>
         </Marker>
         <Marker>
             <MarkerX>1855</MarkerX>
             <MarkerY>2037</MarkerY>
             <MarkerZ>33</MarkerZ>
         </Marker>
         <Marker>
             <MarkerX>1146</MarkerX>
             <MarkerY>1618</MarkerY>
             <MarkerZ>57</MarkerZ>
         </Marker>
         <Marker>
             <MarkerX>918</MarkerX>
             <MarkerY>1544</MarkerY>
             <MarkerZ>69</MarkerZ>
         </Marker>
         <Marker>
             <MarkerX>1053</MarkerX>
             <MarkerY>1638</MarkerY>
             <MarkerZ>29</MarkerZ>
         </Marker>
         <Marker>
             <MarkerX>1214</MarkerX>
             <MarkerY>1431</MarkerY>
             <MarkerZ>29</MarkerZ>
         </Marker>
         <Marker>
             <MarkerX>1230</MarkerX>
             <MarkerY>1591</MarkerY>
             <MarkerZ>29</MarkerZ>
         </Marker>
         <Marker>
             <MarkerX>1037</MarkerX>
             <MarkerY>1549</MarkerY>
             <MarkerZ>57</MarkerZ>
         </Marker>
     </Marker_Type>
     <Marker_Type><!-- Type 7: CR++ PV++ -->
         <Type>7</Type>
         <Marker>
             <MarkerX>462</MarkerX>
             <MarkerY>897</MarkerY>
             <MarkerZ>61</MarkerZ>
         </Marker>
         <Marker>
             <MarkerX>477</MarkerX>
             <MarkerY>717</MarkerY>
             <MarkerZ>61</MarkerZ>
         </Marker>
         <Marker>
             <MarkerX>1238</MarkerX>
             <MarkerY>643</MarkerY>
             <MarkerZ>22</MarkerZ>
         </Marker>
         <Marker>
             <MarkerX>1237</MarkerX>
             <MarkerY>669</MarkerY>
             <MarkerZ>22</MarkerZ>
         </Marker>
         <Marker>
             <MarkerX>669</MarkerX>
             <MarkerY>869</MarkerY>
             <MarkerZ>22</MarkerZ>
         </Marker>
         <Marker>
             <MarkerX>1624</MarkerX>
             <MarkerY>815</MarkerY>
             <MarkerZ>53</MarkerZ>
         </Marker>
         <Marker>
             <MarkerX>1372</MarkerX>
             <MarkerY>1220</MarkerY>
             <MarkerZ>66</MarkerZ>
         </Marker>
         <Marker>
             <MarkerX>1963</MarkerX>
             <MarkerY>1458</MarkerY>
             <MarkerZ>66</MarkerZ>
         </Marker>
         <Marker>
             <MarkerX>2079</MarkerX>
             <MarkerY>1234</MarkerY>
             <MarkerZ>30</MarkerZ>
         </Marker>
         <Marker>
             <MarkerX>1930</MarkerX>
             <MarkerY>1236</MarkerY>
             <MarkerZ>30</MarkerZ>
         </Marker>
         <Marker>
             <MarkerX>1935</MarkerX>
             <MarkerY>1211</MarkerY>
             <MarkerZ>30</MarkerZ>
         </Marker>
         <Marker>
             <MarkerX>2235</MarkerX>
             <MarkerY>2131</MarkerY>
             <MarkerZ>61</MarkerZ>
         </Marker>
         <Marker>
             <MarkerX>1068</MarkerX>
             <MarkerY>2124</MarkerY>
             <MarkerZ>69</MarkerZ>
         </Marker>
         <Marker>
             <MarkerX>1099</MarkerX>
             <MarkerY>2187</MarkerY>
             <MarkerZ>65</MarkerZ>
         </Marker>
         <Marker>
             <MarkerX>1076</MarkerX>
             <MarkerY>1892</MarkerY>
             <MarkerZ>37</MarkerZ>
         </Marker>
     </Marker_Type>
 </Marker_Data>
</CellCounter_Marker_File>
