# Supplementary material for: Tonotopic and non-auditory organization of the mouse dorsal inferior colliculus revealed by two-photon imaging
Source: eLife. 2019 Oct 15;8:e49091. doi: 10.7554/eLife.49091 (PMC6834370; doi:10.7554/eLife.49091)
Supplement: Figure 1—source data 1. [file elife-49091-fig1-data1.zip › CellCounter_SourceData/CellCounter/Fig1_supp1-PV,CR/Gad2Ai96/CellType_18528_01B.txt]

Types of cells in: 18528-01B.tif

PV_CR_GCaMP

•	Type 1: GCaMP+
•	Type 2: GCaMP+ CR++
•	Type 3: GCaMP+ PV++
•	Type 4: GCaMP+ CR++ PV++
•	Type 5: GCaMP- CR++
•	Type 6: GCaMP- PV++
•	Type 7: GCaMP- CR++ PV++
