# Supplementary material for: Tonotopic and non-auditory organization of the mouse dorsal inferior colliculus revealed by two-photon imaging
Source: eLife. 2019 Oct 15;8:e49091. doi: 10.7554/eLife.49091 (PMC6834370; doi:10.7554/eLife.49091)
Supplement: Figure 1—source data 1. [file elife-49091-fig1-data1.zip › CellCounter_SourceData/CellCounter/Fig1_supp1-PV,CR/GP4x3/CellCounter_16173-05.xml]

<?xml version="1.0" encoding="UTF-8"?>
<CellCounter_Marker_File>
 <Image_Properties>
     <Image_Filename>16173-05.tif</Image_Filename>
 </Image_Properties>
 <Marker_Data>
     <Current_Type>2</Current_Type>
     <Marker_Type>
         <Type>1</Type>
         <Marker>
             <MarkerX>6745</MarkerX>
             <MarkerY>1687</MarkerY>
             <MarkerZ>1</MarkerZ>
         </Marker>
         <Marker>
             <MarkerX>6615</MarkerX>
             <MarkerY>1665</MarkerY>
             <MarkerZ>1</MarkerZ>
         </Marker>
         <Marker>
             <MarkerX>6923</MarkerX>
             <MarkerY>1797</MarkerY>
             <MarkerZ>1</MarkerZ>
         </Marker>
         <Marker>
             <MarkerX>7029</MarkerX>
             <MarkerY>1689</MarkerY>
             <MarkerZ>1</MarkerZ>
         </Marker>
         <Marker>
             <MarkerX>7015</MarkerX>
             <MarkerY>1817</MarkerY>
             <MarkerZ>1</MarkerZ>
         </Marker>
         <Marker>
             <MarkerX>7133</MarkerX>
             <MarkerY>1895</MarkerY>
             <MarkerZ>1</MarkerZ>
         </Marker>
         <Marker>
             <MarkerX>7125</MarkerX>
             <MarkerY>1837</MarkerY>
             <MarkerZ>1</MarkerZ>
         </Marker>
         <Marker>
             <MarkerX>6853</MarkerX>
             <MarkerY>2005</MarkerY>
             <MarkerZ>1</MarkerZ>
         </Marker>
         <Marker>
             <MarkerX>6899</MarkerX>
             <MarkerY>2053</MarkerY>
             <MarkerZ>1</MarkerZ>
         </Marker>
         <Marker>
             <MarkerX>7107</MarkerX>
             <MarkerY>1991</MarkerY>
             <MarkerZ>1</MarkerZ>
         </Marker>
         <Marker>
             <MarkerX>7111</MarkerX>
             <MarkerY>2061</MarkerY>
             <MarkerZ>1</MarkerZ>
         </Marker>
         <Marker>
             <MarkerX>7259</MarkerX>
             <MarkerY>1915</MarkerY>
             <MarkerZ>1</MarkerZ>
         </Marker>
         <Marker>
             <MarkerX>7107</MarkerX>
             <MarkerY>1479</MarkerY>
             <MarkerZ>1</MarkerZ>
         </Marker>
         <Marker>
             <MarkerX>7559</MarkerX>
             <MarkerY>2111</MarkerY>
             <MarkerZ>1</MarkerZ>
         </Marker>
         <Marker>
             <MarkerX>7575</MarkerX>
             <MarkerY>2289</MarkerY>
             <MarkerZ>1</MarkerZ>
         </Marker>
         <Marker>
             <MarkerX>7833</MarkerX>
             <MarkerY>2065</MarkerY>
             <MarkerZ>1</MarkerZ>
         </Marker>
         <Marker>
             <MarkerX>7465</MarkerX>
             <MarkerY>1341</MarkerY>
             <MarkerZ>1</MarkerZ>
         </Marker>
         <Marker>
             <MarkerX>7779</MarkerX>
             <MarkerY>1337</MarkerY>
             <MarkerZ>1</MarkerZ>
         </Marker>
         <Marker>
             <MarkerX>7493</MarkerX>
             <MarkerY>1211</MarkerY>
             <MarkerZ>1</MarkerZ>
         </Marker>
         <Marker>
             <MarkerX>7185</MarkerX>
             <MarkerY>1501</MarkerY>
             <MarkerZ>4</MarkerZ>
         </Marker>
         <Marker>
             <MarkerX>7019</MarkerX>
             <MarkerY>1495</MarkerY>
             <MarkerZ>4</MarkerZ>
         </Marker>
         <Marker>
             <MarkerX>6855</MarkerX>
             <MarkerY>1713</MarkerY>
             <MarkerZ>4</MarkerZ>
         </Marker>
         <Marker>
             <MarkerX>6823</MarkerX>
             <MarkerY>2171</MarkerY>
             <MarkerZ>4</MarkerZ>
         </Marker>
         <Marker>
             <MarkerX>7081</MarkerX>
             <MarkerY>2235</MarkerY>
             <MarkerZ>4</MarkerZ>
         </Marker>
         <Marker>
             <MarkerX>7173</MarkerX>
             <MarkerY>1369</MarkerY>
             <MarkerZ>7</MarkerZ>
         </Marker>
         <Marker>
             <MarkerX>7557</MarkerX>
             <MarkerY>1385</MarkerY>
             <MarkerZ>7</MarkerZ>
         </Marker>
         <Marker>
             <MarkerX>7767</MarkerX>
             <MarkerY>1671</MarkerY>
             <MarkerZ>7</MarkerZ>
         </Marker>
         <Marker>
             <MarkerX>7641</MarkerX>
             <MarkerY>1639</MarkerY>
             <MarkerZ>7</MarkerZ>
         </Marker>
         <Marker>
             <MarkerX>7059</MarkerX>
             <MarkerY>1091</MarkerY>
             <MarkerZ>7</MarkerZ>
         </Marker>
         <Marker>
             <MarkerX>6985</MarkerX>
             <MarkerY>1133</MarkerY>
             <MarkerZ>7</MarkerZ>
         </Marker>
         <Marker>
             <MarkerX>6987</MarkerX>
             <MarkerY>1205</MarkerY>
             <MarkerZ>10</MarkerZ>
         </Marker>
         <Marker>
             <MarkerX>7271</MarkerX>
             <MarkerY>1271</MarkerY>
             <MarkerZ>10</MarkerZ>
         </Marker>
         <Marker>
             <MarkerX>6547</MarkerX>
             <MarkerY>2207</MarkerY>
             <MarkerZ>10</MarkerZ>
         </Marker>
         <Marker>
             <MarkerX>6545</MarkerX>
             <MarkerY>2009</MarkerY>
             <MarkerZ>10</MarkerZ>
         </Marker>
         <Marker>
             <MarkerX>7415</MarkerX>
             <MarkerY>2051</MarkerY>
             <MarkerZ>10</MarkerZ>
         </Marker>
         <Marker>
             <MarkerX>7589</MarkerX>
             <MarkerY>2201</MarkerY>
             <MarkerZ>10</MarkerZ>
         </Marker>
         <Marker>
             <MarkerX>7433</MarkerX>
             <MarkerY>2125</MarkerY>
             <MarkerZ>13</MarkerZ>
         </Marker>
         <Marker>
             <MarkerX>7529</MarkerX>
             <MarkerY>2167</MarkerY>
             <MarkerZ>13</MarkerZ>
         </Marker>
         <Marker>
             <MarkerX>7925</MarkerX>
             <MarkerY>1841</MarkerY>
             <MarkerZ>13</MarkerZ>
         </Marker>
         <Marker>
             <MarkerX>7905</MarkerX>
             <MarkerY>2233</MarkerY>
             <MarkerZ>13</MarkerZ>
         </Marker>
         <Marker>
             <MarkerX>7875</MarkerX>
             <MarkerY>2149</MarkerY>
             <MarkerZ>13</MarkerZ>
         </Marker>
         <Marker>
             <MarkerX>6857</MarkerX>
             <MarkerY>1911</MarkerY>
             <MarkerZ>13</MarkerZ>
         </Marker>
         <Marker>
             <MarkerX>6651</MarkerX>
             <MarkerY>1779</MarkerY>
             <MarkerZ>13</MarkerZ>
         </Marker>
         <Marker>
             <MarkerX>6473</MarkerX>
             <MarkerY>1857</MarkerY>
             <MarkerZ>13</MarkerZ>
         </Marker>
         <Marker>
             <MarkerX>6711</MarkerX>
             <MarkerY>2297</MarkerY>
             <MarkerZ>13</MarkerZ>
         </Marker>
         <Marker>
             <MarkerX>6823</MarkerX>
             <MarkerY>1189</MarkerY>
             <MarkerZ>16</MarkerZ>
         </Marker>
         <Marker>
             <MarkerX>6689</MarkerX>
             <MarkerY>1053</MarkerY>
             <MarkerZ>16</MarkerZ>
         </Marker>
         <Marker>
             <MarkerX>7081</MarkerX>
             <MarkerY>1283</MarkerY>
             <MarkerZ>16</MarkerZ>
         </Marker>
         <Marker>
             <MarkerX>7525</MarkerX>
             <MarkerY>1299</MarkerY>
             <MarkerZ>16</MarkerZ>
         </Marker>
         <Marker>
             <MarkerX>7023</MarkerX>
             <MarkerY>2123</MarkerY>
             <MarkerZ>16</MarkerZ>
         </Marker>
         <Marker>
             <MarkerX>7231</MarkerX>
             <MarkerY>1921</MarkerY>
             <MarkerZ>16</MarkerZ>
         </Marker>
         <Marker>
             <MarkerX>7449</MarkerX>
             <MarkerY>2295</MarkerY>
             <MarkerZ>16</MarkerZ>
         </Marker>
         <Marker>
             <MarkerX>6721</MarkerX>
             <MarkerY>1753</MarkerY>
             <MarkerZ>16</MarkerZ>
         </Marker>
         <Marker>
             <MarkerX>6711</MarkerX>
             <MarkerY>1653</MarkerY>
             <MarkerZ>16</MarkerZ>
         </Marker>
         <Marker>
             <MarkerX>7067</MarkerX>
             <MarkerY>1491</MarkerY>
             <MarkerZ>19</MarkerZ>
         </Marker>
         <Marker>
             <MarkerX>7361</MarkerX>
             <MarkerY>1499</MarkerY>
             <MarkerZ>19</MarkerZ>
         </Marker>
         <Marker>
             <MarkerX>7379</MarkerX>
             <MarkerY>1431</MarkerY>
             <MarkerZ>19</MarkerZ>
         </Marker>
         <Marker>
             <MarkerX>7497</MarkerX>
             <MarkerY>1555</MarkerY>
             <MarkerZ>19</MarkerZ>
         </Marker>
         <Marker>
             <MarkerX>7207</MarkerX>
             <MarkerY>1475</MarkerY>
             <MarkerZ>19</MarkerZ>
         </Marker>
         <Marker>
             <MarkerX>7245</MarkerX>
             <MarkerY>2265</MarkerY>
             <MarkerZ>19</MarkerZ>
         </Marker>
         <Marker>
             <MarkerX>7263</MarkerX>
             <MarkerY>2047</MarkerY>
             <MarkerZ>19</MarkerZ>
         </Marker>
         <Marker>
             <MarkerX>7195</MarkerX>
             <MarkerY>2047</MarkerY>
             <MarkerZ>19</MarkerZ>
         </Marker>
         <Marker>
             <MarkerX>6831</MarkerX>
             <MarkerY>1763</MarkerY>
             <MarkerZ>19</MarkerZ>
         </Marker>
         <Marker>
             <MarkerX>6481</MarkerX>
             <MarkerY>1143</MarkerY>
             <MarkerZ>19</MarkerZ>
         </Marker>
         <Marker>
             <MarkerX>7383</MarkerX>
             <MarkerY>2097</MarkerY>
             <MarkerZ>19</MarkerZ>
         </Marker>
         <Marker>
             <MarkerX>7811</MarkerX>
             <MarkerY>2175</MarkerY>
             <MarkerZ>22</MarkerZ>
         </Marker>
         <Marker>
             <MarkerX>7549</MarkerX>
             <MarkerY>2297</MarkerY>
             <MarkerZ>22</MarkerZ>
         </Marker>
         <Marker>
             <MarkerX>7777</MarkerX>
             <MarkerY>2159</MarkerY>
             <MarkerZ>25</MarkerZ>
         </Marker>
         <Marker>
             <MarkerX>7241</MarkerX>
             <MarkerY>2017</MarkerY>
             <MarkerZ>25</MarkerZ>
         </Marker>
         <Marker>
             <MarkerX>6789</MarkerX>
             <MarkerY>2149</MarkerY>
             <MarkerZ>25</MarkerZ>
         </Marker>
         <Marker>
             <MarkerX>6593</MarkerX>
             <MarkerY>1759</MarkerY>
             <MarkerZ>25</MarkerZ>
         </Marker>
         <Marker>
             <MarkerX>6841</MarkerX>
             <MarkerY>1513</MarkerY>
             <MarkerZ>25</MarkerZ>
         </Marker>
         <Marker>
             <MarkerX>7335</MarkerX>
             <MarkerY>1283</MarkerY>
             <MarkerZ>25</MarkerZ>
         </Marker>
         <Marker>
             <MarkerX>7411</MarkerX>
             <MarkerY>1179</MarkerY>
             <MarkerZ>25</MarkerZ>
         </Marker>
         <Marker>
             <MarkerX>7469</MarkerX>
             <MarkerY>1145</MarkerY>
             <MarkerZ>25</MarkerZ>
         </Marker>
         <Marker>
             <MarkerX>7535</MarkerX>
             <MarkerY>1223</MarkerY>
             <MarkerZ>25</MarkerZ>
         </Marker>
         <Marker>
             <MarkerX>6705</MarkerX>
             <MarkerY>1927</MarkerY>
             <MarkerZ>28</MarkerZ>
         </Marker>
         <Marker>
             <MarkerX>7151</MarkerX>
             <MarkerY>1311</MarkerY>
             <MarkerZ>28</MarkerZ>
         </Marker>
         <Marker>
             <MarkerX>6685</MarkerX>
             <MarkerY>1183</MarkerY>
             <MarkerZ>28</MarkerZ>
         </Marker>
         <Marker>
             <MarkerX>6859</MarkerX>
             <MarkerY>1269</MarkerY>
             <MarkerZ>28</MarkerZ>
         </Marker>
         <Marker>
             <MarkerX>7615</MarkerX>
             <MarkerY>1885</MarkerY>
             <MarkerZ>28</MarkerZ>
         </Marker>
         <Marker>
             <MarkerX>7587</MarkerX>
             <MarkerY>1845</MarkerY>
             <MarkerZ>28</MarkerZ>
         </Marker>
         <Marker>
             <MarkerX>7833</MarkerX>
             <MarkerY>1575</MarkerY>
             <MarkerZ>28</MarkerZ>
         </Marker>
         <Marker>
             <MarkerX>7055</MarkerX>
             <MarkerY>2161</MarkerY>
             <MarkerZ>28</MarkerZ>
         </Marker>
         <Marker>
             <MarkerX>7639</MarkerX>
             <MarkerY>2167</MarkerY>
             <MarkerZ>28</MarkerZ>
         </Marker>
         <Marker>
             <MarkerX>7455</MarkerX>
             <MarkerY>2051</MarkerY>
             <MarkerZ>31</MarkerZ>
         </Marker>
         <Marker>
             <MarkerX>7301</MarkerX>
             <MarkerY>1345</MarkerY>
             <MarkerZ>31</MarkerZ>
         </Marker>
         <Marker>
             <MarkerX>7353</MarkerX>
             <MarkerY>2285</MarkerY>
             <MarkerZ>31</MarkerZ>
         </Marker>
         <Marker>
             <MarkerX>6869</MarkerX>
             <MarkerY>1397</MarkerY>
             <MarkerZ>28</MarkerZ>
         </Marker>
         <Marker>
             <MarkerX>7537</MarkerX>
             <MarkerY>1747</MarkerY>
             <MarkerZ>28</MarkerZ>
         </Marker>
         <Marker>
             <MarkerX>7521</MarkerX>
             <MarkerY>1375</MarkerY>
             <MarkerZ>28</MarkerZ>
         </Marker>
         <Marker>
             <MarkerX>6774</MarkerX>
             <MarkerY>1243</MarkerY>
             <MarkerZ>1</MarkerZ>
         </Marker>
         <Marker>
             <MarkerX>5894</MarkerX>
             <MarkerY>835</MarkerY>
             <MarkerZ>1</MarkerZ>
         </Marker>
         <Marker>
             <MarkerX>6388</MarkerX>
             <MarkerY>1689</MarkerY>
             <MarkerZ>1</MarkerZ>
         </Marker>
         <Marker>
             <MarkerX>6306</MarkerX>
             <MarkerY>1517</MarkerY>
             <MarkerZ>1</MarkerZ>
         </Marker>
         <Marker>
             <MarkerX>6020</MarkerX>
             <MarkerY>1569</MarkerY>
             <MarkerZ>1</MarkerZ>
         </Marker>
         <Marker>
             <MarkerX>5542</MarkerX>
             <MarkerY>1949</MarkerY>
             <MarkerZ>1</MarkerZ>
         </Marker>
         <Marker>
             <MarkerX>5738</MarkerX>
             <MarkerY>2057</MarkerY>
             <MarkerZ>1</MarkerZ>
         </Marker>
         <Marker>
             <MarkerX>5712</MarkerX>
             <MarkerY>1373</MarkerY>
             <MarkerZ>4</MarkerZ>
         </Marker>
         <Marker>
             <MarkerX>6920</MarkerX>
             <MarkerY>1803</MarkerY>
             <MarkerZ>4</MarkerZ>
         </Marker>
         <Marker>
             <MarkerX>6192</MarkerX>
             <MarkerY>1793</MarkerY>
             <MarkerZ>7</MarkerZ>
         </Marker>
         <Marker>
             <MarkerX>5856</MarkerX>
             <MarkerY>2041</MarkerY>
             <MarkerZ>7</MarkerZ>
         </Marker>
         <Marker>
             <MarkerX>5492</MarkerX>
             <MarkerY>1981</MarkerY>
             <MarkerZ>7</MarkerZ>
         </Marker>
         <Marker>
             <MarkerX>6204</MarkerX>
             <MarkerY>891</MarkerY>
             <MarkerZ>10</MarkerZ>
         </Marker>
         <Marker>
             <MarkerX>5934</MarkerX>
             <MarkerY>1147</MarkerY>
             <MarkerZ>10</MarkerZ>
         </Marker>
         <Marker>
             <MarkerX>5990</MarkerX>
             <MarkerY>1275</MarkerY>
             <MarkerZ>10</MarkerZ>
         </Marker>
         <Marker>
             <MarkerX>5766</MarkerX>
             <MarkerY>1195</MarkerY>
             <MarkerZ>10</MarkerZ>
         </Marker>
         <Marker>
             <MarkerX>5502</MarkerX>
             <MarkerY>1321</MarkerY>
             <MarkerZ>10</MarkerZ>
         </Marker>
         <Marker>
             <MarkerX>5860</MarkerX>
             <MarkerY>1601</MarkerY>
             <MarkerZ>10</MarkerZ>
         </Marker>
         <Marker>
             <MarkerX>5536</MarkerX>
             <MarkerY>1681</MarkerY>
             <MarkerZ>10</MarkerZ>
         </Marker>
         <Marker>
             <MarkerX>6078</MarkerX>
             <MarkerY>2055</MarkerY>
             <MarkerZ>10</MarkerZ>
         </Marker>
         <Marker>
             <MarkerX>5700</MarkerX>
             <MarkerY>1071</MarkerY>
             <MarkerZ>13</MarkerZ>
         </Marker>
         <Marker>
             <MarkerX>6150</MarkerX>
             <MarkerY>1895</MarkerY>
             <MarkerZ>13</MarkerZ>
         </Marker>
         <Marker>
             <MarkerX>6354</MarkerX>
             <MarkerY>1931</MarkerY>
             <MarkerZ>13</MarkerZ>
         </Marker>
         <Marker>
             <MarkerX>5480</MarkerX>
             <MarkerY>1929</MarkerY>
             <MarkerZ>13</MarkerZ>
         </Marker>
         <Marker>
             <MarkerX>5890</MarkerX>
             <MarkerY>1113</MarkerY>
             <MarkerZ>13</MarkerZ>
         </Marker>
         <Marker>
             <MarkerX>5500</MarkerX>
             <MarkerY>1513</MarkerY>
             <MarkerZ>16</MarkerZ>
         </Marker>
         <Marker>
             <MarkerX>5746</MarkerX>
             <MarkerY>1725</MarkerY>
             <MarkerZ>16</MarkerZ>
         </Marker>
         <Marker>
             <MarkerX>5512</MarkerX>
             <MarkerY>1831</MarkerY>
             <MarkerZ>16</MarkerZ>
         </Marker>
         <Marker>
             <MarkerX>6068</MarkerX>
             <MarkerY>911</MarkerY>
             <MarkerZ>16</MarkerZ>
         </Marker>
         <Marker>
             <MarkerX>5974</MarkerX>
             <MarkerY>1515</MarkerY>
             <MarkerZ>16</MarkerZ>
         </Marker>
         <Marker>
             <MarkerX>6082</MarkerX>
             <MarkerY>1197</MarkerY>
             <MarkerZ>16</MarkerZ>
         </Marker>
         <Marker>
             <MarkerX>6482</MarkerX>
             <MarkerY>931</MarkerY>
             <MarkerZ>19</MarkerZ>
         </Marker>
         <Marker>
             <MarkerX>5858</MarkerX>
             <MarkerY>1811</MarkerY>
             <MarkerZ>19</MarkerZ>
         </Marker>
         <Marker>
             <MarkerX>5676</MarkerX>
             <MarkerY>1733</MarkerY>
             <MarkerZ>19</MarkerZ>
         </Marker>
         <Marker>
             <MarkerX>6798</MarkerX>
             <MarkerY>891</MarkerY>
             <MarkerZ>22</MarkerZ>
         </Marker>
         <Marker>
             <MarkerX>6094</MarkerX>
             <MarkerY>1459</MarkerY>
             <MarkerZ>22</MarkerZ>
         </Marker>
         <Marker>
             <MarkerX>6198</MarkerX>
             <MarkerY>1443</MarkerY>
             <MarkerZ>22</MarkerZ>
         </Marker>
         <Marker>
             <MarkerX>5556</MarkerX>
             <MarkerY>1003</MarkerY>
             <MarkerZ>22</MarkerZ>
         </Marker>
         <Marker>
             <MarkerX>5656</MarkerX>
             <MarkerY>1643</MarkerY>
             <MarkerZ>22</MarkerZ>
         </Marker>
         <Marker>
             <MarkerX>6058</MarkerX>
             <MarkerY>1879</MarkerY>
             <MarkerZ>22</MarkerZ>
         </Marker>
         <Marker>
             <MarkerX>5584</MarkerX>
             <MarkerY>1037</MarkerY>
             <MarkerZ>25</MarkerZ>
         </Marker>
         <Marker>
             <MarkerX>5862</MarkerX>
             <MarkerY>1099</MarkerY>
             <MarkerZ>25</MarkerZ>
         </Marker>
         <Marker>
             <MarkerX>6574</MarkerX>
             <MarkerY>855</MarkerY>
             <MarkerZ>25</MarkerZ>
         </Marker>
         <Marker>
             <MarkerX>6246</MarkerX>
             <MarkerY>1725</MarkerY>
             <MarkerZ>25</MarkerZ>
         </Marker>
         <Marker>
             <MarkerX>6096</MarkerX>
             <MarkerY>1517</MarkerY>
             <MarkerZ>25</MarkerZ>
         </Marker>
         <Marker>
             <MarkerX>5866</MarkerX>
             <MarkerY>1491</MarkerY>
             <MarkerZ>25</MarkerZ>
         </Marker>
         <Marker>
             <MarkerX>5698</MarkerX>
             <MarkerY>1979</MarkerY>
             <MarkerZ>25</MarkerZ>
         </Marker>
         <Marker>
             <MarkerX>6036</MarkerX>
             <MarkerY>1023</MarkerY>
             <MarkerZ>28</MarkerZ>
         </Marker>
         <Marker>
             <MarkerX>5932</MarkerX>
             <MarkerY>941</MarkerY>
             <MarkerZ>28</MarkerZ>
         </Marker>
         <Marker>
             <MarkerX>5786</MarkerX>
             <MarkerY>869</MarkerY>
             <MarkerZ>28</MarkerZ>
         </Marker>
         <Marker>
             <MarkerX>5780</MarkerX>
             <MarkerY>1863</MarkerY>
             <MarkerZ>28</MarkerZ>
         </Marker>
         <Marker>
             <MarkerX>5912</MarkerX>
             <MarkerY>1765</MarkerY>
             <MarkerZ>28</MarkerZ>
         </Marker>
         <Marker>
             <MarkerX>6432</MarkerX>
             <MarkerY>2033</MarkerY>
             <MarkerZ>28</MarkerZ>
         </Marker>
         <Marker>
             <MarkerX>5472</MarkerX>
             <MarkerY>637</MarkerY>
             <MarkerZ>28</MarkerZ>
         </Marker>
         <Marker>
             <MarkerX>5518</MarkerX>
             <MarkerY>641</MarkerY>
             <MarkerZ>28</MarkerZ>
         </Marker>
         <Marker>
             <MarkerX>5636</MarkerX>
             <MarkerY>717</MarkerY>
             <MarkerZ>28</MarkerZ>
         </Marker>
         <Marker>
             <MarkerX>5594</MarkerX>
             <MarkerY>725</MarkerY>
             <MarkerZ>28</MarkerZ>
         </Marker>
         <Marker>
             <MarkerX>5252</MarkerX>
             <MarkerY>1157</MarkerY>
             <MarkerZ>28</MarkerZ>
         </Marker>
         <Marker>
             <MarkerX>4678</MarkerX>
             <MarkerY>839</MarkerY>
             <MarkerZ>28</MarkerZ>
         </Marker>
         <Marker>
             <MarkerX>4774</MarkerX>
             <MarkerY>871</MarkerY>
             <MarkerZ>28</MarkerZ>
         </Marker>
         <Marker>
             <MarkerX>4860</MarkerX>
             <MarkerY>825</MarkerY>
             <MarkerZ>28</MarkerZ>
         </Marker>
         <Marker>
             <MarkerX>4340</MarkerX>
             <MarkerY>989</MarkerY>
             <MarkerZ>28</MarkerZ>
         </Marker>
         <Marker>
             <MarkerX>4354</MarkerX>
             <MarkerY>1519</MarkerY>
             <MarkerZ>28</MarkerZ>
         </Marker>
         <Marker>
             <MarkerX>4480</MarkerX>
             <MarkerY>1627</MarkerY>
             <MarkerZ>28</MarkerZ>
         </Marker>
         <Marker>
             <MarkerX>4614</MarkerX>
             <MarkerY>1773</MarkerY>
             <MarkerZ>28</MarkerZ>
         </Marker>
         <Marker>
             <MarkerX>5004</MarkerX>
             <MarkerY>1499</MarkerY>
             <MarkerZ>28</MarkerZ>
         </Marker>
         <Marker>
             <MarkerX>4848</MarkerX>
             <MarkerY>1211</MarkerY>
             <MarkerZ>28</MarkerZ>
         </Marker>
         <Marker>
             <MarkerX>5234</MarkerX>
             <MarkerY>1613</MarkerY>
             <MarkerZ>28</MarkerZ>
         </Marker>
         <Marker>
             <MarkerX>5270</MarkerX>
             <MarkerY>1555</MarkerY>
             <MarkerZ>28</MarkerZ>
         </Marker>
         <Marker>
             <MarkerX>5028</MarkerX>
             <MarkerY>1783</MarkerY>
             <MarkerZ>28</MarkerZ>
         </Marker>
         <Marker>
             <MarkerX>4484</MarkerX>
             <MarkerY>1131</MarkerY>
             <MarkerZ>28</MarkerZ>
         </Marker>
         <Marker>
             <MarkerX>4288</MarkerX>
             <MarkerY>701</MarkerY>
             <MarkerZ>28</MarkerZ>
         </Marker>
         <Marker>
             <MarkerX>4282</MarkerX>
             <MarkerY>657</MarkerY>
             <MarkerZ>28</MarkerZ>
         </Marker>
         <Marker>
             <MarkerX>4346</MarkerX>
             <MarkerY>557</MarkerY>
             <MarkerZ>28</MarkerZ>
         </Marker>
         <Marker>
             <MarkerX>3908</MarkerX>
             <MarkerY>813</MarkerY>
             <MarkerZ>28</MarkerZ>
         </Marker>
         <Marker>
             <MarkerX>4196</MarkerX>
             <MarkerY>1117</MarkerY>
             <MarkerZ>28</MarkerZ>
         </Marker>
         <Marker>
             <MarkerX>4144</MarkerX>
             <MarkerY>1587</MarkerY>
             <MarkerZ>28</MarkerZ>
         </Marker>
         <Marker>
             <MarkerX>3842</MarkerX>
             <MarkerY>1649</MarkerY>
             <MarkerZ>28</MarkerZ>
         </Marker>
         <Marker>
             <MarkerX>3590</MarkerX>
             <MarkerY>1577</MarkerY>
             <MarkerZ>28</MarkerZ>
         </Marker>
         <Marker>
             <MarkerX>3688</MarkerX>
             <MarkerY>1363</MarkerY>
             <MarkerZ>28</MarkerZ>
         </Marker>
         <Marker>
             <MarkerX>3682</MarkerX>
             <MarkerY>1415</MarkerY>
             <MarkerZ>28</MarkerZ>
         </Marker>
         <Marker>
             <MarkerX>3236</MarkerX>
             <MarkerY>1341</MarkerY>
             <MarkerZ>28</MarkerZ>
         </Marker>
         <Marker>
             <MarkerX>3058</MarkerX>
             <MarkerY>1413</MarkerY>
             <MarkerZ>28</MarkerZ>
         </Marker>
         <Marker>
             <MarkerX>3070</MarkerX>
             <MarkerY>1525</MarkerY>
             <MarkerZ>28</MarkerZ>
         </Marker>
         <Marker>
             <MarkerX>3104</MarkerX>
             <MarkerY>1491</MarkerY>
             <MarkerZ>28</MarkerZ>
         </Marker>
         <Marker>
             <MarkerX>3398</MarkerX>
             <MarkerY>1623</MarkerY>
             <MarkerZ>31</MarkerZ>
         </Marker>
         <Marker>
             <MarkerX>3102</MarkerX>
             <MarkerY>1683</MarkerY>
             <MarkerZ>31</MarkerZ>
         </Marker>
         <Marker>
             <MarkerX>4146</MarkerX>
             <MarkerY>1021</MarkerY>
             <MarkerZ>31</MarkerZ>
         </Marker>
         <Marker>
             <MarkerX>4058</MarkerX>
             <MarkerY>999</MarkerY>
             <MarkerZ>31</MarkerZ>
         </Marker>
         <Marker>
             <MarkerX>3882</MarkerX>
             <MarkerY>609</MarkerY>
             <MarkerZ>31</MarkerZ>
         </Marker>
         <Marker>
             <MarkerX>3854</MarkerX>
             <MarkerY>663</MarkerY>
             <MarkerZ>31</MarkerZ>
         </Marker>
         <Marker>
             <MarkerX>3990</MarkerX>
             <MarkerY>653</MarkerY>
             <MarkerZ>31</MarkerZ>
         </Marker>
         <Marker>
             <MarkerX>3446</MarkerX>
             <MarkerY>751</MarkerY>
             <MarkerZ>31</MarkerZ>
         </Marker>
         <Marker>
             <MarkerX>3176</MarkerX>
             <MarkerY>859</MarkerY>
             <MarkerZ>31</MarkerZ>
         </Marker>
         <Marker>
             <MarkerX>3070</MarkerX>
             <MarkerY>947</MarkerY>
             <MarkerZ>31</MarkerZ>
         </Marker>
         <Marker>
             <MarkerX>3888</MarkerX>
             <MarkerY>1205</MarkerY>
             <MarkerZ>31</MarkerZ>
         </Marker>
         <Marker>
             <MarkerX>3200</MarkerX>
             <MarkerY>1433</MarkerY>
             <MarkerZ>31</MarkerZ>
         </Marker>
         <Marker>
             <MarkerX>3380</MarkerX>
             <MarkerY>1259</MarkerY>
             <MarkerZ>31</MarkerZ>
         </Marker>
         <Marker>
             <MarkerX>3724</MarkerX>
             <MarkerY>1363</MarkerY>
             <MarkerZ>31</MarkerZ>
         </Marker>
         <Marker>
             <MarkerX>3150</MarkerX>
             <MarkerY>819</MarkerY>
             <MarkerZ>25</MarkerZ>
         </Marker>
         <Marker>
             <MarkerX>3160</MarkerX>
             <MarkerY>1733</MarkerY>
             <MarkerZ>25</MarkerZ>
         </Marker>
         <Marker>
             <MarkerX>3404</MarkerX>
             <MarkerY>1211</MarkerY>
             <MarkerZ>22</MarkerZ>
         </Marker>
         <Marker>
             <MarkerX>3386</MarkerX>
             <MarkerY>1039</MarkerY>
             <MarkerZ>22</MarkerZ>
         </Marker>
         <Marker>
             <MarkerX>3056</MarkerX>
             <MarkerY>1219</MarkerY>
             <MarkerZ>22</MarkerZ>
         </Marker>
         <Marker>
             <MarkerX>3590</MarkerX>
             <MarkerY>1379</MarkerY>
             <MarkerZ>22</MarkerZ>
         </Marker>
         <Marker>
             <MarkerX>3624</MarkerX>
             <MarkerY>1321</MarkerY>
             <MarkerZ>22</MarkerZ>
         </Marker>
         <Marker>
             <MarkerX>3948</MarkerX>
             <MarkerY>1455</MarkerY>
             <MarkerZ>22</MarkerZ>
         </Marker>
         <Marker>
             <MarkerX>4130</MarkerX>
             <MarkerY>603</MarkerY>
             <MarkerZ>22</MarkerZ>
         </Marker>
         <Marker>
             <MarkerX>4024</MarkerX>
             <MarkerY>591</MarkerY>
             <MarkerZ>22</MarkerZ>
         </Marker>
         <Marker>
             <MarkerX>3402</MarkerX>
             <MarkerY>1287</MarkerY>
             <MarkerZ>19</MarkerZ>
         </Marker>
         <Marker>
             <MarkerX>3330</MarkerX>
             <MarkerY>1001</MarkerY>
             <MarkerZ>19</MarkerZ>
         </Marker>
         <Marker>
             <MarkerX>4304</MarkerX>
             <MarkerY>1155</MarkerY>
             <MarkerZ>16</MarkerZ>
         </Marker>
         <Marker>
             <MarkerX>4274</MarkerX>
             <MarkerY>1049</MarkerY>
             <MarkerZ>16</MarkerZ>
         </Marker>
         <Marker>
             <MarkerX>4446</MarkerX>
             <MarkerY>1405</MarkerY>
             <MarkerZ>16</MarkerZ>
         </Marker>
         <Marker>
             <MarkerX>3938</MarkerX>
             <MarkerY>951</MarkerY>
             <MarkerZ>16</MarkerZ>
         </Marker>
         <Marker>
             <MarkerX>4370</MarkerX>
             <MarkerY>843</MarkerY>
             <MarkerZ>16</MarkerZ>
         </Marker>
         <Marker>
             <MarkerX>3100</MarkerX>
             <MarkerY>1219</MarkerY>
             <MarkerZ>16</MarkerZ>
         </Marker>
         <Marker>
             <MarkerX>3354</MarkerX>
             <MarkerY>1631</MarkerY>
             <MarkerZ>16</MarkerZ>
         </Marker>
         <Marker>
             <MarkerX>4050</MarkerX>
             <MarkerY>1549</MarkerY>
             <MarkerZ>16</MarkerZ>
         </Marker>
         <Marker>
             <MarkerX>3606</MarkerX>
             <MarkerY>1189</MarkerY>
             <MarkerZ>13</MarkerZ>
         </Marker>
         <Marker>
             <MarkerX>3742</MarkerX>
             <MarkerY>1205</MarkerY>
             <MarkerZ>13</MarkerZ>
         </Marker>
         <Marker>
             <MarkerX>3876</MarkerX>
             <MarkerY>1289</MarkerY>
             <MarkerZ>13</MarkerZ>
         </Marker>
         <Marker>
             <MarkerX>4400</MarkerX>
             <MarkerY>1123</MarkerY>
             <MarkerZ>13</MarkerZ>
         </Marker>
         <Marker>
             <MarkerX>4264</MarkerX>
             <MarkerY>829</MarkerY>
             <MarkerZ>13</MarkerZ>
         </Marker>
         <Marker>
             <MarkerX>4122</MarkerX>
             <MarkerY>1681</MarkerY>
             <MarkerZ>7</MarkerZ>
         </Marker>
         <Marker>
             <MarkerX>4196</MarkerX>
             <MarkerY>1695</MarkerY>
             <MarkerZ>7</MarkerZ>
         </Marker>
         <Marker>
             <MarkerX>3456</MarkerX>
             <MarkerY>1751</MarkerY>
             <MarkerZ>7</MarkerZ>
         </Marker>
         <Marker>
             <MarkerX>3534</MarkerX>
             <MarkerY>1675</MarkerY>
             <MarkerZ>7</MarkerZ>
         </Marker>
         <Marker>
             <MarkerX>3832</MarkerX>
             <MarkerY>1405</MarkerY>
             <MarkerZ>7</MarkerZ>
         </Marker>
         <Marker>
             <MarkerX>4088</MarkerX>
             <MarkerY>1255</MarkerY>
             <MarkerZ>7</MarkerZ>
         </Marker>
         <Marker>
             <MarkerX>4486</MarkerX>
             <MarkerY>693</MarkerY>
             <MarkerZ>7</MarkerZ>
         </Marker>
         <Marker>
             <MarkerX>3690</MarkerX>
             <MarkerY>1107</MarkerY>
             <MarkerZ>7</MarkerZ>
         </Marker>
         <Marker>
             <MarkerX>4342</MarkerX>
             <MarkerY>607</MarkerY>
             <MarkerZ>4</MarkerZ>
         </Marker>
         <Marker>
             <MarkerX>4434</MarkerX>
             <MarkerY>837</MarkerY>
             <MarkerZ>4</MarkerZ>
         </Marker>
         <Marker>
             <MarkerX>3138</MarkerX>
             <MarkerY>1683</MarkerY>
             <MarkerZ>4</MarkerZ>
         </Marker>
         <Marker>
             <MarkerX>3458</MarkerX>
             <MarkerY>1603</MarkerY>
             <MarkerZ>4</MarkerZ>
         </Marker>
         <Marker>
             <MarkerX>3386</MarkerX>
             <MarkerY>1195</MarkerY>
             <MarkerZ>4</MarkerZ>
         </Marker>
         <Marker>
             <MarkerX>3432</MarkerX>
             <MarkerY>1159</MarkerY>
             <MarkerZ>4</MarkerZ>
         </Marker>
         <Marker>
             <MarkerX>4058</MarkerX>
             <MarkerY>597</MarkerY>
             <MarkerZ>4</MarkerZ>
         </Marker>
         <Marker>
             <MarkerX>3996</MarkerX>
             <MarkerY>1555</MarkerY>
             <MarkerZ>4</MarkerZ>
         </Marker>
         <Marker>
             <MarkerX>3076</MarkerX>
             <MarkerY>1279</MarkerY>
             <MarkerZ>1</MarkerZ>
         </Marker>
         <Marker>
             <MarkerX>4146</MarkerX>
             <MarkerY>947</MarkerY>
             <MarkerZ>1</MarkerZ>
         </Marker>
         <Marker>
             <MarkerX>4052</MarkerX>
             <MarkerY>1197</MarkerY>
             <MarkerZ>1</MarkerZ>
         </Marker>
         <Marker>
             <MarkerX>3804</MarkerX>
             <MarkerY>1245</MarkerY>
             <MarkerZ>1</MarkerZ>
         </Marker>
         <Marker>
             <MarkerX>4388</MarkerX>
             <MarkerY>1545</MarkerY>
             <MarkerZ>1</MarkerZ>
         </Marker>
         <Marker>
             <MarkerX>2608</MarkerX>
             <MarkerY>1087</MarkerY>
             <MarkerZ>1</MarkerZ>
         </Marker>
         <Marker>
             <MarkerX>2554</MarkerX>
             <MarkerY>1057</MarkerY>
             <MarkerZ>1</MarkerZ>
         </Marker>
         <Marker>
             <MarkerX>2576</MarkerX>
             <MarkerY>995</MarkerY>
             <MarkerZ>1</MarkerZ>
         </Marker>
         <Marker>
             <MarkerX>2766</MarkerX>
             <MarkerY>1009</MarkerY>
             <MarkerZ>1</MarkerZ>
         </Marker>
         <Marker>
             <MarkerX>2800</MarkerX>
             <MarkerY>967</MarkerY>
             <MarkerZ>1</MarkerZ>
         </Marker>
         <Marker>
             <MarkerX>2920</MarkerX>
             <MarkerY>973</MarkerY>
             <MarkerZ>1</MarkerZ>
         </Marker>
         <Marker>
             <MarkerX>2996</MarkerX>
             <MarkerY>1007</MarkerY>
             <MarkerZ>1</MarkerZ>
         </Marker>
         <Marker>
             <MarkerX>2858</MarkerX>
             <MarkerY>1125</MarkerY>
             <MarkerZ>1</MarkerZ>
         </Marker>
         <Marker>
             <MarkerX>2912</MarkerX>
             <MarkerY>1099</MarkerY>
             <MarkerZ>1</MarkerZ>
         </Marker>
         <Marker>
             <MarkerX>2718</MarkerX>
             <MarkerY>1137</MarkerY>
             <MarkerZ>1</MarkerZ>
         </Marker>
         <Marker>
             <MarkerX>2636</MarkerX>
             <MarkerY>1261</MarkerY>
             <MarkerZ>1</MarkerZ>
         </Marker>
         <Marker>
             <MarkerX>2576</MarkerX>
             <MarkerY>1279</MarkerY>
             <MarkerZ>1</MarkerZ>
         </Marker>
         <Marker>
             <MarkerX>2784</MarkerX>
             <MarkerY>1349</MarkerY>
             <MarkerZ>1</MarkerZ>
         </Marker>
         <Marker>
             <MarkerX>2982</MarkerX>
             <MarkerY>1745</MarkerY>
             <MarkerZ>1</MarkerZ>
         </Marker>
         <Marker>
             <MarkerX>2916</MarkerX>
             <MarkerY>1683</MarkerY>
             <MarkerZ>1</MarkerZ>
         </Marker>
         <Marker>
             <MarkerX>2478</MarkerX>
             <MarkerY>1673</MarkerY>
             <MarkerZ>1</MarkerZ>
         </Marker>
         <Marker>
             <MarkerX>2460</MarkerX>
             <MarkerY>1613</MarkerY>
             <MarkerZ>1</MarkerZ>
         </Marker>
         <Marker>
             <MarkerX>2502</MarkerX>
             <MarkerY>1579</MarkerY>
             <MarkerZ>1</MarkerZ>
         </Marker>
         <Marker>
             <MarkerX>2312</MarkerX>
             <MarkerY>1513</MarkerY>
             <MarkerZ>1</MarkerZ>
         </Marker>
         <Marker>
             <MarkerX>2166</MarkerX>
             <MarkerY>1527</MarkerY>
             <MarkerZ>1</MarkerZ>
         </Marker>
         <Marker>
             <MarkerX>2068</MarkerX>
             <MarkerY>1529</MarkerY>
             <MarkerZ>1</MarkerZ>
         </Marker>
         <Marker>
             <MarkerX>2260</MarkerX>
             <MarkerY>1473</MarkerY>
             <MarkerZ>1</MarkerZ>
         </Marker>
         <Marker>
             <MarkerX>2104</MarkerX>
             <MarkerY>1741</MarkerY>
             <MarkerZ>1</MarkerZ>
         </Marker>
         <Marker>
             <MarkerX>2228</MarkerX>
             <MarkerY>1785</MarkerY>
             <MarkerZ>1</MarkerZ>
         </Marker>
         <Marker>
             <MarkerX>2252</MarkerX>
             <MarkerY>1823</MarkerY>
             <MarkerZ>1</MarkerZ>
         </Marker>
         <Marker>
             <MarkerX>2382</MarkerX>
             <MarkerY>1887</MarkerY>
             <MarkerZ>1</MarkerZ>
         </Marker>
         <Marker>
             <MarkerX>2980</MarkerX>
             <MarkerY>1511</MarkerY>
             <MarkerZ>1</MarkerZ>
         </Marker>
         <Marker>
             <MarkerX>2804</MarkerX>
             <MarkerY>1811</MarkerY>
             <MarkerZ>4</MarkerZ>
         </Marker>
         <Marker>
             <MarkerX>2584</MarkerX>
             <MarkerY>1941</MarkerY>
             <MarkerZ>4</MarkerZ>
         </Marker>
         <Marker>
             <MarkerX>2422</MarkerX>
             <MarkerY>1481</MarkerY>
             <MarkerZ>4</MarkerZ>
         </Marker>
         <Marker>
             <MarkerX>2416</MarkerX>
             <MarkerY>1433</MarkerY>
             <MarkerZ>4</MarkerZ>
         </Marker>
         <Marker>
             <MarkerX>2478</MarkerX>
             <MarkerY>1347</MarkerY>
             <MarkerZ>4</MarkerZ>
         </Marker>
         <Marker>
             <MarkerX>2466</MarkerX>
             <MarkerY>1239</MarkerY>
             <MarkerZ>7</MarkerZ>
         </Marker>
         <Marker>
             <MarkerX>2852</MarkerX>
             <MarkerY>1571</MarkerY>
             <MarkerZ>7</MarkerZ>
         </Marker>
         <Marker>
             <MarkerX>2472</MarkerX>
             <MarkerY>1963</MarkerY>
             <MarkerZ>7</MarkerZ>
         </Marker>
         <Marker>
             <MarkerX>2514</MarkerX>
             <MarkerY>2069</MarkerY>
             <MarkerZ>7</MarkerZ>
         </Marker>
         <Marker>
             <MarkerX>3376</MarkerX>
             <MarkerY>1061</MarkerY>
             <MarkerZ>7</MarkerZ>
         </Marker>
         <Marker>
             <MarkerX>2456</MarkerX>
             <MarkerY>1915</MarkerY>
             <MarkerZ>7</MarkerZ>
         </Marker>
         <Marker>
             <MarkerX>2432</MarkerX>
             <MarkerY>1667</MarkerY>
             <MarkerZ>10</MarkerZ>
         </Marker>
         <Marker>
             <MarkerX>2214</MarkerX>
             <MarkerY>1371</MarkerY>
             <MarkerZ>10</MarkerZ>
         </Marker>
         <Marker>
             <MarkerX>2850</MarkerX>
             <MarkerY>1689</MarkerY>
             <MarkerZ>10</MarkerZ>
         </Marker>
         <Marker>
             <MarkerX>3390</MarkerX>
             <MarkerY>1775</MarkerY>
             <MarkerZ>10</MarkerZ>
         </Marker>
         <Marker>
             <MarkerX>2756</MarkerX>
             <MarkerY>1405</MarkerY>
             <MarkerZ>10</MarkerZ>
         </Marker>
         <Marker>
             <MarkerX>2220</MarkerX>
             <MarkerY>1251</MarkerY>
             <MarkerZ>13</MarkerZ>
         </Marker>
         <Marker>
             <MarkerX>2588</MarkerX>
             <MarkerY>1133</MarkerY>
             <MarkerZ>13</MarkerZ>
         </Marker>
         <Marker>
             <MarkerX>2944</MarkerX>
             <MarkerY>925</MarkerY>
             <MarkerZ>13</MarkerZ>
         </Marker>
         <Marker>
             <MarkerX>2624</MarkerX>
             <MarkerY>1613</MarkerY>
             <MarkerZ>13</MarkerZ>
         </Marker>
         <Marker>
             <MarkerX>2680</MarkerX>
             <MarkerY>1565</MarkerY>
             <MarkerZ>13</MarkerZ>
         </Marker>
         <Marker>
             <MarkerX>3070</MarkerX>
             <MarkerY>1949</MarkerY>
             <MarkerZ>13</MarkerZ>
         </Marker>
         <Marker>
             <MarkerX>2158</MarkerX>
             <MarkerY>1677</MarkerY>
             <MarkerZ>16</MarkerZ>
         </Marker>
         <Marker>
             <MarkerX>2242</MarkerX>
             <MarkerY>1905</MarkerY>
             <MarkerZ>16</MarkerZ>
         </Marker>
         <Marker>
             <MarkerX>2234</MarkerX>
             <MarkerY>1611</MarkerY>
             <MarkerZ>16</MarkerZ>
         </Marker>
         <Marker>
             <MarkerX>2296</MarkerX>
             <MarkerY>1593</MarkerY>
             <MarkerZ>16</MarkerZ>
         </Marker>
         <Marker>
             <MarkerX>2528</MarkerX>
             <MarkerY>1681</MarkerY>
             <MarkerZ>16</MarkerZ>
         </Marker>
         <Marker>
             <MarkerX>2624</MarkerX>
             <MarkerY>1231</MarkerY>
             <MarkerZ>16</MarkerZ>
         </Marker>
         <Marker>
             <MarkerX>2638</MarkerX>
             <MarkerY>1127</MarkerY>
             <MarkerZ>16</MarkerZ>
         </Marker>
         <Marker>
             <MarkerX>2750</MarkerX>
             <MarkerY>1251</MarkerY>
             <MarkerZ>16</MarkerZ>
         </Marker>
         <Marker>
             <MarkerX>2164</MarkerX>
             <MarkerY>1241</MarkerY>
             <MarkerZ>16</MarkerZ>
         </Marker>
         <Marker>
             <MarkerX>2984</MarkerX>
             <MarkerY>1265</MarkerY>
             <MarkerZ>16</MarkerZ>
         </Marker>
         <Marker>
             <MarkerX>3016</MarkerX>
             <MarkerY>1771</MarkerY>
             <MarkerZ>16</MarkerZ>
         </Marker>
         <Marker>
             <MarkerX>3144</MarkerX>
             <MarkerY>1759</MarkerY>
             <MarkerZ>16</MarkerZ>
         </Marker>
         <Marker>
             <MarkerX>2440</MarkerX>
             <MarkerY>1319</MarkerY>
             <MarkerZ>19</MarkerZ>
         </Marker>
         <Marker>
             <MarkerX>2422</MarkerX>
             <MarkerY>1263</MarkerY>
             <MarkerZ>19</MarkerZ>
         </Marker>
         <Marker>
             <MarkerX>2838</MarkerX>
             <MarkerY>1149</MarkerY>
             <MarkerZ>19</MarkerZ>
         </Marker>
         <Marker>
             <MarkerX>2782</MarkerX>
             <MarkerY>919</MarkerY>
             <MarkerZ>19</MarkerZ>
         </Marker>
         <Marker>
             <MarkerX>2900</MarkerX>
             <MarkerY>873</MarkerY>
             <MarkerZ>19</MarkerZ>
         </Marker>
         <Marker>
             <MarkerX>2862</MarkerX>
             <MarkerY>1471</MarkerY>
             <MarkerZ>19</MarkerZ>
         </Marker>
         <Marker>
             <MarkerX>2736</MarkerX>
             <MarkerY>1533</MarkerY>
             <MarkerZ>19</MarkerZ>
         </Marker>
         <Marker>
             <MarkerX>2188</MarkerX>
             <MarkerY>1881</MarkerY>
             <MarkerZ>19</MarkerZ>
         </Marker>
         <Marker>
             <MarkerX>2100</MarkerX>
             <MarkerY>1855</MarkerY>
             <MarkerZ>19</MarkerZ>
         </Marker>
         <Marker>
             <MarkerX>2528</MarkerX>
             <MarkerY>1461</MarkerY>
             <MarkerZ>19</MarkerZ>
         </Marker>
         <Marker>
             <MarkerX>2746</MarkerX>
             <MarkerY>1145</MarkerY>
             <MarkerZ>22</MarkerZ>
         </Marker>
         <Marker>
             <MarkerX>2988</MarkerX>
             <MarkerY>1345</MarkerY>
             <MarkerZ>22</MarkerZ>
         </Marker>
         <Marker>
             <MarkerX>2600</MarkerX>
             <MarkerY>1405</MarkerY>
             <MarkerZ>22</MarkerZ>
         </Marker>
         <Marker>
             <MarkerX>2940</MarkerX>
             <MarkerY>1975</MarkerY>
             <MarkerZ>22</MarkerZ>
         </Marker>
         <Marker>
             <MarkerX>2622</MarkerX>
             <MarkerY>1057</MarkerY>
             <MarkerZ>25</MarkerZ>
         </Marker>
         <Marker>
             <MarkerX>2600</MarkerX>
             <MarkerY>1763</MarkerY>
             <MarkerZ>25</MarkerZ>
         </Marker>
         <Marker>
             <MarkerX>2182</MarkerX>
             <MarkerY>1985</MarkerY>
             <MarkerZ>25</MarkerZ>
         </Marker>
         <Marker>
             <MarkerX>2460</MarkerX>
             <MarkerY>1789</MarkerY>
             <MarkerZ>25</MarkerZ>
         </Marker>
         <Marker>
             <MarkerX>2506</MarkerX>
             <MarkerY>1359</MarkerY>
             <MarkerZ>28</MarkerZ>
         </Marker>
         <Marker>
             <MarkerX>2596</MarkerX>
             <MarkerY>1375</MarkerY>
             <MarkerZ>28</MarkerZ>
         </Marker>
         <Marker>
             <MarkerX>2504</MarkerX>
             <MarkerY>1243</MarkerY>
             <MarkerZ>28</MarkerZ>
         </Marker>
         <Marker>
             <MarkerX>2808</MarkerX>
             <MarkerY>1203</MarkerY>
             <MarkerZ>28</MarkerZ>
         </Marker>
         <Marker>
             <MarkerX>2860</MarkerX>
             <MarkerY>1059</MarkerY>
             <MarkerZ>28</MarkerZ>
         </Marker>
         <Marker>
             <MarkerX>2280</MarkerX>
             <MarkerY>1487</MarkerY>
             <MarkerZ>28</MarkerZ>
         </Marker>
         <Marker>
             <MarkerX>2432</MarkerX>
             <MarkerY>1879</MarkerY>
             <MarkerZ>28</MarkerZ>
         </Marker>
         <Marker>
             <MarkerX>2756</MarkerX>
             <MarkerY>1955</MarkerY>
             <MarkerZ>28</MarkerZ>
         </Marker>
         <Marker>
             <MarkerX>2896</MarkerX>
             <MarkerY>1933</MarkerY>
             <MarkerZ>28</MarkerZ>
         </Marker>
         <Marker>
             <MarkerX>2066</MarkerX>
             <MarkerY>1461</MarkerY>
             <MarkerZ>28</MarkerZ>
         </Marker>
         <Marker>
             <MarkerX>2378</MarkerX>
             <MarkerY>1181</MarkerY>
             <MarkerZ>31</MarkerZ>
         </Marker>
         <Marker>
             <MarkerX>2776</MarkerX>
             <MarkerY>1107</MarkerY>
             <MarkerZ>31</MarkerZ>
         </Marker>
         <Marker>
             <MarkerX>2652</MarkerX>
             <MarkerY>1307</MarkerY>
             <MarkerZ>31</MarkerZ>
         </Marker>
         <Marker>
             <MarkerX>1730</MarkerX>
             <MarkerY>1975</MarkerY>
             <MarkerZ>31</MarkerZ>
         </Marker>
         <Marker>
             <MarkerX>1446</MarkerX>
             <MarkerY>2129</MarkerY>
             <MarkerZ>31</MarkerZ>
         </Marker>
         <Marker>
             <MarkerX>1606</MarkerX>
             <MarkerY>2019</MarkerY>
             <MarkerZ>31</MarkerZ>
         </Marker>
         <Marker>
             <MarkerX>1320</MarkerX>
             <MarkerY>2333</MarkerY>
             <MarkerZ>31</MarkerZ>
         </Marker>
         <Marker>
             <MarkerX>1742</MarkerX>
             <MarkerY>2091</MarkerY>
             <MarkerZ>31</MarkerZ>
         </Marker>
         <Marker>
             <MarkerX>1676</MarkerX>
             <MarkerY>2221</MarkerY>
             <MarkerZ>31</MarkerZ>
         </Marker>
         <Marker>
             <MarkerX>2452</MarkerX>
             <MarkerY>2285</MarkerY>
             <MarkerZ>31</MarkerZ>
         </Marker>
         <Marker>
             <MarkerX>2242</MarkerX>
             <MarkerY>2421</MarkerY>
             <MarkerZ>31</MarkerZ>
         </Marker>
         <Marker>
             <MarkerX>2396</MarkerX>
             <MarkerY>2595</MarkerY>
             <MarkerZ>31</MarkerZ>
         </Marker>
         <Marker>
             <MarkerX>2162</MarkerX>
             <MarkerY>2671</MarkerY>
             <MarkerZ>31</MarkerZ>
         </Marker>
         <Marker>
             <MarkerX>1928</MarkerX>
             <MarkerY>2883</MarkerY>
             <MarkerZ>31</MarkerZ>
         </Marker>
         <Marker>
             <MarkerX>2438</MarkerX>
             <MarkerY>2927</MarkerY>
             <MarkerZ>31</MarkerZ>
         </Marker>
         <Marker>
             <MarkerX>1416</MarkerX>
             <MarkerY>2715</MarkerY>
             <MarkerZ>31</MarkerZ>
         </Marker>
         <Marker>
             <MarkerX>1490</MarkerX>
             <MarkerY>2641</MarkerY>
             <MarkerZ>31</MarkerZ>
         </Marker>
         <Marker>
             <MarkerX>1634</MarkerX>
             <MarkerY>2337</MarkerY>
             <MarkerZ>31</MarkerZ>
         </Marker>
         <Marker>
             <MarkerX>1856</MarkerX>
             <MarkerY>1861</MarkerY>
             <MarkerZ>22</MarkerZ>
         </Marker>
         <Marker>
             <MarkerX>1784</MarkerX>
             <MarkerY>2235</MarkerY>
             <MarkerZ>22</MarkerZ>
         </Marker>
         <Marker>
             <MarkerX>1590</MarkerX>
             <MarkerY>2429</MarkerY>
             <MarkerZ>22</MarkerZ>
         </Marker>
         <Marker>
             <MarkerX>1634</MarkerX>
             <MarkerY>2455</MarkerY>
             <MarkerZ>22</MarkerZ>
         </Marker>
         <Marker>
             <MarkerX>1560</MarkerX>
             <MarkerY>2701</MarkerY>
             <MarkerZ>22</MarkerZ>
         </Marker>
         <Marker>
             <MarkerX>1342</MarkerX>
             <MarkerY>2691</MarkerY>
             <MarkerZ>22</MarkerZ>
         </Marker>
         <Marker>
             <MarkerX>1408</MarkerX>
             <MarkerY>2625</MarkerY>
             <MarkerZ>22</MarkerZ>
         </Marker>
         <Marker>
             <MarkerX>1500</MarkerX>
             <MarkerY>2809</MarkerY>
             <MarkerZ>22</MarkerZ>
         </Marker>
         <Marker>
             <MarkerX>1714</MarkerX>
             <MarkerY>2985</MarkerY>
             <MarkerZ>22</MarkerZ>
         </Marker>
         <Marker>
             <MarkerX>1820</MarkerX>
             <MarkerY>2953</MarkerY>
             <MarkerZ>22</MarkerZ>
         </Marker>
         <Marker>
             <MarkerX>2140</MarkerX>
             <MarkerY>3003</MarkerY>
             <MarkerZ>22</MarkerZ>
         </Marker>
         <Marker>
             <MarkerX>2146</MarkerX>
             <MarkerY>2717</MarkerY>
             <MarkerZ>22</MarkerZ>
         </Marker>
         <Marker>
             <MarkerX>2028</MarkerX>
             <MarkerY>2517</MarkerY>
             <MarkerZ>22</MarkerZ>
         </Marker>
         <Marker>
             <MarkerX>2022</MarkerX>
             <MarkerY>2179</MarkerY>
             <MarkerZ>22</MarkerZ>
         </Marker>
         <Marker>
             <MarkerX>1894</MarkerX>
             <MarkerY>2185</MarkerY>
             <MarkerZ>22</MarkerZ>
         </Marker>
         <Marker>
             <MarkerX>1982</MarkerX>
             <MarkerY>2349</MarkerY>
             <MarkerZ>22</MarkerZ>
         </Marker>
         <Marker>
             <MarkerX>1704</MarkerX>
             <MarkerY>2445</MarkerY>
             <MarkerZ>22</MarkerZ>
         </Marker>
         <Marker>
             <MarkerX>1442</MarkerX>
             <MarkerY>2519</MarkerY>
             <MarkerZ>22</MarkerZ>
         </Marker>
         <Marker>
             <MarkerX>2272</MarkerX>
             <MarkerY>2285</MarkerY>
             <MarkerZ>22</MarkerZ>
         </Marker>
         <Marker>
             <MarkerX>1544</MarkerX>
             <MarkerY>2747</MarkerY>
             <MarkerZ>22</MarkerZ>
         </Marker>
         <Marker>
             <MarkerX>1920</MarkerX>
             <MarkerY>2849</MarkerY>
             <MarkerZ>22</MarkerZ>
         </Marker>
         <Marker>
             <MarkerX>2206</MarkerX>
             <MarkerY>2933</MarkerY>
             <MarkerZ>22</MarkerZ>
         </Marker>
         <Marker>
             <MarkerX>2428</MarkerX>
             <MarkerY>2987</MarkerY>
             <MarkerZ>22</MarkerZ>
         </Marker>
         <Marker>
             <MarkerX>2492</MarkerX>
             <MarkerY>2307</MarkerY>
             <MarkerZ>4</MarkerZ>
         </Marker>
         <Marker>
             <MarkerX>2254</MarkerX>
             <MarkerY>2379</MarkerY>
             <MarkerZ>4</MarkerZ>
         </Marker>
         <Marker>
             <MarkerX>1414</MarkerX>
             <MarkerY>2297</MarkerY>
             <MarkerZ>4</MarkerZ>
         </Marker>
         <Marker>
             <MarkerX>1374</MarkerX>
             <MarkerY>2607</MarkerY>
             <MarkerZ>4</MarkerZ>
         </Marker>
         <Marker>
             <MarkerX>1396</MarkerX>
             <MarkerY>2787</MarkerY>
             <MarkerZ>4</MarkerZ>
         </Marker>
         <Marker>
             <MarkerX>1528</MarkerX>
             <MarkerY>2897</MarkerY>
             <MarkerZ>4</MarkerZ>
         </Marker>
         <Marker>
             <MarkerX>2244</MarkerX>
             <MarkerY>2569</MarkerY>
             <MarkerZ>4</MarkerZ>
         </Marker>
         <Marker>
             <MarkerX>2354</MarkerX>
             <MarkerY>2685</MarkerY>
             <MarkerZ>4</MarkerZ>
         </Marker>
         <Marker>
             <MarkerX>2302</MarkerX>
             <MarkerY>2967</MarkerY>
             <MarkerZ>4</MarkerZ>
         </Marker>
         <Marker>
             <MarkerX>2528</MarkerX>
             <MarkerY>2837</MarkerY>
             <MarkerZ>4</MarkerZ>
         </Marker>
         <Marker>
             <MarkerX>1352</MarkerX>
             <MarkerY>2245</MarkerY>
             <MarkerZ>19</MarkerZ>
         </Marker>
         <Marker>
             <MarkerX>1946</MarkerX>
             <MarkerY>2019</MarkerY>
             <MarkerZ>19</MarkerZ>
         </Marker>
         <Marker>
             <MarkerX>1876</MarkerX>
             <MarkerY>2093</MarkerY>
             <MarkerZ>19</MarkerZ>
         </Marker>
         <Marker>
             <MarkerX>1304</MarkerX>
             <MarkerY>2825</MarkerY>
             <MarkerZ>19</MarkerZ>
         </Marker>
         <Marker>
             <MarkerX>2312</MarkerX>
             <MarkerY>2233</MarkerY>
             <MarkerZ>19</MarkerZ>
         </Marker>
         <Marker>
             <MarkerX>2202</MarkerX>
             <MarkerY>2283</MarkerY>
             <MarkerZ>19</MarkerZ>
         </Marker>
         <Marker>
             <MarkerX>2100</MarkerX>
             <MarkerY>2703</MarkerY>
             <MarkerZ>19</MarkerZ>
         </Marker>
         <Marker>
             <MarkerX>2502</MarkerX>
             <MarkerY>2681</MarkerY>
             <MarkerZ>19</MarkerZ>
         </Marker>
         <Marker>
             <MarkerX>2422</MarkerX>
             <MarkerY>2617</MarkerY>
             <MarkerZ>19</MarkerZ>
         </Marker>
         <Marker>
             <MarkerX>2624</MarkerX>
             <MarkerY>2953</MarkerY>
             <MarkerZ>19</MarkerZ>
         </Marker>
         <Marker>
             <MarkerX>2598</MarkerX>
             <MarkerY>2457</MarkerY>
             <MarkerZ>19</MarkerZ>
         </Marker>
         <Marker>
             <MarkerX>2522</MarkerX>
             <MarkerY>2169</MarkerY>
             <MarkerZ>22</MarkerZ>
         </Marker>
         <Marker>
             <MarkerX>2706</MarkerX>
             <MarkerY>2365</MarkerY>
             <MarkerZ>22</MarkerZ>
         </Marker>
         <Marker>
             <MarkerX>1902</MarkerX>
             <MarkerY>1921</MarkerY>
             <MarkerZ>25</MarkerZ>
         </Marker>
         <Marker>
             <MarkerX>1938</MarkerX>
             <MarkerY>2751</MarkerY>
             <MarkerZ>25</MarkerZ>
         </Marker>
         <Marker>
             <MarkerX>1642</MarkerX>
             <MarkerY>2237</MarkerY>
             <MarkerZ>25</MarkerZ>
         </Marker>
         <Marker>
             <MarkerX>1702</MarkerX>
             <MarkerY>2317</MarkerY>
             <MarkerZ>16</MarkerZ>
         </Marker>
         <Marker>
             <MarkerX>2524</MarkerX>
             <MarkerY>2949</MarkerY>
             <MarkerZ>16</MarkerZ>
         </Marker>
         <Marker>
             <MarkerX>2066</MarkerX>
             <MarkerY>2091</MarkerY>
             <MarkerZ>13</MarkerZ>
         </Marker>
         <Marker>
             <MarkerX>2326</MarkerX>
             <MarkerY>2807</MarkerY>
             <MarkerZ>13</MarkerZ>
         </Marker>
         <Marker>
             <MarkerX>2030</MarkerX>
             <MarkerY>2357</MarkerY>
             <MarkerZ>13</MarkerZ>
         </Marker>
         <Marker>
             <MarkerX>2344</MarkerX>
             <MarkerY>2383</MarkerY>
             <MarkerZ>13</MarkerZ>
         </Marker>
         <Marker>
             <MarkerX>2538</MarkerX>
             <MarkerY>2383</MarkerY>
             <MarkerZ>13</MarkerZ>
         </Marker>
         <Marker>
             <MarkerX>2080</MarkerX>
             <MarkerY>2877</MarkerY>
             <MarkerZ>7</MarkerZ>
         </Marker>
         <Marker>
             <MarkerX>1938</MarkerX>
             <MarkerY>2951</MarkerY>
             <MarkerZ>7</MarkerZ>
         </Marker>
         <Marker>
             <MarkerX>1806</MarkerX>
             <MarkerY>3021</MarkerY>
             <MarkerZ>7</MarkerZ>
         </Marker>
         <Marker>
             <MarkerX>2354</MarkerX>
             <MarkerY>2775</MarkerY>
             <MarkerZ>7</MarkerZ>
         </Marker>
         <Marker>
             <MarkerX>2506</MarkerX>
             <MarkerY>2563</MarkerY>
             <MarkerZ>7</MarkerZ>
         </Marker>
         <Marker>
             <MarkerX>2036</MarkerX>
             <MarkerY>2127</MarkerY>
             <MarkerZ>7</MarkerZ>
         </Marker>
         <Marker>
             <MarkerX>2742</MarkerX>
             <MarkerY>2153</MarkerY>
             <MarkerZ>7</MarkerZ>
         </Marker>
         <Marker>
             <MarkerX>2338</MarkerX>
             <MarkerY>2883</MarkerY>
             <MarkerZ>7</MarkerZ>
         </Marker>
         <Marker>
             <MarkerX>2392</MarkerX>
             <MarkerY>2225</MarkerY>
             <MarkerZ>28</MarkerZ>
         </Marker>
         <Marker>
             <MarkerX>2294</MarkerX>
             <MarkerY>2855</MarkerY>
             <MarkerZ>31</MarkerZ>
         </Marker>
         <Marker>
             <MarkerX>2304</MarkerX>
             <MarkerY>2717</MarkerY>
             <MarkerZ>31</MarkerZ>
         </Marker>
         <Marker>
             <MarkerX>1774</MarkerX>
             <MarkerY>2613</MarkerY>
             <MarkerZ>31</MarkerZ>
         </Marker>
         <Marker>
             <MarkerX>1230</MarkerX>
             <MarkerY>2565</MarkerY>
             <MarkerZ>1</MarkerZ>
         </Marker>
         <Marker>
             <MarkerX>1178</MarkerX>
             <MarkerY>3115</MarkerY>
             <MarkerZ>1</MarkerZ>
         </Marker>
         <Marker>
             <MarkerX>1038</MarkerX>
             <MarkerY>3577</MarkerY>
             <MarkerZ>1</MarkerZ>
         </Marker>
         <Marker>
             <MarkerX>1738</MarkerX>
             <MarkerY>3087</MarkerY>
             <MarkerZ>1</MarkerZ>
         </Marker>
         <Marker>
             <MarkerX>1606</MarkerX>
             <MarkerY>3443</MarkerY>
             <MarkerZ>4</MarkerZ>
         </Marker>
         <Marker>
             <MarkerX>1844</MarkerX>
             <MarkerY>3173</MarkerY>
             <MarkerZ>4</MarkerZ>
         </Marker>
         <Marker>
             <MarkerX>1682</MarkerX>
             <MarkerY>3165</MarkerY>
             <MarkerZ>4</MarkerZ>
         </Marker>
         <Marker>
             <MarkerX>1906</MarkerX>
             <MarkerY>3631</MarkerY>
             <MarkerZ>7</MarkerZ>
         </Marker>
         <Marker>
             <MarkerX>2114</MarkerX>
             <MarkerY>3555</MarkerY>
             <MarkerZ>7</MarkerZ>
         </Marker>
         <Marker>
             <MarkerX>1760</MarkerX>
             <MarkerY>3441</MarkerY>
             <MarkerZ>7</MarkerZ>
         </Marker>
         <Marker>
             <MarkerX>1610</MarkerX>
             <MarkerY>3081</MarkerY>
             <MarkerZ>10</MarkerZ>
         </Marker>
         <Marker>
             <MarkerX>1756</MarkerX>
             <MarkerY>3133</MarkerY>
             <MarkerZ>10</MarkerZ>
         </Marker>
         <Marker>
             <MarkerX>1806</MarkerX>
             <MarkerY>3497</MarkerY>
             <MarkerZ>10</MarkerZ>
         </Marker>
         <Marker>
             <MarkerX>1800</MarkerX>
             <MarkerY>3689</MarkerY>
             <MarkerZ>10</MarkerZ>
         </Marker>
         <Marker>
             <MarkerX>964</MarkerX>
             <MarkerY>2741</MarkerY>
             <MarkerZ>13</MarkerZ>
         </Marker>
         <Marker>
             <MarkerX>1928</MarkerX>
             <MarkerY>3125</MarkerY>
             <MarkerZ>13</MarkerZ>
         </Marker>
         <Marker>
             <MarkerX>1718</MarkerX>
             <MarkerY>3055</MarkerY>
             <MarkerZ>13</MarkerZ>
         </Marker>
         <Marker>
             <MarkerX>1552</MarkerX>
             <MarkerY>3365</MarkerY>
             <MarkerZ>13</MarkerZ>
         </Marker>
         <Marker>
             <MarkerX>1200</MarkerX>
             <MarkerY>3007</MarkerY>
             <MarkerZ>16</MarkerZ>
         </Marker>
         <Marker>
             <MarkerX>1526</MarkerX>
             <MarkerY>3131</MarkerY>
             <MarkerZ>16</MarkerZ>
         </Marker>
         <Marker>
             <MarkerX>870</MarkerX>
             <MarkerY>3331</MarkerY>
             <MarkerZ>16</MarkerZ>
         </Marker>
         <Marker>
             <MarkerX>1244</MarkerX>
             <MarkerY>3413</MarkerY>
             <MarkerZ>16</MarkerZ>
         </Marker>
         <Marker>
             <MarkerX>1238</MarkerX>
             <MarkerY>2867</MarkerY>
             <MarkerZ>16</MarkerZ>
         </Marker>
         <Marker>
             <MarkerX>1058</MarkerX>
             <MarkerY>2919</MarkerY>
             <MarkerZ>19</MarkerZ>
         </Marker>
         <Marker>
             <MarkerX>1964</MarkerX>
             <MarkerY>2831</MarkerY>
             <MarkerZ>19</MarkerZ>
         </Marker>
         <Marker>
             <MarkerX>1702</MarkerX>
             <MarkerY>3109</MarkerY>
             <MarkerZ>19</MarkerZ>
         </Marker>
         <Marker>
             <MarkerX>1604</MarkerX>
             <MarkerY>3155</MarkerY>
             <MarkerZ>22</MarkerZ>
         </Marker>
         <Marker>
             <MarkerX>1248</MarkerX>
             <MarkerY>2953</MarkerY>
             <MarkerZ>22</MarkerZ>
         </Marker>
         <Marker>
             <MarkerX>1518</MarkerX>
             <MarkerY>2623</MarkerY>
             <MarkerZ>25</MarkerZ>
         </Marker>
         <Marker>
             <MarkerX>1082</MarkerX>
             <MarkerY>3543</MarkerY>
             <MarkerZ>25</MarkerZ>
         </Marker>
         <Marker>
             <MarkerX>1372</MarkerX>
             <MarkerY>3463</MarkerY>
             <MarkerZ>25</MarkerZ>
         </Marker>
         <Marker>
             <MarkerX>1558</MarkerX>
             <MarkerY>3051</MarkerY>
             <MarkerZ>28</MarkerZ>
         </Marker>
         <Marker>
             <MarkerX>1874</MarkerX>
             <MarkerY>3521</MarkerY>
             <MarkerZ>31</MarkerZ>
         </Marker>
         <Marker>
             <MarkerX>1860</MarkerX>
             <MarkerY>3549</MarkerY>
             <MarkerZ>31</MarkerZ>
         </Marker>
         <Marker>
             <MarkerX>1520</MarkerX>
             <MarkerY>3635</MarkerY>
             <MarkerZ>31</MarkerZ>
         </Marker>
         <Marker>
             <MarkerX>2174</MarkerX>
             <MarkerY>3515</MarkerY>
             <MarkerZ>31</MarkerZ>
         </Marker>
         <Marker>
             <MarkerX>2148</MarkerX>
             <MarkerY>3063</MarkerY>
             <MarkerZ>31</MarkerZ>
         </Marker>
         <Marker>
             <MarkerX>1792</MarkerX>
             <MarkerY>3183</MarkerY>
             <MarkerZ>31</MarkerZ>
         </Marker>
         <Marker>
             <MarkerX>1533</MarkerX>
             <MarkerY>4483</MarkerY>
             <MarkerZ>4</MarkerZ>
         </Marker>
         <Marker>
             <MarkerX>1267</MarkerX>
             <MarkerY>4391</MarkerY>
             <MarkerZ>4</MarkerZ>
         </Marker>
         <Marker>
             <MarkerX>1583</MarkerX>
             <MarkerY>4009</MarkerY>
             <MarkerZ>7</MarkerZ>
         </Marker>
         <Marker>
             <MarkerX>1125</MarkerX>
             <MarkerY>3983</MarkerY>
             <MarkerZ>7</MarkerZ>
         </Marker>
         <Marker>
             <MarkerX>843</MarkerX>
             <MarkerY>4167</MarkerY>
             <MarkerZ>7</MarkerZ>
         </Marker>
         <Marker>
             <MarkerX>795</MarkerX>
             <MarkerY>4373</MarkerY>
             <MarkerZ>7</MarkerZ>
         </Marker>
         <Marker>
             <MarkerX>669</MarkerX>
             <MarkerY>3987</MarkerY>
             <MarkerZ>13</MarkerZ>
         </Marker>
         <Marker>
             <MarkerX>871</MarkerX>
             <MarkerY>3831</MarkerY>
             <MarkerZ>13</MarkerZ>
         </Marker>
         <Marker>
             <MarkerX>1267</MarkerX>
             <MarkerY>3687</MarkerY>
             <MarkerZ>13</MarkerZ>
         </Marker>
         <Marker>
             <MarkerX>1191</MarkerX>
             <MarkerY>4519</MarkerY>
             <MarkerZ>13</MarkerZ>
         </Marker>
         <Marker>
             <MarkerX>969</MarkerX>
             <MarkerY>3733</MarkerY>
             <MarkerZ>16</MarkerZ>
         </Marker>
         <Marker>
             <MarkerX>1073</MarkerX>
             <MarkerY>3695</MarkerY>
             <MarkerZ>16</MarkerZ>
         </Marker>
         <Marker>
             <MarkerX>1247</MarkerX>
             <MarkerY>4241</MarkerY>
             <MarkerZ>16</MarkerZ>
         </Marker>
         <Marker>
             <MarkerX>1231</MarkerX>
             <MarkerY>4407</MarkerY>
             <MarkerZ>16</MarkerZ>
         </Marker>
         <Marker>
             <MarkerX>1263</MarkerX>
             <MarkerY>4433</MarkerY>
             <MarkerZ>16</MarkerZ>
         </Marker>
         <Marker>
             <MarkerX>1335</MarkerX>
             <MarkerY>4303</MarkerY>
             <MarkerZ>16</MarkerZ>
         </Marker>
         <Marker>
             <MarkerX>1775</MarkerX>
             <MarkerY>4221</MarkerY>
             <MarkerZ>16</MarkerZ>
         </Marker>
         <Marker>
             <MarkerX>1681</MarkerX>
             <MarkerY>4487</MarkerY>
             <MarkerZ>16</MarkerZ>
         </Marker>
         <Marker>
             <MarkerX>1159</MarkerX>
             <MarkerY>4237</MarkerY>
             <MarkerZ>19</MarkerZ>
         </Marker>
         <Marker>
             <MarkerX>1501</MarkerX>
             <MarkerY>3929</MarkerY>
             <MarkerZ>19</MarkerZ>
         </Marker>
         <Marker>
             <MarkerX>1607</MarkerX>
             <MarkerY>3887</MarkerY>
             <MarkerZ>19</MarkerZ>
         </Marker>
         <Marker>
             <MarkerX>1799</MarkerX>
             <MarkerY>4265</MarkerY>
             <MarkerZ>19</MarkerZ>
         </Marker>
         <Marker>
             <MarkerX>1455</MarkerX>
             <MarkerY>4443</MarkerY>
             <MarkerZ>19</MarkerZ>
         </Marker>
         <Marker>
             <MarkerX>1509</MarkerX>
             <MarkerY>4463</MarkerY>
             <MarkerZ>19</MarkerZ>
         </Marker>
         <Marker>
             <MarkerX>1191</MarkerX>
             <MarkerY>4093</MarkerY>
             <MarkerZ>22</MarkerZ>
         </Marker>
         <Marker>
             <MarkerX>1497</MarkerX>
             <MarkerY>4195</MarkerY>
             <MarkerZ>22</MarkerZ>
         </Marker>
         <Marker>
             <MarkerX>1309</MarkerX>
             <MarkerY>4463</MarkerY>
             <MarkerZ>25</MarkerZ>
         </Marker>
         <Marker>
             <MarkerX>1155</MarkerX>
             <MarkerY>4343</MarkerY>
             <MarkerZ>25</MarkerZ>
         </Marker>
         <Marker>
             <MarkerX>771</MarkerX>
             <MarkerY>4197</MarkerY>
             <MarkerZ>25</MarkerZ>
         </Marker>
         <Marker>
             <MarkerX>1775</MarkerX>
             <MarkerY>4289</MarkerY>
             <MarkerZ>25</MarkerZ>
         </Marker>
         <Marker>
             <MarkerX>1769</MarkerX>
             <MarkerY>4331</MarkerY>
             <MarkerZ>25</MarkerZ>
         </Marker>
         <Marker>
             <MarkerX>1819</MarkerX>
             <MarkerY>3987</MarkerY>
             <MarkerZ>28</MarkerZ>
         </Marker>
         <Marker>
             <MarkerX>1083</MarkerX>
             <MarkerY>4419</MarkerY>
             <MarkerZ>28</MarkerZ>
         </Marker>
         <Marker>
             <MarkerX>1061</MarkerX>
             <MarkerY>4399</MarkerY>
             <MarkerZ>28</MarkerZ>
         </Marker>
         <Marker>
             <MarkerX>1035</MarkerX>
             <MarkerY>4435</MarkerY>
             <MarkerZ>28</MarkerZ>
         </Marker>
         <Marker>
             <MarkerX>1109</MarkerX>
             <MarkerY>4233</MarkerY>
             <MarkerZ>31</MarkerZ>
         </Marker>
         <Marker>
             <MarkerX>1525</MarkerX>
             <MarkerY>4323</MarkerY>
             <MarkerZ>31</MarkerZ>
         </Marker>
         <Marker>
             <MarkerX>863</MarkerX>
             <MarkerY>4437</MarkerY>
             <MarkerZ>31</MarkerZ>
         </Marker>
         <Marker>
             <MarkerX>1725</MarkerX>
             <MarkerY>4551</MarkerY>
             <MarkerZ>34</MarkerZ>
         </Marker>
         <Marker>
             <MarkerX>1461</MarkerX>
             <MarkerY>4363</MarkerY>
             <MarkerZ>34</MarkerZ>
         </Marker>
         <Marker>
             <MarkerX>904</MarkerX>
             <MarkerY>4837</MarkerY>
             <MarkerZ>7</MarkerZ>
         </Marker>
         <Marker>
             <MarkerX>1072</MarkerX>
             <MarkerY>5165</MarkerY>
             <MarkerZ>7</MarkerZ>
         </Marker>
         <Marker>
             <MarkerX>1064</MarkerX>
             <MarkerY>5247</MarkerY>
             <MarkerZ>7</MarkerZ>
         </Marker>
         <Marker>
             <MarkerX>1404</MarkerX>
             <MarkerY>4931</MarkerY>
             <MarkerZ>7</MarkerZ>
         </Marker>
         <Marker>
             <MarkerX>1264</MarkerX>
             <MarkerY>4899</MarkerY>
             <MarkerZ>1</MarkerZ>
         </Marker>
         <Marker>
             <MarkerX>1418</MarkerX>
             <MarkerY>4765</MarkerY>
             <MarkerZ>1</MarkerZ>
         </Marker>
         <Marker>
             <MarkerX>666</MarkerX>
             <MarkerY>4861</MarkerY>
             <MarkerZ>1</MarkerZ>
         </Marker>
         <Marker>
             <MarkerX>1040</MarkerX>
             <MarkerY>5337</MarkerY>
             <MarkerZ>16</MarkerZ>
         </Marker>
         <Marker>
             <MarkerX>1462</MarkerX>
             <MarkerY>5371</MarkerY>
             <MarkerZ>16</MarkerZ>
         </Marker>
         <Marker>
             <MarkerX>1214</MarkerX>
             <MarkerY>4631</MarkerY>
             <MarkerZ>16</MarkerZ>
         </Marker>
         <Marker>
             <MarkerX>1276</MarkerX>
             <MarkerY>5181</MarkerY>
             <MarkerZ>19</MarkerZ>
         </Marker>
         <Marker>
             <MarkerX>1382</MarkerX>
             <MarkerY>5057</MarkerY>
             <MarkerZ>22</MarkerZ>
         </Marker>
         <Marker>
             <MarkerX>1024</MarkerX>
             <MarkerY>4909</MarkerY>
             <MarkerZ>25</MarkerZ>
         </Marker>
         <Marker>
             <MarkerX>1116</MarkerX>
             <MarkerY>4817</MarkerY>
             <MarkerZ>25</MarkerZ>
         </Marker>
         <Marker>
             <MarkerX>1504</MarkerX>
             <MarkerY>5257</MarkerY>
             <MarkerZ>25</MarkerZ>
         </Marker>
         <Marker>
             <MarkerX>1456</MarkerX>
             <MarkerY>4799</MarkerY>
             <MarkerZ>34</MarkerZ>
         </Marker>
         <Marker>
             <MarkerX>1442</MarkerX>
             <MarkerY>4863</MarkerY>
             <MarkerZ>34</MarkerZ>
         </Marker>
         <Marker>
             <MarkerX>1116</MarkerX>
             <MarkerY>5231</MarkerY>
             <MarkerZ>34</MarkerZ>
         </Marker>
         <Marker>
             <MarkerX>1356</MarkerX>
             <MarkerY>5429</MarkerY>
             <MarkerZ>34</MarkerZ>
         </Marker>
         <Marker>
             <MarkerX>1330</MarkerX>
             <MarkerY>5917</MarkerY>
             <MarkerZ>34</MarkerZ>
         </Marker>
         <Marker>
             <MarkerX>1480</MarkerX>
             <MarkerY>6287</MarkerY>
             <MarkerZ>34</MarkerZ>
         </Marker>
         <Marker>
             <MarkerX>2122</MarkerX>
             <MarkerY>6755</MarkerY>
             <MarkerZ>34</MarkerZ>
         </Marker>
         <Marker>
             <MarkerX>2158</MarkerX>
             <MarkerY>7119</MarkerY>
             <MarkerZ>34</MarkerZ>
         </Marker>
         <Marker>
             <MarkerX>1768</MarkerX>
             <MarkerY>6777</MarkerY>
             <MarkerZ>34</MarkerZ>
         </Marker>
         <Marker>
             <MarkerX>1874</MarkerX>
             <MarkerY>6835</MarkerY>
             <MarkerZ>34</MarkerZ>
         </Marker>
         <Marker>
             <MarkerX>2044</MarkerX>
             <MarkerY>6767</MarkerY>
             <MarkerZ>31</MarkerZ>
         </Marker>
         <Marker>
             <MarkerX>1854</MarkerX>
             <MarkerY>6959</MarkerY>
             <MarkerZ>25</MarkerZ>
         </Marker>
         <Marker>
             <MarkerX>1352</MarkerX>
             <MarkerY>6657</MarkerY>
             <MarkerZ>22</MarkerZ>
         </Marker>
         <Marker>
             <MarkerX>1514</MarkerX>
             <MarkerY>6313</MarkerY>
             <MarkerZ>16</MarkerZ>
         </Marker>
         <Marker>
             <MarkerX>2124</MarkerX>
             <MarkerY>6441</MarkerY>
             <MarkerZ>10</MarkerZ>
         </Marker>
         <Marker>
             <MarkerX>2174</MarkerX>
             <MarkerY>7083</MarkerY>
             <MarkerZ>4</MarkerZ>
         </Marker>
         <Marker>
             <MarkerX>2188</MarkerX>
             <MarkerY>6623</MarkerY>
             <MarkerZ>1</MarkerZ>
         </Marker>
         <Marker>
             <MarkerX>1970</MarkerX>
             <MarkerY>6585</MarkerY>
             <MarkerZ>1</MarkerZ>
         </Marker>
         <Marker>
             <MarkerX>2498</MarkerX>
             <MarkerY>7589</MarkerY>
             <MarkerZ>34</MarkerZ>
         </Marker>
         <Marker>
             <MarkerX>3002</MarkerX>
             <MarkerY>6753</MarkerY>
             <MarkerZ>34</MarkerZ>
         </Marker>
         <Marker>
             <MarkerX>3210</MarkerX>
             <MarkerY>7171</MarkerY>
             <MarkerZ>34</MarkerZ>
         </Marker>
         <Marker>
             <MarkerX>3482</MarkerX>
             <MarkerY>6661</MarkerY>
             <MarkerZ>34</MarkerZ>
         </Marker>
         <Marker>
             <MarkerX>3366</MarkerX>
             <MarkerY>6783</MarkerY>
             <MarkerZ>34</MarkerZ>
         </Marker>
         <Marker>
             <MarkerX>2744</MarkerX>
             <MarkerY>6995</MarkerY>
             <MarkerZ>34</MarkerZ>
         </Marker>
         <Marker>
             <MarkerX>3478</MarkerX>
             <MarkerY>7139</MarkerY>
             <MarkerZ>34</MarkerZ>
         </Marker>
         <Marker>
             <MarkerX>2908</MarkerX>
             <MarkerY>6829</MarkerY>
             <MarkerZ>31</MarkerZ>
         </Marker>
         <Marker>
             <MarkerX>2388</MarkerX>
             <MarkerY>6821</MarkerY>
             <MarkerZ>31</MarkerZ>
         </Marker>
         <Marker>
             <MarkerX>2478</MarkerX>
             <MarkerY>6781</MarkerY>
             <MarkerZ>31</MarkerZ>
         </Marker>
         <Marker>
             <MarkerX>3166</MarkerX>
             <MarkerY>7125</MarkerY>
             <MarkerZ>28</MarkerZ>
         </Marker>
         <Marker>
             <MarkerX>2866</MarkerX>
             <MarkerY>6931</MarkerY>
             <MarkerZ>28</MarkerZ>
         </Marker>
         <Marker>
             <MarkerX>2728</MarkerX>
             <MarkerY>6891</MarkerY>
             <MarkerZ>28</MarkerZ>
         </Marker>
         <Marker>
             <MarkerX>3240</MarkerX>
             <MarkerY>7573</MarkerY>
             <MarkerZ>28</MarkerZ>
         </Marker>
         <Marker>
             <MarkerX>2840</MarkerX>
             <MarkerY>7477</MarkerY>
             <MarkerZ>28</MarkerZ>
         </Marker>
         <Marker>
             <MarkerX>2930</MarkerX>
             <MarkerY>6631</MarkerY>
             <MarkerZ>22</MarkerZ>
         </Marker>
         <Marker>
             <MarkerX>2578</MarkerX>
             <MarkerY>6641</MarkerY>
             <MarkerZ>22</MarkerZ>
         </Marker>
         <Marker>
             <MarkerX>3150</MarkerX>
             <MarkerY>6787</MarkerY>
             <MarkerZ>22</MarkerZ>
         </Marker>
         <Marker>
             <MarkerX>2556</MarkerX>
             <MarkerY>6567</MarkerY>
             <MarkerZ>19</MarkerZ>
         </Marker>
         <Marker>
             <MarkerX>3062</MarkerX>
             <MarkerY>7049</MarkerY>
             <MarkerZ>19</MarkerZ>
         </Marker>
         <Marker>
             <MarkerX>2888</MarkerX>
             <MarkerY>6881</MarkerY>
             <MarkerZ>19</MarkerZ>
         </Marker>
         <Marker>
             <MarkerX>2146</MarkerX>
             <MarkerY>7563</MarkerY>
             <MarkerZ>19</MarkerZ>
         </Marker>
         <Marker>
             <MarkerX>2866</MarkerX>
             <MarkerY>7115</MarkerY>
             <MarkerZ>16</MarkerZ>
         </Marker>
         <Marker>
             <MarkerX>3488</MarkerX>
             <MarkerY>7475</MarkerY>
             <MarkerZ>16</MarkerZ>
         </Marker>
         <Marker>
             <MarkerX>3424</MarkerX>
             <MarkerY>7429</MarkerY>
             <MarkerZ>16</MarkerZ>
         </Marker>
         <Marker>
             <MarkerX>2888</MarkerX>
             <MarkerY>6687</MarkerY>
             <MarkerZ>16</MarkerZ>
         </Marker>
         <Marker>
             <MarkerX>3448</MarkerX>
             <MarkerY>6449</MarkerY>
             <MarkerZ>13</MarkerZ>
         </Marker>
         <Marker>
             <MarkerX>3276</MarkerX>
             <MarkerY>6789</MarkerY>
             <MarkerZ>10</MarkerZ>
         </Marker>
         <Marker>
             <MarkerX>2356</MarkerX>
             <MarkerY>6899</MarkerY>
             <MarkerZ>10</MarkerZ>
         </Marker>
         <Marker>
             <MarkerX>3242</MarkerX>
             <MarkerY>7305</MarkerY>
             <MarkerZ>10</MarkerZ>
         </Marker>
         <Marker>
             <MarkerX>2658</MarkerX>
             <MarkerY>7025</MarkerY>
             <MarkerZ>7</MarkerZ>
         </Marker>
         <Marker>
             <MarkerX>2264</MarkerX>
             <MarkerY>6747</MarkerY>
             <MarkerZ>4</MarkerZ>
         </Marker>
         <Marker>
             <MarkerX>3062</MarkerX>
             <MarkerY>6507</MarkerY>
             <MarkerZ>4</MarkerZ>
         </Marker>
         <Marker>
             <MarkerX>2902</MarkerX>
             <MarkerY>6987</MarkerY>
             <MarkerZ>4</MarkerZ>
         </Marker>
         <Marker>
             <MarkerX>2808</MarkerX>
             <MarkerY>7067</MarkerY>
             <MarkerZ>4</MarkerZ>
         </Marker>
         <Marker>
             <MarkerX>3843</MarkerX>
             <MarkerY>6814</MarkerY>
             <MarkerZ>1</MarkerZ>
         </Marker>
         <Marker>
             <MarkerX>4070</MarkerX>
             <MarkerY>7051</MarkerY>
             <MarkerZ>1</MarkerZ>
         </Marker>
         <Marker>
             <MarkerX>3671</MarkerX>
             <MarkerY>6779</MarkerY>
             <MarkerZ>1</MarkerZ>
         </Marker>
         <Marker>
             <MarkerX>3900</MarkerX>
             <MarkerY>7134</MarkerY>
             <MarkerZ>1</MarkerZ>
         </Marker>
         <Marker>
             <MarkerX>3988</MarkerX>
             <MarkerY>6756</MarkerY>
             <MarkerZ>4</MarkerZ>
         </Marker>
         <Marker>
             <MarkerX>3934</MarkerX>
             <MarkerY>6950</MarkerY>
             <MarkerZ>4</MarkerZ>
         </Marker>
         <Marker>
             <MarkerX>3784</MarkerX>
             <MarkerY>6723</MarkerY>
             <MarkerZ>7</MarkerZ>
         </Marker>
         <Marker>
             <MarkerX>3988</MarkerX>
             <MarkerY>6727</MarkerY>
             <MarkerZ>10</MarkerZ>
         </Marker>
         <Marker>
             <MarkerX>3690</MarkerX>
             <MarkerY>7227</MarkerY>
             <MarkerZ>10</MarkerZ>
         </Marker>
         <Marker>
             <MarkerX>3798</MarkerX>
             <MarkerY>7063</MarkerY>
             <MarkerZ>13</MarkerZ>
         </Marker>
         <Marker>
             <MarkerX>4048</MarkerX>
             <MarkerY>7096</MarkerY>
             <MarkerZ>13</MarkerZ>
         </Marker>
         <Marker>
             <MarkerX>4115</MarkerX>
             <MarkerY>6824</MarkerY>
             <MarkerZ>13</MarkerZ>
         </Marker>
         <Marker>
             <MarkerX>3699</MarkerX>
             <MarkerY>6908</MarkerY>
             <MarkerZ>13</MarkerZ>
         </Marker>
         <Marker>
             <MarkerX>3543</MarkerX>
             <MarkerY>7100</MarkerY>
             <MarkerZ>16</MarkerZ>
         </Marker>
         <Marker>
             <MarkerX>3644</MarkerX>
             <MarkerY>7064</MarkerY>
             <MarkerZ>16</MarkerZ>
         </Marker>
         <Marker>
             <MarkerX>3740</MarkerX>
             <MarkerY>7088</MarkerY>
             <MarkerZ>16</MarkerZ>
         </Marker>
         <Marker>
             <MarkerX>3879</MarkerX>
             <MarkerY>7504</MarkerY>
             <MarkerZ>25</MarkerZ>
         </Marker>
         <Marker>
             <MarkerX>4176</MarkerX>
             <MarkerY>6702</MarkerY>
             <MarkerZ>28</MarkerZ>
         </Marker>
         <Marker>
             <MarkerX>3432</MarkerX>
             <MarkerY>7144</MarkerY>
             <MarkerZ>28</MarkerZ>
         </Marker>
         <Marker>
             <MarkerX>3716</MarkerX>
             <MarkerY>6822</MarkerY>
             <MarkerZ>31</MarkerZ>
         </Marker>
         <Marker>
             <MarkerX>3662</MarkerX>
             <MarkerY>6942</MarkerY>
             <MarkerZ>34</MarkerZ>
         </Marker>
         <Marker>
             <MarkerX>3710</MarkerX>
             <MarkerY>7532</MarkerY>
             <MarkerZ>34</MarkerZ>
         </Marker>
         <Marker>
             <MarkerX>3881</MarkerX>
             <MarkerY>6594</MarkerY>
             <MarkerZ>34</MarkerZ>
         </Marker>
         <Marker>
             <MarkerX>4190</MarkerX>
             <MarkerY>7190</MarkerY>
             <MarkerZ>34</MarkerZ>
         </Marker>
         <Marker>
             <MarkerX>4122</MarkerX>
             <MarkerY>6492</MarkerY>
             <MarkerZ>34</MarkerZ>
         </Marker>
         <Marker>
             <MarkerX>4242</MarkerX>
             <MarkerY>6654</MarkerY>
             <MarkerZ>34</MarkerZ>
         </Marker>
         <Marker>
             <MarkerX>4557</MarkerX>
             <MarkerY>6566</MarkerY>
             <MarkerZ>34</MarkerZ>
         </Marker>
         <Marker>
             <MarkerX>4041</MarkerX>
             <MarkerY>6534</MarkerY>
             <MarkerZ>34</MarkerZ>
         </Marker>
         <Marker>
             <MarkerX>4690</MarkerX>
             <MarkerY>6809</MarkerY>
             <MarkerZ>31</MarkerZ>
         </Marker>
         <Marker>
             <MarkerX>4612</MarkerX>
             <MarkerY>6793</MarkerY>
             <MarkerZ>31</MarkerZ>
         </Marker>
         <Marker>
             <MarkerX>4022</MarkerX>
             <MarkerY>6513</MarkerY>
             <MarkerZ>31</MarkerZ>
         </Marker>
         <Marker>
             <MarkerX>4524</MarkerX>
             <MarkerY>6562</MarkerY>
             <MarkerZ>31</MarkerZ>
         </Marker>
         <Marker>
             <MarkerX>4284</MarkerX>
             <MarkerY>6630</MarkerY>
             <MarkerZ>31</MarkerZ>
         </Marker>
         <Marker>
             <MarkerX>4346</MarkerX>
             <MarkerY>6533</MarkerY>
             <MarkerZ>31</MarkerZ>
         </Marker>
         <Marker>
             <MarkerX>4262</MarkerX>
             <MarkerY>6882</MarkerY>
             <MarkerZ>28</MarkerZ>
         </Marker>
         <Marker>
             <MarkerX>4086</MarkerX>
             <MarkerY>6509</MarkerY>
             <MarkerZ>25</MarkerZ>
         </Marker>
         <Marker>
             <MarkerX>4314</MarkerX>
             <MarkerY>6750</MarkerY>
             <MarkerZ>25</MarkerZ>
         </Marker>
         <Marker>
             <MarkerX>4465</MarkerX>
             <MarkerY>6501</MarkerY>
             <MarkerZ>25</MarkerZ>
         </Marker>
         <Marker>
             <MarkerX>4602</MarkerX>
             <MarkerY>6430</MarkerY>
             <MarkerZ>25</MarkerZ>
         </Marker>
         <Marker>
             <MarkerX>4230</MarkerX>
             <MarkerY>6590</MarkerY>
             <MarkerZ>22</MarkerZ>
         </Marker>
         <Marker>
             <MarkerX>4193</MarkerX>
             <MarkerY>6449</MarkerY>
             <MarkerZ>22</MarkerZ>
         </Marker>
         <Marker>
             <MarkerX>4584</MarkerX>
             <MarkerY>6569</MarkerY>
             <MarkerZ>16</MarkerZ>
         </Marker>
         <Marker>
             <MarkerX>4630</MarkerX>
             <MarkerY>6564</MarkerY>
             <MarkerZ>16</MarkerZ>
         </Marker>
         <Marker>
             <MarkerX>4409</MarkerX>
             <MarkerY>6517</MarkerY>
             <MarkerZ>16</MarkerZ>
         </Marker>
         <Marker>
             <MarkerX>4242</MarkerX>
             <MarkerY>7172</MarkerY>
             <MarkerZ>13</MarkerZ>
         </Marker>
         <Marker>
             <MarkerX>4430</MarkerX>
             <MarkerY>6585</MarkerY>
             <MarkerZ>13</MarkerZ>
         </Marker>
         <Marker>
             <MarkerX>4485</MarkerX>
             <MarkerY>6636</MarkerY>
             <MarkerZ>13</MarkerZ>
         </Marker>
         <Marker>
             <MarkerX>3954</MarkerX>
             <MarkerY>6534</MarkerY>
             <MarkerZ>13</MarkerZ>
         </Marker>
         <Marker>
             <MarkerX>4608</MarkerX>
             <MarkerY>6477</MarkerY>
             <MarkerZ>7</MarkerZ>
         </Marker>
         <Marker>
             <MarkerX>4412</MarkerX>
             <MarkerY>6909</MarkerY>
             <MarkerZ>4</MarkerZ>
         </Marker>
         <Marker>
             <MarkerX>3764</MarkerX>
             <MarkerY>6593</MarkerY>
             <MarkerZ>1</MarkerZ>
         </Marker>
         <Marker>
             <MarkerX>4329</MarkerX>
             <MarkerY>6429</MarkerY>
             <MarkerZ>1</MarkerZ>
         </Marker>
         <Marker>
             <MarkerX>4703</MarkerX>
             <MarkerY>5830</MarkerY>
             <MarkerZ>34</MarkerZ>
         </Marker>
         <Marker>
             <MarkerX>4673</MarkerX>
             <MarkerY>5798</MarkerY>
             <MarkerZ>34</MarkerZ>
         </Marker>
         <Marker>
             <MarkerX>4543</MarkerX>
             <MarkerY>5876</MarkerY>
             <MarkerZ>34</MarkerZ>
         </Marker>
         <Marker>
             <MarkerX>4317</MarkerX>
             <MarkerY>5919</MarkerY>
             <MarkerZ>34</MarkerZ>
         </Marker>
         <Marker>
             <MarkerX>4265</MarkerX>
             <MarkerY>6028</MarkerY>
             <MarkerZ>34</MarkerZ>
         </Marker>
         <Marker>
             <MarkerX>4107</MarkerX>
             <MarkerY>6096</MarkerY>
             <MarkerZ>34</MarkerZ>
         </Marker>
         <Marker>
             <MarkerX>4245</MarkerX>
             <MarkerY>6183</MarkerY>
             <MarkerZ>34</MarkerZ>
         </Marker>
         <Marker>
             <MarkerX>4874</MarkerX>
             <MarkerY>6504</MarkerY>
             <MarkerZ>34</MarkerZ>
         </Marker>
         <Marker>
             <MarkerX>4613</MarkerX>
             <MarkerY>6354</MarkerY>
             <MarkerZ>34</MarkerZ>
         </Marker>
         <Marker>
             <MarkerX>4858</MarkerX>
             <MarkerY>6400</MarkerY>
             <MarkerZ>34</MarkerZ>
         </Marker>
         <Marker>
             <MarkerX>4959</MarkerX>
             <MarkerY>5820</MarkerY>
             <MarkerZ>31</MarkerZ>
         </Marker>
         <Marker>
             <MarkerX>4534</MarkerX>
             <MarkerY>5914</MarkerY>
             <MarkerZ>28</MarkerZ>
         </Marker>
         <Marker>
             <MarkerX>4786</MarkerX>
             <MarkerY>6102</MarkerY>
             <MarkerZ>28</MarkerZ>
         </Marker>
         <Marker>
             <MarkerX>4059</MarkerX>
             <MarkerY>6211</MarkerY>
             <MarkerZ>28</MarkerZ>
         </Marker>
         <Marker>
             <MarkerX>5014</MarkerX>
             <MarkerY>6768</MarkerY>
             <MarkerZ>28</MarkerZ>
         </Marker>
         <Marker>
             <MarkerX>4318</MarkerX>
             <MarkerY>6635</MarkerY>
             <MarkerZ>28</MarkerZ>
         </Marker>
         <Marker>
             <MarkerX>4426</MarkerX>
             <MarkerY>6376</MarkerY>
             <MarkerZ>25</MarkerZ>
         </Marker>
         <Marker>
             <MarkerX>4490</MarkerX>
             <MarkerY>6272</MarkerY>
             <MarkerZ>25</MarkerZ>
         </Marker>
         <Marker>
             <MarkerX>4574</MarkerX>
             <MarkerY>6278</MarkerY>
             <MarkerZ>25</MarkerZ>
         </Marker>
         <Marker>
             <MarkerX>4835</MarkerX>
             <MarkerY>5884</MarkerY>
             <MarkerZ>25</MarkerZ>
         </Marker>
         <Marker>
             <MarkerX>4945</MarkerX>
             <MarkerY>5991</MarkerY>
             <MarkerZ>25</MarkerZ>
         </Marker>
         <Marker>
             <MarkerX>4861</MarkerX>
             <MarkerY>6059</MarkerY>
             <MarkerZ>25</MarkerZ>
         </Marker>
         <Marker>
             <MarkerX>5053</MarkerX>
             <MarkerY>6108</MarkerY>
             <MarkerZ>25</MarkerZ>
         </Marker>
         <Marker>
             <MarkerX>4109</MarkerX>
             <MarkerY>5979</MarkerY>
             <MarkerZ>25</MarkerZ>
         </Marker>
         <Marker>
             <MarkerX>4723</MarkerX>
             <MarkerY>6323</MarkerY>
             <MarkerZ>25</MarkerZ>
         </Marker>
         <Marker>
             <MarkerX>4630</MarkerX>
             <MarkerY>6028</MarkerY>
             <MarkerZ>22</MarkerZ>
         </Marker>
         <Marker>
             <MarkerX>4666</MarkerX>
             <MarkerY>6112</MarkerY>
             <MarkerZ>22</MarkerZ>
         </Marker>
         <Marker>
             <MarkerX>5001</MarkerX>
             <MarkerY>6418</MarkerY>
             <MarkerZ>22</MarkerZ>
         </Marker>
         <Marker>
             <MarkerX>5078</MarkerX>
             <MarkerY>6586</MarkerY>
             <MarkerZ>22</MarkerZ>
         </Marker>
         <Marker>
             <MarkerX>5137</MarkerX>
             <MarkerY>5940</MarkerY>
             <MarkerZ>22</MarkerZ>
         </Marker>
         <Marker>
             <MarkerX>5139</MarkerX>
             <MarkerY>5840</MarkerY>
             <MarkerZ>22</MarkerZ>
         </Marker>
         <Marker>
             <MarkerX>4053</MarkerX>
             <MarkerY>6164</MarkerY>
             <MarkerZ>22</MarkerZ>
         </Marker>
         <Marker>
             <MarkerX>4843</MarkerX>
             <MarkerY>6159</MarkerY>
             <MarkerZ>19</MarkerZ>
         </Marker>
         <Marker>
             <MarkerX>5033</MarkerX>
             <MarkerY>5982</MarkerY>
             <MarkerZ>19</MarkerZ>
         </Marker>
         <Marker>
             <MarkerX>4202</MarkerX>
             <MarkerY>6282</MarkerY>
             <MarkerZ>19</MarkerZ>
         </Marker>
         <Marker>
             <MarkerX>4422</MarkerX>
             <MarkerY>6339</MarkerY>
             <MarkerZ>19</MarkerZ>
         </Marker>
         <Marker>
             <MarkerX>4773</MarkerX>
             <MarkerY>5894</MarkerY>
             <MarkerZ>19</MarkerZ>
         </Marker>
         <Marker>
             <MarkerX>4899</MarkerX>
             <MarkerY>5822</MarkerY>
             <MarkerZ>19</MarkerZ>
         </Marker>
         <Marker>
             <MarkerX>4795</MarkerX>
             <MarkerY>6700</MarkerY>
             <MarkerZ>16</MarkerZ>
         </Marker>
         <Marker>
             <MarkerX>4371</MarkerX>
             <MarkerY>6150</MarkerY>
             <MarkerZ>16</MarkerZ>
         </Marker>
         <Marker>
             <MarkerX>4046</MarkerX>
             <MarkerY>6127</MarkerY>
             <MarkerZ>16</MarkerZ>
         </Marker>
         <Marker>
             <MarkerX>3994</MarkerX>
             <MarkerY>6208</MarkerY>
             <MarkerZ>16</MarkerZ>
         </Marker>
         <Marker>
             <MarkerX>4679</MarkerX>
             <MarkerY>6162</MarkerY>
             <MarkerZ>16</MarkerZ>
         </Marker>
         <Marker>
             <MarkerX>4906</MarkerX>
             <MarkerY>6103</MarkerY>
             <MarkerZ>16</MarkerZ>
         </Marker>
         <Marker>
             <MarkerX>4777</MarkerX>
             <MarkerY>6187</MarkerY>
             <MarkerZ>16</MarkerZ>
         </Marker>
         <Marker>
             <MarkerX>4946</MarkerX>
             <MarkerY>6323</MarkerY>
             <MarkerZ>16</MarkerZ>
         </Marker>
         <Marker>
             <MarkerX>5161</MarkerX>
             <MarkerY>6203</MarkerY>
             <MarkerZ>16</MarkerZ>
         </Marker>
         <Marker>
             <MarkerX>5113</MarkerX>
             <MarkerY>5934</MarkerY>
             <MarkerZ>16</MarkerZ>
         </Marker>
         <Marker>
             <MarkerX>5157</MarkerX>
             <MarkerY>5738</MarkerY>
             <MarkerZ>16</MarkerZ>
         </Marker>
         <Marker>
             <MarkerX>4338</MarkerX>
             <MarkerY>6023</MarkerY>
             <MarkerZ>13</MarkerZ>
         </Marker>
         <Marker>
             <MarkerX>4665</MarkerX>
             <MarkerY>6303</MarkerY>
             <MarkerZ>13</MarkerZ>
         </Marker>
         <Marker>
             <MarkerX>4846</MarkerX>
             <MarkerY>6339</MarkerY>
             <MarkerZ>10</MarkerZ>
         </Marker>
         <Marker>
             <MarkerX>4821</MarkerX>
             <MarkerY>6288</MarkerY>
             <MarkerZ>10</MarkerZ>
         </Marker>
         <Marker>
             <MarkerX>4049</MarkerX>
             <MarkerY>6402</MarkerY>
             <MarkerZ>7</MarkerZ>
         </Marker>
         <Marker>
             <MarkerX>4314</MarkerX>
             <MarkerY>6260</MarkerY>
             <MarkerZ>7</MarkerZ>
         </Marker>
         <Marker>
             <MarkerX>4190</MarkerX>
             <MarkerY>5928</MarkerY>
             <MarkerZ>7</MarkerZ>
         </Marker>
         <Marker>
             <MarkerX>4690</MarkerX>
             <MarkerY>5890</MarkerY>
             <MarkerZ>7</MarkerZ>
         </Marker>
         <Marker>
             <MarkerX>4825</MarkerX>
             <MarkerY>6804</MarkerY>
             <MarkerZ>7</MarkerZ>
         </Marker>
         <Marker>
             <MarkerX>4974</MarkerX>
             <MarkerY>6295</MarkerY>
             <MarkerZ>7</MarkerZ>
         </Marker>
         <Marker>
             <MarkerX>4355</MarkerX>
             <MarkerY>5755</MarkerY>
             <MarkerZ>4</MarkerZ>
         </Marker>
         <Marker>
             <MarkerX>4054</MarkerX>
             <MarkerY>5796</MarkerY>
             <MarkerZ>4</MarkerZ>
         </Marker>
         <Marker>
             <MarkerX>4163</MarkerX>
             <MarkerY>5766</MarkerY>
             <MarkerZ>4</MarkerZ>
         </Marker>
         <Marker>
             <MarkerX>4290</MarkerX>
             <MarkerY>6047</MarkerY>
             <MarkerZ>4</MarkerZ>
         </Marker>
         <Marker>
             <MarkerX>5105</MarkerX>
             <MarkerY>5728</MarkerY>
             <MarkerZ>4</MarkerZ>
         </Marker>
         <Marker>
             <MarkerX>4231</MarkerX>
             <MarkerY>6695</MarkerY>
             <MarkerZ>1</MarkerZ>
         </Marker>
         <Marker>
             <MarkerX>4230</MarkerX>
             <MarkerY>6218</MarkerY>
             <MarkerZ>1</MarkerZ>
         </Marker>
         <Marker>
             <MarkerX>4141</MarkerX>
             <MarkerY>6100</MarkerY>
             <MarkerZ>1</MarkerZ>
         </Marker>
         <Marker>
             <MarkerX>4733</MarkerX>
             <MarkerY>6876</MarkerY>
             <MarkerZ>1</MarkerZ>
         </Marker>
         <Marker>
             <MarkerX>4894</MarkerX>
             <MarkerY>6812</MarkerY>
             <MarkerZ>1</MarkerZ>
         </Marker>
         <Marker>
             <MarkerX>5173</MarkerX>
             <MarkerY>6395</MarkerY>
             <MarkerZ>1</MarkerZ>
         </Marker>
         <Marker>
             <MarkerX>5110</MarkerX>
             <MarkerY>6179</MarkerY>
             <MarkerZ>1</MarkerZ>
         </Marker>
         <Marker>
             <MarkerX>5029</MarkerX>
             <MarkerY>4742</MarkerY>
             <MarkerZ>1</MarkerZ>
         </Marker>
         <Marker>
             <MarkerX>5132</MarkerX>
             <MarkerY>4702</MarkerY>
             <MarkerZ>1</MarkerZ>
         </Marker>
         <Marker>
             <MarkerX>5212</MarkerX>
             <MarkerY>4732</MarkerY>
             <MarkerZ>1</MarkerZ>
         </Marker>
         <Marker>
             <MarkerX>5677</MarkerX>
             <MarkerY>4902</MarkerY>
             <MarkerZ>1</MarkerZ>
         </Marker>
         <Marker>
             <MarkerX>5656</MarkerX>
             <MarkerY>4850</MarkerY>
             <MarkerZ>1</MarkerZ>
         </Marker>
         <Marker>
             <MarkerX>5747</MarkerX>
             <MarkerY>4716</MarkerY>
             <MarkerZ>1</MarkerZ>
         </Marker>
         <Marker>
             <MarkerX>5157</MarkerX>
             <MarkerY>4979</MarkerY>
             <MarkerZ>1</MarkerZ>
         </Marker>
         <Marker>
             <MarkerX>5329</MarkerX>
             <MarkerY>5416</MarkerY>
             <MarkerZ>1</MarkerZ>
         </Marker>
         <Marker>
             <MarkerX>5585</MarkerX>
             <MarkerY>5266</MarkerY>
             <MarkerZ>1</MarkerZ>
         </Marker>
         <Marker>
             <MarkerX>5911</MarkerX>
             <MarkerY>5198</MarkerY>
             <MarkerZ>1</MarkerZ>
         </Marker>
         <Marker>
             <MarkerX>5695</MarkerX>
             <MarkerY>5268</MarkerY>
             <MarkerZ>1</MarkerZ>
         </Marker>
         <Marker>
             <MarkerX>5836</MarkerX>
             <MarkerY>5184</MarkerY>
             <MarkerZ>1</MarkerZ>
         </Marker>
         <Marker>
             <MarkerX>6141</MarkerX>
             <MarkerY>5123</MarkerY>
             <MarkerZ>1</MarkerZ>
         </Marker>
         <Marker>
             <MarkerX>6019</MarkerX>
             <MarkerY>5340</MarkerY>
             <MarkerZ>1</MarkerZ>
         </Marker>
         <Marker>
             <MarkerX>5069</MarkerX>
             <MarkerY>5554</MarkerY>
             <MarkerZ>1</MarkerZ>
         </Marker>
         <Marker>
             <MarkerX>4993</MarkerX>
             <MarkerY>5671</MarkerY>
             <MarkerZ>1</MarkerZ>
         </Marker>
         <Marker>
             <MarkerX>5253</MarkerX>
             <MarkerY>5778</MarkerY>
             <MarkerZ>1</MarkerZ>
         </Marker>
         <Marker>
             <MarkerX>5709</MarkerX>
             <MarkerY>5834</MarkerY>
             <MarkerZ>1</MarkerZ>
         </Marker>
         <Marker>
             <MarkerX>5537</MarkerX>
             <MarkerY>5507</MarkerY>
             <MarkerZ>1</MarkerZ>
         </Marker>
         <Marker>
             <MarkerX>5603</MarkerX>
             <MarkerY>5564</MarkerY>
             <MarkerZ>1</MarkerZ>
         </Marker>
         <Marker>
             <MarkerX>5708</MarkerX>
             <MarkerY>5488</MarkerY>
             <MarkerZ>1</MarkerZ>
         </Marker>
         <Marker>
             <MarkerX>5901</MarkerX>
             <MarkerY>5495</MarkerY>
             <MarkerZ>1</MarkerZ>
         </Marker>
         <Marker>
             <MarkerX>5755</MarkerX>
             <MarkerY>5559</MarkerY>
             <MarkerZ>1</MarkerZ>
         </Marker>
         <Marker>
             <MarkerX>5999</MarkerX>
             <MarkerY>5767</MarkerY>
             <MarkerZ>1</MarkerZ>
         </Marker>
         <Marker>
             <MarkerX>5781</MarkerX>
             <MarkerY>5252</MarkerY>
             <MarkerZ>1</MarkerZ>
         </Marker>
         <Marker>
             <MarkerX>5744</MarkerX>
             <MarkerY>5307</MarkerY>
             <MarkerZ>1</MarkerZ>
         </Marker>
         <Marker>
             <MarkerX>6003</MarkerX>
             <MarkerY>5592</MarkerY>
             <MarkerZ>4</MarkerZ>
         </Marker>
         <Marker>
             <MarkerX>5253</MarkerX>
             <MarkerY>5482</MarkerY>
             <MarkerZ>4</MarkerZ>
         </Marker>
         <Marker>
             <MarkerX>5927</MarkerX>
             <MarkerY>5851</MarkerY>
             <MarkerZ>4</MarkerZ>
         </Marker>
         <Marker>
             <MarkerX>6167</MarkerX>
             <MarkerY>5330</MarkerY>
             <MarkerZ>4</MarkerZ>
         </Marker>
         <Marker>
             <MarkerX>4957</MarkerX>
             <MarkerY>5238</MarkerY>
             <MarkerZ>4</MarkerZ>
         </Marker>
         <Marker>
             <MarkerX>5011</MarkerX>
             <MarkerY>5175</MarkerY>
             <MarkerZ>4</MarkerZ>
         </Marker>
         <Marker>
             <MarkerX>5668</MarkerX>
             <MarkerY>5094</MarkerY>
             <MarkerZ>4</MarkerZ>
         </Marker>
         <Marker>
             <MarkerX>5695</MarkerX>
             <MarkerY>5031</MarkerY>
             <MarkerZ>4</MarkerZ>
         </Marker>
         <Marker>
             <MarkerX>5640</MarkerX>
             <MarkerY>5151</MarkerY>
             <MarkerZ>4</MarkerZ>
         </Marker>
         <Marker>
             <MarkerX>6003</MarkerX>
             <MarkerY>4916</MarkerY>
             <MarkerZ>4</MarkerZ>
         </Marker>
         <Marker>
             <MarkerX>6112</MarkerX>
             <MarkerY>5031</MarkerY>
             <MarkerZ>4</MarkerZ>
         </Marker>
         <Marker>
             <MarkerX>5017</MarkerX>
             <MarkerY>4898</MarkerY>
             <MarkerZ>4</MarkerZ>
         </Marker>
         <Marker>
             <MarkerX>5672</MarkerX>
             <MarkerY>5500</MarkerY>
             <MarkerZ>7</MarkerZ>
         </Marker>
         <Marker>
             <MarkerX>5381</MarkerX>
             <MarkerY>5588</MarkerY>
             <MarkerZ>7</MarkerZ>
         </Marker>
         <Marker>
             <MarkerX>5277</MarkerX>
             <MarkerY>5674</MarkerY>
             <MarkerZ>7</MarkerZ>
         </Marker>
         <Marker>
             <MarkerX>5163</MarkerX>
             <MarkerY>4816</MarkerY>
             <MarkerZ>7</MarkerZ>
         </Marker>
         <Marker>
             <MarkerX>5209</MarkerX>
             <MarkerY>5000</MarkerY>
             <MarkerZ>7</MarkerZ>
         </Marker>
         <Marker>
             <MarkerX>4923</MarkerX>
             <MarkerY>4843</MarkerY>
             <MarkerZ>7</MarkerZ>
         </Marker>
         <Marker>
             <MarkerX>4963</MarkerX>
             <MarkerY>5652</MarkerY>
             <MarkerZ>7</MarkerZ>
         </Marker>
         <Marker>
             <MarkerX>5381</MarkerX>
             <MarkerY>5223</MarkerY>
             <MarkerZ>7</MarkerZ>
         </Marker>
         <Marker>
             <MarkerX>5397</MarkerX>
             <MarkerY>5322</MarkerY>
             <MarkerZ>7</MarkerZ>
         </Marker>
         <Marker>
             <MarkerX>5677</MarkerX>
             <MarkerY>5790</MarkerY>
             <MarkerZ>7</MarkerZ>
         </Marker>
         <Marker>
             <MarkerX>5264</MarkerX>
             <MarkerY>4810</MarkerY>
             <MarkerZ>7</MarkerZ>
         </Marker>
         <Marker>
             <MarkerX>5088</MarkerX>
             <MarkerY>4718</MarkerY>
             <MarkerZ>7</MarkerZ>
         </Marker>
         <Marker>
             <MarkerX>5829</MarkerX>
             <MarkerY>4783</MarkerY>
             <MarkerZ>7</MarkerZ>
         </Marker>
         <Marker>
             <MarkerX>5979</MarkerX>
             <MarkerY>5792</MarkerY>
             <MarkerZ>7</MarkerZ>
         </Marker>
         <Marker>
             <MarkerX>5291</MarkerX>
             <MarkerY>5799</MarkerY>
             <MarkerZ>10</MarkerZ>
         </Marker>
         <Marker>
             <MarkerX>5139</MarkerX>
             <MarkerY>5603</MarkerY>
             <MarkerZ>10</MarkerZ>
         </Marker>
         <Marker>
             <MarkerX>5081</MarkerX>
             <MarkerY>5386</MarkerY>
             <MarkerZ>10</MarkerZ>
         </Marker>
         <Marker>
             <MarkerX>4936</MarkerX>
             <MarkerY>5356</MarkerY>
             <MarkerZ>10</MarkerZ>
         </Marker>
         <Marker>
             <MarkerX>5165</MarkerX>
             <MarkerY>5071</MarkerY>
             <MarkerZ>10</MarkerZ>
         </Marker>
         <Marker>
             <MarkerX>4943</MarkerX>
             <MarkerY>5004</MarkerY>
             <MarkerZ>10</MarkerZ>
         </Marker>
         <Marker>
             <MarkerX>5376</MarkerX>
             <MarkerY>5298</MarkerY>
             <MarkerZ>10</MarkerZ>
         </Marker>
         <Marker>
             <MarkerX>5397</MarkerX>
             <MarkerY>4910</MarkerY>
             <MarkerZ>10</MarkerZ>
         </Marker>
         <Marker>
             <MarkerX>5488</MarkerX>
             <MarkerY>4764</MarkerY>
             <MarkerZ>10</MarkerZ>
         </Marker>
         <Marker>
             <MarkerX>5236</MarkerX>
             <MarkerY>4760</MarkerY>
             <MarkerZ>10</MarkerZ>
         </Marker>
         <Marker>
             <MarkerX>5337</MarkerX>
             <MarkerY>5092</MarkerY>
             <MarkerZ>10</MarkerZ>
         </Marker>
         <Marker>
             <MarkerX>5352</MarkerX>
             <MarkerY>5139</MarkerY>
             <MarkerZ>10</MarkerZ>
         </Marker>
         <Marker>
             <MarkerX>5261</MarkerX>
             <MarkerY>5456</MarkerY>
             <MarkerZ>10</MarkerZ>
         </Marker>
         <Marker>
             <MarkerX>5775</MarkerX>
             <MarkerY>5512</MarkerY>
             <MarkerZ>10</MarkerZ>
         </Marker>
         <Marker>
             <MarkerX>5843</MarkerX>
             <MarkerY>5312</MarkerY>
             <MarkerZ>10</MarkerZ>
         </Marker>
         <Marker>
             <MarkerX>6137</MarkerX>
             <MarkerY>5052</MarkerY>
             <MarkerZ>10</MarkerZ>
         </Marker>
         <Marker>
             <MarkerX>5759</MarkerX>
             <MarkerY>5038</MarkerY>
             <MarkerZ>10</MarkerZ>
         </Marker>
         <Marker>
             <MarkerX>5777</MarkerX>
             <MarkerY>5370</MarkerY>
             <MarkerZ>13</MarkerZ>
         </Marker>
         <Marker>
             <MarkerX>5364</MarkerX>
             <MarkerY>5758</MarkerY>
             <MarkerZ>13</MarkerZ>
         </Marker>
         <Marker>
             <MarkerX>6087</MarkerX>
             <MarkerY>5540</MarkerY>
             <MarkerZ>13</MarkerZ>
         </Marker>
         <Marker>
             <MarkerX>5973</MarkerX>
             <MarkerY>4991</MarkerY>
             <MarkerZ>13</MarkerZ>
         </Marker>
         <Marker>
             <MarkerX>6008</MarkerX>
             <MarkerY>4968</MarkerY>
             <MarkerZ>13</MarkerZ>
         </Marker>
         <Marker>
             <MarkerX>6119</MarkerX>
             <MarkerY>4908</MarkerY>
             <MarkerZ>13</MarkerZ>
         </Marker>
         <Marker>
             <MarkerX>5224</MarkerX>
             <MarkerY>5160</MarkerY>
             <MarkerZ>13</MarkerZ>
         </Marker>
         <Marker>
             <MarkerX>5371</MarkerX>
             <MarkerY>5022</MarkerY>
             <MarkerZ>13</MarkerZ>
         </Marker>
         <Marker>
             <MarkerX>5421</MarkerX>
             <MarkerY>4830</MarkerY>
             <MarkerZ>16</MarkerZ>
         </Marker>
         <Marker>
             <MarkerX>5152</MarkerX>
             <MarkerY>5154</MarkerY>
             <MarkerZ>16</MarkerZ>
         </Marker>
         <Marker>
             <MarkerX>5008</MarkerX>
             <MarkerY>5071</MarkerY>
             <MarkerZ>16</MarkerZ>
         </Marker>
         <Marker>
             <MarkerX>5787</MarkerX>
             <MarkerY>5304</MarkerY>
             <MarkerZ>16</MarkerZ>
         </Marker>
         <Marker>
             <MarkerX>5341</MarkerX>
             <MarkerY>5515</MarkerY>
             <MarkerZ>16</MarkerZ>
         </Marker>
         <Marker>
             <MarkerX>5691</MarkerX>
             <MarkerY>5643</MarkerY>
             <MarkerZ>16</MarkerZ>
         </Marker>
         <Marker>
             <MarkerX>5739</MarkerX>
             <MarkerY>5540</MarkerY>
             <MarkerZ>16</MarkerZ>
         </Marker>
         <Marker>
             <MarkerX>6173</MarkerX>
             <MarkerY>5711</MarkerY>
             <MarkerZ>16</MarkerZ>
         </Marker>
         <Marker>
             <MarkerX>5791</MarkerX>
             <MarkerY>5880</MarkerY>
             <MarkerZ>16</MarkerZ>
         </Marker>
         <Marker>
             <MarkerX>5996</MarkerX>
             <MarkerY>5143</MarkerY>
             <MarkerZ>19</MarkerZ>
         </Marker>
         <Marker>
             <MarkerX>6120</MarkerX>
             <MarkerY>5179</MarkerY>
             <MarkerZ>19</MarkerZ>
         </Marker>
         <Marker>
             <MarkerX>5495</MarkerX>
             <MarkerY>5295</MarkerY>
             <MarkerZ>19</MarkerZ>
         </Marker>
         <Marker>
             <MarkerX>5167</MarkerX>
             <MarkerY>4906</MarkerY>
             <MarkerZ>19</MarkerZ>
         </Marker>
         <Marker>
             <MarkerX>5041</MarkerX>
             <MarkerY>5510</MarkerY>
             <MarkerZ>19</MarkerZ>
         </Marker>
         <Marker>
             <MarkerX>5504</MarkerX>
             <MarkerY>5787</MarkerY>
             <MarkerZ>19</MarkerZ>
         </Marker>
         <Marker>
             <MarkerX>6127</MarkerX>
             <MarkerY>5499</MarkerY>
             <MarkerZ>19</MarkerZ>
         </Marker>
         <Marker>
             <MarkerX>5656</MarkerX>
             <MarkerY>5314</MarkerY>
             <MarkerZ>19</MarkerZ>
         </Marker>
         <Marker>
             <MarkerX>6003</MarkerX>
             <MarkerY>4823</MarkerY>
             <MarkerZ>19</MarkerZ>
         </Marker>
         <Marker>
             <MarkerX>5291</MarkerX>
             <MarkerY>5695</MarkerY>
             <MarkerZ>19</MarkerZ>
         </Marker>
         <Marker>
             <MarkerX>5780</MarkerX>
             <MarkerY>4706</MarkerY>
             <MarkerZ>19</MarkerZ>
         </Marker>
         <Marker>
             <MarkerX>5395</MarkerX>
             <MarkerY>5000</MarkerY>
             <MarkerZ>19</MarkerZ>
         </Marker>
         <Marker>
             <MarkerX>6028</MarkerX>
             <MarkerY>5514</MarkerY>
             <MarkerZ>22</MarkerZ>
         </Marker>
         <Marker>
             <MarkerX>6024</MarkerX>
             <MarkerY>5538</MarkerY>
             <MarkerZ>22</MarkerZ>
         </Marker>
         <Marker>
             <MarkerX>6011</MarkerX>
             <MarkerY>5255</MarkerY>
             <MarkerZ>22</MarkerZ>
         </Marker>
         <Marker>
             <MarkerX>5825</MarkerX>
             <MarkerY>5424</MarkerY>
             <MarkerZ>22</MarkerZ>
         </Marker>
         <Marker>
             <MarkerX>5963</MarkerX>
             <MarkerY>5499</MarkerY>
             <MarkerZ>22</MarkerZ>
         </Marker>
         <Marker>
             <MarkerX>5653</MarkerX>
             <MarkerY>5018</MarkerY>
             <MarkerZ>22</MarkerZ>
         </Marker>
         <Marker>
             <MarkerX>5508</MarkerX>
             <MarkerY>4974</MarkerY>
             <MarkerZ>22</MarkerZ>
         </Marker>
         <Marker>
             <MarkerX>5572</MarkerX>
             <MarkerY>4879</MarkerY>
             <MarkerZ>22</MarkerZ>
         </Marker>
         <Marker>
             <MarkerX>5384</MarkerX>
             <MarkerY>4852</MarkerY>
             <MarkerZ>22</MarkerZ>
         </Marker>
         <Marker>
             <MarkerX>5280</MarkerX>
             <MarkerY>4856</MarkerY>
             <MarkerZ>22</MarkerZ>
         </Marker>
         <Marker>
             <MarkerX>5191</MarkerX>
             <MarkerY>5308</MarkerY>
             <MarkerZ>22</MarkerZ>
         </Marker>
         <Marker>
             <MarkerX>5245</MarkerX>
             <MarkerY>5428</MarkerY>
             <MarkerZ>22</MarkerZ>
         </Marker>
         <Marker>
             <MarkerX>5367</MarkerX>
             <MarkerY>5444</MarkerY>
             <MarkerZ>22</MarkerZ>
         </Marker>
         <Marker>
             <MarkerX>5256</MarkerX>
             <MarkerY>5643</MarkerY>
             <MarkerZ>22</MarkerZ>
         </Marker>
         <Marker>
             <MarkerX>5161</MarkerX>
             <MarkerY>5674</MarkerY>
             <MarkerZ>22</MarkerZ>
         </Marker>
         <Marker>
             <MarkerX>5984</MarkerX>
             <MarkerY>5734</MarkerY>
             <MarkerZ>22</MarkerZ>
         </Marker>
         <Marker>
             <MarkerX>6181</MarkerX>
             <MarkerY>5547</MarkerY>
             <MarkerZ>22</MarkerZ>
         </Marker>
         <Marker>
             <MarkerX>6056</MarkerX>
             <MarkerY>5136</MarkerY>
             <MarkerZ>22</MarkerZ>
         </Marker>
         <Marker>
             <MarkerX>5809</MarkerX>
             <MarkerY>5010</MarkerY>
             <MarkerZ>22</MarkerZ>
         </Marker>
         <Marker>
             <MarkerX>5063</MarkerX>
             <MarkerY>5026</MarkerY>
             <MarkerZ>22</MarkerZ>
         </Marker>
         <Marker>
             <MarkerX>5340</MarkerX>
             <MarkerY>4986</MarkerY>
             <MarkerZ>22</MarkerZ>
         </Marker>
         <Marker>
             <MarkerX>5291</MarkerX>
             <MarkerY>4906</MarkerY>
             <MarkerZ>28</MarkerZ>
         </Marker>
         <Marker>
             <MarkerX>4943</MarkerX>
             <MarkerY>5111</MarkerY>
             <MarkerZ>28</MarkerZ>
         </Marker>
         <Marker>
             <MarkerX>5192</MarkerX>
             <MarkerY>5188</MarkerY>
             <MarkerZ>28</MarkerZ>
         </Marker>
         <Marker>
             <MarkerX>4919</MarkerX>
             <MarkerY>5472</MarkerY>
             <MarkerZ>28</MarkerZ>
         </Marker>
         <Marker>
             <MarkerX>4904</MarkerX>
             <MarkerY>5671</MarkerY>
             <MarkerZ>28</MarkerZ>
         </Marker>
         <Marker>
             <MarkerX>5513</MarkerX>
             <MarkerY>5351</MarkerY>
             <MarkerZ>28</MarkerZ>
         </Marker>
         <Marker>
             <MarkerX>6105</MarkerX>
             <MarkerY>5087</MarkerY>
             <MarkerZ>28</MarkerZ>
         </Marker>
         <Marker>
             <MarkerX>5949</MarkerX>
             <MarkerY>5664</MarkerY>
             <MarkerZ>28</MarkerZ>
         </Marker>
         <Marker>
             <MarkerX>6141</MarkerX>
             <MarkerY>5564</MarkerY>
             <MarkerZ>28</MarkerZ>
         </Marker>
         <Marker>
             <MarkerX>5937</MarkerX>
             <MarkerY>4706</MarkerY>
             <MarkerZ>28</MarkerZ>
         </Marker>
         <Marker>
             <MarkerX>5917</MarkerX>
             <MarkerY>4746</MarkerY>
             <MarkerZ>28</MarkerZ>
         </Marker>
         <Marker>
             <MarkerX>6121</MarkerX>
             <MarkerY>4842</MarkerY>
             <MarkerZ>28</MarkerZ>
         </Marker>
         <Marker>
             <MarkerX>5851</MarkerX>
             <MarkerY>5735</MarkerY>
             <MarkerZ>28</MarkerZ>
         </Marker>
         <Marker>
             <MarkerX>5731</MarkerX>
             <MarkerY>4970</MarkerY>
             <MarkerZ>31</MarkerZ>
         </Marker>
         <Marker>
             <MarkerX>5275</MarkerX>
             <MarkerY>5603</MarkerY>
             <MarkerZ>31</MarkerZ>
         </Marker>
         <Marker>
             <MarkerX>5393</MarkerX>
             <MarkerY>5522</MarkerY>
             <MarkerZ>31</MarkerZ>
         </Marker>
         <Marker>
             <MarkerX>5755</MarkerX>
             <MarkerY>4750</MarkerY>
             <MarkerZ>31</MarkerZ>
         </Marker>
         <Marker>
             <MarkerX>5421</MarkerX>
             <MarkerY>5386</MarkerY>
             <MarkerZ>34</MarkerZ>
         </Marker>
         <Marker>
             <MarkerX>5225</MarkerX>
             <MarkerY>5486</MarkerY>
             <MarkerZ>34</MarkerZ>
         </Marker>
         <Marker>
             <MarkerX>5176</MarkerX>
             <MarkerY>5232</MarkerY>
             <MarkerZ>34</MarkerZ>
         </Marker>
         <Marker>
             <MarkerX>4908</MarkerX>
             <MarkerY>5316</MarkerY>
             <MarkerZ>34</MarkerZ>
         </Marker>
         <Marker>
             <MarkerX>5408</MarkerX>
             <MarkerY>5552</MarkerY>
             <MarkerZ>34</MarkerZ>
         </Marker>
         <Marker>
             <MarkerX>6036</MarkerX>
             <MarkerY>5595</MarkerY>
             <MarkerZ>34</MarkerZ>
         </Marker>
         <Marker>
             <MarkerX>6065</MarkerX>
             <MarkerY>5539</MarkerY>
             <MarkerZ>34</MarkerZ>
         </Marker>
         <Marker>
             <MarkerX>5895</MarkerX>
             <MarkerY>5440</MarkerY>
             <MarkerZ>34</MarkerZ>
         </Marker>
         <Marker>
             <MarkerX>5775</MarkerX>
             <MarkerY>5535</MarkerY>
             <MarkerZ>34</MarkerZ>
         </Marker>
         <Marker>
             <MarkerX>6068</MarkerX>
             <MarkerY>4492</MarkerY>
             <MarkerZ>34</MarkerZ>
         </Marker>
         <Marker>
             <MarkerX>5867</MarkerX>
             <MarkerY>4413</MarkerY>
             <MarkerZ>34</MarkerZ>
         </Marker>
         <Marker>
             <MarkerX>6383</MarkerX>
             <MarkerY>4893</MarkerY>
             <MarkerZ>34</MarkerZ>
         </Marker>
         <Marker>
             <MarkerX>6463</MarkerX>
             <MarkerY>5082</MarkerY>
             <MarkerZ>34</MarkerZ>
         </Marker>
         <Marker>
             <MarkerX>6608</MarkerX>
             <MarkerY>5097</MarkerY>
             <MarkerZ>34</MarkerZ>
         </Marker>
         <Marker>
             <MarkerX>6629</MarkerX>
             <MarkerY>5052</MarkerY>
             <MarkerZ>34</MarkerZ>
         </Marker>
         <Marker>
             <MarkerX>6719</MarkerX>
             <MarkerY>5001</MarkerY>
             <MarkerZ>34</MarkerZ>
         </Marker>
         <Marker>
             <MarkerX>6684</MarkerX>
             <MarkerY>4950</MarkerY>
             <MarkerZ>34</MarkerZ>
         </Marker>
         <Marker>
             <MarkerX>6809</MarkerX>
             <MarkerY>4585</MarkerY>
             <MarkerZ>34</MarkerZ>
         </Marker>
         <Marker>
             <MarkerX>6811</MarkerX>
             <MarkerY>4394</MarkerY>
             <MarkerZ>34</MarkerZ>
         </Marker>
         <Marker>
             <MarkerX>5703</MarkerX>
             <MarkerY>4244</MarkerY>
             <MarkerZ>34</MarkerZ>
         </Marker>
         <Marker>
             <MarkerX>5617</MarkerX>
             <MarkerY>3969</MarkerY>
             <MarkerZ>31</MarkerZ>
         </Marker>
         <Marker>
             <MarkerX>5671</MarkerX>
             <MarkerY>3964</MarkerY>
             <MarkerZ>31</MarkerZ>
         </Marker>
         <Marker>
             <MarkerX>6319</MarkerX>
             <MarkerY>4301</MarkerY>
             <MarkerZ>31</MarkerZ>
         </Marker>
         <Marker>
             <MarkerX>6501</MarkerX>
             <MarkerY>4258</MarkerY>
             <MarkerZ>31</MarkerZ>
         </Marker>
         <Marker>
             <MarkerX>6717</MarkerX>
             <MarkerY>4284</MarkerY>
             <MarkerZ>31</MarkerZ>
         </Marker>
         <Marker>
             <MarkerX>6479</MarkerX>
             <MarkerY>4078</MarkerY>
             <MarkerZ>31</MarkerZ>
         </Marker>
         <Marker>
             <MarkerX>6575</MarkerX>
             <MarkerY>3940</MarkerY>
             <MarkerZ>31</MarkerZ>
         </Marker>
         <Marker>
             <MarkerX>6400</MarkerX>
             <MarkerY>4334</MarkerY>
             <MarkerZ>31</MarkerZ>
         </Marker>
         <Marker>
             <MarkerX>6620</MarkerX>
             <MarkerY>4678</MarkerY>
             <MarkerZ>31</MarkerZ>
         </Marker>
         <Marker>
             <MarkerX>6657</MarkerX>
             <MarkerY>4822</MarkerY>
             <MarkerZ>31</MarkerZ>
         </Marker>
         <Marker>
             <MarkerX>6823</MarkerX>
             <MarkerY>4948</MarkerY>
             <MarkerZ>31</MarkerZ>
         </Marker>
         <Marker>
             <MarkerX>6341</MarkerX>
             <MarkerY>4986</MarkerY>
             <MarkerZ>31</MarkerZ>
         </Marker>
         <Marker>
             <MarkerX>6063</MarkerX>
             <MarkerY>4842</MarkerY>
             <MarkerZ>31</MarkerZ>
         </Marker>
         <Marker>
             <MarkerX>5565</MarkerX>
             <MarkerY>4562</MarkerY>
             <MarkerZ>31</MarkerZ>
         </Marker>
         <Marker>
             <MarkerX>6832</MarkerX>
             <MarkerY>5065</MarkerY>
             <MarkerZ>28</MarkerZ>
         </Marker>
         <Marker>
             <MarkerX>6800</MarkerX>
             <MarkerY>4762</MarkerY>
             <MarkerZ>28</MarkerZ>
         </Marker>
         <Marker>
             <MarkerX>6636</MarkerX>
             <MarkerY>4145</MarkerY>
             <MarkerZ>28</MarkerZ>
         </Marker>
         <Marker>
             <MarkerX>6400</MarkerX>
             <MarkerY>4388</MarkerY>
             <MarkerZ>28</MarkerZ>
         </Marker>
         <Marker>
             <MarkerX>6273</MarkerX>
             <MarkerY>4325</MarkerY>
             <MarkerZ>28</MarkerZ>
         </Marker>
         <Marker>
             <MarkerX>6233</MarkerX>
             <MarkerY>4574</MarkerY>
             <MarkerZ>28</MarkerZ>
         </Marker>
         <Marker>
             <MarkerX>6389</MarkerX>
             <MarkerY>4604</MarkerY>
             <MarkerZ>28</MarkerZ>
         </Marker>
         <Marker>
             <MarkerX>5873</MarkerX>
             <MarkerY>4489</MarkerY>
             <MarkerZ>28</MarkerZ>
         </Marker>
         <Marker>
             <MarkerX>5827</MarkerX>
             <MarkerY>4521</MarkerY>
             <MarkerZ>28</MarkerZ>
         </Marker>
         <Marker>
             <MarkerX>5832</MarkerX>
             <MarkerY>4406</MarkerY>
             <MarkerZ>28</MarkerZ>
         </Marker>
         <Marker>
             <MarkerX>5780</MarkerX>
             <MarkerY>4050</MarkerY>
             <MarkerZ>28</MarkerZ>
         </Marker>
         <Marker>
             <MarkerX>5807</MarkerX>
             <MarkerY>4085</MarkerY>
             <MarkerZ>28</MarkerZ>
         </Marker>
         <Marker>
             <MarkerX>5828</MarkerX>
             <MarkerY>3952</MarkerY>
             <MarkerZ>28</MarkerZ>
         </Marker>
         <Marker>
             <MarkerX>6397</MarkerX>
             <MarkerY>4809</MarkerY>
             <MarkerZ>28</MarkerZ>
         </Marker>
         <Marker>
             <MarkerX>6484</MarkerX>
             <MarkerY>4721</MarkerY>
             <MarkerZ>25</MarkerZ>
         </Marker>
         <Marker>
             <MarkerX>6811</MarkerX>
             <MarkerY>4828</MarkerY>
             <MarkerZ>25</MarkerZ>
         </Marker>
         <Marker>
             <MarkerX>6823</MarkerX>
             <MarkerY>4868</MarkerY>
             <MarkerZ>25</MarkerZ>
         </Marker>
         <Marker>
             <MarkerX>6597</MarkerX>
             <MarkerY>4817</MarkerY>
             <MarkerZ>25</MarkerZ>
         </Marker>
         <Marker>
             <MarkerX>6696</MarkerX>
             <MarkerY>4782</MarkerY>
             <MarkerZ>25</MarkerZ>
         </Marker>
         <Marker>
             <MarkerX>5809</MarkerX>
             <MarkerY>4584</MarkerY>
             <MarkerZ>25</MarkerZ>
         </Marker>
         <Marker>
             <MarkerX>5921</MarkerX>
             <MarkerY>4538</MarkerY>
             <MarkerZ>25</MarkerZ>
         </Marker>
         <Marker>
             <MarkerX>5961</MarkerX>
             <MarkerY>4250</MarkerY>
             <MarkerZ>25</MarkerZ>
         </Marker>
         <Marker>
             <MarkerX>6167</MarkerX>
             <MarkerY>4652</MarkerY>
             <MarkerZ>25</MarkerZ>
         </Marker>
         <Marker>
             <MarkerX>6421</MarkerX>
             <MarkerY>4830</MarkerY>
             <MarkerZ>25</MarkerZ>
         </Marker>
         <Marker>
             <MarkerX>6444</MarkerX>
             <MarkerY>4290</MarkerY>
             <MarkerZ>22</MarkerZ>
         </Marker>
         <Marker>
             <MarkerX>6635</MarkerX>
             <MarkerY>4500</MarkerY>
             <MarkerZ>22</MarkerZ>
         </Marker>
         <Marker>
             <MarkerX>6689</MarkerX>
             <MarkerY>4446</MarkerY>
             <MarkerZ>22</MarkerZ>
         </Marker>
         <Marker>
             <MarkerX>6040</MarkerX>
             <MarkerY>4325</MarkerY>
             <MarkerZ>22</MarkerZ>
         </Marker>
         <Marker>
             <MarkerX>5804</MarkerX>
             <MarkerY>4292</MarkerY>
             <MarkerZ>22</MarkerZ>
         </Marker>
         <Marker>
             <MarkerX>5645</MarkerX>
             <MarkerY>4017</MarkerY>
             <MarkerZ>22</MarkerZ>
         </Marker>
         <Marker>
             <MarkerX>6213</MarkerX>
             <MarkerY>4029</MarkerY>
             <MarkerZ>22</MarkerZ>
         </Marker>
         <Marker>
             <MarkerX>6216</MarkerX>
             <MarkerY>4098</MarkerY>
             <MarkerZ>22</MarkerZ>
         </Marker>
         <Marker>
             <MarkerX>6311</MarkerX>
             <MarkerY>4150</MarkerY>
             <MarkerZ>22</MarkerZ>
         </Marker>
         <Marker>
             <MarkerX>6208</MarkerX>
             <MarkerY>4309</MarkerY>
             <MarkerZ>22</MarkerZ>
         </Marker>
         <Marker>
             <MarkerX>6043</MarkerX>
             <MarkerY>4634</MarkerY>
             <MarkerZ>22</MarkerZ>
         </Marker>
         <Marker>
             <MarkerX>5711</MarkerX>
             <MarkerY>4560</MarkerY>
             <MarkerZ>22</MarkerZ>
         </Marker>
         <Marker>
             <MarkerX>5601</MarkerX>
             <MarkerY>4518</MarkerY>
             <MarkerZ>22</MarkerZ>
         </Marker>
         <Marker>
             <MarkerX>6231</MarkerX>
             <MarkerY>4753</MarkerY>
             <MarkerZ>22</MarkerZ>
         </Marker>
         <Marker>
             <MarkerX>6388</MarkerX>
             <MarkerY>4646</MarkerY>
             <MarkerZ>22</MarkerZ>
         </Marker>
         <Marker>
             <MarkerX>6749</MarkerX>
             <MarkerY>4926</MarkerY>
             <MarkerZ>22</MarkerZ>
         </Marker>
         <Marker>
             <MarkerX>6840</MarkerX>
             <MarkerY>4224</MarkerY>
             <MarkerZ>22</MarkerZ>
         </Marker>
         <Marker>
             <MarkerX>6703</MarkerX>
             <MarkerY>4526</MarkerY>
             <MarkerZ>22</MarkerZ>
         </Marker>
         <Marker>
             <MarkerX>5707</MarkerX>
             <MarkerY>4358</MarkerY>
             <MarkerZ>19</MarkerZ>
         </Marker>
         <Marker>
             <MarkerX>5921</MarkerX>
             <MarkerY>4192</MarkerY>
             <MarkerZ>19</MarkerZ>
         </Marker>
         <Marker>
             <MarkerX>5872</MarkerX>
             <MarkerY>4122</MarkerY>
             <MarkerZ>19</MarkerZ>
         </Marker>
         <Marker>
             <MarkerX>5717</MarkerX>
             <MarkerY>4065</MarkerY>
             <MarkerZ>19</MarkerZ>
         </Marker>
         <Marker>
             <MarkerX>6004</MarkerX>
             <MarkerY>4477</MarkerY>
             <MarkerZ>19</MarkerZ>
         </Marker>
         <Marker>
             <MarkerX>6033</MarkerX>
             <MarkerY>4669</MarkerY>
             <MarkerZ>19</MarkerZ>
         </Marker>
         <Marker>
             <MarkerX>5729</MarkerX>
             <MarkerY>4673</MarkerY>
             <MarkerZ>19</MarkerZ>
         </Marker>
         <Marker>
             <MarkerX>6235</MarkerX>
             <MarkerY>4634</MarkerY>
             <MarkerZ>19</MarkerZ>
         </Marker>
         <Marker>
             <MarkerX>6628</MarkerX>
             <MarkerY>4301</MarkerY>
             <MarkerZ>19</MarkerZ>
         </Marker>
         <Marker>
             <MarkerX>6733</MarkerX>
             <MarkerY>4056</MarkerY>
             <MarkerZ>19</MarkerZ>
         </Marker>
         <Marker>
             <MarkerX>6449</MarkerX>
             <MarkerY>5086</MarkerY>
             <MarkerZ>19</MarkerZ>
         </Marker>
         <Marker>
             <MarkerX>6387</MarkerX>
             <MarkerY>5113</MarkerY>
             <MarkerZ>19</MarkerZ>
         </Marker>
         <Marker>
             <MarkerX>6631</MarkerX>
             <MarkerY>4793</MarkerY>
             <MarkerZ>19</MarkerZ>
         </Marker>
         <Marker>
             <MarkerX>6444</MarkerX>
             <MarkerY>4622</MarkerY>
             <MarkerZ>16</MarkerZ>
         </Marker>
         <Marker>
             <MarkerX>6736</MarkerX>
             <MarkerY>4694</MarkerY>
             <MarkerZ>16</MarkerZ>
         </Marker>
         <Marker>
             <MarkerX>6573</MarkerX>
             <MarkerY>5016</MarkerY>
             <MarkerZ>16</MarkerZ>
         </Marker>
         <Marker>
             <MarkerX>6243</MarkerX>
             <MarkerY>4830</MarkerY>
             <MarkerZ>16</MarkerZ>
         </Marker>
         <Marker>
             <MarkerX>6184</MarkerX>
             <MarkerY>4682</MarkerY>
             <MarkerZ>16</MarkerZ>
         </Marker>
         <Marker>
             <MarkerX>6087</MarkerX>
             <MarkerY>4625</MarkerY>
             <MarkerZ>16</MarkerZ>
         </Marker>
         <Marker>
             <MarkerX>6188</MarkerX>
             <MarkerY>4481</MarkerY>
             <MarkerZ>16</MarkerZ>
         </Marker>
         <Marker>
             <MarkerX>6487</MarkerX>
             <MarkerY>4358</MarkerY>
             <MarkerZ>16</MarkerZ>
         </Marker>
         <Marker>
             <MarkerX>5573</MarkerX>
             <MarkerY>4165</MarkerY>
             <MarkerZ>16</MarkerZ>
         </Marker>
         <Marker>
             <MarkerX>5553</MarkerX>
             <MarkerY>4053</MarkerY>
             <MarkerZ>16</MarkerZ>
         </Marker>
         <Marker>
             <MarkerX>5889</MarkerX>
             <MarkerY>4454</MarkerY>
             <MarkerZ>13</MarkerZ>
         </Marker>
         <Marker>
             <MarkerX>6080</MarkerX>
             <MarkerY>4601</MarkerY>
             <MarkerZ>13</MarkerZ>
         </Marker>
         <Marker>
             <MarkerX>6307</MarkerX>
             <MarkerY>4540</MarkerY>
             <MarkerZ>13</MarkerZ>
         </Marker>
         <Marker>
             <MarkerX>6723</MarkerX>
             <MarkerY>4384</MarkerY>
             <MarkerZ>13</MarkerZ>
         </Marker>
         <Marker>
             <MarkerX>6763</MarkerX>
             <MarkerY>4790</MarkerY>
             <MarkerZ>13</MarkerZ>
         </Marker>
         <Marker>
             <MarkerX>6700</MarkerX>
             <MarkerY>5056</MarkerY>
             <MarkerZ>13</MarkerZ>
         </Marker>
         <Marker>
             <MarkerX>6188</MarkerX>
             <MarkerY>5060</MarkerY>
             <MarkerZ>13</MarkerZ>
         </Marker>
         <Marker>
             <MarkerX>6544</MarkerX>
             <MarkerY>4693</MarkerY>
             <MarkerZ>10</MarkerZ>
         </Marker>
         <Marker>
             <MarkerX>6517</MarkerX>
             <MarkerY>4408</MarkerY>
             <MarkerZ>10</MarkerZ>
         </Marker>
         <Marker>
             <MarkerX>6637</MarkerX>
             <MarkerY>4357</MarkerY>
             <MarkerZ>10</MarkerZ>
         </Marker>
         <Marker>
             <MarkerX>6643</MarkerX>
             <MarkerY>4241</MarkerY>
             <MarkerZ>10</MarkerZ>
         </Marker>
         <Marker>
             <MarkerX>6763</MarkerX>
             <MarkerY>4173</MarkerY>
             <MarkerZ>10</MarkerZ>
         </Marker>
         <Marker>
             <MarkerX>6613</MarkerX>
             <MarkerY>4005</MarkerY>
             <MarkerZ>10</MarkerZ>
         </Marker>
         <Marker>
             <MarkerX>5736</MarkerX>
             <MarkerY>4420</MarkerY>
             <MarkerZ>10</MarkerZ>
         </Marker>
         <Marker>
             <MarkerX>5619</MarkerX>
             <MarkerY>4209</MarkerY>
             <MarkerZ>10</MarkerZ>
         </Marker>
         <Marker>
             <MarkerX>5648</MarkerX>
             <MarkerY>4370</MarkerY>
             <MarkerZ>10</MarkerZ>
         </Marker>
         <Marker>
             <MarkerX>6124</MarkerX>
             <MarkerY>4289</MarkerY>
             <MarkerZ>10</MarkerZ>
         </Marker>
         <Marker>
             <MarkerX>5773</MarkerX>
             <MarkerY>4610</MarkerY>
             <MarkerZ>10</MarkerZ>
         </Marker>
         <Marker>
             <MarkerX>6337</MarkerX>
             <MarkerY>4322</MarkerY>
             <MarkerZ>7</MarkerZ>
         </Marker>
         <Marker>
             <MarkerX>5877</MarkerX>
             <MarkerY>4365</MarkerY>
             <MarkerZ>7</MarkerZ>
         </Marker>
         <Marker>
             <MarkerX>6324</MarkerX>
             <MarkerY>4736</MarkerY>
             <MarkerZ>7</MarkerZ>
         </Marker>
         <Marker>
             <MarkerX>6304</MarkerX>
             <MarkerY>4809</MarkerY>
             <MarkerZ>7</MarkerZ>
         </Marker>
         <Marker>
             <MarkerX>6504</MarkerX>
             <MarkerY>4838</MarkerY>
             <MarkerZ>7</MarkerZ>
         </Marker>
         <Marker>
             <MarkerX>6520</MarkerX>
             <MarkerY>4898</MarkerY>
             <MarkerZ>7</MarkerZ>
         </Marker>
         <Marker>
             <MarkerX>6203</MarkerX>
             <MarkerY>4726</MarkerY>
             <MarkerZ>7</MarkerZ>
         </Marker>
         <Marker>
             <MarkerX>6829</MarkerX>
             <MarkerY>4470</MarkerY>
             <MarkerZ>7</MarkerZ>
         </Marker>
         <Marker>
             <MarkerX>5745</MarkerX>
             <MarkerY>4030</MarkerY>
             <MarkerZ>4</MarkerZ>
         </Marker>
         <Marker>
             <MarkerX>5655</MarkerX>
             <MarkerY>4248</MarkerY>
             <MarkerZ>4</MarkerZ>
         </Marker>
         <Marker>
             <MarkerX>6135</MarkerX>
             <MarkerY>4542</MarkerY>
             <MarkerZ>4</MarkerZ>
         </Marker>
         <Marker>
             <MarkerX>6688</MarkerX>
             <MarkerY>4646</MarkerY>
             <MarkerZ>4</MarkerZ>
         </Marker>
         <Marker>
             <MarkerX>6821</MarkerX>
             <MarkerY>4518</MarkerY>
             <MarkerZ>4</MarkerZ>
         </Marker>
         <Marker>
             <MarkerX>6519</MarkerX>
             <MarkerY>4328</MarkerY>
             <MarkerZ>4</MarkerZ>
         </Marker>
         <Marker>
             <MarkerX>6701</MarkerX>
             <MarkerY>4057</MarkerY>
             <MarkerZ>4</MarkerZ>
         </Marker>
         <Marker>
             <MarkerX>5708</MarkerX>
             <MarkerY>4414</MarkerY>
             <MarkerZ>1</MarkerZ>
         </Marker>
         <Marker>
             <MarkerX>5784</MarkerX>
             <MarkerY>4498</MarkerY>
             <MarkerZ>1</MarkerZ>
         </Marker>
         <Marker>
             <MarkerX>5825</MarkerX>
             <MarkerY>5108</MarkerY>
             <MarkerZ>1</MarkerZ>
         </Marker>
         <Marker>
             <MarkerX>6388</MarkerX>
             <MarkerY>4972</MarkerY>
             <MarkerZ>1</MarkerZ>
         </Marker>
         <Marker>
             <MarkerX>6679</MarkerX>
             <MarkerY>4757</MarkerY>
             <MarkerZ>1</MarkerZ>
         </Marker>
         <Marker>
             <MarkerX>6533</MarkerX>
             <MarkerY>4765</MarkerY>
             <MarkerZ>1</MarkerZ>
         </Marker>
         <Marker>
             <MarkerX>6491</MarkerX>
             <MarkerY>4114</MarkerY>
             <MarkerZ>1</MarkerZ>
         </Marker>
         <Marker>
             <MarkerX>6784</MarkerX>
             <MarkerY>3997</MarkerY>
             <MarkerZ>1</MarkerZ>
         </Marker>
         <Marker>
             <MarkerX>5944</MarkerX>
             <MarkerY>3957</MarkerY>
             <MarkerZ>1</MarkerZ>
         </Marker>
         <Marker>
             <MarkerX>7055</MarkerX>
             <MarkerY>4214</MarkerY>
             <MarkerZ>1</MarkerZ>
         </Marker>
         <Marker>
             <MarkerX>7123</MarkerX>
             <MarkerY>4333</MarkerY>
             <MarkerZ>1</MarkerZ>
         </Marker>
         <Marker>
             <MarkerX>6555</MarkerX>
             <MarkerY>3785</MarkerY>
             <MarkerZ>1</MarkerZ>
         </Marker>
         <Marker>
             <MarkerX>6470</MarkerX>
             <MarkerY>3890</MarkerY>
             <MarkerZ>1</MarkerZ>
         </Marker>
         <Marker>
             <MarkerX>6494</MarkerX>
             <MarkerY>3917</MarkerY>
             <MarkerZ>1</MarkerZ>
         </Marker>
         <Marker>
             <MarkerX>6186</MarkerX>
             <MarkerY>3813</MarkerY>
             <MarkerZ>1</MarkerZ>
         </Marker>
         <Marker>
             <MarkerX>6153</MarkerX>
             <MarkerY>3749</MarkerY>
             <MarkerZ>1</MarkerZ>
         </Marker>
         <Marker>
             <MarkerX>6530</MarkerX>
             <MarkerY>3737</MarkerY>
             <MarkerZ>1</MarkerZ>
         </Marker>
         <Marker>
             <MarkerX>6334</MarkerX>
             <MarkerY>3755</MarkerY>
             <MarkerZ>1</MarkerZ>
         </Marker>
         <Marker>
             <MarkerX>7242</MarkerX>
             <MarkerY>3765</MarkerY>
             <MarkerZ>1</MarkerZ>
         </Marker>
         <Marker>
             <MarkerX>7295</MarkerX>
             <MarkerY>3715</MarkerY>
             <MarkerZ>1</MarkerZ>
         </Marker>
         <Marker>
             <MarkerX>7439</MarkerX>
             <MarkerY>4053</MarkerY>
             <MarkerZ>1</MarkerZ>
         </Marker>
         <Marker>
             <MarkerX>7234</MarkerX>
             <MarkerY>3849</MarkerY>
             <MarkerZ>4</MarkerZ>
         </Marker>
         <Marker>
             <MarkerX>7425</MarkerX>
             <MarkerY>3867</MarkerY>
             <MarkerZ>4</MarkerZ>
         </Marker>
         <Marker>
             <MarkerX>6282</MarkerX>
             <MarkerY>3913</MarkerY>
             <MarkerZ>4</MarkerZ>
         </Marker>
         <Marker>
             <MarkerX>7221</MarkerX>
             <MarkerY>3943</MarkerY>
             <MarkerZ>7</MarkerZ>
         </Marker>
         <Marker>
             <MarkerX>6666</MarkerX>
             <MarkerY>3717</MarkerY>
             <MarkerZ>7</MarkerZ>
         </Marker>
         <Marker>
             <MarkerX>6437</MarkerX>
             <MarkerY>3875</MarkerY>
             <MarkerZ>7</MarkerZ>
         </Marker>
         <Marker>
             <MarkerX>6955</MarkerX>
             <MarkerY>4511</MarkerY>
             <MarkerZ>7</MarkerZ>
         </Marker>
         <Marker>
             <MarkerX>6990</MarkerX>
             <MarkerY>4474</MarkerY>
             <MarkerZ>7</MarkerZ>
         </Marker>
         <Marker>
             <MarkerX>7006</MarkerX>
             <MarkerY>4395</MarkerY>
             <MarkerZ>7</MarkerZ>
         </Marker>
         <Marker>
             <MarkerX>7062</MarkerX>
             <MarkerY>4534</MarkerY>
             <MarkerZ>7</MarkerZ>
         </Marker>
         <Marker>
             <MarkerX>7307</MarkerX>
             <MarkerY>4135</MarkerY>
             <MarkerZ>10</MarkerZ>
         </Marker>
         <Marker>
             <MarkerX>7018</MarkerX>
             <MarkerY>4335</MarkerY>
             <MarkerZ>10</MarkerZ>
         </Marker>
         <Marker>
             <MarkerX>7110</MarkerX>
             <MarkerY>3734</MarkerY>
             <MarkerZ>10</MarkerZ>
         </Marker>
         <Marker>
             <MarkerX>7341</MarkerX>
             <MarkerY>3634</MarkerY>
             <MarkerZ>10</MarkerZ>
         </Marker>
         <Marker>
             <MarkerX>6990</MarkerX>
             <MarkerY>4239</MarkerY>
             <MarkerZ>13</MarkerZ>
         </Marker>
         <Marker>
             <MarkerX>7049</MarkerX>
             <MarkerY>4122</MarkerY>
             <MarkerZ>13</MarkerZ>
         </Marker>
         <Marker>
             <MarkerX>7269</MarkerX>
             <MarkerY>4483</MarkerY>
             <MarkerZ>13</MarkerZ>
         </Marker>
         <Marker>
             <MarkerX>7186</MarkerX>
             <MarkerY>4539</MarkerY>
             <MarkerZ>13</MarkerZ>
         </Marker>
         <Marker>
             <MarkerX>7374</MarkerX>
             <MarkerY>3717</MarkerY>
             <MarkerZ>16</MarkerZ>
         </Marker>
         <Marker>
             <MarkerX>6878</MarkerX>
             <MarkerY>3875</MarkerY>
             <MarkerZ>16</MarkerZ>
         </Marker>
         <Marker>
             <MarkerX>6458</MarkerX>
             <MarkerY>3759</MarkerY>
             <MarkerZ>16</MarkerZ>
         </Marker>
         <Marker>
             <MarkerX>6190</MarkerX>
             <MarkerY>3697</MarkerY>
             <MarkerZ>16</MarkerZ>
         </Marker>
         <Marker>
             <MarkerX>6553</MarkerX>
             <MarkerY>3911</MarkerY>
             <MarkerZ>16</MarkerZ>
         </Marker>
         <Marker>
             <MarkerX>7343</MarkerX>
             <MarkerY>4046</MarkerY>
             <MarkerZ>19</MarkerZ>
         </Marker>
         <Marker>
             <MarkerX>7166</MarkerX>
             <MarkerY>3849</MarkerY>
             <MarkerZ>19</MarkerZ>
         </Marker>
         <Marker>
             <MarkerX>6525</MarkerX>
             <MarkerY>3675</MarkerY>
             <MarkerZ>19</MarkerZ>
         </Marker>
         <Marker>
             <MarkerX>6219</MarkerX>
             <MarkerY>3903</MarkerY>
             <MarkerZ>19</MarkerZ>
         </Marker>
         <Marker>
             <MarkerX>7029</MarkerX>
             <MarkerY>4206</MarkerY>
             <MarkerZ>19</MarkerZ>
         </Marker>
         <Marker>
             <MarkerX>7349</MarkerX>
             <MarkerY>4659</MarkerY>
             <MarkerZ>19</MarkerZ>
         </Marker>
         <Marker>
             <MarkerX>6643</MarkerX>
             <MarkerY>3785</MarkerY>
             <MarkerZ>22</MarkerZ>
         </Marker>
         <Marker>
             <MarkerX>6715</MarkerX>
             <MarkerY>3839</MarkerY>
             <MarkerZ>22</MarkerZ>
         </Marker>
         <Marker>
             <MarkerX>6287</MarkerX>
             <MarkerY>3823</MarkerY>
             <MarkerZ>22</MarkerZ>
         </Marker>
         <Marker>
             <MarkerX>7075</MarkerX>
             <MarkerY>3699</MarkerY>
             <MarkerZ>22</MarkerZ>
         </Marker>
         <Marker>
             <MarkerX>6829</MarkerX>
             <MarkerY>3681</MarkerY>
             <MarkerZ>25</MarkerZ>
         </Marker>
         <Marker>
             <MarkerX>7095</MarkerX>
             <MarkerY>3671</MarkerY>
             <MarkerZ>25</MarkerZ>
         </Marker>
         <Marker>
             <MarkerX>6414</MarkerX>
             <MarkerY>3742</MarkerY>
             <MarkerZ>25</MarkerZ>
         </Marker>
         <Marker>
             <MarkerX>7095</MarkerX>
             <MarkerY>4475</MarkerY>
             <MarkerZ>25</MarkerZ>
         </Marker>
         <Marker>
             <MarkerX>6353</MarkerX>
             <MarkerY>4190</MarkerY>
             <MarkerZ>28</MarkerZ>
         </Marker>
         <Marker>
             <MarkerX>6515</MarkerX>
             <MarkerY>4445</MarkerY>
             <MarkerZ>28</MarkerZ>
         </Marker>
         <Marker>
             <MarkerX>6966</MarkerX>
             <MarkerY>4586</MarkerY>
             <MarkerZ>28</MarkerZ>
         </Marker>
         <Marker>
             <MarkerX>7058</MarkerX>
             <MarkerY>4607</MarkerY>
             <MarkerZ>28</MarkerZ>
         </Marker>
         <Marker>
             <MarkerX>7222</MarkerX>
             <MarkerY>4335</MarkerY>
             <MarkerZ>28</MarkerZ>
         </Marker>
         <Marker>
             <MarkerX>7079</MarkerX>
             <MarkerY>3907</MarkerY>
             <MarkerZ>28</MarkerZ>
         </Marker>
         <Marker>
             <MarkerX>7219</MarkerX>
             <MarkerY>3795</MarkerY>
             <MarkerZ>28</MarkerZ>
         </Marker>
         <Marker>
             <MarkerX>7093</MarkerX>
             <MarkerY>3813</MarkerY>
             <MarkerZ>31</MarkerZ>
         </Marker>
         <Marker>
             <MarkerX>6702</MarkerX>
             <MarkerY>4283</MarkerY>
             <MarkerZ>31</MarkerZ>
         </Marker>
         <Marker>
             <MarkerX>6377</MarkerX>
             <MarkerY>3825</MarkerY>
             <MarkerZ>31</MarkerZ>
         </Marker>
         <Marker>
             <MarkerX>7033</MarkerX>
             <MarkerY>4090</MarkerY>
             <MarkerZ>31</MarkerZ>
         </Marker>
         <Marker>
             <MarkerX>6966</MarkerX>
             <MarkerY>4434</MarkerY>
             <MarkerZ>31</MarkerZ>
         </Marker>
         <Marker>
             <MarkerX>7445</MarkerX>
             <MarkerY>3547</MarkerY>
             <MarkerZ>10</MarkerZ>
         </Marker>
         <Marker>
             <MarkerX>7534</MarkerX>
             <MarkerY>3250</MarkerY>
             <MarkerZ>10</MarkerZ>
         </Marker>
         <Marker>
             <MarkerX>7382</MarkerX>
             <MarkerY>3240</MarkerY>
             <MarkerZ>10</MarkerZ>
         </Marker>
         <Marker>
             <MarkerX>7198</MarkerX>
             <MarkerY>3128</MarkerY>
             <MarkerZ>10</MarkerZ>
         </Marker>
         <Marker>
             <MarkerX>6856</MarkerX>
             <MarkerY>3380</MarkerY>
             <MarkerZ>10</MarkerZ>
         </Marker>
         <Marker>
             <MarkerX>6464</MarkerX>
             <MarkerY>3074</MarkerY>
             <MarkerZ>10</MarkerZ>
         </Marker>
         <Marker>
             <MarkerX>6906</MarkerX>
             <MarkerY>3284</MarkerY>
             <MarkerZ>10</MarkerZ>
         </Marker>
         <Marker>
             <MarkerX>6961</MarkerX>
             <MarkerY>3155</MarkerY>
             <MarkerZ>10</MarkerZ>
         </Marker>
         <Marker>
             <MarkerX>7652</MarkerX>
             <MarkerY>2686</MarkerY>
             <MarkerZ>7</MarkerZ>
         </Marker>
         <Marker>
             <MarkerX>7550</MarkerX>
             <MarkerY>2610</MarkerY>
             <MarkerZ>7</MarkerZ>
         </Marker>
         <Marker>
             <MarkerX>7189</MarkerX>
             <MarkerY>2692</MarkerY>
             <MarkerZ>7</MarkerZ>
         </Marker>
         <Marker>
             <MarkerX>7137</MarkerX>
             <MarkerY>2704</MarkerY>
             <MarkerZ>7</MarkerZ>
         </Marker>
         <Marker>
             <MarkerX>6914</MarkerX>
             <MarkerY>2616</MarkerY>
             <MarkerZ>7</MarkerZ>
         </Marker>
         <Marker>
             <MarkerX>6920</MarkerX>
             <MarkerY>3032</MarkerY>
             <MarkerZ>7</MarkerZ>
         </Marker>
         <Marker>
             <MarkerX>7288</MarkerX>
             <MarkerY>3232</MarkerY>
             <MarkerZ>7</MarkerZ>
         </Marker>
         <Marker>
             <MarkerX>7304</MarkerX>
             <MarkerY>3476</MarkerY>
             <MarkerZ>7</MarkerZ>
         </Marker>
         <Marker>
             <MarkerX>6701</MarkerX>
             <MarkerY>2934</MarkerY>
             <MarkerZ>7</MarkerZ>
         </Marker>
         <Marker>
             <MarkerX>6584</MarkerX>
             <MarkerY>3483</MarkerY>
             <MarkerZ>7</MarkerZ>
         </Marker>
         <Marker>
             <MarkerX>6426</MarkerX>
             <MarkerY>3423</MarkerY>
             <MarkerZ>7</MarkerZ>
         </Marker>
         <Marker>
             <MarkerX>6465</MarkerX>
             <MarkerY>3398</MarkerY>
             <MarkerZ>7</MarkerZ>
         </Marker>
         <Marker>
             <MarkerX>6442</MarkerX>
             <MarkerY>3186</MarkerY>
             <MarkerZ>7</MarkerZ>
         </Marker>
         <Marker>
             <MarkerX>6729</MarkerX>
             <MarkerY>3366</MarkerY>
             <MarkerZ>7</MarkerZ>
         </Marker>
         <Marker>
             <MarkerX>7190</MarkerX>
             <MarkerY>3407</MarkerY>
             <MarkerZ>7</MarkerZ>
         </Marker>
         <Marker>
             <MarkerX>7816</MarkerX>
             <MarkerY>2700</MarkerY>
             <MarkerZ>7</MarkerZ>
         </Marker>
         <Marker>
             <MarkerX>6581</MarkerX>
             <MarkerY>3135</MarkerY>
             <MarkerZ>4</MarkerZ>
         </Marker>
         <Marker>
             <MarkerX>6724</MarkerX>
             <MarkerY>3040</MarkerY>
             <MarkerZ>4</MarkerZ>
         </Marker>
         <Marker>
             <MarkerX>6396</MarkerX>
             <MarkerY>3460</MarkerY>
             <MarkerZ>4</MarkerZ>
         </Marker>
         <Marker>
             <MarkerX>7601</MarkerX>
             <MarkerY>3034</MarkerY>
             <MarkerZ>4</MarkerZ>
         </Marker>
         <Marker>
             <MarkerX>7473</MarkerX>
             <MarkerY>3667</MarkerY>
             <MarkerZ>4</MarkerZ>
         </Marker>
         <Marker>
             <MarkerX>6478</MarkerX>
             <MarkerY>3252</MarkerY>
             <MarkerZ>1</MarkerZ>
         </Marker>
         <Marker>
             <MarkerX>6986</MarkerX>
             <MarkerY>2584</MarkerY>
             <MarkerZ>1</MarkerZ>
         </Marker>
         <Marker>
             <MarkerX>7278</MarkerX>
             <MarkerY>3174</MarkerY>
             <MarkerZ>1</MarkerZ>
         </Marker>
         <Marker>
             <MarkerX>7272</MarkerX>
             <MarkerY>2816</MarkerY>
             <MarkerZ>1</MarkerZ>
         </Marker>
         <Marker>
             <MarkerX>6810</MarkerX>
             <MarkerY>2948</MarkerY>
             <MarkerZ>1</MarkerZ>
         </Marker>
         <Marker>
             <MarkerX>6553</MarkerX>
             <MarkerY>3239</MarkerY>
             <MarkerZ>1</MarkerZ>
         </Marker>
         <Marker>
             <MarkerX>7001</MarkerX>
             <MarkerY>3116</MarkerY>
             <MarkerZ>7</MarkerZ>
         </Marker>
         <Marker>
             <MarkerX>7142</MarkerX>
             <MarkerY>3052</MarkerY>
             <MarkerZ>13</MarkerZ>
         </Marker>
         <Marker>
             <MarkerX>6541</MarkerX>
             <MarkerY>2838</MarkerY>
             <MarkerZ>13</MarkerZ>
         </Marker>
         <Marker>
             <MarkerX>6409</MarkerX>
             <MarkerY>2988</MarkerY>
             <MarkerZ>13</MarkerZ>
         </Marker>
         <Marker>
             <MarkerX>6836</MarkerX>
             <MarkerY>3330</MarkerY>
             <MarkerZ>13</MarkerZ>
         </Marker>
         <Marker>
             <MarkerX>7581</MarkerX>
             <MarkerY>3564</MarkerY>
             <MarkerZ>13</MarkerZ>
         </Marker>
         <Marker>
             <MarkerX>7454</MarkerX>
             <MarkerY>3152</MarkerY>
             <MarkerZ>16</MarkerZ>
         </Marker>
         <Marker>
             <MarkerX>7402</MarkerX>
             <MarkerY>3288</MarkerY>
             <MarkerZ>16</MarkerZ>
         </Marker>
         <Marker>
             <MarkerX>7602</MarkerX>
             <MarkerY>3267</MarkerY>
             <MarkerZ>16</MarkerZ>
         </Marker>
         <Marker>
             <MarkerX>6654</MarkerX>
             <MarkerY>3560</MarkerY>
             <MarkerZ>16</MarkerZ>
         </Marker>
         <Marker>
             <MarkerX>6558</MarkerX>
             <MarkerY>3528</MarkerY>
             <MarkerZ>16</MarkerZ>
         </Marker>
         <Marker>
             <MarkerX>6694</MarkerX>
             <MarkerY>2888</MarkerY>
             <MarkerZ>16</MarkerZ>
         </Marker>
         <Marker>
             <MarkerX>7190</MarkerX>
             <MarkerY>3035</MarkerY>
             <MarkerZ>16</MarkerZ>
         </Marker>
         <Marker>
             <MarkerX>6725</MarkerX>
             <MarkerY>2588</MarkerY>
             <MarkerZ>19</MarkerZ>
         </Marker>
         <Marker>
             <MarkerX>6677</MarkerX>
             <MarkerY>3020</MarkerY>
             <MarkerZ>19</MarkerZ>
         </Marker>
         <Marker>
             <MarkerX>7013</MarkerX>
             <MarkerY>3359</MarkerY>
             <MarkerZ>19</MarkerZ>
         </Marker>
         <Marker>
             <MarkerX>7725</MarkerX>
             <MarkerY>2943</MarkerY>
             <MarkerZ>22</MarkerZ>
         </Marker>
         <Marker>
             <MarkerX>7634</MarkerX>
             <MarkerY>2616</MarkerY>
             <MarkerZ>22</MarkerZ>
         </Marker>
         <Marker>
             <MarkerX>7162</MarkerX>
             <MarkerY>2855</MarkerY>
             <MarkerZ>22</MarkerZ>
         </Marker>
         <Marker>
             <MarkerX>6932</MarkerX>
             <MarkerY>3552</MarkerY>
             <MarkerZ>25</MarkerZ>
         </Marker>
         <Marker>
             <MarkerX>7014</MarkerX>
             <MarkerY>3510</MarkerY>
             <MarkerZ>25</MarkerZ>
         </Marker>
         <Marker>
             <MarkerX>7114</MarkerX>
             <MarkerY>3447</MarkerY>
             <MarkerZ>25</MarkerZ>
         </Marker>
         <Marker>
             <MarkerX>7122</MarkerX>
             <MarkerY>3344</MarkerY>
             <MarkerZ>25</MarkerZ>
         </Marker>
         <Marker>
             <MarkerX>7429</MarkerX>
             <MarkerY>2840</MarkerY>
             <MarkerZ>25</MarkerZ>
         </Marker>
         <Marker>
             <MarkerX>7016</MarkerX>
             <MarkerY>2854</MarkerY>
             <MarkerZ>25</MarkerZ>
         </Marker>
         <Marker>
             <MarkerX>6554</MarkerX>
             <MarkerY>3330</MarkerY>
             <MarkerZ>25</MarkerZ>
         </Marker>
         <Marker>
             <MarkerX>6377</MarkerX>
             <MarkerY>2867</MarkerY>
             <MarkerZ>25</MarkerZ>
         </Marker>
         <Marker>
             <MarkerX>6750</MarkerX>
             <MarkerY>3251</MarkerY>
             <MarkerZ>28</MarkerZ>
         </Marker>
         <Marker>
             <MarkerX>6989</MarkerX>
             <MarkerY>3202</MarkerY>
             <MarkerZ>28</MarkerZ>
         </Marker>
         <Marker>
             <MarkerX>7024</MarkerX>
             <MarkerY>3462</MarkerY>
             <MarkerZ>28</MarkerZ>
         </Marker>
         <Marker>
             <MarkerX>7797</MarkerX>
             <MarkerY>2766</MarkerY>
             <MarkerZ>28</MarkerZ>
         </Marker>
         <Marker>
             <MarkerX>6669</MarkerX>
             <MarkerY>2872</MarkerY>
             <MarkerZ>28</MarkerZ>
         </Marker>
         <Marker>
             <MarkerX>6484</MarkerX>
             <MarkerY>3212</MarkerY>
             <MarkerZ>28</MarkerZ>
         </Marker>
         <Marker>
             <MarkerX>6725</MarkerX>
             <MarkerY>2988</MarkerY>
             <MarkerZ>31</MarkerZ>
         </Marker>
         <Marker>
             <MarkerX>6384</MarkerX>
             <MarkerY>2822</MarkerY>
             <MarkerZ>31</MarkerZ>
         </Marker>
         <Marker>
             <MarkerX>7153</MarkerX>
             <MarkerY>3340</MarkerY>
             <MarkerZ>31</MarkerZ>
         </Marker>
         <Marker>
             <MarkerX>7421</MarkerX>
             <MarkerY>3251</MarkerY>
             <MarkerZ>28</MarkerZ>
         </Marker>
         <Marker>
             <MarkerX>7342</MarkerX>
             <MarkerY>3456</MarkerY>
             <MarkerZ>28</MarkerZ>
         </Marker>
         <Marker>
             <MarkerX>7103</MarkerX>
             <MarkerY>2530</MarkerY>
             <MarkerZ>1</MarkerZ>
         </Marker>
         <Marker>
             <MarkerX>6712</MarkerX>
             <MarkerY>2371</MarkerY>
             <MarkerZ>13</MarkerZ>
         </Marker>
         <Marker>
             <MarkerX>6379</MarkerX>
             <MarkerY>2256</MarkerY>
             <MarkerZ>13</MarkerZ>
         </Marker>
         <Marker>
             <MarkerX>6391</MarkerX>
             <MarkerY>2442</MarkerY>
             <MarkerZ>13</MarkerZ>
         </Marker>
         <Marker>
             <MarkerX>6393</MarkerX>
             <MarkerY>2402</MarkerY>
             <MarkerZ>22</MarkerZ>
         </Marker>
         <Marker>
             <MarkerX>7368</MarkerX>
             <MarkerY>2464</MarkerY>
             <MarkerZ>25</MarkerZ>
         </Marker>
         <Marker>
             <MarkerX>1181</MarkerX>
             <MarkerY>5867</MarkerY>
             <MarkerZ>4</MarkerZ>
         </Marker>
         <Marker>
             <MarkerX>1441</MarkerX>
             <MarkerY>5751</MarkerY>
             <MarkerZ>4</MarkerZ>
         </Marker>
         <Marker>
             <MarkerX>1514</MarkerX>
             <MarkerY>5639</MarkerY>
             <MarkerZ>4</MarkerZ>
         </Marker>
         <Marker>
             <MarkerX>1781</MarkerX>
             <MarkerY>5484</MarkerY>
             <MarkerZ>4</MarkerZ>
         </Marker>
         <Marker>
             <MarkerX>1833</MarkerX>
             <MarkerY>5215</MarkerY>
             <MarkerZ>4</MarkerZ>
         </Marker>
         <Marker>
             <MarkerX>1732</MarkerX>
             <MarkerY>5933</MarkerY>
             <MarkerZ>1</MarkerZ>
         </Marker>
         <Marker>
             <MarkerX>1786</MarkerX>
             <MarkerY>6043</MarkerY>
             <MarkerZ>10</MarkerZ>
         </Marker>
         <Marker>
             <MarkerX>1238</MarkerX>
             <MarkerY>5852</MarkerY>
             <MarkerZ>10</MarkerZ>
         </Marker>
         <Marker>
             <MarkerX>1356</MarkerX>
             <MarkerY>5569</MarkerY>
             <MarkerZ>10</MarkerZ>
         </Marker>
         <Marker>
             <MarkerX>1794</MarkerX>
             <MarkerY>5535</MarkerY>
             <MarkerZ>10</MarkerZ>
         </Marker>
         <Marker>
             <MarkerX>1224</MarkerX>
             <MarkerY>5877</MarkerY>
             <MarkerZ>13</MarkerZ>
         </Marker>
         <Marker>
             <MarkerX>1704</MarkerX>
             <MarkerY>5440</MarkerY>
             <MarkerZ>16</MarkerZ>
         </Marker>
         <Marker>
             <MarkerX>1604</MarkerX>
             <MarkerY>6039</MarkerY>
             <MarkerZ>16</MarkerZ>
         </Marker>
         <Marker>
             <MarkerX>1629</MarkerX>
             <MarkerY>5995</MarkerY>
             <MarkerZ>16</MarkerZ>
         </Marker>
         <Marker>
             <MarkerX>1645</MarkerX>
             <MarkerY>5508</MarkerY>
             <MarkerZ>19</MarkerZ>
         </Marker>
         <Marker>
             <MarkerX>1836</MarkerX>
             <MarkerY>5737</MarkerY>
             <MarkerZ>19</MarkerZ>
         </Marker>
         <Marker>
             <MarkerX>1676</MarkerX>
             <MarkerY>5791</MarkerY>
             <MarkerZ>19</MarkerZ>
         </Marker>
         <Marker>
             <MarkerX>1330</MarkerX>
             <MarkerY>5623</MarkerY>
             <MarkerZ>19</MarkerZ>
         </Marker>
         <Marker>
             <MarkerX>1234</MarkerX>
             <MarkerY>5983</MarkerY>
             <MarkerZ>22</MarkerZ>
         </Marker>
         <Marker>
             <MarkerX>1846</MarkerX>
             <MarkerY>6200</MarkerY>
             <MarkerZ>22</MarkerZ>
         </Marker>
         <Marker>
             <MarkerX>1637</MarkerX>
             <MarkerY>5301</MarkerY>
             <MarkerZ>22</MarkerZ>
         </Marker>
         <Marker>
             <MarkerX>1134</MarkerX>
             <MarkerY>5699</MarkerY>
             <MarkerZ>25</MarkerZ>
         </Marker>
         <Marker>
             <MarkerX>1552</MarkerX>
             <MarkerY>5820</MarkerY>
             <MarkerZ>28</MarkerZ>
         </Marker>
         <Marker>
             <MarkerX>1440</MarkerX>
             <MarkerY>5667</MarkerY>
             <MarkerZ>31</MarkerZ>
         </Marker>
         <Marker>
             <MarkerX>2279</MarkerX>
             <MarkerY>6154</MarkerY>
             <MarkerZ>10</MarkerZ>
         </Marker>
         <Marker>
             <MarkerX>2455</MarkerX>
             <MarkerY>5716</MarkerY>
             <MarkerZ>10</MarkerZ>
         </Marker>
         <Marker>
             <MarkerX>2722</MarkerX>
             <MarkerY>6167</MarkerY>
             <MarkerZ>10</MarkerZ>
         </Marker>
         <Marker>
             <MarkerX>3087</MarkerX>
             <MarkerY>6562</MarkerY>
             <MarkerZ>10</MarkerZ>
         </Marker>
         <Marker>
             <MarkerX>2924</MarkerX>
             <MarkerY>5696</MarkerY>
             <MarkerZ>4</MarkerZ>
         </Marker>
         <Marker>
             <MarkerX>2211</MarkerX>
             <MarkerY>5894</MarkerY>
             <MarkerZ>4</MarkerZ>
         </Marker>
         <Marker>
             <MarkerX>2026</MarkerX>
             <MarkerY>6155</MarkerY>
             <MarkerZ>4</MarkerZ>
         </Marker>
         <Marker>
             <MarkerX>2350</MarkerX>
             <MarkerY>6324</MarkerY>
             <MarkerZ>4</MarkerZ>
         </Marker>
         <Marker>
             <MarkerX>3104</MarkerX>
             <MarkerY>5656</MarkerY>
             <MarkerZ>7</MarkerZ>
         </Marker>
         <Marker>
             <MarkerX>2298</MarkerX>
             <MarkerY>5719</MarkerY>
             <MarkerZ>7</MarkerZ>
         </Marker>
         <Marker>
             <MarkerX>2348</MarkerX>
             <MarkerY>6150</MarkerY>
             <MarkerZ>7</MarkerZ>
         </Marker>
         <Marker>
             <MarkerX>3104</MarkerX>
             <MarkerY>6452</MarkerY>
             <MarkerZ>7</MarkerZ>
         </Marker>
         <Marker>
             <MarkerX>2692</MarkerX>
             <MarkerY>6714</MarkerY>
             <MarkerZ>7</MarkerZ>
         </Marker>
         <Marker>
             <MarkerX>2230</MarkerX>
             <MarkerY>5855</MarkerY>
             <MarkerZ>10</MarkerZ>
         </Marker>
         <Marker>
             <MarkerX>3194</MarkerX>
             <MarkerY>5804</MarkerY>
             <MarkerZ>10</MarkerZ>
         </Marker>
         <Marker>
             <MarkerX>2708</MarkerX>
             <MarkerY>5867</MarkerY>
             <MarkerZ>10</MarkerZ>
         </Marker>
         <Marker>
             <MarkerX>3042</MarkerX>
             <MarkerY>6043</MarkerY>
             <MarkerZ>10</MarkerZ>
         </Marker>
         <Marker>
             <MarkerX>3048</MarkerX>
             <MarkerY>5832</MarkerY>
             <MarkerZ>10</MarkerZ>
         </Marker>
         <Marker>
             <MarkerX>2283</MarkerX>
             <MarkerY>5884</MarkerY>
             <MarkerZ>13</MarkerZ>
         </Marker>
         <Marker>
             <MarkerX>3108</MarkerX>
             <MarkerY>5798</MarkerY>
             <MarkerZ>13</MarkerZ>
         </Marker>
         <Marker>
             <MarkerX>2956</MarkerX>
             <MarkerY>6152</MarkerY>
             <MarkerZ>13</MarkerZ>
         </Marker>
         <Marker>
             <MarkerX>3100</MarkerX>
             <MarkerY>6278</MarkerY>
             <MarkerZ>13</MarkerZ>
         </Marker>
         <Marker>
             <MarkerX>2879</MarkerX>
             <MarkerY>6410</MarkerY>
             <MarkerZ>13</MarkerZ>
         </Marker>
         <Marker>
             <MarkerX>2446</MarkerX>
             <MarkerY>6134</MarkerY>
             <MarkerZ>16</MarkerZ>
         </Marker>
         <Marker>
             <MarkerX>2810</MarkerX>
             <MarkerY>6050</MarkerY>
             <MarkerZ>16</MarkerZ>
         </Marker>
         <Marker>
             <MarkerX>3131</MarkerX>
             <MarkerY>6092</MarkerY>
             <MarkerZ>19</MarkerZ>
         </Marker>
         <Marker>
             <MarkerX>2847</MarkerX>
             <MarkerY>6314</MarkerY>
             <MarkerZ>22</MarkerZ>
         </Marker>
         <Marker>
             <MarkerX>2240</MarkerX>
             <MarkerY>6195</MarkerY>
             <MarkerZ>22</MarkerZ>
         </Marker>
         <Marker>
             <MarkerX>2274</MarkerX>
             <MarkerY>5834</MarkerY>
             <MarkerZ>22</MarkerZ>
         </Marker>
         <Marker>
             <MarkerX>3182</MarkerX>
             <MarkerY>5951</MarkerY>
             <MarkerZ>22</MarkerZ>
         </Marker>
         <Marker>
             <MarkerX>2350</MarkerX>
             <MarkerY>6588</MarkerY>
             <MarkerZ>22</MarkerZ>
         </Marker>
         <Marker>
             <MarkerX>2194</MarkerX>
             <MarkerY>5744</MarkerY>
             <MarkerZ>25</MarkerZ>
         </Marker>
         <Marker>
             <MarkerX>2663</MarkerX>
             <MarkerY>5927</MarkerY>
             <MarkerZ>25</MarkerZ>
         </Marker>
         <Marker>
             <MarkerX>3122</MarkerX>
             <MarkerY>6143</MarkerY>
             <MarkerZ>25</MarkerZ>
         </Marker>
         <Marker>
             <MarkerX>2600</MarkerX>
             <MarkerY>6344</MarkerY>
             <MarkerZ>28</MarkerZ>
         </Marker>
         <Marker>
             <MarkerX>2114</MarkerX>
             <MarkerY>5883</MarkerY>
             <MarkerZ>28</MarkerZ>
         </Marker>
         <Marker>
             <MarkerX>2740</MarkerX>
             <MarkerY>5980</MarkerY>
             <MarkerZ>34</MarkerZ>
         </Marker>
         <Marker>
             <MarkerX>3528</MarkerX>
             <MarkerY>6643</MarkerY>
             <MarkerZ>34</MarkerZ>
         </Marker>
         <Marker>
             <MarkerX>3344</MarkerX>
             <MarkerY>6201</MarkerY>
             <MarkerZ>34</MarkerZ>
         </Marker>
         <Marker>
             <MarkerX>3601</MarkerX>
             <MarkerY>6222</MarkerY>
             <MarkerZ>34</MarkerZ>
         </Marker>
         <Marker>
             <MarkerX>3799</MarkerX>
             <MarkerY>5677</MarkerY>
             <MarkerZ>34</MarkerZ>
         </Marker>
         <Marker>
             <MarkerX>3425</MarkerX>
             <MarkerY>5621</MarkerY>
             <MarkerZ>34</MarkerZ>
         </Marker>
         <Marker>
             <MarkerX>2968</MarkerX>
             <MarkerY>5633</MarkerY>
             <MarkerZ>34</MarkerZ>
         </Marker>
         <Marker>
             <MarkerX>3272</MarkerX>
             <MarkerY>5575</MarkerY>
             <MarkerZ>34</MarkerZ>
         </Marker>
         <Marker>
             <MarkerX>3896</MarkerX>
             <MarkerY>5559</MarkerY>
             <MarkerZ>31</MarkerZ>
         </Marker>
         <Marker>
             <MarkerX>4047</MarkerX>
             <MarkerY>5687</MarkerY>
             <MarkerZ>31</MarkerZ>
         </Marker>
         <Marker>
             <MarkerX>3839</MarkerX>
             <MarkerY>6091</MarkerY>
             <MarkerZ>31</MarkerZ>
         </Marker>
         <Marker>
             <MarkerX>3705</MarkerX>
             <MarkerY>5937</MarkerY>
             <MarkerZ>31</MarkerZ>
         </Marker>
         <Marker>
             <MarkerX>3583</MarkerX>
             <MarkerY>5689</MarkerY>
             <MarkerZ>31</MarkerZ>
         </Marker>
         <Marker>
             <MarkerX>3715</MarkerX>
             <MarkerY>5801</MarkerY>
             <MarkerZ>28</MarkerZ>
         </Marker>
         <Marker>
             <MarkerX>3804</MarkerX>
             <MarkerY>6197</MarkerY>
             <MarkerZ>28</MarkerZ>
         </Marker>
         <Marker>
             <MarkerX>3744</MarkerX>
             <MarkerY>6471</MarkerY>
             <MarkerZ>28</MarkerZ>
         </Marker>
         <Marker>
             <MarkerX>3545</MarkerX>
             <MarkerY>5718</MarkerY>
             <MarkerZ>28</MarkerZ>
         </Marker>
         <Marker>
             <MarkerX>3683</MarkerX>
             <MarkerY>6675</MarkerY>
             <MarkerZ>25</MarkerZ>
         </Marker>
         <Marker>
             <MarkerX>3479</MarkerX>
             <MarkerY>5614</MarkerY>
             <MarkerZ>25</MarkerZ>
         </Marker>
         <Marker>
             <MarkerX>3433</MarkerX>
             <MarkerY>6174</MarkerY>
             <MarkerZ>25</MarkerZ>
         </Marker>
         <Marker>
             <MarkerX>3203</MarkerX>
             <MarkerY>6318</MarkerY>
             <MarkerZ>25</MarkerZ>
         </Marker>
         <Marker>
             <MarkerX>3231</MarkerX>
             <MarkerY>5743</MarkerY>
             <MarkerZ>25</MarkerZ>
         </Marker>
         <Marker>
             <MarkerX>3311</MarkerX>
             <MarkerY>5801</MarkerY>
             <MarkerZ>25</MarkerZ>
         </Marker>
         <Marker>
             <MarkerX>3789</MarkerX>
             <MarkerY>6269</MarkerY>
             <MarkerZ>25</MarkerZ>
         </Marker>
         <Marker>
             <MarkerX>3941</MarkerX>
             <MarkerY>6410</MarkerY>
             <MarkerZ>25</MarkerZ>
         </Marker>
         <Marker>
             <MarkerX>3316</MarkerX>
             <MarkerY>6238</MarkerY>
             <MarkerZ>19</MarkerZ>
         </Marker>
         <Marker>
             <MarkerX>3461</MarkerX>
             <MarkerY>6309</MarkerY>
             <MarkerZ>19</MarkerZ>
         </Marker>
         <Marker>
             <MarkerX>3579</MarkerX>
             <MarkerY>6178</MarkerY>
             <MarkerZ>19</MarkerZ>
         </Marker>
         <Marker>
             <MarkerX>3805</MarkerX>
             <MarkerY>6323</MarkerY>
             <MarkerZ>19</MarkerZ>
         </Marker>
         <Marker>
             <MarkerX>3557</MarkerX>
             <MarkerY>6395</MarkerY>
             <MarkerZ>19</MarkerZ>
         </Marker>
         <Marker>
             <MarkerX>3827</MarkerX>
             <MarkerY>6258</MarkerY>
             <MarkerZ>19</MarkerZ>
         </Marker>
         <Marker>
             <MarkerX>3879</MarkerX>
             <MarkerY>6357</MarkerY>
             <MarkerZ>19</MarkerZ>
         </Marker>
         <Marker>
             <MarkerX>3988</MarkerX>
             <MarkerY>5999</MarkerY>
             <MarkerZ>19</MarkerZ>
         </Marker>
         <Marker>
             <MarkerX>3820</MarkerX>
             <MarkerY>5842</MarkerY>
             <MarkerZ>19</MarkerZ>
         </Marker>
         <Marker>
             <MarkerX>3760</MarkerX>
             <MarkerY>5665</MarkerY>
             <MarkerZ>19</MarkerZ>
         </Marker>
         <Marker>
             <MarkerX>3284</MarkerX>
             <MarkerY>5637</MarkerY>
             <MarkerZ>19</MarkerZ>
         </Marker>
         <Marker>
             <MarkerX>3323</MarkerX>
             <MarkerY>5995</MarkerY>
             <MarkerZ>19</MarkerZ>
         </Marker>
         <Marker>
             <MarkerX>3445</MarkerX>
             <MarkerY>5874</MarkerY>
             <MarkerZ>19</MarkerZ>
         </Marker>
         <Marker>
             <MarkerX>3607</MarkerX>
             <MarkerY>6113</MarkerY>
             <MarkerZ>16</MarkerZ>
         </Marker>
         <Marker>
             <MarkerX>3691</MarkerX>
             <MarkerY>6110</MarkerY>
             <MarkerZ>16</MarkerZ>
         </Marker>
         <Marker>
             <MarkerX>3251</MarkerX>
             <MarkerY>6103</MarkerY>
             <MarkerZ>16</MarkerZ>
         </Marker>
         <Marker>
             <MarkerX>3211</MarkerX>
             <MarkerY>5979</MarkerY>
             <MarkerZ>16</MarkerZ>
         </Marker>
         <Marker>
             <MarkerX>3260</MarkerX>
             <MarkerY>6323</MarkerY>
             <MarkerZ>16</MarkerZ>
         </Marker>
         <Marker>
             <MarkerX>3904</MarkerX>
             <MarkerY>5887</MarkerY>
             <MarkerZ>16</MarkerZ>
         </Marker>
         <Marker>
             <MarkerX>3892</MarkerX>
             <MarkerY>5659</MarkerY>
             <MarkerZ>16</MarkerZ>
         </Marker>
         <Marker>
             <MarkerX>3213</MarkerX>
             <MarkerY>5681</MarkerY>
             <MarkerZ>16</MarkerZ>
         </Marker>
         <Marker>
             <MarkerX>4012</MarkerX>
             <MarkerY>5819</MarkerY>
             <MarkerZ>22</MarkerZ>
         </Marker>
         <Marker>
             <MarkerX>3647</MarkerX>
             <MarkerY>5918</MarkerY>
             <MarkerZ>22</MarkerZ>
         </Marker>
         <Marker>
             <MarkerX>3464</MarkerX>
             <MarkerY>5755</MarkerY>
             <MarkerZ>1</MarkerZ>
         </Marker>
         <Marker>
             <MarkerX>3363</MarkerX>
             <MarkerY>5861</MarkerY>
             <MarkerZ>1</MarkerZ>
         </Marker>
         <Marker>
             <MarkerX>3360</MarkerX>
             <MarkerY>5674</MarkerY>
             <MarkerZ>1</MarkerZ>
         </Marker>
         <Marker>
             <MarkerX>3711</MarkerX>
             <MarkerY>5642</MarkerY>
             <MarkerZ>1</MarkerZ>
         </Marker>
         <Marker>
             <MarkerX>3953</MarkerX>
             <MarkerY>6335</MarkerY>
             <MarkerZ>1</MarkerZ>
         </Marker>
         <Marker>
             <MarkerX>3933</MarkerX>
             <MarkerY>6283</MarkerY>
             <MarkerZ>1</MarkerZ>
         </Marker>
         <Marker>
             <MarkerX>3704</MarkerX>
             <MarkerY>6162</MarkerY>
             <MarkerZ>1</MarkerZ>
         </Marker>
         <Marker>
             <MarkerX>3632</MarkerX>
             <MarkerY>5679</MarkerY>
             <MarkerZ>1</MarkerZ>
         </Marker>
         <Marker>
             <MarkerX>3377</MarkerX>
             <MarkerY>6011</MarkerY>
             <MarkerZ>1</MarkerZ>
         </Marker>
         <Marker>
             <MarkerX>3403</MarkerX>
             <MarkerY>6098</MarkerY>
             <MarkerZ>1</MarkerZ>
         </Marker>
         <Marker>
             <MarkerX>3232</MarkerX>
             <MarkerY>5623</MarkerY>
             <MarkerZ>4</MarkerZ>
         </Marker>
         <Marker>
             <MarkerX>3733</MarkerX>
             <MarkerY>5522</MarkerY>
             <MarkerZ>4</MarkerZ>
         </Marker>
         <Marker>
             <MarkerX>3281</MarkerX>
             <MarkerY>6090</MarkerY>
             <MarkerZ>7</MarkerZ>
         </Marker>
         <Marker>
             <MarkerX>3353</MarkerX>
             <MarkerY>5957</MarkerY>
             <MarkerZ>7</MarkerZ>
         </Marker>
         <Marker>
             <MarkerX>3813</MarkerX>
             <MarkerY>5901</MarkerY>
             <MarkerZ>7</MarkerZ>
         </Marker>
         <Marker>
             <MarkerX>3668</MarkerX>
             <MarkerY>6333</MarkerY>
             <MarkerZ>13</MarkerZ>
         </Marker>
         <Marker>
             <MarkerX>5553</MarkerX>
             <MarkerY>2199</MarkerY>
             <MarkerZ>31</MarkerZ>
         </Marker>
         <Marker>
             <MarkerX>5317</MarkerX>
             <MarkerY>2188</MarkerY>
             <MarkerZ>31</MarkerZ>
         </Marker>
         <Marker>
             <MarkerX>5808</MarkerX>
             <MarkerY>2128</MarkerY>
             <MarkerZ>31</MarkerZ>
         </Marker>
         <Marker>
             <MarkerX>4886</MarkerX>
             <MarkerY>2480</MarkerY>
             <MarkerZ>31</MarkerZ>
         </Marker>
         <Marker>
             <MarkerX>5304</MarkerX>
             <MarkerY>2491</MarkerY>
             <MarkerZ>31</MarkerZ>
         </Marker>
         <Marker>
             <MarkerX>5217</MarkerX>
             <MarkerY>2018</MarkerY>
             <MarkerZ>31</MarkerZ>
         </Marker>
         <Marker>
             <MarkerX>5705</MarkerX>
             <MarkerY>2624</MarkerY>
             <MarkerZ>31</MarkerZ>
         </Marker>
         <Marker>
             <MarkerX>5633</MarkerX>
             <MarkerY>2724</MarkerY>
             <MarkerZ>31</MarkerZ>
         </Marker>
         <Marker>
             <MarkerX>5889</MarkerX>
             <MarkerY>2651</MarkerY>
             <MarkerZ>31</MarkerZ>
         </Marker>
         <Marker>
             <MarkerX>5478</MarkerX>
             <MarkerY>2451</MarkerY>
             <MarkerZ>31</MarkerZ>
         </Marker>
         <Marker>
             <MarkerX>5489</MarkerX>
             <MarkerY>2426</MarkerY>
             <MarkerZ>31</MarkerZ>
         </Marker>
         <Marker>
             <MarkerX>5118</MarkerX>
             <MarkerY>2530</MarkerY>
             <MarkerZ>28</MarkerZ>
         </Marker>
         <Marker>
             <MarkerX>4868</MarkerX>
             <MarkerY>2814</MarkerY>
             <MarkerZ>28</MarkerZ>
         </Marker>
         <Marker>
             <MarkerX>5982</MarkerX>
             <MarkerY>2511</MarkerY>
             <MarkerZ>28</MarkerZ>
         </Marker>
         <Marker>
             <MarkerX>6058</MarkerX>
             <MarkerY>2838</MarkerY>
             <MarkerZ>28</MarkerZ>
         </Marker>
         <Marker>
             <MarkerX>6160</MarkerX>
             <MarkerY>2654</MarkerY>
             <MarkerZ>28</MarkerZ>
         </Marker>
         <Marker>
             <MarkerX>5545</MarkerX>
             <MarkerY>2131</MarkerY>
             <MarkerZ>28</MarkerZ>
         </Marker>
         <Marker>
             <MarkerX>4782</MarkerX>
             <MarkerY>1988</MarkerY>
             <MarkerZ>28</MarkerZ>
         </Marker>
         <Marker>
             <MarkerX>4925</MarkerX>
             <MarkerY>2044</MarkerY>
             <MarkerZ>28</MarkerZ>
         </Marker>
         <Marker>
             <MarkerX>4952</MarkerX>
             <MarkerY>2323</MarkerY>
             <MarkerZ>28</MarkerZ>
         </Marker>
         <Marker>
             <MarkerX>5388</MarkerX>
             <MarkerY>2666</MarkerY>
             <MarkerZ>28</MarkerZ>
         </Marker>
         <Marker>
             <MarkerX>5589</MarkerX>
             <MarkerY>2546</MarkerY>
             <MarkerZ>25</MarkerZ>
         </Marker>
         <Marker>
             <MarkerX>5441</MarkerX>
             <MarkerY>2540</MarkerY>
             <MarkerZ>25</MarkerZ>
         </Marker>
         <Marker>
             <MarkerX>5481</MarkerX>
             <MarkerY>2582</MarkerY>
             <MarkerZ>25</MarkerZ>
         </Marker>
         <Marker>
             <MarkerX>4833</MarkerX>
             <MarkerY>2219</MarkerY>
             <MarkerZ>22</MarkerZ>
         </Marker>
         <Marker>
             <MarkerX>5030</MarkerX>
             <MarkerY>2444</MarkerY>
             <MarkerZ>22</MarkerZ>
         </Marker>
         <Marker>
             <MarkerX>5616</MarkerX>
             <MarkerY>2476</MarkerY>
             <MarkerZ>22</MarkerZ>
         </Marker>
         <Marker>
             <MarkerX>5448</MarkerX>
             <MarkerY>2448</MarkerY>
             <MarkerZ>22</MarkerZ>
         </Marker>
         <Marker>
             <MarkerX>5261</MarkerX>
             <MarkerY>2003</MarkerY>
             <MarkerZ>22</MarkerZ>
         </Marker>
         <Marker>
             <MarkerX>5354</MarkerX>
             <MarkerY>2855</MarkerY>
             <MarkerZ>22</MarkerZ>
         </Marker>
         <Marker>
             <MarkerX>5093</MarkerX>
             <MarkerY>2808</MarkerY>
             <MarkerZ>22</MarkerZ>
         </Marker>
         <Marker>
             <MarkerX>5824</MarkerX>
             <MarkerY>2558</MarkerY>
             <MarkerZ>22</MarkerZ>
         </Marker>
         <Marker>
             <MarkerX>5933</MarkerX>
             <MarkerY>2167</MarkerY>
             <MarkerZ>22</MarkerZ>
         </Marker>
         <Marker>
             <MarkerX>5878</MarkerX>
             <MarkerY>2226</MarkerY>
             <MarkerZ>22</MarkerZ>
         </Marker>
         <Marker>
             <MarkerX>5386</MarkerX>
             <MarkerY>2486</MarkerY>
             <MarkerZ>19</MarkerZ>
         </Marker>
         <Marker>
             <MarkerX>5438</MarkerX>
             <MarkerY>2208</MarkerY>
             <MarkerZ>19</MarkerZ>
         </Marker>
         <Marker>
             <MarkerX>5289</MarkerX>
             <MarkerY>1946</MarkerY>
             <MarkerZ>19</MarkerZ>
         </Marker>
         <Marker>
             <MarkerX>4986</MarkerX>
             <MarkerY>1855</MarkerY>
             <MarkerZ>19</MarkerZ>
         </Marker>
         <Marker>
             <MarkerX>5076</MarkerX>
             <MarkerY>2891</MarkerY>
             <MarkerZ>19</MarkerZ>
         </Marker>
         <Marker>
             <MarkerX>5505</MarkerX>
             <MarkerY>2974</MarkerY>
             <MarkerZ>19</MarkerZ>
         </Marker>
         <Marker>
             <MarkerX>5456</MarkerX>
             <MarkerY>2874</MarkerY>
             <MarkerZ>19</MarkerZ>
         </Marker>
         <Marker>
             <MarkerX>5709</MarkerX>
             <MarkerY>2886</MarkerY>
             <MarkerZ>19</MarkerZ>
         </Marker>
         <Marker>
             <MarkerX>5873</MarkerX>
             <MarkerY>2767</MarkerY>
             <MarkerZ>19</MarkerZ>
         </Marker>
         <Marker>
             <MarkerX>5704</MarkerX>
             <MarkerY>2670</MarkerY>
             <MarkerZ>19</MarkerZ>
         </Marker>
         <Marker>
             <MarkerX>5769</MarkerX>
             <MarkerY>2632</MarkerY>
             <MarkerZ>19</MarkerZ>
         </Marker>
         <Marker>
             <MarkerX>5601</MarkerX>
             <MarkerY>2572</MarkerY>
             <MarkerZ>19</MarkerZ>
         </Marker>
         <Marker>
             <MarkerX>5700</MarkerX>
             <MarkerY>2534</MarkerY>
             <MarkerZ>19</MarkerZ>
         </Marker>
         <Marker>
             <MarkerX>5942</MarkerX>
             <MarkerY>2698</MarkerY>
             <MarkerZ>19</MarkerZ>
         </Marker>
         <Marker>
             <MarkerX>6196</MarkerX>
             <MarkerY>2622</MarkerY>
             <MarkerZ>19</MarkerZ>
         </Marker>
         <Marker>
             <MarkerX>5824</MarkerX>
             <MarkerY>2963</MarkerY>
             <MarkerZ>19</MarkerZ>
         </Marker>
         <Marker>
             <MarkerX>4752</MarkerX>
             <MarkerY>2670</MarkerY>
             <MarkerZ>16</MarkerZ>
         </Marker>
         <Marker>
             <MarkerX>4816</MarkerX>
             <MarkerY>2618</MarkerY>
             <MarkerZ>16</MarkerZ>
         </Marker>
         <Marker>
             <MarkerX>4789</MarkerX>
             <MarkerY>2582</MarkerY>
             <MarkerZ>16</MarkerZ>
         </Marker>
         <Marker>
             <MarkerX>5129</MarkerX>
             <MarkerY>2187</MarkerY>
             <MarkerZ>16</MarkerZ>
         </Marker>
         <Marker>
             <MarkerX>5384</MarkerX>
             <MarkerY>2042</MarkerY>
             <MarkerZ>16</MarkerZ>
         </Marker>
         <Marker>
             <MarkerX>4728</MarkerX>
             <MarkerY>2111</MarkerY>
             <MarkerZ>16</MarkerZ>
         </Marker>
         <Marker>
             <MarkerX>5653</MarkerX>
             <MarkerY>2950</MarkerY>
             <MarkerZ>16</MarkerZ>
         </Marker>
         <Marker>
             <MarkerX>6072</MarkerX>
             <MarkerY>2902</MarkerY>
             <MarkerZ>13</MarkerZ>
         </Marker>
         <Marker>
             <MarkerX>6082</MarkerX>
             <MarkerY>2938</MarkerY>
             <MarkerZ>13</MarkerZ>
         </Marker>
         <Marker>
             <MarkerX>6142</MarkerX>
             <MarkerY>2751</MarkerY>
             <MarkerZ>13</MarkerZ>
         </Marker>
         <Marker>
             <MarkerX>5781</MarkerX>
             <MarkerY>2818</MarkerY>
             <MarkerZ>13</MarkerZ>
         </Marker>
         <Marker>
             <MarkerX>6284</MarkerX>
             <MarkerY>2480</MarkerY>
             <MarkerZ>13</MarkerZ>
         </Marker>
         <Marker>
             <MarkerX>4966</MarkerX>
             <MarkerY>2360</MarkerY>
             <MarkerZ>13</MarkerZ>
         </Marker>
         <Marker>
             <MarkerX>5365</MarkerX>
             <MarkerY>2295</MarkerY>
             <MarkerZ>13</MarkerZ>
         </Marker>
         <Marker>
             <MarkerX>5069</MarkerX>
             <MarkerY>2130</MarkerY>
             <MarkerZ>13</MarkerZ>
         </Marker>
         <Marker>
             <MarkerX>4953</MarkerX>
             <MarkerY>1986</MarkerY>
             <MarkerZ>13</MarkerZ>
         </Marker>
         <Marker>
             <MarkerX>5574</MarkerX>
             <MarkerY>2715</MarkerY>
             <MarkerZ>13</MarkerZ>
         </Marker>
         <Marker>
             <MarkerX>5676</MarkerX>
             <MarkerY>2536</MarkerY>
             <MarkerZ>13</MarkerZ>
         </Marker>
         <Marker>
             <MarkerX>5177</MarkerX>
             <MarkerY>2364</MarkerY>
             <MarkerZ>10</MarkerZ>
         </Marker>
         <Marker>
             <MarkerX>4745</MarkerX>
             <MarkerY>2474</MarkerY>
             <MarkerZ>10</MarkerZ>
         </Marker>
         <Marker>
             <MarkerX>5238</MarkerX>
             <MarkerY>2800</MarkerY>
             <MarkerZ>10</MarkerZ>
         </Marker>
         <Marker>
             <MarkerX>4914</MarkerX>
             <MarkerY>2980</MarkerY>
             <MarkerZ>10</MarkerZ>
         </Marker>
         <Marker>
             <MarkerX>4720</MarkerX>
             <MarkerY>2927</MarkerY>
             <MarkerZ>10</MarkerZ>
         </Marker>
         <Marker>
             <MarkerX>5677</MarkerX>
             <MarkerY>2924</MarkerY>
             <MarkerZ>10</MarkerZ>
         </Marker>
         <Marker>
             <MarkerX>5640</MarkerX>
             <MarkerY>2670</MarkerY>
             <MarkerZ>10</MarkerZ>
         </Marker>
         <Marker>
             <MarkerX>5558</MarkerX>
             <MarkerY>2635</MarkerY>
             <MarkerZ>10</MarkerZ>
         </Marker>
         <Marker>
             <MarkerX>5898</MarkerX>
             <MarkerY>2367</MarkerY>
             <MarkerZ>10</MarkerZ>
         </Marker>
         <Marker>
             <MarkerX>5832</MarkerX>
             <MarkerY>2368</MarkerY>
             <MarkerZ>10</MarkerZ>
         </Marker>
         <Marker>
             <MarkerX>5888</MarkerX>
             <MarkerY>2447</MarkerY>
             <MarkerZ>7</MarkerZ>
         </Marker>
         <Marker>
             <MarkerX>5833</MarkerX>
             <MarkerY>2094</MarkerY>
             <MarkerZ>7</MarkerZ>
         </Marker>
         <Marker>
             <MarkerX>4765</MarkerX>
             <MarkerY>2351</MarkerY>
             <MarkerZ>7</MarkerZ>
         </Marker>
         <Marker>
             <MarkerX>4989</MarkerX>
             <MarkerY>2607</MarkerY>
             <MarkerZ>7</MarkerZ>
         </Marker>
         <Marker>
             <MarkerX>5312</MarkerX>
             <MarkerY>2534</MarkerY>
             <MarkerZ>7</MarkerZ>
         </Marker>
         <Marker>
             <MarkerX>5457</MarkerX>
             <MarkerY>2648</MarkerY>
             <MarkerZ>7</MarkerZ>
         </Marker>
         <Marker>
             <MarkerX>6229</MarkerX>
             <MarkerY>2758</MarkerY>
             <MarkerZ>7</MarkerZ>
         </Marker>
         <Marker>
             <MarkerX>5325</MarkerX>
             <MarkerY>2216</MarkerY>
             <MarkerZ>4</MarkerZ>
         </Marker>
         <Marker>
             <MarkerX>5357</MarkerX>
             <MarkerY>2175</MarkerY>
             <MarkerZ>4</MarkerZ>
         </Marker>
         <Marker>
             <MarkerX>5236</MarkerX>
             <MarkerY>2284</MarkerY>
             <MarkerZ>4</MarkerZ>
         </Marker>
         <Marker>
             <MarkerX>5188</MarkerX>
             <MarkerY>2276</MarkerY>
             <MarkerZ>4</MarkerZ>
         </Marker>
         <Marker>
             <MarkerX>4740</MarkerX>
             <MarkerY>2272</MarkerY>
             <MarkerZ>4</MarkerZ>
         </Marker>
         <Marker>
             <MarkerX>5154</MarkerX>
             <MarkerY>2014</MarkerY>
             <MarkerZ>4</MarkerZ>
         </Marker>
         <Marker>
             <MarkerX>5085</MarkerX>
             <MarkerY>1908</MarkerY>
             <MarkerZ>4</MarkerZ>
         </Marker>
         <Marker>
             <MarkerX>5298</MarkerX>
             <MarkerY>2470</MarkerY>
             <MarkerZ>4</MarkerZ>
         </Marker>
         <Marker>
             <MarkerX>5034</MarkerX>
             <MarkerY>2716</MarkerY>
             <MarkerZ>4</MarkerZ>
         </Marker>
         <Marker>
             <MarkerX>5073</MarkerX>
             <MarkerY>2771</MarkerY>
             <MarkerZ>4</MarkerZ>
         </Marker>
         <Marker>
             <MarkerX>5518</MarkerX>
             <MarkerY>2544</MarkerY>
             <MarkerZ>4</MarkerZ>
         </Marker>
         <Marker>
             <MarkerX>5696</MarkerX>
             <MarkerY>2207</MarkerY>
             <MarkerZ>4</MarkerZ>
         </Marker>
         <Marker>
             <MarkerX>6154</MarkerX>
             <MarkerY>2891</MarkerY>
             <MarkerZ>4</MarkerZ>
         </Marker>
         <Marker>
             <MarkerX>6121</MarkerX>
             <MarkerY>2918</MarkerY>
             <MarkerZ>4</MarkerZ>
         </Marker>
         <Marker>
             <MarkerX>5952</MarkerX>
             <MarkerY>2951</MarkerY>
             <MarkerZ>4</MarkerZ>
         </Marker>
         <Marker>
             <MarkerX>4773</MarkerX>
             <MarkerY>2522</MarkerY>
             <MarkerZ>4</MarkerZ>
         </Marker>
         <Marker>
             <MarkerX>5261</MarkerX>
             <MarkerY>2556</MarkerY>
             <MarkerZ>4</MarkerZ>
         </Marker>
         <Marker>
             <MarkerX>6048</MarkerX>
             <MarkerY>2130</MarkerY>
             <MarkerZ>4</MarkerZ>
         </Marker>
         <Marker>
             <MarkerX>5526</MarkerX>
             <MarkerY>2884</MarkerY>
             <MarkerZ>4</MarkerZ>
         </Marker>
         <Marker>
             <MarkerX>5506</MarkerX>
             <MarkerY>2839</MarkerY>
             <MarkerZ>4</MarkerZ>
         </Marker>
         <Marker>
             <MarkerX>5456</MarkerX>
             <MarkerY>2794</MarkerY>
             <MarkerZ>4</MarkerZ>
         </Marker>
         <Marker>
             <MarkerX>5126</MarkerX>
             <MarkerY>2163</MarkerY>
             <MarkerZ>1</MarkerZ>
         </Marker>
         <Marker>
             <MarkerX>5165</MarkerX>
             <MarkerY>2179</MarkerY>
             <MarkerZ>1</MarkerZ>
         </Marker>
         <Marker>
             <MarkerX>5454</MarkerX>
             <MarkerY>2134</MarkerY>
             <MarkerZ>1</MarkerZ>
         </Marker>
         <Marker>
             <MarkerX>5241</MarkerX>
             <MarkerY>2582</MarkerY>
             <MarkerZ>1</MarkerZ>
         </Marker>
         <Marker>
             <MarkerX>6013</MarkerX>
             <MarkerY>1992</MarkerY>
             <MarkerZ>1</MarkerZ>
         </Marker>
         <Marker>
             <MarkerX>5508</MarkerX>
             <MarkerY>2370</MarkerY>
             <MarkerZ>1</MarkerZ>
         </Marker>
         <Marker>
             <MarkerX>5952</MarkerX>
             <MarkerY>2624</MarkerY>
             <MarkerZ>1</MarkerZ>
         </Marker>
         <Marker>
             <MarkerX>6335</MarkerX>
             <MarkerY>2412</MarkerY>
             <MarkerZ>10</MarkerZ>
         </Marker>
         <Marker>
             <MarkerX>4903</MarkerX>
             <MarkerY>3103</MarkerY>
             <MarkerZ>7</MarkerZ>
         </Marker>
         <Marker>
             <MarkerX>4901</MarkerX>
             <MarkerY>3146</MarkerY>
             <MarkerZ>7</MarkerZ>
         </Marker>
         <Marker>
             <MarkerX>5176</MarkerX>
             <MarkerY>3108</MarkerY>
             <MarkerZ>7</MarkerZ>
         </Marker>
         <Marker>
             <MarkerX>6177</MarkerX>
             <MarkerY>3160</MarkerY>
             <MarkerZ>7</MarkerZ>
         </Marker>
         <Marker>
             <MarkerX>5968</MarkerX>
             <MarkerY>3263</MarkerY>
             <MarkerZ>7</MarkerZ>
         </Marker>
         <Marker>
             <MarkerX>4921</MarkerX>
             <MarkerY>3288</MarkerY>
             <MarkerZ>7</MarkerZ>
         </Marker>
         <Marker>
             <MarkerX>5312</MarkerX>
             <MarkerY>3378</MarkerY>
             <MarkerZ>7</MarkerZ>
         </Marker>
         <Marker>
             <MarkerX>4852</MarkerX>
             <MarkerY>3532</MarkerY>
             <MarkerZ>7</MarkerZ>
         </Marker>
         <Marker>
             <MarkerX>4793</MarkerX>
             <MarkerY>3847</MarkerY>
             <MarkerZ>7</MarkerZ>
         </Marker>
         <Marker>
             <MarkerX>6120</MarkerX>
             <MarkerY>3459</MarkerY>
             <MarkerZ>7</MarkerZ>
         </Marker>
         <Marker>
             <MarkerX>4957</MarkerX>
             <MarkerY>3752</MarkerY>
             <MarkerZ>7</MarkerZ>
         </Marker>
         <Marker>
             <MarkerX>5183</MarkerX>
             <MarkerY>3764</MarkerY>
             <MarkerZ>7</MarkerZ>
         </Marker>
         <Marker>
             <MarkerX>5600</MarkerX>
             <MarkerY>3799</MarkerY>
             <MarkerZ>7</MarkerZ>
         </Marker>
         <Marker>
             <MarkerX>5692</MarkerX>
             <MarkerY>3827</MarkerY>
             <MarkerZ>7</MarkerZ>
         </Marker>
         <Marker>
             <MarkerX>6032</MarkerX>
             <MarkerY>3556</MarkerY>
             <MarkerZ>7</MarkerZ>
         </Marker>
         <Marker>
             <MarkerX>5839</MarkerX>
             <MarkerY>3551</MarkerY>
             <MarkerZ>7</MarkerZ>
         </Marker>
         <Marker>
             <MarkerX>5604</MarkerX>
             <MarkerY>3511</MarkerY>
             <MarkerZ>7</MarkerZ>
         </Marker>
         <Marker>
             <MarkerX>5469</MarkerX>
             <MarkerY>3392</MarkerY>
             <MarkerZ>7</MarkerZ>
         </Marker>
         <Marker>
             <MarkerX>5455</MarkerX>
             <MarkerY>3360</MarkerY>
             <MarkerZ>7</MarkerZ>
         </Marker>
         <Marker>
             <MarkerX>5352</MarkerX>
             <MarkerY>3851</MarkerY>
             <MarkerZ>4</MarkerZ>
         </Marker>
         <Marker>
             <MarkerX>4791</MarkerX>
             <MarkerY>3804</MarkerY>
             <MarkerZ>4</MarkerZ>
         </Marker>
         <Marker>
             <MarkerX>6209</MarkerX>
             <MarkerY>3251</MarkerY>
             <MarkerZ>4</MarkerZ>
         </Marker>
         <Marker>
             <MarkerX>6259</MarkerX>
             <MarkerY>3255</MarkerY>
             <MarkerZ>4</MarkerZ>
         </Marker>
         <Marker>
             <MarkerX>6028</MarkerX>
             <MarkerY>3832</MarkerY>
             <MarkerZ>4</MarkerZ>
         </Marker>
         <Marker>
             <MarkerX>5785</MarkerX>
             <MarkerY>3776</MarkerY>
             <MarkerZ>4</MarkerZ>
         </Marker>
         <Marker>
             <MarkerX>5435</MarkerX>
             <MarkerY>3738</MarkerY>
             <MarkerZ>4</MarkerZ>
         </Marker>
         <Marker>
             <MarkerX>5397</MarkerX>
             <MarkerY>3682</MarkerY>
             <MarkerZ>4</MarkerZ>
         </Marker>
         <Marker>
             <MarkerX>5479</MarkerX>
             <MarkerY>3574</MarkerY>
             <MarkerZ>4</MarkerZ>
         </Marker>
         <Marker>
             <MarkerX>5192</MarkerX>
             <MarkerY>3595</MarkerY>
             <MarkerZ>4</MarkerZ>
         </Marker>
         <Marker>
             <MarkerX>4832</MarkerX>
             <MarkerY>2996</MarkerY>
             <MarkerZ>4</MarkerZ>
         </Marker>
         <Marker>
             <MarkerX>5141</MarkerX>
             <MarkerY>3147</MarkerY>
             <MarkerZ>4</MarkerZ>
         </Marker>
         <Marker>
             <MarkerX>5785</MarkerX>
             <MarkerY>3155</MarkerY>
             <MarkerZ>4</MarkerZ>
         </Marker>
         <Marker>
             <MarkerX>5861</MarkerX>
             <MarkerY>3235</MarkerY>
             <MarkerZ>4</MarkerZ>
         </Marker>
         <Marker>
             <MarkerX>5675</MarkerX>
             <MarkerY>3539</MarkerY>
             <MarkerZ>4</MarkerZ>
         </Marker>
         <Marker>
             <MarkerX>5465</MarkerX>
             <MarkerY>3311</MarkerY>
             <MarkerZ>7</MarkerZ>
         </Marker>
         <Marker>
             <MarkerX>5661</MarkerX>
             <MarkerY>3207</MarkerY>
             <MarkerZ>7</MarkerZ>
         </Marker>
         <Marker>
             <MarkerX>5059</MarkerX>
             <MarkerY>3003</MarkerY>
             <MarkerZ>7</MarkerZ>
         </Marker>
         <Marker>
             <MarkerX>4857</MarkerX>
             <MarkerY>3448</MarkerY>
             <MarkerZ>7</MarkerZ>
         </Marker>
         <Marker>
             <MarkerX>4787</MarkerX>
             <MarkerY>3562</MarkerY>
             <MarkerZ>7</MarkerZ>
         </Marker>
         <Marker>
             <MarkerX>5280</MarkerX>
             <MarkerY>3524</MarkerY>
             <MarkerZ>7</MarkerZ>
         </Marker>
         <Marker>
             <MarkerX>5371</MarkerX>
             <MarkerY>3579</MarkerY>
             <MarkerZ>7</MarkerZ>
         </Marker>
         <Marker>
             <MarkerX>5611</MarkerX>
             <MarkerY>3455</MarkerY>
             <MarkerZ>7</MarkerZ>
         </Marker>
         <Marker>
             <MarkerX>5419</MarkerX>
             <MarkerY>3663</MarkerY>
             <MarkerZ>7</MarkerZ>
         </Marker>
         <Marker>
             <MarkerX>5065</MarkerX>
             <MarkerY>3128</MarkerY>
             <MarkerZ>7</MarkerZ>
         </Marker>
         <Marker>
             <MarkerX>5135</MarkerX>
             <MarkerY>3836</MarkerY>
             <MarkerZ>7</MarkerZ>
         </Marker>
         <Marker>
             <MarkerX>6004</MarkerX>
             <MarkerY>3028</MarkerY>
             <MarkerZ>10</MarkerZ>
         </Marker>
         <Marker>
             <MarkerX>6040</MarkerX>
             <MarkerY>3030</MarkerY>
             <MarkerZ>10</MarkerZ>
         </Marker>
         <Marker>
             <MarkerX>6151</MarkerX>
             <MarkerY>3071</MarkerY>
             <MarkerZ>10</MarkerZ>
         </Marker>
         <Marker>
             <MarkerX>6165</MarkerX>
             <MarkerY>3194</MarkerY>
             <MarkerZ>10</MarkerZ>
         </Marker>
         <Marker>
             <MarkerX>5760</MarkerX>
             <MarkerY>3276</MarkerY>
             <MarkerZ>10</MarkerZ>
         </Marker>
         <Marker>
             <MarkerX>5505</MarkerX>
             <MarkerY>3726</MarkerY>
             <MarkerZ>10</MarkerZ>
         </Marker>
         <Marker>
             <MarkerX>5240</MarkerX>
             <MarkerY>3764</MarkerY>
             <MarkerZ>10</MarkerZ>
         </Marker>
         <Marker>
             <MarkerX>4988</MarkerX>
             <MarkerY>3608</MarkerY>
             <MarkerZ>10</MarkerZ>
         </Marker>
         <Marker>
             <MarkerX>5880</MarkerX>
             <MarkerY>3938</MarkerY>
             <MarkerZ>10</MarkerZ>
         </Marker>
         <Marker>
             <MarkerX>5311</MarkerX>
             <MarkerY>3019</MarkerY>
             <MarkerZ>10</MarkerZ>
         </Marker>
         <Marker>
             <MarkerX>5021</MarkerX>
             <MarkerY>3168</MarkerY>
             <MarkerZ>10</MarkerZ>
         </Marker>
         <Marker>
             <MarkerX>5108</MarkerX>
             <MarkerY>3890</MarkerY>
             <MarkerZ>10</MarkerZ>
         </Marker>
         <Marker>
             <MarkerX>5055</MarkerX>
             <MarkerY>3967</MarkerY>
             <MarkerZ>10</MarkerZ>
         </Marker>
         <Marker>
             <MarkerX>5115</MarkerX>
             <MarkerY>3966</MarkerY>
             <MarkerZ>10</MarkerZ>
         </Marker>
         <Marker>
             <MarkerX>5409</MarkerX>
             <MarkerY>3230</MarkerY>
             <MarkerZ>10</MarkerZ>
         </Marker>
         <Marker>
             <MarkerX>6041</MarkerX>
             <MarkerY>3758</MarkerY>
             <MarkerZ>13</MarkerZ>
         </Marker>
         <Marker>
             <MarkerX>5325</MarkerX>
             <MarkerY>3648</MarkerY>
             <MarkerZ>13</MarkerZ>
         </Marker>
         <Marker>
             <MarkerX>5048</MarkerX>
             <MarkerY>3831</MarkerY>
             <MarkerZ>13</MarkerZ>
         </Marker>
         <Marker>
             <MarkerX>4917</MarkerX>
             <MarkerY>3038</MarkerY>
             <MarkerZ>13</MarkerZ>
         </Marker>
         <Marker>
             <MarkerX>4800</MarkerX>
             <MarkerY>3002</MarkerY>
             <MarkerZ>13</MarkerZ>
         </Marker>
         <Marker>
             <MarkerX>5228</MarkerX>
             <MarkerY>3366</MarkerY>
             <MarkerZ>13</MarkerZ>
         </Marker>
         <Marker>
             <MarkerX>5089</MarkerX>
             <MarkerY>3215</MarkerY>
             <MarkerZ>13</MarkerZ>
         </Marker>
         <Marker>
             <MarkerX>5311</MarkerX>
             <MarkerY>3172</MarkerY>
             <MarkerZ>13</MarkerZ>
         </Marker>
         <Marker>
             <MarkerX>6103</MarkerX>
             <MarkerY>3946</MarkerY>
             <MarkerZ>13</MarkerZ>
         </Marker>
         <Marker>
             <MarkerX>5319</MarkerX>
             <MarkerY>3067</MarkerY>
             <MarkerZ>16</MarkerZ>
         </Marker>
         <Marker>
             <MarkerX>5503</MarkerX>
             <MarkerY>3239</MarkerY>
             <MarkerZ>16</MarkerZ>
         </Marker>
         <Marker>
             <MarkerX>4843</MarkerX>
             <MarkerY>3782</MarkerY>
             <MarkerZ>16</MarkerZ>
         </Marker>
         <Marker>
             <MarkerX>4813</MarkerX>
             <MarkerY>3815</MarkerY>
             <MarkerZ>16</MarkerZ>
         </Marker>
         <Marker>
             <MarkerX>4780</MarkerX>
             <MarkerY>3407</MarkerY>
             <MarkerZ>16</MarkerZ>
         </Marker>
         <Marker>
             <MarkerX>5268</MarkerX>
             <MarkerY>3714</MarkerY>
             <MarkerZ>16</MarkerZ>
         </Marker>
         <Marker>
             <MarkerX>5069</MarkerX>
             <MarkerY>3650</MarkerY>
             <MarkerZ>16</MarkerZ>
         </Marker>
         <Marker>
             <MarkerX>5052</MarkerX>
             <MarkerY>3894</MarkerY>
             <MarkerZ>16</MarkerZ>
         </Marker>
         <Marker>
             <MarkerX>6291</MarkerX>
             <MarkerY>3534</MarkerY>
             <MarkerZ>16</MarkerZ>
         </Marker>
         <Marker>
             <MarkerX>6052</MarkerX>
             <MarkerY>3300</MarkerY>
             <MarkerZ>16</MarkerZ>
         </Marker>
         <Marker>
             <MarkerX>5413</MarkerX>
             <MarkerY>3707</MarkerY>
             <MarkerZ>19</MarkerZ>
         </Marker>
         <Marker>
             <MarkerX>5504</MarkerX>
             <MarkerY>3850</MarkerY>
             <MarkerZ>19</MarkerZ>
         </Marker>
         <Marker>
             <MarkerX>5604</MarkerX>
             <MarkerY>3738</MarkerY>
             <MarkerZ>19</MarkerZ>
         </Marker>
         <Marker>
             <MarkerX>6037</MarkerX>
             <MarkerY>3272</MarkerY>
             <MarkerZ>19</MarkerZ>
         </Marker>
         <Marker>
             <MarkerX>5909</MarkerX>
             <MarkerY>3170</MarkerY>
             <MarkerZ>19</MarkerZ>
         </Marker>
         <Marker>
             <MarkerX>5861</MarkerX>
             <MarkerY>3603</MarkerY>
             <MarkerZ>22</MarkerZ>
         </Marker>
         <Marker>
             <MarkerX>5677</MarkerX>
             <MarkerY>3880</MarkerY>
             <MarkerZ>22</MarkerZ>
         </Marker>
         <Marker>
             <MarkerX>6103</MarkerX>
             <MarkerY>3166</MarkerY>
             <MarkerZ>22</MarkerZ>
         </Marker>
         <Marker>
             <MarkerX>5781</MarkerX>
             <MarkerY>3006</MarkerY>
             <MarkerZ>22</MarkerZ>
         </Marker>
         <Marker>
             <MarkerX>5341</MarkerX>
             <MarkerY>3302</MarkerY>
             <MarkerZ>22</MarkerZ>
         </Marker>
         <Marker>
             <MarkerX>5941</MarkerX>
             <MarkerY>3243</MarkerY>
             <MarkerZ>25</MarkerZ>
         </Marker>
         <Marker>
             <MarkerX>5409</MarkerX>
             <MarkerY>3840</MarkerY>
             <MarkerZ>25</MarkerZ>
         </Marker>
         <Marker>
             <MarkerX>5629</MarkerX>
             <MarkerY>3062</MarkerY>
             <MarkerZ>25</MarkerZ>
         </Marker>
         <Marker>
             <MarkerX>5571</MarkerX>
             <MarkerY>3755</MarkerY>
             <MarkerZ>28</MarkerZ>
         </Marker>
         <Marker>
             <MarkerX>5208</MarkerX>
             <MarkerY>3016</MarkerY>
             <MarkerZ>28</MarkerZ>
         </Marker>
         <Marker>
             <MarkerX>5081</MarkerX>
             <MarkerY>3103</MarkerY>
             <MarkerZ>28</MarkerZ>
         </Marker>
         <Marker>
             <MarkerX>5229</MarkerX>
             <MarkerY>3330</MarkerY>
             <MarkerZ>28</MarkerZ>
         </Marker>
         <Marker>
             <MarkerX>5292</MarkerX>
             <MarkerY>3438</MarkerY>
             <MarkerZ>28</MarkerZ>
         </Marker>
         <Marker>
             <MarkerX>4933</MarkerX>
             <MarkerY>3384</MarkerY>
             <MarkerZ>28</MarkerZ>
         </Marker>
         <Marker>
             <MarkerX>5999</MarkerX>
             <MarkerY>3339</MarkerY>
             <MarkerZ>28</MarkerZ>
         </Marker>
         <Marker>
             <MarkerX>4785</MarkerX>
             <MarkerY>3588</MarkerY>
             <MarkerZ>28</MarkerZ>
         </Marker>
         <Marker>
             <MarkerX>4829</MarkerX>
             <MarkerY>3826</MarkerY>
             <MarkerZ>28</MarkerZ>
         </Marker>
         <Marker>
             <MarkerX>5109</MarkerX>
             <MarkerY>3916</MarkerY>
             <MarkerZ>28</MarkerZ>
         </Marker>
         <Marker>
             <MarkerX>5060</MarkerX>
             <MarkerY>3710</MarkerY>
             <MarkerZ>28</MarkerZ>
         </Marker>
         <Marker>
             <MarkerX>5913</MarkerX>
             <MarkerY>3828</MarkerY>
             <MarkerZ>28</MarkerZ>
         </Marker>
         <Marker>
             <MarkerX>5928</MarkerX>
             <MarkerY>3087</MarkerY>
             <MarkerZ>31</MarkerZ>
         </Marker>
         <Marker>
             <MarkerX>4845</MarkerX>
             <MarkerY>3044</MarkerY>
             <MarkerZ>31</MarkerZ>
         </Marker>
         <Marker>
             <MarkerX>5015</MarkerX>
             <MarkerY>3330</MarkerY>
             <MarkerZ>31</MarkerZ>
         </Marker>
         <Marker>
             <MarkerX>4973</MarkerX>
             <MarkerY>3132</MarkerY>
             <MarkerZ>31</MarkerZ>
         </Marker>
         <Marker>
             <MarkerX>4876</MarkerX>
             <MarkerY>3939</MarkerY>
             <MarkerZ>31</MarkerZ>
         </Marker>
         <Marker>
             <MarkerX>5364</MarkerX>
             <MarkerY>3959</MarkerY>
             <MarkerZ>31</MarkerZ>
         </Marker>
         <Marker>
             <MarkerX>5287</MarkerX>
             <MarkerY>3844</MarkerY>
             <MarkerZ>31</MarkerZ>
         </Marker>
         <Marker>
             <MarkerX>5332</MarkerX>
             <MarkerY>3244</MarkerY>
             <MarkerZ>31</MarkerZ>
         </Marker>
         <Marker>
             <MarkerX>6291</MarkerX>
             <MarkerY>2866</MarkerY>
             <MarkerZ>28</MarkerZ>
         </Marker>
         <Marker>
             <MarkerX>4983</MarkerX>
             <MarkerY>3172</MarkerY>
             <MarkerZ>19</MarkerZ>
         </Marker>
         <Marker>
             <MarkerX>5407</MarkerX>
             <MarkerY>3204</MarkerY>
             <MarkerZ>19</MarkerZ>
         </Marker>
         <Marker>
             <MarkerX>5542</MarkerX>
             <MarkerY>4366</MarkerY>
             <MarkerZ>4</MarkerZ>
         </Marker>
         <Marker>
             <MarkerX>5264</MarkerX>
             <MarkerY>4174</MarkerY>
             <MarkerZ>4</MarkerZ>
         </Marker>
         <Marker>
             <MarkerX>4877</MarkerX>
             <MarkerY>4289</MarkerY>
             <MarkerZ>4</MarkerZ>
         </Marker>
         <Marker>
             <MarkerX>4793</MarkerX>
             <MarkerY>4055</MarkerY>
             <MarkerZ>4</MarkerZ>
         </Marker>
         <Marker>
             <MarkerX>5410</MarkerX>
             <MarkerY>3976</MarkerY>
             <MarkerZ>4</MarkerZ>
         </Marker>
         <Marker>
             <MarkerX>5104</MarkerX>
             <MarkerY>4547</MarkerY>
             <MarkerZ>4</MarkerZ>
         </Marker>
         <Marker>
             <MarkerX>5525</MarkerX>
             <MarkerY>4521</MarkerY>
             <MarkerZ>4</MarkerZ>
         </Marker>
         <Marker>
             <MarkerX>5310</MarkerX>
             <MarkerY>4639</MarkerY>
             <MarkerZ>4</MarkerZ>
         </Marker>
         <Marker>
             <MarkerX>5396</MarkerX>
             <MarkerY>4184</MarkerY>
             <MarkerZ>7</MarkerZ>
         </Marker>
         <Marker>
             <MarkerX>5603</MarkerX>
             <MarkerY>4151</MarkerY>
             <MarkerZ>7</MarkerZ>
         </Marker>
         <Marker>
             <MarkerX>5044</MarkerX>
             <MarkerY>4060</MarkerY>
             <MarkerZ>7</MarkerZ>
         </Marker>
         <Marker>
             <MarkerX>4934</MarkerX>
             <MarkerY>4104</MarkerY>
             <MarkerZ>7</MarkerZ>
         </Marker>
         <Marker>
             <MarkerX>4711</MarkerX>
             <MarkerY>4071</MarkerY>
             <MarkerZ>7</MarkerZ>
         </Marker>
         <Marker>
             <MarkerX>4938</MarkerX>
             <MarkerY>4515</MarkerY>
             <MarkerZ>7</MarkerZ>
         </Marker>
         <Marker>
             <MarkerX>5167</MarkerX>
             <MarkerY>4578</MarkerY>
             <MarkerZ>7</MarkerZ>
         </Marker>
         <Marker>
             <MarkerX>5225</MarkerX>
             <MarkerY>4559</MarkerY>
             <MarkerZ>7</MarkerZ>
         </Marker>
         <Marker>
             <MarkerX>5467</MarkerX>
             <MarkerY>4415</MarkerY>
             <MarkerZ>7</MarkerZ>
         </Marker>
         <Marker>
             <MarkerX>5509</MarkerX>
             <MarkerY>4375</MarkerY>
             <MarkerZ>7</MarkerZ>
         </Marker>
         <Marker>
             <MarkerX>5469</MarkerX>
             <MarkerY>4176</MarkerY>
             <MarkerZ>1</MarkerZ>
         </Marker>
         <Marker>
             <MarkerX>5459</MarkerX>
             <MarkerY>4029</MarkerY>
             <MarkerZ>1</MarkerZ>
         </Marker>
         <Marker>
             <MarkerX>5107</MarkerX>
             <MarkerY>4310</MarkerY>
             <MarkerZ>1</MarkerZ>
         </Marker>
         <Marker>
             <MarkerX>4694</MarkerX>
             <MarkerY>4648</MarkerY>
             <MarkerZ>1</MarkerZ>
         </Marker>
         <Marker>
             <MarkerX>5032</MarkerX>
             <MarkerY>4122</MarkerY>
             <MarkerZ>10</MarkerZ>
         </Marker>
         <Marker>
             <MarkerX>5365</MarkerX>
             <MarkerY>4541</MarkerY>
             <MarkerZ>16</MarkerZ>
         </Marker>
         <Marker>
             <MarkerX>5514</MarkerX>
             <MarkerY>4662</MarkerY>
             <MarkerZ>16</MarkerZ>
         </Marker>
         <Marker>
             <MarkerX>4816</MarkerX>
             <MarkerY>3979</MarkerY>
             <MarkerZ>16</MarkerZ>
         </Marker>
         <Marker>
             <MarkerX>5089</MarkerX>
             <MarkerY>4051</MarkerY>
             <MarkerZ>19</MarkerZ>
         </Marker>
         <Marker>
             <MarkerX>5368</MarkerX>
             <MarkerY>4376</MarkerY>
             <MarkerZ>19</MarkerZ>
         </Marker>
         <Marker>
             <MarkerX>5312</MarkerX>
             <MarkerY>4589</MarkerY>
             <MarkerZ>19</MarkerZ>
         </Marker>
         <Marker>
             <MarkerX>5045</MarkerX>
             <MarkerY>4179</MarkerY>
             <MarkerZ>19</MarkerZ>
         </Marker>
         <Marker>
             <MarkerX>5541</MarkerX>
             <MarkerY>4014</MarkerY>
             <MarkerZ>19</MarkerZ>
         </Marker>
         <Marker>
             <MarkerX>4874</MarkerX>
             <MarkerY>4578</MarkerY>
             <MarkerZ>19</MarkerZ>
         </Marker>
         <Marker>
             <MarkerX>4858</MarkerX>
             <MarkerY>3997</MarkerY>
             <MarkerZ>22</MarkerZ>
         </Marker>
         <Marker>
             <MarkerX>4817</MarkerX>
             <MarkerY>4252</MarkerY>
             <MarkerZ>22</MarkerZ>
         </Marker>
         <Marker>
             <MarkerX>4910</MarkerX>
             <MarkerY>4238</MarkerY>
             <MarkerZ>22</MarkerZ>
         </Marker>
         <Marker>
             <MarkerX>4815</MarkerX>
             <MarkerY>4573</MarkerY>
             <MarkerZ>22</MarkerZ>
         </Marker>
         <Marker>
             <MarkerX>5097</MarkerX>
             <MarkerY>4660</MarkerY>
             <MarkerZ>22</MarkerZ>
         </Marker>
         <Marker>
             <MarkerX>5280</MarkerX>
             <MarkerY>4610</MarkerY>
             <MarkerZ>22</MarkerZ>
         </Marker>
         <Marker>
             <MarkerX>5263</MarkerX>
             <MarkerY>4212</MarkerY>
             <MarkerZ>22</MarkerZ>
         </Marker>
         <Marker>
             <MarkerX>5284</MarkerX>
             <MarkerY>4258</MarkerY>
             <MarkerZ>22</MarkerZ>
         </Marker>
         <Marker>
             <MarkerX>5109</MarkerX>
             <MarkerY>4105</MarkerY>
             <MarkerZ>22</MarkerZ>
         </Marker>
         <Marker>
             <MarkerX>4770</MarkerX>
             <MarkerY>4676</MarkerY>
             <MarkerZ>25</MarkerZ>
         </Marker>
         <Marker>
             <MarkerX>4674</MarkerX>
             <MarkerY>4378</MarkerY>
             <MarkerZ>28</MarkerZ>
         </Marker>
         <Marker>
             <MarkerX>4795</MarkerX>
             <MarkerY>4253</MarkerY>
             <MarkerZ>28</MarkerZ>
         </Marker>
         <Marker>
             <MarkerX>5120</MarkerX>
             <MarkerY>4270</MarkerY>
             <MarkerZ>28</MarkerZ>
         </Marker>
         <Marker>
             <MarkerX>5491</MarkerX>
             <MarkerY>4615</MarkerY>
             <MarkerZ>28</MarkerZ>
         </Marker>
         <Marker>
             <MarkerX>5508</MarkerX>
             <MarkerY>4648</MarkerY>
             <MarkerZ>28</MarkerZ>
         </Marker>
         <Marker>
             <MarkerX>5005</MarkerX>
             <MarkerY>4136</MarkerY>
             <MarkerZ>31</MarkerZ>
         </Marker>
         <Marker>
             <MarkerX>5506</MarkerX>
             <MarkerY>3985</MarkerY>
             <MarkerZ>31</MarkerZ>
         </Marker>
         <Marker>
             <MarkerX>4741</MarkerX>
             <MarkerY>4192</MarkerY>
             <MarkerZ>31</MarkerZ>
         </Marker>
         <Marker>
             <MarkerX>4772</MarkerX>
             <MarkerY>4533</MarkerY>
             <MarkerZ>31</MarkerZ>
         </Marker>
         <Marker>
             <MarkerX>5341</MarkerX>
             <MarkerY>4478</MarkerY>
             <MarkerZ>31</MarkerZ>
         </Marker>
         <Marker>
             <MarkerX>4618</MarkerX>
             <MarkerY>4957</MarkerY>
             <MarkerZ>1</MarkerZ>
         </Marker>
         <Marker>
             <MarkerX>4653</MarkerX>
             <MarkerY>4912</MarkerY>
             <MarkerZ>1</MarkerZ>
         </Marker>
         <Marker>
             <MarkerX>4518</MarkerX>
             <MarkerY>4899</MarkerY>
             <MarkerZ>1</MarkerZ>
         </Marker>
         <Marker>
             <MarkerX>4201</MarkerX>
             <MarkerY>5477</MarkerY>
             <MarkerZ>1</MarkerZ>
         </Marker>
         <Marker>
             <MarkerX>4516</MarkerX>
             <MarkerY>5545</MarkerY>
             <MarkerZ>1</MarkerZ>
         </Marker>
         <Marker>
             <MarkerX>4234</MarkerX>
             <MarkerY>5253</MarkerY>
             <MarkerZ>1</MarkerZ>
         </Marker>
         <Marker>
             <MarkerX>4720</MarkerX>
             <MarkerY>5964</MarkerY>
             <MarkerZ>1</MarkerZ>
         </Marker>
         <Marker>
             <MarkerX>4680</MarkerX>
             <MarkerY>5979</MarkerY>
             <MarkerZ>1</MarkerZ>
         </Marker>
         <Marker>
             <MarkerX>4789</MarkerX>
             <MarkerY>5692</MarkerY>
             <MarkerZ>1</MarkerZ>
         </Marker>
         <Marker>
             <MarkerX>4162</MarkerX>
             <MarkerY>5668</MarkerY>
             <MarkerZ>1</MarkerZ>
         </Marker>
         <Marker>
             <MarkerX>4801</MarkerX>
             <MarkerY>5013</MarkerY>
             <MarkerZ>1</MarkerZ>
         </Marker>
         <Marker>
             <MarkerX>4721</MarkerX>
             <MarkerY>5063</MarkerY>
             <MarkerZ>1</MarkerZ>
         </Marker>
         <Marker>
             <MarkerX>4238</MarkerX>
             <MarkerY>5223</MarkerY>
             <MarkerZ>4</MarkerZ>
         </Marker>
         <Marker>
             <MarkerX>4266</MarkerX>
             <MarkerY>4952</MarkerY>
             <MarkerZ>4</MarkerZ>
         </Marker>
         <Marker>
             <MarkerX>4329</MarkerX>
             <MarkerY>4892</MarkerY>
             <MarkerZ>4</MarkerZ>
         </Marker>
         <Marker>
             <MarkerX>5260</MarkerX>
             <MarkerY>5920</MarkerY>
             <MarkerZ>4</MarkerZ>
         </Marker>
         <Marker>
             <MarkerX>4713</MarkerX>
             <MarkerY>5520</MarkerY>
             <MarkerZ>4</MarkerZ>
         </Marker>
         <Marker>
             <MarkerX>4357</MarkerX>
             <MarkerY>4983</MarkerY>
             <MarkerZ>7</MarkerZ>
         </Marker>
         <Marker>
             <MarkerX>4282</MarkerX>
             <MarkerY>5115</MarkerY>
             <MarkerZ>7</MarkerZ>
         </Marker>
         <Marker>
             <MarkerX>4126</MarkerX>
             <MarkerY>5165</MarkerY>
             <MarkerZ>7</MarkerZ>
         </Marker>
         <Marker>
             <MarkerX>4564</MarkerX>
             <MarkerY>5512</MarkerY>
             <MarkerZ>7</MarkerZ>
         </Marker>
         <Marker>
             <MarkerX>4186</MarkerX>
             <MarkerY>4977</MarkerY>
             <MarkerZ>10</MarkerZ>
         </Marker>
         <Marker>
             <MarkerX>4184</MarkerX>
             <MarkerY>5157</MarkerY>
             <MarkerZ>10</MarkerZ>
         </Marker>
         <Marker>
             <MarkerX>4605</MarkerX>
             <MarkerY>5233</MarkerY>
             <MarkerZ>10</MarkerZ>
         </Marker>
         <Marker>
             <MarkerX>4494</MarkerX>
             <MarkerY>5019</MarkerY>
             <MarkerZ>10</MarkerZ>
         </Marker>
         <Marker>
             <MarkerX>4873</MarkerX>
             <MarkerY>5088</MarkerY>
             <MarkerZ>10</MarkerZ>
         </Marker>
         <Marker>
             <MarkerX>4408</MarkerX>
             <MarkerY>5657</MarkerY>
             <MarkerZ>10</MarkerZ>
         </Marker>
         <Marker>
             <MarkerX>4789</MarkerX>
             <MarkerY>6020</MarkerY>
             <MarkerZ>10</MarkerZ>
         </Marker>
         <Marker>
             <MarkerX>4642</MarkerX>
             <MarkerY>5917</MarkerY>
             <MarkerZ>10</MarkerZ>
         </Marker>
         <Marker>
             <MarkerX>4778</MarkerX>
             <MarkerY>5156</MarkerY>
             <MarkerZ>13</MarkerZ>
         </Marker>
         <Marker>
             <MarkerX>4461</MarkerX>
             <MarkerY>5200</MarkerY>
             <MarkerZ>13</MarkerZ>
         </Marker>
         <Marker>
             <MarkerX>4457</MarkerX>
             <MarkerY>5225</MarkerY>
             <MarkerZ>13</MarkerZ>
         </Marker>
         <Marker>
             <MarkerX>4468</MarkerX>
             <MarkerY>5036</MarkerY>
             <MarkerZ>13</MarkerZ>
         </Marker>
         <Marker>
             <MarkerX>4736</MarkerX>
             <MarkerY>4933</MarkerY>
             <MarkerZ>13</MarkerZ>
         </Marker>
         <Marker>
             <MarkerX>4880</MarkerX>
             <MarkerY>5033</MarkerY>
             <MarkerZ>13</MarkerZ>
         </Marker>
         <Marker>
             <MarkerX>4824</MarkerX>
             <MarkerY>5237</MarkerY>
             <MarkerZ>13</MarkerZ>
         </Marker>
         <Marker>
             <MarkerX>4170</MarkerX>
             <MarkerY>5389</MarkerY>
             <MarkerZ>16</MarkerZ>
         </Marker>
         <Marker>
             <MarkerX>4701</MarkerX>
             <MarkerY>5156</MarkerY>
             <MarkerZ>16</MarkerZ>
         </Marker>
         <Marker>
             <MarkerX>4868</MarkerX>
             <MarkerY>5212</MarkerY>
             <MarkerZ>16</MarkerZ>
         </Marker>
         <Marker>
             <MarkerX>4284</MarkerX>
             <MarkerY>5680</MarkerY>
             <MarkerZ>16</MarkerZ>
         </Marker>
         <Marker>
             <MarkerX>4818</MarkerX>
             <MarkerY>5669</MarkerY>
             <MarkerZ>16</MarkerZ>
         </Marker>
         <Marker>
             <MarkerX>5296</MarkerX>
             <MarkerY>5935</MarkerY>
             <MarkerZ>16</MarkerZ>
         </Marker>
         <Marker>
             <MarkerX>4920</MarkerX>
             <MarkerY>5557</MarkerY>
             <MarkerZ>16</MarkerZ>
         </Marker>
         <Marker>
             <MarkerX>4845</MarkerX>
             <MarkerY>5608</MarkerY>
             <MarkerZ>19</MarkerZ>
         </Marker>
         <Marker>
             <MarkerX>4833</MarkerX>
             <MarkerY>4983</MarkerY>
             <MarkerZ>19</MarkerZ>
         </Marker>
         <Marker>
             <MarkerX>4364</MarkerX>
             <MarkerY>4933</MarkerY>
             <MarkerZ>19</MarkerZ>
         </Marker>
         <Marker>
             <MarkerX>4456</MarkerX>
             <MarkerY>4951</MarkerY>
             <MarkerZ>19</MarkerZ>
         </Marker>
         <Marker>
             <MarkerX>4493</MarkerX>
             <MarkerY>4927</MarkerY>
             <MarkerZ>19</MarkerZ>
         </Marker>
         <Marker>
             <MarkerX>4162</MarkerX>
             <MarkerY>5475</MarkerY>
             <MarkerZ>19</MarkerZ>
         </Marker>
         <Marker>
             <MarkerX>4325</MarkerX>
             <MarkerY>4927</MarkerY>
             <MarkerZ>22</MarkerZ>
         </Marker>
         <Marker>
             <MarkerX>4626</MarkerX>
             <MarkerY>5640</MarkerY>
             <MarkerZ>22</MarkerZ>
         </Marker>
         <Marker>
             <MarkerX>4500</MarkerX>
             <MarkerY>4961</MarkerY>
             <MarkerZ>22</MarkerZ>
         </Marker>
         <Marker>
             <MarkerX>4541</MarkerX>
             <MarkerY>5045</MarkerY>
             <MarkerZ>22</MarkerZ>
         </Marker>
         <Marker>
             <MarkerX>4630</MarkerX>
             <MarkerY>5153</MarkerY>
             <MarkerZ>22</MarkerZ>
         </Marker>
         <Marker>
             <MarkerX>4301</MarkerX>
             <MarkerY>5152</MarkerY>
             <MarkerZ>22</MarkerZ>
         </Marker>
         <Marker>
             <MarkerX>4212</MarkerX>
             <MarkerY>5664</MarkerY>
             <MarkerZ>25</MarkerZ>
         </Marker>
         <Marker>
             <MarkerX>4513</MarkerX>
             <MarkerY>5828</MarkerY>
             <MarkerZ>25</MarkerZ>
         </Marker>
         <Marker>
             <MarkerX>4546</MarkerX>
             <MarkerY>5616</MarkerY>
             <MarkerZ>25</MarkerZ>
         </Marker>
         <Marker>
             <MarkerX>4621</MarkerX>
             <MarkerY>5372</MarkerY>
             <MarkerZ>25</MarkerZ>
         </Marker>
         <Marker>
             <MarkerX>4790</MarkerX>
             <MarkerY>5277</MarkerY>
             <MarkerZ>25</MarkerZ>
         </Marker>
         <Marker>
             <MarkerX>4254</MarkerX>
             <MarkerY>5053</MarkerY>
             <MarkerZ>25</MarkerZ>
         </Marker>
         <Marker>
             <MarkerX>4090</MarkerX>
             <MarkerY>5196</MarkerY>
             <MarkerZ>28</MarkerZ>
         </Marker>
         <Marker>
             <MarkerX>4756</MarkerX>
             <MarkerY>5612</MarkerY>
             <MarkerZ>28</MarkerZ>
         </Marker>
         <Marker>
             <MarkerX>4776</MarkerX>
             <MarkerY>5572</MarkerY>
             <MarkerZ>28</MarkerZ>
         </Marker>
         <Marker>
             <MarkerX>4724</MarkerX>
             <MarkerY>5112</MarkerY>
             <MarkerZ>28</MarkerZ>
         </Marker>
         <Marker>
             <MarkerX>4137</MarkerX>
             <MarkerY>4907</MarkerY>
             <MarkerZ>28</MarkerZ>
         </Marker>
         <Marker>
             <MarkerX>4072</MarkerX>
             <MarkerY>5024</MarkerY>
             <MarkerZ>28</MarkerZ>
         </Marker>
         <Marker>
             <MarkerX>4266</MarkerX>
             <MarkerY>5705</MarkerY>
             <MarkerZ>31</MarkerZ>
         </Marker>
         <Marker>
             <MarkerX>4541</MarkerX>
             <MarkerY>5228</MarkerY>
             <MarkerZ>34</MarkerZ>
         </Marker>
         <Marker>
             <MarkerX>4822</MarkerX>
             <MarkerY>5031</MarkerY>
             <MarkerZ>34</MarkerZ>
         </Marker>
         <Marker>
             <MarkerX>4293</MarkerX>
             <MarkerY>5643</MarkerY>
             <MarkerZ>34</MarkerZ>
         </Marker>
         <Marker>
             <MarkerX>4845</MarkerX>
             <MarkerY>5427</MarkerY>
             <MarkerZ>34</MarkerZ>
         </Marker>
         <Marker>
             <MarkerX>4604</MarkerX>
             <MarkerY>5408</MarkerY>
             <MarkerZ>34</MarkerZ>
         </Marker>
         <Marker>
             <MarkerX>4520</MarkerX>
             <MarkerY>5301</MarkerY>
             <MarkerZ>34</MarkerZ>
         </Marker>
         <Marker>
             <MarkerX>4744</MarkerX>
             <MarkerY>5360</MarkerY>
             <MarkerZ>34</MarkerZ>
         </Marker>
         <Marker>
             <MarkerX>4325</MarkerX>
             <MarkerY>4767</MarkerY>
             <MarkerZ>4</MarkerZ>
         </Marker>
         <Marker>
             <MarkerX>3941</MarkerX>
             <MarkerY>4799</MarkerY>
             <MarkerZ>4</MarkerZ>
         </Marker>
         <Marker>
             <MarkerX>3581</MarkerX>
             <MarkerY>4518</MarkerY>
             <MarkerZ>4</MarkerZ>
         </Marker>
         <Marker>
             <MarkerX>4393</MarkerX>
             <MarkerY>3974</MarkerY>
             <MarkerZ>4</MarkerZ>
         </Marker>
         <Marker>
             <MarkerX>3960</MarkerX>
             <MarkerY>4169</MarkerY>
             <MarkerZ>4</MarkerZ>
         </Marker>
         <Marker>
             <MarkerX>4131</MarkerX>
             <MarkerY>4701</MarkerY>
             <MarkerZ>4</MarkerZ>
         </Marker>
         <Marker>
             <MarkerX>4095</MarkerX>
             <MarkerY>4443</MarkerY>
             <MarkerZ>4</MarkerZ>
         </Marker>
         <Marker>
             <MarkerX>4417</MarkerX>
             <MarkerY>4273</MarkerY>
             <MarkerZ>4</MarkerZ>
         </Marker>
         <Marker>
             <MarkerX>4547</MarkerX>
             <MarkerY>4081</MarkerY>
             <MarkerZ>4</MarkerZ>
         </Marker>
         <Marker>
             <MarkerX>4575</MarkerX>
             <MarkerY>4058</MarkerY>
             <MarkerZ>4</MarkerZ>
         </Marker>
         <Marker>
             <MarkerX>3965</MarkerX>
             <MarkerY>4255</MarkerY>
             <MarkerZ>4</MarkerZ>
         </Marker>
         <Marker>
             <MarkerX>4392</MarkerX>
             <MarkerY>4691</MarkerY>
             <MarkerZ>4</MarkerZ>
         </Marker>
         <Marker>
             <MarkerX>3743</MarkerX>
             <MarkerY>4590</MarkerY>
             <MarkerZ>7</MarkerZ>
         </Marker>
         <Marker>
             <MarkerX>4168</MarkerX>
             <MarkerY>4598</MarkerY>
             <MarkerZ>7</MarkerZ>
         </Marker>
         <Marker>
             <MarkerX>3988</MarkerX>
             <MarkerY>4459</MarkerY>
             <MarkerZ>7</MarkerZ>
         </Marker>
         <Marker>
             <MarkerX>4011</MarkerX>
             <MarkerY>4617</MarkerY>
             <MarkerZ>7</MarkerZ>
         </Marker>
         <Marker>
             <MarkerX>4281</MarkerX>
             <MarkerY>4209</MarkerY>
             <MarkerZ>7</MarkerZ>
         </Marker>
         <Marker>
             <MarkerX>3893</MarkerX>
             <MarkerY>4341</MarkerY>
             <MarkerZ>7</MarkerZ>
         </Marker>
         <Marker>
             <MarkerX>3809</MarkerX>
             <MarkerY>4095</MarkerY>
             <MarkerZ>7</MarkerZ>
         </Marker>
         <Marker>
             <MarkerX>3656</MarkerX>
             <MarkerY>4022</MarkerY>
             <MarkerZ>7</MarkerZ>
         </Marker>
         <Marker>
             <MarkerX>3697</MarkerX>
             <MarkerY>4223</MarkerY>
             <MarkerZ>7</MarkerZ>
         </Marker>
         <Marker>
             <MarkerX>3816</MarkerX>
             <MarkerY>4230</MarkerY>
             <MarkerZ>7</MarkerZ>
         </Marker>
         <Marker>
             <MarkerX>3848</MarkerX>
             <MarkerY>4254</MarkerY>
             <MarkerZ>7</MarkerZ>
         </Marker>
         <Marker>
             <MarkerX>3997</MarkerX>
             <MarkerY>4150</MarkerY>
             <MarkerZ>7</MarkerZ>
         </Marker>
         <Marker>
             <MarkerX>3629</MarkerX>
             <MarkerY>4921</MarkerY>
             <MarkerZ>7</MarkerZ>
         </Marker>
         <Marker>
             <MarkerX>4148</MarkerX>
             <MarkerY>4681</MarkerY>
             <MarkerZ>7</MarkerZ>
         </Marker>
         <Marker>
             <MarkerX>4491</MarkerX>
             <MarkerY>4070</MarkerY>
             <MarkerZ>7</MarkerZ>
         </Marker>
         <Marker>
             <MarkerX>3745</MarkerX>
             <MarkerY>4683</MarkerY>
             <MarkerZ>10</MarkerZ>
         </Marker>
         <Marker>
             <MarkerX>3589</MarkerX>
             <MarkerY>4757</MarkerY>
             <MarkerZ>10</MarkerZ>
         </Marker>
         <Marker>
             <MarkerX>4292</MarkerX>
             <MarkerY>4595</MarkerY>
             <MarkerZ>10</MarkerZ>
         </Marker>
         <Marker>
             <MarkerX>4136</MarkerX>
             <MarkerY>4222</MarkerY>
             <MarkerZ>10</MarkerZ>
         </Marker>
         <Marker>
             <MarkerX>4323</MarkerX>
             <MarkerY>3902</MarkerY>
             <MarkerZ>10</MarkerZ>
         </Marker>
         <Marker>
             <MarkerX>4081</MarkerX>
             <MarkerY>3939</MarkerY>
             <MarkerZ>10</MarkerZ>
         </Marker>
         <Marker>
             <MarkerX>3931</MarkerX>
             <MarkerY>4130</MarkerY>
             <MarkerZ>10</MarkerZ>
         </Marker>
         <Marker>
             <MarkerX>4763</MarkerX>
             <MarkerY>4893</MarkerY>
             <MarkerZ>10</MarkerZ>
         </Marker>
         <Marker>
             <MarkerX>3867</MarkerX>
             <MarkerY>4419</MarkerY>
             <MarkerZ>13</MarkerZ>
         </Marker>
         <Marker>
             <MarkerX>3795</MarkerX>
             <MarkerY>4866</MarkerY>
             <MarkerZ>13</MarkerZ>
         </Marker>
         <Marker>
             <MarkerX>3712</MarkerX>
             <MarkerY>4635</MarkerY>
             <MarkerZ>13</MarkerZ>
         </Marker>
         <Marker>
             <MarkerX>3917</MarkerX>
             <MarkerY>4643</MarkerY>
             <MarkerZ>13</MarkerZ>
         </Marker>
         <Marker>
             <MarkerX>4323</MarkerX>
             <MarkerY>4467</MarkerY>
             <MarkerZ>13</MarkerZ>
         </Marker>
         <Marker>
             <MarkerX>4275</MarkerX>
             <MarkerY>4574</MarkerY>
             <MarkerZ>13</MarkerZ>
         </Marker>
         <Marker>
             <MarkerX>4236</MarkerX>
             <MarkerY>4575</MarkerY>
             <MarkerZ>13</MarkerZ>
         </Marker>
         <Marker>
             <MarkerX>3735</MarkerX>
             <MarkerY>4091</MarkerY>
             <MarkerZ>16</MarkerZ>
         </Marker>
         <Marker>
             <MarkerX>3548</MarkerX>
             <MarkerY>4499</MarkerY>
             <MarkerZ>16</MarkerZ>
         </Marker>
         <Marker>
             <MarkerX>4605</MarkerX>
             <MarkerY>3930</MarkerY>
             <MarkerZ>16</MarkerZ>
         </Marker>
         <Marker>
             <MarkerX>4509</MarkerX>
             <MarkerY>4239</MarkerY>
             <MarkerZ>16</MarkerZ>
         </Marker>
         <Marker>
             <MarkerX>4481</MarkerX>
             <MarkerY>4509</MarkerY>
             <MarkerZ>16</MarkerZ>
         </Marker>
         <Marker>
             <MarkerX>4040</MarkerX>
             <MarkerY>4443</MarkerY>
             <MarkerZ>16</MarkerZ>
         </Marker>
         <Marker>
             <MarkerX>3821</MarkerX>
             <MarkerY>4534</MarkerY>
             <MarkerZ>16</MarkerZ>
         </Marker>
         <Marker>
             <MarkerX>4600</MarkerX>
             <MarkerY>4602</MarkerY>
             <MarkerZ>16</MarkerZ>
         </Marker>
         <Marker>
             <MarkerX>4535</MarkerX>
             <MarkerY>4274</MarkerY>
             <MarkerZ>19</MarkerZ>
         </Marker>
         <Marker>
             <MarkerX>4180</MarkerX>
             <MarkerY>4149</MarkerY>
             <MarkerZ>19</MarkerZ>
         </Marker>
         <Marker>
             <MarkerX>4248</MarkerX>
             <MarkerY>4111</MarkerY>
             <MarkerZ>19</MarkerZ>
         </Marker>
         <Marker>
             <MarkerX>4395</MarkerX>
             <MarkerY>4139</MarkerY>
             <MarkerZ>19</MarkerZ>
         </Marker>
         <Marker>
             <MarkerX>3713</MarkerX>
             <MarkerY>3909</MarkerY>
             <MarkerZ>19</MarkerZ>
         </Marker>
         <Marker>
             <MarkerX>4156</MarkerX>
             <MarkerY>4542</MarkerY>
             <MarkerZ>19</MarkerZ>
         </Marker>
         <Marker>
             <MarkerX>4540</MarkerX>
             <MarkerY>4881</MarkerY>
             <MarkerZ>19</MarkerZ>
         </Marker>
         <Marker>
             <MarkerX>4359</MarkerX>
             <MarkerY>4025</MarkerY>
             <MarkerZ>19</MarkerZ>
         </Marker>
         <Marker>
             <MarkerX>4469</MarkerX>
             <MarkerY>4175</MarkerY>
             <MarkerZ>19</MarkerZ>
         </Marker>
         <Marker>
             <MarkerX>3743</MarkerX>
             <MarkerY>4342</MarkerY>
             <MarkerZ>22</MarkerZ>
         </Marker>
         <Marker>
             <MarkerX>3613</MarkerX>
             <MarkerY>3943</MarkerY>
             <MarkerZ>22</MarkerZ>
         </Marker>
         <Marker>
             <MarkerX>4524</MarkerX>
             <MarkerY>4323</MarkerY>
             <MarkerZ>22</MarkerZ>
         </Marker>
         <Marker>
             <MarkerX>4169</MarkerX>
             <MarkerY>4499</MarkerY>
             <MarkerZ>22</MarkerZ>
         </Marker>
         <Marker>
             <MarkerX>4273</MarkerX>
             <MarkerY>4513</MarkerY>
             <MarkerZ>22</MarkerZ>
         </Marker>
         <Marker>
             <MarkerX>4529</MarkerX>
             <MarkerY>4677</MarkerY>
             <MarkerZ>22</MarkerZ>
         </Marker>
         <Marker>
             <MarkerX>3957</MarkerX>
             <MarkerY>4946</MarkerY>
             <MarkerZ>22</MarkerZ>
         </Marker>
         <Marker>
             <MarkerX>3619</MarkerX>
             <MarkerY>4710</MarkerY>
             <MarkerZ>22</MarkerZ>
         </Marker>
         <Marker>
             <MarkerX>3843</MarkerX>
             <MarkerY>4545</MarkerY>
             <MarkerZ>22</MarkerZ>
         </Marker>
         <Marker>
             <MarkerX>3517</MarkerX>
             <MarkerY>4569</MarkerY>
             <MarkerZ>22</MarkerZ>
         </Marker>
         <Marker>
             <MarkerX>4041</MarkerX>
             <MarkerY>4811</MarkerY>
             <MarkerZ>22</MarkerZ>
         </Marker>
         <Marker>
             <MarkerX>4528</MarkerX>
             <MarkerY>4819</MarkerY>
             <MarkerZ>22</MarkerZ>
         </Marker>
         <Marker>
             <MarkerX>4505</MarkerX>
             <MarkerY>4806</MarkerY>
             <MarkerZ>22</MarkerZ>
         </Marker>
         <Marker>
             <MarkerX>3760</MarkerX>
             <MarkerY>4745</MarkerY>
             <MarkerZ>25</MarkerZ>
         </Marker>
         <Marker>
             <MarkerX>3929</MarkerX>
             <MarkerY>4706</MarkerY>
             <MarkerZ>25</MarkerZ>
         </Marker>
         <Marker>
             <MarkerX>4471</MarkerX>
             <MarkerY>4838</MarkerY>
             <MarkerZ>25</MarkerZ>
         </Marker>
         <Marker>
             <MarkerX>4552</MarkerX>
             <MarkerY>4591</MarkerY>
             <MarkerZ>25</MarkerZ>
         </Marker>
         <Marker>
             <MarkerX>4467</MarkerX>
             <MarkerY>4035</MarkerY>
             <MarkerZ>25</MarkerZ>
         </Marker>
         <Marker>
             <MarkerX>3897</MarkerX>
             <MarkerY>4065</MarkerY>
             <MarkerZ>25</MarkerZ>
         </Marker>
         <Marker>
             <MarkerX>3987</MarkerX>
             <MarkerY>3906</MarkerY>
             <MarkerZ>25</MarkerZ>
         </Marker>
         <Marker>
             <MarkerX>3805</MarkerX>
             <MarkerY>3891</MarkerY>
             <MarkerZ>25</MarkerZ>
         </Marker>
         <Marker>
             <MarkerX>4108</MarkerX>
             <MarkerY>4090</MarkerY>
             <MarkerZ>28</MarkerZ>
         </Marker>
         <Marker>
             <MarkerX>3791</MarkerX>
             <MarkerY>4143</MarkerY>
             <MarkerZ>28</MarkerZ>
         </Marker>
         <Marker>
             <MarkerX>4081</MarkerX>
             <MarkerY>4269</MarkerY>
             <MarkerZ>28</MarkerZ>
         </Marker>
         <Marker>
             <MarkerX>4039</MarkerX>
             <MarkerY>4321</MarkerY>
             <MarkerZ>28</MarkerZ>
         </Marker>
         <Marker>
             <MarkerX>4396</MarkerX>
             <MarkerY>3999</MarkerY>
             <MarkerZ>28</MarkerZ>
         </Marker>
         <Marker>
             <MarkerX>4257</MarkerX>
             <MarkerY>4082</MarkerY>
             <MarkerZ>28</MarkerZ>
         </Marker>
         <Marker>
             <MarkerX>3904</MarkerX>
             <MarkerY>4626</MarkerY>
             <MarkerZ>28</MarkerZ>
         </Marker>
         <Marker>
             <MarkerX>4383</MarkerX>
             <MarkerY>4663</MarkerY>
             <MarkerZ>28</MarkerZ>
         </Marker>
         <Marker>
             <MarkerX>3847</MarkerX>
             <MarkerY>4431</MarkerY>
             <MarkerZ>31</MarkerZ>
         </Marker>
         <Marker>
             <MarkerX>3777</MarkerX>
             <MarkerY>4763</MarkerY>
             <MarkerZ>31</MarkerZ>
         </Marker>
         <Marker>
             <MarkerX>4693</MarkerX>
             <MarkerY>4814</MarkerY>
             <MarkerZ>31</MarkerZ>
         </Marker>
         <Marker>
             <MarkerX>4149</MarkerX>
             <MarkerY>4013</MarkerY>
             <MarkerZ>31</MarkerZ>
         </Marker>
         <Marker>
             <MarkerX>4028</MarkerX>
             <MarkerY>4291</MarkerY>
             <MarkerZ>31</MarkerZ>
         </Marker>
         <Marker>
             <MarkerX>4335</MarkerX>
             <MarkerY>4851</MarkerY>
             <MarkerZ>34</MarkerZ>
         </Marker>
         <Marker>
             <MarkerX>4176</MarkerX>
             <MarkerY>4655</MarkerY>
             <MarkerZ>34</MarkerZ>
         </Marker>
         <Marker>
             <MarkerX>4693</MarkerX>
             <MarkerY>4346</MarkerY>
             <MarkerZ>34</MarkerZ>
         </Marker>
         <Marker>
             <MarkerX>4685</MarkerX>
             <MarkerY>4046</MarkerY>
             <MarkerZ>34</MarkerZ>
         </Marker>
         <Marker>
             <MarkerX>3390</MarkerX>
             <MarkerY>4819</MarkerY>
             <MarkerZ>1</MarkerZ>
         </Marker>
         <Marker>
             <MarkerX>2839</MarkerX>
             <MarkerY>4621</MarkerY>
             <MarkerZ>1</MarkerZ>
         </Marker>
         <Marker>
             <MarkerX>3494</MarkerX>
             <MarkerY>5411</MarkerY>
             <MarkerZ>1</MarkerZ>
         </Marker>
         <Marker>
             <MarkerX>3968</MarkerX>
             <MarkerY>5481</MarkerY>
             <MarkerZ>1</MarkerZ>
         </Marker>
         <Marker>
             <MarkerX>3714</MarkerX>
             <MarkerY>5187</MarkerY>
             <MarkerZ>1</MarkerZ>
         </Marker>
         <Marker>
             <MarkerX>3923</MarkerX>
             <MarkerY>5200</MarkerY>
             <MarkerZ>1</MarkerZ>
         </Marker>
         <Marker>
             <MarkerX>3480</MarkerX>
             <MarkerY>4903</MarkerY>
             <MarkerZ>1</MarkerZ>
         </Marker>
         <Marker>
             <MarkerX>3811</MarkerX>
             <MarkerY>5261</MarkerY>
             <MarkerZ>4</MarkerZ>
         </Marker>
         <Marker>
             <MarkerX>3230</MarkerX>
             <MarkerY>5009</MarkerY>
             <MarkerZ>7</MarkerZ>
         </Marker>
         <Marker>
             <MarkerX>2946</MarkerX>
             <MarkerY>5209</MarkerY>
             <MarkerZ>7</MarkerZ>
         </Marker>
         <Marker>
             <MarkerX>3038</MarkerX>
             <MarkerY>4683</MarkerY>
             <MarkerZ>7</MarkerZ>
         </Marker>
         <Marker>
             <MarkerX>3702</MarkerX>
             <MarkerY>5297</MarkerY>
             <MarkerZ>7</MarkerZ>
         </Marker>
         <Marker>
             <MarkerX>3711</MarkerX>
             <MarkerY>5479</MarkerY>
             <MarkerZ>7</MarkerZ>
         </Marker>
         <Marker>
             <MarkerX>2794</MarkerX>
             <MarkerY>5548</MarkerY>
             <MarkerZ>10</MarkerZ>
         </Marker>
         <Marker>
             <MarkerX>3464</MarkerX>
             <MarkerY>5264</MarkerY>
             <MarkerZ>13</MarkerZ>
         </Marker>
         <Marker>
             <MarkerX>3314</MarkerX>
             <MarkerY>4680</MarkerY>
             <MarkerZ>13</MarkerZ>
         </Marker>
         <Marker>
             <MarkerX>3096</MarkerX>
             <MarkerY>4907</MarkerY>
             <MarkerZ>13</MarkerZ>
         </Marker>
         <Marker>
             <MarkerX>3300</MarkerX>
             <MarkerY>5399</MarkerY>
             <MarkerZ>16</MarkerZ>
         </Marker>
         <Marker>
             <MarkerX>3211</MarkerX>
             <MarkerY>5513</MarkerY>
             <MarkerZ>16</MarkerZ>
         </Marker>
         <Marker>
             <MarkerX>3334</MarkerX>
             <MarkerY>5368</MarkerY>
             <MarkerZ>16</MarkerZ>
         </Marker>
         <Marker>
             <MarkerX>3295</MarkerX>
             <MarkerY>4807</MarkerY>
             <MarkerZ>16</MarkerZ>
         </Marker>
         <Marker>
             <MarkerX>2899</MarkerX>
             <MarkerY>4847</MarkerY>
             <MarkerZ>19</MarkerZ>
         </Marker>
         <Marker>
             <MarkerX>2679</MarkerX>
             <MarkerY>4748</MarkerY>
             <MarkerZ>19</MarkerZ>
         </Marker>
         <Marker>
             <MarkerX>3791</MarkerX>
             <MarkerY>5399</MarkerY>
             <MarkerZ>19</MarkerZ>
         </Marker>
         <Marker>
             <MarkerX>3692</MarkerX>
             <MarkerY>5384</MarkerY>
             <MarkerZ>19</MarkerZ>
         </Marker>
         <Marker>
             <MarkerX>3964</MarkerX>
             <MarkerY>5075</MarkerY>
             <MarkerZ>19</MarkerZ>
         </Marker>
         <Marker>
             <MarkerX>3062</MarkerX>
             <MarkerY>5167</MarkerY>
             <MarkerZ>22</MarkerZ>
         </Marker>
         <Marker>
             <MarkerX>2916</MarkerX>
             <MarkerY>4975</MarkerY>
             <MarkerZ>22</MarkerZ>
         </Marker>
         <Marker>
             <MarkerX>3959</MarkerX>
             <MarkerY>5279</MarkerY>
             <MarkerZ>22</MarkerZ>
         </Marker>
         <Marker>
             <MarkerX>3208</MarkerX>
             <MarkerY>5151</MarkerY>
             <MarkerZ>25</MarkerZ>
         </Marker>
         <Marker>
             <MarkerX>2866</MarkerX>
             <MarkerY>5049</MarkerY>
             <MarkerZ>25</MarkerZ>
         </Marker>
         <Marker>
             <MarkerX>2755</MarkerX>
             <MarkerY>4857</MarkerY>
             <MarkerZ>25</MarkerZ>
         </Marker>
         <Marker>
             <MarkerX>3078</MarkerX>
             <MarkerY>4640</MarkerY>
             <MarkerZ>25</MarkerZ>
         </Marker>
         <Marker>
             <MarkerX>3419</MarkerX>
             <MarkerY>5296</MarkerY>
             <MarkerZ>25</MarkerZ>
         </Marker>
         <Marker>
             <MarkerX>3427</MarkerX>
             <MarkerY>5368</MarkerY>
             <MarkerZ>25</MarkerZ>
         </Marker>
         <Marker>
             <MarkerX>3143</MarkerX>
             <MarkerY>5291</MarkerY>
             <MarkerZ>25</MarkerZ>
         </Marker>
         <Marker>
             <MarkerX>3887</MarkerX>
             <MarkerY>5096</MarkerY>
             <MarkerZ>25</MarkerZ>
         </Marker>
         <Marker>
             <MarkerX>3934</MarkerX>
             <MarkerY>5099</MarkerY>
             <MarkerZ>25</MarkerZ>
         </Marker>
         <Marker>
             <MarkerX>3434</MarkerX>
             <MarkerY>4809</MarkerY>
             <MarkerZ>25</MarkerZ>
         </Marker>
         <Marker>
             <MarkerX>3330</MarkerX>
             <MarkerY>5309</MarkerY>
             <MarkerZ>28</MarkerZ>
         </Marker>
         <Marker>
             <MarkerX>3487</MarkerX>
             <MarkerY>5467</MarkerY>
             <MarkerZ>28</MarkerZ>
         </Marker>
         <Marker>
             <MarkerX>3598</MarkerX>
             <MarkerY>5060</MarkerY>
             <MarkerZ>31</MarkerZ>
         </Marker>
         <Marker>
             <MarkerX>3040</MarkerX>
             <MarkerY>5065</MarkerY>
             <MarkerZ>31</MarkerZ>
         </Marker>
         <Marker>
             <MarkerX>3292</MarkerX>
             <MarkerY>5092</MarkerY>
             <MarkerZ>34</MarkerZ>
         </Marker>
         <Marker>
             <MarkerX>2714</MarkerX>
             <MarkerY>5091</MarkerY>
             <MarkerZ>34</MarkerZ>
         </Marker>
         <Marker>
             <MarkerX>3267</MarkerX>
             <MarkerY>4647</MarkerY>
             <MarkerZ>34</MarkerZ>
         </Marker>
         <Marker>
             <MarkerX>3327</MarkerX>
             <MarkerY>5485</MarkerY>
             <MarkerZ>34</MarkerZ>
         </Marker>
         <Marker>
             <MarkerX>1855</MarkerX>
             <MarkerY>4993</MarkerY>
             <MarkerZ>1</MarkerZ>
         </Marker>
         <Marker>
             <MarkerX>2265</MarkerX>
             <MarkerY>4913</MarkerY>
             <MarkerZ>1</MarkerZ>
         </Marker>
         <Marker>
             <MarkerX>2231</MarkerX>
             <MarkerY>4769</MarkerY>
             <MarkerZ>1</MarkerZ>
         </Marker>
         <Marker>
             <MarkerX>2223</MarkerX>
             <MarkerY>5453</MarkerY>
             <MarkerZ>1</MarkerZ>
         </Marker>
         <Marker>
             <MarkerX>2159</MarkerX>
             <MarkerY>5041</MarkerY>
             <MarkerZ>1</MarkerZ>
         </Marker>
         <Marker>
             <MarkerX>2197</MarkerX>
             <MarkerY>4407</MarkerY>
             <MarkerZ>1</MarkerZ>
         </Marker>
         <Marker>
             <MarkerX>2611</MarkerX>
             <MarkerY>4505</MarkerY>
             <MarkerZ>1</MarkerZ>
         </Marker>
         <Marker>
             <MarkerX>2859</MarkerX>
             <MarkerY>4477</MarkerY>
             <MarkerZ>1</MarkerZ>
         </Marker>
         <Marker>
             <MarkerX>2453</MarkerX>
             <MarkerY>4783</MarkerY>
             <MarkerZ>4</MarkerZ>
         </Marker>
         <Marker>
             <MarkerX>2649</MarkerX>
             <MarkerY>4765</MarkerY>
             <MarkerZ>4</MarkerZ>
         </Marker>
         <Marker>
             <MarkerX>2649</MarkerX>
             <MarkerY>4539</MarkerY>
             <MarkerZ>4</MarkerZ>
         </Marker>
         <Marker>
             <MarkerX>2581</MarkerX>
             <MarkerY>5251</MarkerY>
             <MarkerZ>4</MarkerZ>
         </Marker>
         <Marker>
             <MarkerX>2535</MarkerX>
             <MarkerY>5513</MarkerY>
             <MarkerZ>4</MarkerZ>
         </Marker>
         <Marker>
             <MarkerX>3215</MarkerX>
             <MarkerY>4579</MarkerY>
             <MarkerZ>7</MarkerZ>
         </Marker>
         <Marker>
             <MarkerX>2819</MarkerX>
             <MarkerY>4545</MarkerY>
             <MarkerZ>7</MarkerZ>
         </Marker>
         <Marker>
             <MarkerX>2857</MarkerX>
             <MarkerY>4559</MarkerY>
             <MarkerZ>7</MarkerZ>
         </Marker>
         <Marker>
             <MarkerX>2585</MarkerX>
             <MarkerY>5637</MarkerY>
             <MarkerZ>7</MarkerZ>
         </Marker>
         <Marker>
             <MarkerX>3209</MarkerX>
             <MarkerY>4489</MarkerY>
             <MarkerZ>7</MarkerZ>
         </Marker>
         <Marker>
             <MarkerX>3071</MarkerX>
             <MarkerY>4413</MarkerY>
             <MarkerZ>7</MarkerZ>
         </Marker>
         <Marker>
             <MarkerX>2379</MarkerX>
             <MarkerY>4413</MarkerY>
             <MarkerZ>10</MarkerZ>
         </Marker>
         <Marker>
             <MarkerX>2483</MarkerX>
             <MarkerY>4593</MarkerY>
             <MarkerZ>10</MarkerZ>
         </Marker>
         <Marker>
             <MarkerX>1973</MarkerX>
             <MarkerY>5723</MarkerY>
             <MarkerZ>1</MarkerZ>
         </Marker>
         <Marker>
             <MarkerX>1883</MarkerX>
             <MarkerY>4807</MarkerY>
             <MarkerZ>13</MarkerZ>
         </Marker>
         <Marker>
             <MarkerX>2081</MarkerX>
             <MarkerY>5197</MarkerY>
             <MarkerZ>13</MarkerZ>
         </Marker>
         <Marker>
             <MarkerX>2649</MarkerX>
             <MarkerY>5101</MarkerY>
             <MarkerZ>13</MarkerZ>
         </Marker>
         <Marker>
             <MarkerX>2155</MarkerX>
             <MarkerY>5073</MarkerY>
             <MarkerZ>13</MarkerZ>
         </Marker>
         <Marker>
             <MarkerX>1997</MarkerX>
             <MarkerY>5611</MarkerY>
             <MarkerZ>13</MarkerZ>
         </Marker>
         <Marker>
             <MarkerX>2655</MarkerX>
             <MarkerY>5637</MarkerY>
             <MarkerZ>13</MarkerZ>
         </Marker>
         <Marker>
             <MarkerX>3453</MarkerX>
             <MarkerY>4565</MarkerY>
             <MarkerZ>13</MarkerZ>
         </Marker>
         <Marker>
             <MarkerX>3483</MarkerX>
             <MarkerY>4563</MarkerY>
             <MarkerZ>13</MarkerZ>
         </Marker>
         <Marker>
             <MarkerX>2275</MarkerX>
             <MarkerY>5087</MarkerY>
             <MarkerZ>16</MarkerZ>
         </Marker>
         <Marker>
             <MarkerX>2023</MarkerX>
             <MarkerY>5481</MarkerY>
             <MarkerZ>16</MarkerZ>
         </Marker>
         <Marker>
             <MarkerX>2469</MarkerX>
             <MarkerY>4479</MarkerY>
             <MarkerZ>19</MarkerZ>
         </Marker>
         <Marker>
             <MarkerX>2437</MarkerX>
             <MarkerY>4553</MarkerY>
             <MarkerZ>19</MarkerZ>
         </Marker>
         <Marker>
             <MarkerX>2151</MarkerX>
             <MarkerY>4467</MarkerY>
             <MarkerZ>19</MarkerZ>
         </Marker>
         <Marker>
             <MarkerX>1959</MarkerX>
             <MarkerY>4531</MarkerY>
             <MarkerZ>19</MarkerZ>
         </Marker>
         <Marker>
             <MarkerX>2139</MarkerX>
             <MarkerY>4587</MarkerY>
             <MarkerZ>22</MarkerZ>
         </Marker>
         <Marker>
             <MarkerX>2115</MarkerX>
             <MarkerY>4657</MarkerY>
             <MarkerZ>22</MarkerZ>
         </Marker>
         <Marker>
             <MarkerX>2235</MarkerX>
             <MarkerY>4505</MarkerY>
             <MarkerZ>25</MarkerZ>
         </Marker>
         <Marker>
             <MarkerX>1963</MarkerX>
             <MarkerY>5211</MarkerY>
             <MarkerZ>28</MarkerZ>
         </Marker>
         <Marker>
             <MarkerX>2221</MarkerX>
             <MarkerY>5497</MarkerY>
             <MarkerZ>28</MarkerZ>
         </Marker>
         <Marker>
             <MarkerX>2005</MarkerX>
             <MarkerY>5447</MarkerY>
             <MarkerZ>28</MarkerZ>
         </Marker>
         <Marker>
             <MarkerX>2943</MarkerX>
             <MarkerY>4487</MarkerY>
             <MarkerZ>28</MarkerZ>
         </Marker>
         <Marker>
             <MarkerX>2451</MarkerX>
             <MarkerY>5385</MarkerY>
             <MarkerZ>31</MarkerZ>
         </Marker>
         <Marker>
             <MarkerX>1653</MarkerX>
             <MarkerY>4937</MarkerY>
             <MarkerZ>31</MarkerZ>
         </Marker>
         <Marker>
             <MarkerX>1947</MarkerX>
             <MarkerY>4423</MarkerY>
             <MarkerZ>34</MarkerZ>
         </Marker>
         <Marker>
             <MarkerX>2353</MarkerX>
             <MarkerY>4639</MarkerY>
             <MarkerZ>34</MarkerZ>
         </Marker>
         <Marker>
             <MarkerX>2547</MarkerX>
             <MarkerY>5151</MarkerY>
             <MarkerZ>34</MarkerZ>
         </Marker>
         <Marker>
             <MarkerX>1901</MarkerX>
             <MarkerY>4008</MarkerY>
             <MarkerZ>10</MarkerZ>
         </Marker>
         <Marker>
             <MarkerX>1909</MarkerX>
             <MarkerY>3969</MarkerY>
             <MarkerZ>10</MarkerZ>
         </Marker>
         <Marker>
             <MarkerX>3237</MarkerX>
             <MarkerY>3471</MarkerY>
             <MarkerZ>10</MarkerZ>
         </Marker>
         <Marker>
             <MarkerX>2316</MarkerX>
             <MarkerY>3687</MarkerY>
             <MarkerZ>10</MarkerZ>
         </Marker>
         <Marker>
             <MarkerX>2777</MarkerX>
             <MarkerY>3692</MarkerY>
             <MarkerZ>10</MarkerZ>
         </Marker>
         <Marker>
             <MarkerX>2264</MarkerX>
             <MarkerY>3552</MarkerY>
             <MarkerZ>10</MarkerZ>
         </Marker>
         <Marker>
             <MarkerX>3331</MarkerX>
             <MarkerY>4305</MarkerY>
             <MarkerZ>10</MarkerZ>
         </Marker>
         <Marker>
             <MarkerX>3360</MarkerX>
             <MarkerY>4340</MarkerY>
             <MarkerZ>10</MarkerZ>
         </Marker>
         <Marker>
             <MarkerX>3280</MarkerX>
             <MarkerY>4431</MarkerY>
             <MarkerZ>10</MarkerZ>
         </Marker>
         <Marker>
             <MarkerX>2292</MarkerX>
             <MarkerY>4276</MarkerY>
             <MarkerZ>4</MarkerZ>
         </Marker>
         <Marker>
             <MarkerX>1876</MarkerX>
             <MarkerY>4272</MarkerY>
             <MarkerZ>4</MarkerZ>
         </Marker>
         <Marker>
             <MarkerX>2752</MarkerX>
             <MarkerY>4165</MarkerY>
             <MarkerZ>4</MarkerZ>
         </Marker>
         <Marker>
             <MarkerX>2928</MarkerX>
             <MarkerY>3823</MarkerY>
             <MarkerZ>4</MarkerZ>
         </Marker>
         <Marker>
             <MarkerX>2968</MarkerX>
             <MarkerY>3580</MarkerY>
             <MarkerZ>4</MarkerZ>
         </Marker>
         <Marker>
             <MarkerX>2453</MarkerX>
             <MarkerY>3437</MarkerY>
             <MarkerZ>4</MarkerZ>
         </Marker>
         <Marker>
             <MarkerX>2975</MarkerX>
             <MarkerY>3699</MarkerY>
             <MarkerZ>7</MarkerZ>
         </Marker>
         <Marker>
             <MarkerX>3353</MarkerX>
             <MarkerY>3864</MarkerY>
             <MarkerZ>7</MarkerZ>
         </Marker>
         <Marker>
             <MarkerX>3289</MarkerX>
             <MarkerY>3920</MarkerY>
             <MarkerZ>7</MarkerZ>
         </Marker>
         <Marker>
             <MarkerX>2948</MarkerX>
             <MarkerY>3975</MarkerY>
             <MarkerZ>7</MarkerZ>
         </Marker>
         <Marker>
             <MarkerX>2991</MarkerX>
             <MarkerY>4001</MarkerY>
             <MarkerZ>7</MarkerZ>
         </Marker>
         <Marker>
             <MarkerX>3277</MarkerX>
             <MarkerY>3517</MarkerY>
             <MarkerZ>7</MarkerZ>
         </Marker>
         <Marker>
             <MarkerX>2488</MarkerX>
             <MarkerY>3892</MarkerY>
             <MarkerZ>10</MarkerZ>
         </Marker>
         <Marker>
             <MarkerX>2407</MarkerX>
             <MarkerY>4137</MarkerY>
             <MarkerZ>10</MarkerZ>
         </Marker>
         <Marker>
             <MarkerX>2000</MarkerX>
             <MarkerY>3853</MarkerY>
             <MarkerZ>10</MarkerZ>
         </Marker>
         <Marker>
             <MarkerX>3312</MarkerX>
             <MarkerY>3421</MarkerY>
             <MarkerZ>10</MarkerZ>
         </Marker>
         <Marker>
             <MarkerX>2860</MarkerX>
             <MarkerY>3919</MarkerY>
             <MarkerZ>10</MarkerZ>
         </Marker>
         <Marker>
             <MarkerX>2469</MarkerX>
             <MarkerY>4353</MarkerY>
             <MarkerZ>10</MarkerZ>
         </Marker>
         <Marker>
             <MarkerX>2265</MarkerX>
             <MarkerY>4300</MarkerY>
             <MarkerZ>10</MarkerZ>
         </Marker>
         <Marker>
             <MarkerX>2316</MarkerX>
             <MarkerY>3493</MarkerY>
             <MarkerZ>13</MarkerZ>
         </Marker>
         <Marker>
             <MarkerX>2501</MarkerX>
             <MarkerY>3589</MarkerY>
             <MarkerZ>13</MarkerZ>
         </Marker>
         <Marker>
             <MarkerX>3089</MarkerX>
             <MarkerY>4144</MarkerY>
             <MarkerZ>13</MarkerZ>
         </Marker>
         <Marker>
             <MarkerX>3032</MarkerX>
             <MarkerY>4028</MarkerY>
             <MarkerZ>13</MarkerZ>
         </Marker>
         <Marker>
             <MarkerX>2501</MarkerX>
             <MarkerY>4251</MarkerY>
             <MarkerZ>13</MarkerZ>
         </Marker>
         <Marker>
             <MarkerX>2793</MarkerX>
             <MarkerY>3469</MarkerY>
             <MarkerZ>16</MarkerZ>
         </Marker>
         <Marker>
             <MarkerX>1921</MarkerX>
             <MarkerY>3856</MarkerY>
             <MarkerZ>16</MarkerZ>
         </Marker>
         <Marker>
             <MarkerX>1819</MarkerX>
             <MarkerY>3844</MarkerY>
             <MarkerZ>16</MarkerZ>
         </Marker>
         <Marker>
             <MarkerX>2325</MarkerX>
             <MarkerY>3463</MarkerY>
             <MarkerZ>16</MarkerZ>
         </Marker>
         <Marker>
             <MarkerX>2464</MarkerX>
             <MarkerY>3876</MarkerY>
             <MarkerZ>16</MarkerZ>
         </Marker>
         <Marker>
             <MarkerX>3269</MarkerX>
             <MarkerY>3672</MarkerY>
             <MarkerZ>16</MarkerZ>
         </Marker>
         <Marker>
             <MarkerX>2476</MarkerX>
             <MarkerY>4179</MarkerY>
             <MarkerZ>16</MarkerZ>
         </Marker>
         <Marker>
             <MarkerX>3041</MarkerX>
             <MarkerY>4249</MarkerY>
             <MarkerZ>16</MarkerZ>
         </Marker>
         <Marker>
             <MarkerX>2756</MarkerX>
             <MarkerY>4367</MarkerY>
             <MarkerZ>19</MarkerZ>
         </Marker>
         <Marker>
             <MarkerX>2860</MarkerX>
             <MarkerY>3593</MarkerY>
             <MarkerZ>19</MarkerZ>
         </Marker>
         <Marker>
             <MarkerX>2409</MarkerX>
             <MarkerY>3849</MarkerY>
             <MarkerZ>19</MarkerZ>
         </Marker>
         <Marker>
             <MarkerX>2307</MarkerX>
             <MarkerY>3896</MarkerY>
             <MarkerZ>19</MarkerZ>
         </Marker>
         <Marker>
             <MarkerX>3072</MarkerX>
             <MarkerY>4077</MarkerY>
             <MarkerZ>19</MarkerZ>
         </Marker>
         <Marker>
             <MarkerX>2863</MarkerX>
             <MarkerY>4092</MarkerY>
             <MarkerZ>19</MarkerZ>
         </Marker>
         <Marker>
             <MarkerX>3088</MarkerX>
             <MarkerY>3879</MarkerY>
             <MarkerZ>19</MarkerZ>
         </Marker>
         <Marker>
             <MarkerX>1924</MarkerX>
             <MarkerY>4336</MarkerY>
             <MarkerZ>19</MarkerZ>
         </Marker>
         <Marker>
             <MarkerX>3121</MarkerX>
             <MarkerY>4081</MarkerY>
             <MarkerZ>22</MarkerZ>
         </Marker>
         <Marker>
             <MarkerX>3339</MarkerX>
             <MarkerY>4184</MarkerY>
             <MarkerZ>22</MarkerZ>
         </Marker>
         <Marker>
             <MarkerX>2019</MarkerX>
             <MarkerY>3987</MarkerY>
             <MarkerZ>22</MarkerZ>
         </Marker>
         <Marker>
             <MarkerX>1904</MarkerX>
             <MarkerY>3744</MarkerY>
             <MarkerZ>22</MarkerZ>
         </Marker>
         <Marker>
             <MarkerX>2347</MarkerX>
             <MarkerY>3659</MarkerY>
             <MarkerZ>22</MarkerZ>
         </Marker>
         <Marker>
             <MarkerX>2561</MarkerX>
             <MarkerY>3743</MarkerY>
             <MarkerZ>22</MarkerZ>
         </Marker>
         <Marker>
             <MarkerX>2477</MarkerX>
             <MarkerY>3940</MarkerY>
             <MarkerZ>22</MarkerZ>
         </Marker>
         <Marker>
             <MarkerX>3340</MarkerX>
             <MarkerY>3479</MarkerY>
             <MarkerZ>22</MarkerZ>
         </Marker>
         <Marker>
             <MarkerX>2904</MarkerX>
             <MarkerY>3428</MarkerY>
             <MarkerZ>22</MarkerZ>
         </Marker>
         <Marker>
             <MarkerX>3151</MarkerX>
             <MarkerY>4272</MarkerY>
             <MarkerZ>25</MarkerZ>
         </Marker>
         <Marker>
             <MarkerX>2952</MarkerX>
             <MarkerY>3648</MarkerY>
             <MarkerZ>28</MarkerZ>
         </Marker>
         <Marker>
             <MarkerX>3052</MarkerX>
             <MarkerY>3968</MarkerY>
             <MarkerZ>28</MarkerZ>
         </Marker>
         <Marker>
             <MarkerX>2752</MarkerX>
             <MarkerY>4101</MarkerY>
             <MarkerZ>28</MarkerZ>
         </Marker>
         <Marker>
             <MarkerX>2531</MarkerX>
             <MarkerY>4124</MarkerY>
             <MarkerZ>28</MarkerZ>
         </Marker>
         <Marker>
             <MarkerX>2215</MarkerX>
             <MarkerY>4301</MarkerY>
             <MarkerZ>28</MarkerZ>
         </Marker>
         <Marker>
             <MarkerX>2163</MarkerX>
             <MarkerY>3761</MarkerY>
             <MarkerZ>28</MarkerZ>
         </Marker>
         <Marker>
             <MarkerX>2555</MarkerX>
             <MarkerY>3640</MarkerY>
             <MarkerZ>28</MarkerZ>
         </Marker>
         <Marker>
             <MarkerX>2687</MarkerX>
             <MarkerY>3696</MarkerY>
             <MarkerZ>31</MarkerZ>
         </Marker>
         <Marker>
             <MarkerX>2592</MarkerX>
             <MarkerY>3683</MarkerY>
             <MarkerZ>31</MarkerZ>
         </Marker>
         <Marker>
             <MarkerX>2505</MarkerX>
             <MarkerY>3468</MarkerY>
             <MarkerZ>31</MarkerZ>
         </Marker>
         <Marker>
             <MarkerX>2057</MarkerX>
             <MarkerY>4376</MarkerY>
             <MarkerZ>34</MarkerZ>
         </Marker>
         <Marker>
             <MarkerX>3209</MarkerX>
             <MarkerY>2639</MarkerY>
             <MarkerZ>1</MarkerZ>
         </Marker>
         <Marker>
             <MarkerX>3219</MarkerX>
             <MarkerY>2608</MarkerY>
             <MarkerZ>1</MarkerZ>
         </Marker>
         <Marker>
             <MarkerX>3469</MarkerX>
             <MarkerY>2748</MarkerY>
             <MarkerZ>1</MarkerZ>
         </Marker>
         <Marker>
             <MarkerX>3587</MarkerX>
             <MarkerY>3035</MarkerY>
             <MarkerZ>1</MarkerZ>
         </Marker>
         <Marker>
             <MarkerX>2748</MarkerX>
             <MarkerY>3338</MarkerY>
             <MarkerZ>1</MarkerZ>
         </Marker>
         <Marker>
             <MarkerX>3083</MarkerX>
             <MarkerY>3204</MarkerY>
             <MarkerZ>1</MarkerZ>
         </Marker>
         <Marker>
             <MarkerX>3496</MarkerX>
             <MarkerY>3207</MarkerY>
             <MarkerZ>1</MarkerZ>
         </Marker>
         <Marker>
             <MarkerX>2895</MarkerX>
             <MarkerY>3232</MarkerY>
             <MarkerZ>4</MarkerZ>
         </Marker>
         <Marker>
             <MarkerX>2783</MarkerX>
             <MarkerY>3064</MarkerY>
             <MarkerZ>4</MarkerZ>
         </Marker>
         <Marker>
             <MarkerX>2764</MarkerX>
             <MarkerY>2620</MarkerY>
             <MarkerZ>4</MarkerZ>
         </Marker>
         <Marker>
             <MarkerX>2911</MarkerX>
             <MarkerY>2708</MarkerY>
             <MarkerZ>4</MarkerZ>
         </Marker>
         <Marker>
             <MarkerX>3635</MarkerX>
             <MarkerY>2619</MarkerY>
             <MarkerZ>4</MarkerZ>
         </Marker>
         <Marker>
             <MarkerX>3509</MarkerX>
             <MarkerY>2896</MarkerY>
             <MarkerZ>4</MarkerZ>
         </Marker>
         <Marker>
             <MarkerX>3259</MarkerX>
             <MarkerY>3023</MarkerY>
             <MarkerZ>4</MarkerZ>
         </Marker>
         <Marker>
             <MarkerX>2993</MarkerX>
             <MarkerY>2619</MarkerY>
             <MarkerZ>7</MarkerZ>
         </Marker>
         <Marker>
             <MarkerX>2459</MarkerX>
             <MarkerY>2892</MarkerY>
             <MarkerZ>7</MarkerZ>
         </Marker>
         <Marker>
             <MarkerX>3111</MarkerX>
             <MarkerY>3052</MarkerY>
             <MarkerZ>7</MarkerZ>
         </Marker>
         <Marker>
             <MarkerX>3477</MarkerX>
             <MarkerY>3358</MarkerY>
             <MarkerZ>7</MarkerZ>
         </Marker>
         <Marker>
             <MarkerX>3375</MarkerX>
             <MarkerY>3250</MarkerY>
             <MarkerZ>7</MarkerZ>
         </Marker>
         <Marker>
             <MarkerX>2821</MarkerX>
             <MarkerY>2728</MarkerY>
             <MarkerZ>7</MarkerZ>
         </Marker>
         <Marker>
             <MarkerX>2552</MarkerX>
             <MarkerY>2904</MarkerY>
             <MarkerZ>7</MarkerZ>
         </Marker>
         <Marker>
             <MarkerX>2979</MarkerX>
             <MarkerY>2922</MarkerY>
             <MarkerZ>10</MarkerZ>
         </Marker>
         <Marker>
             <MarkerX>3548</MarkerX>
             <MarkerY>3207</MarkerY>
             <MarkerZ>10</MarkerZ>
         </Marker>
         <Marker>
             <MarkerX>3528</MarkerX>
             <MarkerY>3434</MarkerY>
             <MarkerZ>10</MarkerZ>
         </Marker>
         <Marker>
             <MarkerX>3560</MarkerX>
             <MarkerY>2992</MarkerY>
             <MarkerZ>10</MarkerZ>
         </Marker>
         <Marker>
             <MarkerX>3121</MarkerX>
             <MarkerY>3180</MarkerY>
             <MarkerZ>10</MarkerZ>
         </Marker>
         <Marker>
             <MarkerX>2275</MarkerX>
             <MarkerY>3219</MarkerY>
             <MarkerZ>13</MarkerZ>
         </Marker>
         <Marker>
             <MarkerX>3309</MarkerX>
             <MarkerY>2854</MarkerY>
             <MarkerZ>13</MarkerZ>
         </Marker>
         <Marker>
             <MarkerX>3183</MarkerX>
             <MarkerY>3003</MarkerY>
             <MarkerZ>13</MarkerZ>
         </Marker>
         <Marker>
             <MarkerX>3128</MarkerX>
             <MarkerY>2976</MarkerY>
             <MarkerZ>13</MarkerZ>
         </Marker>
         <Marker>
             <MarkerX>3589</MarkerX>
             <MarkerY>2763</MarkerY>
             <MarkerZ>13</MarkerZ>
         </Marker>
         <Marker>
             <MarkerX>3645</MarkerX>
             <MarkerY>2950</MarkerY>
             <MarkerZ>13</MarkerZ>
         </Marker>
         <Marker>
             <MarkerX>3069</MarkerX>
             <MarkerY>3259</MarkerY>
             <MarkerZ>13</MarkerZ>
         </Marker>
         <Marker>
             <MarkerX>2945</MarkerX>
             <MarkerY>3296</MarkerY>
             <MarkerZ>13</MarkerZ>
         </Marker>
         <Marker>
             <MarkerX>3507</MarkerX>
             <MarkerY>3352</MarkerY>
             <MarkerZ>13</MarkerZ>
         </Marker>
         <Marker>
             <MarkerX>2887</MarkerX>
             <MarkerY>2888</MarkerY>
             <MarkerZ>16</MarkerZ>
         </Marker>
         <Marker>
             <MarkerX>3036</MarkerX>
             <MarkerY>3194</MarkerY>
             <MarkerZ>16</MarkerZ>
         </Marker>
         <Marker>
             <MarkerX>2644</MarkerX>
             <MarkerY>3330</MarkerY>
             <MarkerZ>16</MarkerZ>
         </Marker>
         <Marker>
             <MarkerX>2859</MarkerX>
             <MarkerY>2507</MarkerY>
             <MarkerZ>19</MarkerZ>
         </Marker>
         <Marker>
             <MarkerX>3540</MarkerX>
             <MarkerY>2860</MarkerY>
             <MarkerZ>19</MarkerZ>
         </Marker>
         <Marker>
             <MarkerX>3143</MarkerX>
             <MarkerY>2607</MarkerY>
             <MarkerZ>19</MarkerZ>
         </Marker>
         <Marker>
             <MarkerX>3253</MarkerX>
             <MarkerY>2820</MarkerY>
             <MarkerZ>19</MarkerZ>
         </Marker>
         <Marker>
             <MarkerX>3192</MarkerX>
             <MarkerY>3219</MarkerY>
             <MarkerZ>19</MarkerZ>
         </Marker>
         <Marker>
             <MarkerX>2613</MarkerX>
             <MarkerY>3204</MarkerY>
             <MarkerZ>19</MarkerZ>
         </Marker>
         <Marker>
             <MarkerX>3615</MarkerX>
             <MarkerY>2808</MarkerY>
             <MarkerZ>22</MarkerZ>
         </Marker>
         <Marker>
             <MarkerX>2856</MarkerX>
             <MarkerY>2618</MarkerY>
             <MarkerZ>22</MarkerZ>
         </Marker>
         <Marker>
             <MarkerX>3093</MarkerX>
             <MarkerY>3019</MarkerY>
             <MarkerZ>22</MarkerZ>
         </Marker>
         <Marker>
             <MarkerX>3427</MarkerX>
             <MarkerY>2824</MarkerY>
             <MarkerZ>22</MarkerZ>
         </Marker>
         <Marker>
             <MarkerX>3296</MarkerX>
             <MarkerY>2991</MarkerY>
             <MarkerZ>22</MarkerZ>
         </Marker>
         <Marker>
             <MarkerX>3093</MarkerX>
             <MarkerY>3284</MarkerY>
             <MarkerZ>22</MarkerZ>
         </Marker>
         <Marker>
             <MarkerX>2705</MarkerX>
             <MarkerY>3383</MarkerY>
             <MarkerZ>22</MarkerZ>
         </Marker>
         <Marker>
             <MarkerX>2764</MarkerX>
             <MarkerY>3432</MarkerY>
             <MarkerZ>22</MarkerZ>
         </Marker>
         <Marker>
             <MarkerX>3669</MarkerX>
             <MarkerY>3412</MarkerY>
             <MarkerZ>22</MarkerZ>
         </Marker>
         <Marker>
             <MarkerX>3623</MarkerX>
             <MarkerY>3379</MarkerY>
             <MarkerZ>22</MarkerZ>
         </Marker>
         <Marker>
             <MarkerX>2889</MarkerX>
             <MarkerY>3263</MarkerY>
             <MarkerZ>22</MarkerZ>
         </Marker>
         <Marker>
             <MarkerX>3303</MarkerX>
             <MarkerY>2522</MarkerY>
             <MarkerZ>22</MarkerZ>
         </Marker>
         <Marker>
             <MarkerX>2787</MarkerX>
             <MarkerY>2544</MarkerY>
             <MarkerZ>25</MarkerZ>
         </Marker>
         <Marker>
             <MarkerX>3091</MarkerX>
             <MarkerY>2644</MarkerY>
             <MarkerZ>25</MarkerZ>
         </Marker>
         <Marker>
             <MarkerX>3240</MarkerX>
             <MarkerY>2522</MarkerY>
             <MarkerZ>25</MarkerZ>
         </Marker>
         <Marker>
             <MarkerX>2384</MarkerX>
             <MarkerY>3026</MarkerY>
             <MarkerZ>28</MarkerZ>
         </Marker>
         <Marker>
             <MarkerX>2221</MarkerX>
             <MarkerY>3224</MarkerY>
             <MarkerZ>28</MarkerZ>
         </Marker>
         <Marker>
             <MarkerX>3573</MarkerX>
             <MarkerY>3566</MarkerY>
             <MarkerZ>28</MarkerZ>
         </Marker>
         <Marker>
             <MarkerX>3669</MarkerX>
             <MarkerY>3595</MarkerY>
             <MarkerZ>28</MarkerZ>
         </Marker>
         <Marker>
             <MarkerX>2593</MarkerX>
             <MarkerY>3176</MarkerY>
             <MarkerZ>31</MarkerZ>
         </Marker>
         <Marker>
             <MarkerX>2344</MarkerX>
             <MarkerY>3220</MarkerY>
             <MarkerZ>31</MarkerZ>
         </Marker>
         <Marker>
             <MarkerX>2616</MarkerX>
             <MarkerY>3062</MarkerY>
             <MarkerZ>31</MarkerZ>
         </Marker>
         <Marker>
             <MarkerX>2625</MarkerX>
             <MarkerY>3028</MarkerY>
             <MarkerZ>31</MarkerZ>
         </Marker>
         <Marker>
             <MarkerX>3156</MarkerX>
             <MarkerY>3328</MarkerY>
             <MarkerZ>31</MarkerZ>
         </Marker>
         <Marker>
             <MarkerX>2248</MarkerX>
             <MarkerY>3359</MarkerY>
             <MarkerZ>34</MarkerZ>
         </Marker>
         <Marker>
             <MarkerX>3228</MarkerX>
             <MarkerY>3560</MarkerY>
             <MarkerZ>28</MarkerZ>
         </Marker>
         <Marker>
             <MarkerX>4761</MarkerX>
             <MarkerY>3495</MarkerY>
             <MarkerZ>31</MarkerZ>
         </Marker>
         <Marker>
             <MarkerX>4373</MarkerX>
             <MarkerY>3460</MarkerY>
             <MarkerZ>31</MarkerZ>
         </Marker>
         <Marker>
             <MarkerX>4317</MarkerX>
             <MarkerY>3604</MarkerY>
             <MarkerZ>31</MarkerZ>
         </Marker>
         <Marker>
             <MarkerX>4493</MarkerX>
             <MarkerY>3641</MarkerY>
             <MarkerZ>31</MarkerZ>
         </Marker>
         <Marker>
             <MarkerX>4301</MarkerX>
             <MarkerY>3719</MarkerY>
             <MarkerZ>31</MarkerZ>
         </Marker>
         <Marker>
             <MarkerX>4233</MarkerX>
             <MarkerY>3355</MarkerY>
             <MarkerZ>31</MarkerZ>
         </Marker>
         <Marker>
             <MarkerX>4399</MarkerX>
             <MarkerY>3200</MarkerY>
             <MarkerZ>31</MarkerZ>
         </Marker>
         <Marker>
             <MarkerX>4039</MarkerX>
             <MarkerY>2928</MarkerY>
             <MarkerZ>31</MarkerZ>
         </Marker>
         <Marker>
             <MarkerX>4217</MarkerX>
             <MarkerY>3819</MarkerY>
             <MarkerZ>31</MarkerZ>
         </Marker>
         <Marker>
             <MarkerX>4143</MarkerX>
             <MarkerY>3817</MarkerY>
             <MarkerZ>31</MarkerZ>
         </Marker>
         <Marker>
             <MarkerX>3904</MarkerX>
             <MarkerY>3471</MarkerY>
             <MarkerZ>31</MarkerZ>
         </Marker>
         <Marker>
             <MarkerX>3757</MarkerX>
             <MarkerY>3701</MarkerY>
             <MarkerZ>31</MarkerZ>
         </Marker>
         <Marker>
             <MarkerX>3763</MarkerX>
             <MarkerY>3679</MarkerY>
             <MarkerZ>31</MarkerZ>
         </Marker>
         <Marker>
             <MarkerX>3593</MarkerX>
             <MarkerY>3735</MarkerY>
             <MarkerZ>31</MarkerZ>
         </Marker>
         <Marker>
             <MarkerX>3459</MarkerX>
             <MarkerY>3845</MarkerY>
             <MarkerZ>31</MarkerZ>
         </Marker>
         <Marker>
             <MarkerX>3387</MarkerX>
             <MarkerY>3793</MarkerY>
             <MarkerZ>31</MarkerZ>
         </Marker>
         <Marker>
             <MarkerX>3397</MarkerX>
             <MarkerY>3727</MarkerY>
             <MarkerZ>31</MarkerZ>
         </Marker>
         <Marker>
             <MarkerX>4419</MarkerX>
             <MarkerY>2975</MarkerY>
             <MarkerZ>31</MarkerZ>
         </Marker>
         <Marker>
             <MarkerX>3869</MarkerX>
             <MarkerY>3164</MarkerY>
             <MarkerZ>28</MarkerZ>
         </Marker>
         <Marker>
             <MarkerX>3883</MarkerX>
             <MarkerY>3220</MarkerY>
             <MarkerZ>28</MarkerZ>
         </Marker>
         <Marker>
             <MarkerX>4717</MarkerX>
             <MarkerY>3291</MarkerY>
             <MarkerZ>28</MarkerZ>
         </Marker>
         <Marker>
             <MarkerX>4659</MarkerX>
             <MarkerY>3332</MarkerY>
             <MarkerZ>28</MarkerZ>
         </Marker>
         <Marker>
             <MarkerX>4472</MarkerX>
             <MarkerY>3671</MarkerY>
             <MarkerZ>28</MarkerZ>
         </Marker>
         <Marker>
             <MarkerX>3645</MarkerX>
             <MarkerY>3764</MarkerY>
             <MarkerZ>28</MarkerZ>
         </Marker>
         <Marker>
             <MarkerX>3976</MarkerX>
             <MarkerY>3316</MarkerY>
             <MarkerZ>28</MarkerZ>
         </Marker>
         <Marker>
             <MarkerX>4577</MarkerX>
             <MarkerY>2896</MarkerY>
             <MarkerZ>28</MarkerZ>
         </Marker>
         <Marker>
             <MarkerX>4323</MarkerX>
             <MarkerY>3100</MarkerY>
             <MarkerZ>25</MarkerZ>
         </Marker>
         <Marker>
             <MarkerX>4360</MarkerX>
             <MarkerY>3175</MarkerY>
             <MarkerZ>25</MarkerZ>
         </Marker>
         <Marker>
             <MarkerX>3984</MarkerX>
             <MarkerY>3355</MarkerY>
             <MarkerZ>25</MarkerZ>
         </Marker>
         <Marker>
             <MarkerX>3479</MarkerX>
             <MarkerY>3521</MarkerY>
             <MarkerZ>25</MarkerZ>
         </Marker>
         <Marker>
             <MarkerX>4005</MarkerX>
             <MarkerY>3640</MarkerY>
             <MarkerZ>25</MarkerZ>
         </Marker>
         <Marker>
             <MarkerX>3753</MarkerX>
             <MarkerY>3141</MarkerY>
             <MarkerZ>25</MarkerZ>
         </Marker>
         <Marker>
             <MarkerX>4512</MarkerX>
             <MarkerY>3217</MarkerY>
             <MarkerZ>22</MarkerZ>
         </Marker>
         <Marker>
             <MarkerX>3983</MarkerX>
             <MarkerY>3067</MarkerY>
             <MarkerZ>22</MarkerZ>
         </Marker>
         <Marker>
             <MarkerX>3916</MarkerX>
             <MarkerY>3369</MarkerY>
             <MarkerZ>22</MarkerZ>
         </Marker>
         <Marker>
             <MarkerX>3944</MarkerX>
             <MarkerY>3424</MarkerY>
             <MarkerZ>22</MarkerZ>
         </Marker>
         <Marker>
             <MarkerX>4425</MarkerX>
             <MarkerY>3747</MarkerY>
             <MarkerZ>22</MarkerZ>
         </Marker>
         <Marker>
             <MarkerX>4613</MarkerX>
             <MarkerY>3144</MarkerY>
             <MarkerZ>19</MarkerZ>
         </Marker>
         <Marker>
             <MarkerX>4097</MarkerX>
             <MarkerY>3020</MarkerY>
             <MarkerZ>19</MarkerZ>
         </Marker>
         <Marker>
             <MarkerX>4103</MarkerX>
             <MarkerY>3412</MarkerY>
             <MarkerZ>19</MarkerZ>
         </Marker>
         <Marker>
             <MarkerX>4147</MarkerX>
             <MarkerY>3328</MarkerY>
             <MarkerZ>19</MarkerZ>
         </Marker>
         <Marker>
             <MarkerX>3423</MarkerX>
             <MarkerY>3656</MarkerY>
             <MarkerZ>19</MarkerZ>
         </Marker>
         <Marker>
             <MarkerX>3573</MarkerX>
             <MarkerY>3699</MarkerY>
             <MarkerZ>19</MarkerZ>
         </Marker>
         <Marker>
             <MarkerX>3764</MarkerX>
             <MarkerY>3728</MarkerY>
             <MarkerZ>19</MarkerZ>
         </Marker>
         <Marker>
             <MarkerX>4097</MarkerX>
             <MarkerY>3633</MarkerY>
             <MarkerZ>19</MarkerZ>
         </Marker>
         <Marker>
             <MarkerX>4624</MarkerX>
             <MarkerY>3568</MarkerY>
             <MarkerZ>19</MarkerZ>
         </Marker>
         <Marker>
             <MarkerX>4684</MarkerX>
             <MarkerY>3687</MarkerY>
             <MarkerZ>19</MarkerZ>
         </Marker>
         <Marker>
             <MarkerX>4676</MarkerX>
             <MarkerY>3759</MarkerY>
             <MarkerZ>19</MarkerZ>
         </Marker>
         <Marker>
             <MarkerX>4496</MarkerX>
             <MarkerY>3855</MarkerY>
             <MarkerZ>19</MarkerZ>
         </Marker>
         <Marker>
             <MarkerX>4801</MarkerX>
             <MarkerY>3535</MarkerY>
             <MarkerZ>19</MarkerZ>
         </Marker>
         <Marker>
             <MarkerX>3793</MarkerX>
             <MarkerY>3561</MarkerY>
             <MarkerZ>16</MarkerZ>
         </Marker>
         <Marker>
             <MarkerX>3771</MarkerX>
             <MarkerY>3785</MarkerY>
             <MarkerZ>16</MarkerZ>
         </Marker>
         <Marker>
             <MarkerX>3620</MarkerX>
             <MarkerY>3808</MarkerY>
             <MarkerZ>16</MarkerZ>
         </Marker>
         <Marker>
             <MarkerX>3544</MarkerX>
             <MarkerY>3916</MarkerY>
             <MarkerZ>16</MarkerZ>
         </Marker>
         <Marker>
             <MarkerX>3820</MarkerX>
             <MarkerY>3089</MarkerY>
             <MarkerZ>16</MarkerZ>
         </Marker>
         <Marker>
             <MarkerX>4333</MarkerX>
             <MarkerY>3037</MarkerY>
             <MarkerZ>16</MarkerZ>
         </Marker>
         <Marker>
             <MarkerX>4141</MarkerX>
             <MarkerY>2920</MarkerY>
             <MarkerZ>16</MarkerZ>
         </Marker>
         <Marker>
             <MarkerX>4481</MarkerX>
             <MarkerY>3043</MarkerY>
             <MarkerZ>16</MarkerZ>
         </Marker>
         <Marker>
             <MarkerX>4716</MarkerX>
             <MarkerY>3113</MarkerY>
             <MarkerZ>16</MarkerZ>
         </Marker>
         <Marker>
             <MarkerX>4661</MarkerX>
             <MarkerY>2849</MarkerY>
             <MarkerZ>16</MarkerZ>
         </Marker>
         <Marker>
             <MarkerX>4553</MarkerX>
             <MarkerY>3584</MarkerY>
             <MarkerZ>16</MarkerZ>
         </Marker>
         <Marker>
             <MarkerX>4251</MarkerX>
             <MarkerY>3580</MarkerY>
             <MarkerZ>16</MarkerZ>
         </Marker>
         <Marker>
             <MarkerX>4239</MarkerX>
             <MarkerY>3653</MarkerY>
             <MarkerZ>16</MarkerZ>
         </Marker>
         <Marker>
             <MarkerX>3753</MarkerX>
             <MarkerY>2908</MarkerY>
             <MarkerZ>16</MarkerZ>
         </Marker>
         <Marker>
             <MarkerX>4505</MarkerX>
             <MarkerY>3392</MarkerY>
             <MarkerZ>16</MarkerZ>
         </Marker>
         <Marker>
             <MarkerX>4716</MarkerX>
             <MarkerY>3757</MarkerY>
             <MarkerZ>16</MarkerZ>
         </Marker>
         <Marker>
             <MarkerX>4480</MarkerX>
             <MarkerY>3553</MarkerY>
             <MarkerZ>13</MarkerZ>
         </Marker>
         <Marker>
             <MarkerX>4459</MarkerX>
             <MarkerY>3113</MarkerY>
             <MarkerZ>13</MarkerZ>
         </Marker>
         <Marker>
             <MarkerX>4357</MarkerX>
             <MarkerY>3296</MarkerY>
             <MarkerZ>13</MarkerZ>
         </Marker>
         <Marker>
             <MarkerX>4192</MarkerX>
             <MarkerY>3424</MarkerY>
             <MarkerZ>13</MarkerZ>
         </Marker>
         <Marker>
             <MarkerX>3905</MarkerX>
             <MarkerY>3295</MarkerY>
             <MarkerZ>13</MarkerZ>
         </Marker>
         <Marker>
             <MarkerX>3881</MarkerX>
             <MarkerY>2973</MarkerY>
             <MarkerZ>13</MarkerZ>
         </Marker>
         <Marker>
             <MarkerX>4156</MarkerX>
             <MarkerY>2876</MarkerY>
             <MarkerZ>13</MarkerZ>
         </Marker>
         <Marker>
             <MarkerX>4327</MarkerX>
             <MarkerY>2911</MarkerY>
             <MarkerZ>10</MarkerZ>
         </Marker>
         <Marker>
             <MarkerX>4477</MarkerX>
             <MarkerY>2880</MarkerY>
             <MarkerZ>10</MarkerZ>
         </Marker>
         <Marker>
             <MarkerX>3851</MarkerX>
             <MarkerY>3027</MarkerY>
             <MarkerZ>10</MarkerZ>
         </Marker>
         <Marker>
             <MarkerX>3945</MarkerX>
             <MarkerY>3851</MarkerY>
             <MarkerZ>10</MarkerZ>
         </Marker>
         <Marker>
             <MarkerX>4439</MarkerX>
             <MarkerY>3779</MarkerY>
             <MarkerZ>10</MarkerZ>
         </Marker>
         <Marker>
             <MarkerX>4573</MarkerX>
             <MarkerY>3733</MarkerY>
             <MarkerZ>10</MarkerZ>
         </Marker>
         <Marker>
             <MarkerX>3809</MarkerX>
             <MarkerY>3404</MarkerY>
             <MarkerZ>7</MarkerZ>
         </Marker>
         <Marker>
             <MarkerX>3643</MarkerX>
             <MarkerY>3728</MarkerY>
             <MarkerZ>7</MarkerZ>
         </Marker>
         <Marker>
             <MarkerX>3423</MarkerX>
             <MarkerY>3744</MarkerY>
             <MarkerZ>7</MarkerZ>
         </Marker>
         <Marker>
             <MarkerX>3924</MarkerX>
             <MarkerY>3251</MarkerY>
             <MarkerZ>7</MarkerZ>
         </Marker>
         <Marker>
             <MarkerX>4096</MarkerX>
             <MarkerY>3269</MarkerY>
             <MarkerZ>7</MarkerZ>
         </Marker>
         <Marker>
             <MarkerX>3993</MarkerX>
             <MarkerY>3472</MarkerY>
             <MarkerZ>7</MarkerZ>
         </Marker>
         <Marker>
             <MarkerX>4536</MarkerX>
             <MarkerY>3076</MarkerY>
             <MarkerZ>7</MarkerZ>
         </Marker>
         <Marker>
             <MarkerX>4256</MarkerX>
             <MarkerY>3357</MarkerY>
             <MarkerZ>7</MarkerZ>
         </Marker>
         <Marker>
             <MarkerX>3993</MarkerX>
             <MarkerY>3812</MarkerY>
             <MarkerZ>7</MarkerZ>
         </Marker>
         <Marker>
             <MarkerX>4685</MarkerX>
             <MarkerY>2876</MarkerY>
             <MarkerZ>7</MarkerZ>
         </Marker>
         <Marker>
             <MarkerX>4480</MarkerX>
             <MarkerY>3749</MarkerY>
             <MarkerZ>7</MarkerZ>
         </Marker>
         <Marker>
             <MarkerX>4749</MarkerX>
             <MarkerY>3343</MarkerY>
             <MarkerZ>4</MarkerZ>
         </Marker>
         <Marker>
             <MarkerX>3981</MarkerX>
             <MarkerY>2867</MarkerY>
             <MarkerZ>4</MarkerZ>
         </Marker>
         <Marker>
             <MarkerX>4417</MarkerX>
             <MarkerY>2852</MarkerY>
             <MarkerZ>4</MarkerZ>
         </Marker>
         <Marker>
             <MarkerX>4461</MarkerX>
             <MarkerY>3148</MarkerY>
             <MarkerZ>4</MarkerZ>
         </Marker>
         <Marker>
             <MarkerX>4481</MarkerX>
             <MarkerY>3200</MarkerY>
             <MarkerZ>4</MarkerZ>
         </Marker>
         <Marker>
             <MarkerX>4487</MarkerX>
             <MarkerY>3429</MarkerY>
             <MarkerZ>4</MarkerZ>
         </Marker>
         <Marker>
             <MarkerX>3847</MarkerX>
             <MarkerY>3631</MarkerY>
             <MarkerZ>4</MarkerZ>
         </Marker>
         <Marker>
             <MarkerX>3488</MarkerX>
             <MarkerY>3935</MarkerY>
             <MarkerZ>4</MarkerZ>
         </Marker>
         <Marker>
             <MarkerX>3872</MarkerX>
             <MarkerY>3820</MarkerY>
             <MarkerZ>4</MarkerZ>
         </Marker>
         <Marker>
             <MarkerX>4048</MarkerX>
             <MarkerY>3852</MarkerY>
             <MarkerZ>4</MarkerZ>
         </Marker>
         <Marker>
             <MarkerX>4383</MarkerX>
             <MarkerY>3861</MarkerY>
             <MarkerZ>4</MarkerZ>
         </Marker>
         <Marker>
             <MarkerX>4607</MarkerX>
             <MarkerY>3625</MarkerY>
             <MarkerZ>4</MarkerZ>
         </Marker>
         <Marker>
             <MarkerX>4563</MarkerX>
             <MarkerY>3703</MarkerY>
             <MarkerZ>4</MarkerZ>
         </Marker>
         <Marker>
             <MarkerX>4755</MarkerX>
             <MarkerY>3756</MarkerY>
             <MarkerZ>4</MarkerZ>
         </Marker>
         <Marker>
             <MarkerX>4356</MarkerX>
             <MarkerY>3415</MarkerY>
             <MarkerZ>4</MarkerZ>
         </Marker>
         <Marker>
             <MarkerX>4640</MarkerX>
             <MarkerY>3396</MarkerY>
             <MarkerZ>1</MarkerZ>
         </Marker>
         <Marker>
             <MarkerX>3969</MarkerX>
             <MarkerY>3252</MarkerY>
             <MarkerZ>1</MarkerZ>
         </Marker>
         <Marker>
             <MarkerX>4183</MarkerX>
             <MarkerY>3093</MarkerY>
             <MarkerZ>1</MarkerZ>
         </Marker>
         <Marker>
             <MarkerX>4691</MarkerX>
             <MarkerY>2913</MarkerY>
             <MarkerZ>1</MarkerZ>
         </Marker>
         <Marker>
             <MarkerX>3712</MarkerX>
             <MarkerY>2919</MarkerY>
             <MarkerZ>1</MarkerZ>
         </Marker>
         <Marker>
             <MarkerX>4384</MarkerX>
             <MarkerY>3729</MarkerY>
             <MarkerZ>1</MarkerZ>
         </Marker>
         <Marker>
             <MarkerX>3956</MarkerX>
             <MarkerY>3573</MarkerY>
             <MarkerZ>1</MarkerZ>
         </Marker>
         <Marker>
             <MarkerX>3844</MarkerX>
             <MarkerY>3816</MarkerY>
             <MarkerZ>1</MarkerZ>
         </Marker>
         <Marker>
             <MarkerX>4471</MarkerX>
             <MarkerY>3319</MarkerY>
             <MarkerZ>1</MarkerZ>
         </Marker>
         <Marker>
             <MarkerX>4057</MarkerX>
             <MarkerY>3651</MarkerY>
             <MarkerZ>1</MarkerZ>
         </Marker>
         <Marker>
             <MarkerX>3703</MarkerX>
             <MarkerY>3852</MarkerY>
             <MarkerZ>1</MarkerZ>
         </Marker>
         <Marker>
             <MarkerX>2948</MarkerX>
             <MarkerY>2409</MarkerY>
             <MarkerZ>1</MarkerZ>
         </Marker>
         <Marker>
             <MarkerX>3203</MarkerX>
             <MarkerY>2168</MarkerY>
             <MarkerZ>1</MarkerZ>
         </Marker>
         <Marker>
             <MarkerX>2879</MarkerX>
             <MarkerY>2335</MarkerY>
             <MarkerZ>1</MarkerZ>
         </Marker>
         <Marker>
             <MarkerX>3707</MarkerX>
             <MarkerY>1999</MarkerY>
             <MarkerZ>1</MarkerZ>
         </Marker>
         <Marker>
             <MarkerX>3761</MarkerX>
             <MarkerY>1939</MarkerY>
             <MarkerZ>1</MarkerZ>
         </Marker>
         <Marker>
             <MarkerX>3649</MarkerX>
             <MarkerY>2295</MarkerY>
             <MarkerZ>1</MarkerZ>
         </Marker>
         <Marker>
             <MarkerX>3812</MarkerX>
             <MarkerY>2343</MarkerY>
             <MarkerZ>1</MarkerZ>
         </Marker>
         <Marker>
             <MarkerX>3955</MarkerX>
             <MarkerY>2432</MarkerY>
             <MarkerZ>1</MarkerZ>
         </Marker>
         <Marker>
             <MarkerX>3897</MarkerX>
             <MarkerY>2581</MarkerY>
             <MarkerZ>1</MarkerZ>
         </Marker>
         <Marker>
             <MarkerX>4108</MarkerX>
             <MarkerY>2393</MarkerY>
             <MarkerZ>1</MarkerZ>
         </Marker>
         <Marker>
             <MarkerX>4093</MarkerX>
             <MarkerY>2593</MarkerY>
             <MarkerZ>1</MarkerZ>
         </Marker>
         <Marker>
             <MarkerX>4197</MarkerX>
             <MarkerY>2775</MarkerY>
             <MarkerZ>1</MarkerZ>
         </Marker>
         <Marker>
             <MarkerX>4232</MarkerX>
             <MarkerY>2736</MarkerY>
             <MarkerZ>1</MarkerZ>
         </Marker>
         <Marker>
             <MarkerX>4253</MarkerX>
             <MarkerY>2668</MarkerY>
             <MarkerZ>1</MarkerZ>
         </Marker>
         <Marker>
             <MarkerX>4341</MarkerX>
             <MarkerY>2821</MarkerY>
             <MarkerZ>1</MarkerZ>
         </Marker>
         <Marker>
             <MarkerX>4432</MarkerX>
             <MarkerY>2444</MarkerY>
             <MarkerZ>4</MarkerZ>
         </Marker>
         <Marker>
             <MarkerX>3987</MarkerX>
             <MarkerY>2485</MarkerY>
             <MarkerZ>4</MarkerZ>
         </Marker>
         <Marker>
             <MarkerX>3713</MarkerX>
             <MarkerY>2068</MarkerY>
             <MarkerZ>4</MarkerZ>
         </Marker>
         <Marker>
             <MarkerX>2905</MarkerX>
             <MarkerY>2123</MarkerY>
             <MarkerZ>4</MarkerZ>
         </Marker>
         <Marker>
             <MarkerX>3396</MarkerX>
             <MarkerY>2315</MarkerY>
             <MarkerZ>4</MarkerZ>
         </Marker>
         <Marker>
             <MarkerX>4125</MarkerX>
             <MarkerY>1888</MarkerY>
             <MarkerZ>4</MarkerZ>
         </Marker>
         <Marker>
             <MarkerX>4121</MarkerX>
             <MarkerY>2251</MarkerY>
             <MarkerZ>7</MarkerZ>
         </Marker>
         <Marker>
             <MarkerX>3981</MarkerX>
             <MarkerY>2196</MarkerY>
             <MarkerZ>7</MarkerZ>
         </Marker>
         <Marker>
             <MarkerX>4261</MarkerX>
             <MarkerY>2280</MarkerY>
             <MarkerZ>7</MarkerZ>
         </Marker>
         <Marker>
             <MarkerX>4307</MarkerX>
             <MarkerY>2207</MarkerY>
             <MarkerZ>7</MarkerZ>
         </Marker>
         <Marker>
             <MarkerX>4167</MarkerX>
             <MarkerY>2143</MarkerY>
             <MarkerZ>7</MarkerZ>
         </Marker>
         <Marker>
             <MarkerX>3681</MarkerX>
             <MarkerY>2324</MarkerY>
             <MarkerZ>7</MarkerZ>
         </Marker>
         <Marker>
             <MarkerX>3597</MarkerX>
             <MarkerY>1935</MarkerY>
             <MarkerZ>10</MarkerZ>
         </Marker>
         <Marker>
             <MarkerX>3512</MarkerX>
             <MarkerY>1884</MarkerY>
             <MarkerZ>10</MarkerZ>
         </Marker>
         <Marker>
             <MarkerX>3797</MarkerX>
             <MarkerY>2056</MarkerY>
             <MarkerZ>10</MarkerZ>
         </Marker>
         <Marker>
             <MarkerX>4073</MarkerX>
             <MarkerY>2221</MarkerY>
             <MarkerZ>10</MarkerZ>
         </Marker>
         <Marker>
             <MarkerX>4325</MarkerX>
             <MarkerY>2212</MarkerY>
             <MarkerZ>10</MarkerZ>
         </Marker>
         <Marker>
             <MarkerX>4317</MarkerX>
             <MarkerY>1945</MarkerY>
             <MarkerZ>10</MarkerZ>
         </Marker>
         <Marker>
             <MarkerX>3199</MarkerX>
             <MarkerY>2113</MarkerY>
             <MarkerZ>10</MarkerZ>
         </Marker>
         <Marker>
             <MarkerX>3108</MarkerX>
             <MarkerY>1776</MarkerY>
             <MarkerZ>10</MarkerZ>
         </Marker>
         <Marker>
             <MarkerX>4191</MarkerX>
             <MarkerY>2811</MarkerY>
             <MarkerZ>10</MarkerZ>
         </Marker>
         <Marker>
             <MarkerX>4020</MarkerX>
             <MarkerY>1977</MarkerY>
             <MarkerZ>13</MarkerZ>
         </Marker>
         <Marker>
             <MarkerX>3943</MarkerX>
             <MarkerY>2272</MarkerY>
             <MarkerZ>13</MarkerZ>
         </Marker>
         <Marker>
             <MarkerX>3937</MarkerX>
             <MarkerY>2419</MarkerY>
             <MarkerZ>13</MarkerZ>
         </Marker>
         <Marker>
             <MarkerX>4393</MarkerX>
             <MarkerY>2144</MarkerY>
             <MarkerZ>16</MarkerZ>
         </Marker>
         <Marker>
             <MarkerX>3560</MarkerX>
             <MarkerY>1788</MarkerY>
             <MarkerZ>16</MarkerZ>
         </Marker>
         <Marker>
             <MarkerX>3999</MarkerX>
             <MarkerY>1813</MarkerY>
             <MarkerZ>16</MarkerZ>
         </Marker>
         <Marker>
             <MarkerX>4151</MarkerX>
             <MarkerY>2440</MarkerY>
             <MarkerZ>16</MarkerZ>
         </Marker>
         <Marker>
             <MarkerX>4053</MarkerX>
             <MarkerY>2567</MarkerY>
             <MarkerZ>16</MarkerZ>
         </Marker>
         <Marker>
             <MarkerX>3759</MarkerX>
             <MarkerY>2104</MarkerY>
             <MarkerZ>19</MarkerZ>
         </Marker>
         <Marker>
             <MarkerX>3491</MarkerX>
             <MarkerY>2421</MarkerY>
             <MarkerZ>19</MarkerZ>
         </Marker>
         <Marker>
             <MarkerX>4285</MarkerX>
             <MarkerY>2388</MarkerY>
             <MarkerZ>19</MarkerZ>
         </Marker>
         <Marker>
             <MarkerX>4079</MarkerX>
             <MarkerY>1971</MarkerY>
             <MarkerZ>19</MarkerZ>
         </Marker>
         <Marker>
             <MarkerX>4287</MarkerX>
             <MarkerY>2067</MarkerY>
             <MarkerZ>22</MarkerZ>
         </Marker>
         <Marker>
             <MarkerX>4069</MarkerX>
             <MarkerY>2271</MarkerY>
             <MarkerZ>22</MarkerZ>
         </Marker>
         <Marker>
             <MarkerX>4103</MarkerX>
             <MarkerY>2281</MarkerY>
             <MarkerZ>22</MarkerZ>
         </Marker>
         <Marker>
             <MarkerX>3833</MarkerX>
             <MarkerY>2627</MarkerY>
             <MarkerZ>22</MarkerZ>
         </Marker>
         <Marker>
             <MarkerX>3595</MarkerX>
             <MarkerY>2268</MarkerY>
             <MarkerZ>22</MarkerZ>
         </Marker>
         <Marker>
             <MarkerX>3591</MarkerX>
             <MarkerY>2167</MarkerY>
             <MarkerZ>22</MarkerZ>
         </Marker>
         <Marker>
             <MarkerX>2963</MarkerX>
             <MarkerY>2424</MarkerY>
             <MarkerZ>22</MarkerZ>
         </Marker>
         <Marker>
             <MarkerX>3157</MarkerX>
             <MarkerY>2308</MarkerY>
             <MarkerZ>25</MarkerZ>
         </Marker>
         <Marker>
             <MarkerX>4173</MarkerX>
             <MarkerY>2568</MarkerY>
             <MarkerZ>25</MarkerZ>
         </Marker>
         <Marker>
             <MarkerX>4267</MarkerX>
             <MarkerY>2771</MarkerY>
             <MarkerZ>25</MarkerZ>
         </Marker>
         <Marker>
             <MarkerX>4453</MarkerX>
             <MarkerY>2347</MarkerY>
             <MarkerZ>25</MarkerZ>
         </Marker>
         <Marker>
             <MarkerX>3700</MarkerX>
             <MarkerY>2291</MarkerY>
             <MarkerZ>25</MarkerZ>
         </Marker>
         <Marker>
             <MarkerX>3704</MarkerX>
             <MarkerY>2243</MarkerY>
             <MarkerZ>25</MarkerZ>
         </Marker>
         <Marker>
             <MarkerX>3324</MarkerX>
             <MarkerY>2260</MarkerY>
             <MarkerZ>28</MarkerZ>
         </Marker>
         <Marker>
             <MarkerX>3313</MarkerX>
             <MarkerY>2185</MarkerY>
             <MarkerZ>28</MarkerZ>
         </Marker>
         <Marker>
             <MarkerX>3368</MarkerX>
             <MarkerY>2108</MarkerY>
             <MarkerZ>28</MarkerZ>
         </Marker>
         <Marker>
             <MarkerX>3732</MarkerX>
             <MarkerY>2031</MarkerY>
             <MarkerZ>28</MarkerZ>
         </Marker>
         <Marker>
             <MarkerX>3077</MarkerX>
             <MarkerY>2325</MarkerY>
             <MarkerZ>28</MarkerZ>
         </Marker>
         <Marker>
             <MarkerX>3717</MarkerX>
             <MarkerY>2751</MarkerY>
             <MarkerZ>28</MarkerZ>
         </Marker>
         <Marker>
             <MarkerX>3763</MarkerX>
             <MarkerY>2555</MarkerY>
             <MarkerZ>31</MarkerZ>
         </Marker>
         <Marker>
             <MarkerX>3731</MarkerX>
             <MarkerY>2360</MarkerY>
             <MarkerZ>31</MarkerZ>
         </Marker>
         <Marker>
             <MarkerX>4280</MarkerX>
             <MarkerY>2192</MarkerY>
             <MarkerZ>31</MarkerZ>
         </Marker>
         <Marker>
             <MarkerX>4445</MarkerX>
             <MarkerY>2236</MarkerY>
             <MarkerZ>31</MarkerZ>
         </Marker>
         <Marker>
             <MarkerX>4399</MarkerX>
             <MarkerY>2253</MarkerY>
             <MarkerZ>31</MarkerZ>
         </Marker>
         <Marker>
             <MarkerX>5326</MarkerX>
             <MarkerY>1763</MarkerY>
             <MarkerZ>31</MarkerZ>
         </Marker>
         <Marker>
             <MarkerX>4894</MarkerX>
             <MarkerY>1812</MarkerY>
             <MarkerZ>31</MarkerZ>
         </Marker>
         <Marker>
             <MarkerX>4701</MarkerX>
             <MarkerY>2172</MarkerY>
             <MarkerZ>31</MarkerZ>
         </Marker>
         <Marker>
             <MarkerX>4653</MarkerX>
             <MarkerY>2452</MarkerY>
             <MarkerZ>31</MarkerZ>
         </Marker>
         <Marker>
             <MarkerX>5802</MarkerX>
             <MarkerY>2550</MarkerY>
             <MarkerZ>31</MarkerZ>
         </Marker>
         <Marker>
             <MarkerX>5470</MarkerX>
             <MarkerY>2610</MarkerY>
             <MarkerZ>31</MarkerZ>
         </Marker>
         <Marker>
             <MarkerX>4722</MarkerX>
             <MarkerY>2218</MarkerY>
             <MarkerZ>25</MarkerZ>
         </Marker>
         <Marker>
             <MarkerX>4579</MarkerX>
             <MarkerY>2635</MarkerY>
             <MarkerZ>22</MarkerZ>
         </Marker>
         <Marker>
             <MarkerX>4635</MarkerX>
             <MarkerY>2631</MarkerY>
             <MarkerZ>22</MarkerZ>
         </Marker>
         <Marker>
             <MarkerX>4645</MarkerX>
             <MarkerY>2547</MarkerY>
             <MarkerZ>19</MarkerZ>
         </Marker>
         <Marker>
             <MarkerX>4671</MarkerX>
             <MarkerY>2624</MarkerY>
             <MarkerZ>19</MarkerZ>
         </Marker>
         <Marker>
             <MarkerX>4749</MarkerX>
             <MarkerY>1722</MarkerY>
             <MarkerZ>19</MarkerZ>
         </Marker>
         <Marker>
             <MarkerX>4506</MarkerX>
             <MarkerY>1932</MarkerY>
             <MarkerZ>19</MarkerZ>
         </Marker>
         <Marker>
             <MarkerX>4602</MarkerX>
             <MarkerY>2162</MarkerY>
             <MarkerZ>19</MarkerZ>
         </Marker>
         <Marker>
             <MarkerX>5181</MarkerX>
             <MarkerY>1764</MarkerY>
             <MarkerZ>19</MarkerZ>
         </Marker>
         <Marker>
             <MarkerX>5086</MarkerX>
             <MarkerY>1655</MarkerY>
             <MarkerZ>19</MarkerZ>
         </Marker>
         <Marker>
             <MarkerX>4750</MarkerX>
             <MarkerY>1892</MarkerY>
             <MarkerZ>13</MarkerZ>
         </Marker>
         <Marker>
             <MarkerX>4526</MarkerX>
             <MarkerY>2064</MarkerY>
             <MarkerZ>13</MarkerZ>
         </Marker>
         <Marker>
             <MarkerX>4627</MarkerX>
             <MarkerY>2228</MarkerY>
             <MarkerZ>13</MarkerZ>
         </Marker>
         <Marker>
             <MarkerX>4510</MarkerX>
             <MarkerY>2498</MarkerY>
             <MarkerZ>13</MarkerZ>
         </Marker>
         <Marker>
             <MarkerX>5299</MarkerX>
             <MarkerY>1663</MarkerY>
             <MarkerZ>13</MarkerZ>
         </Marker>
         <Marker>
             <MarkerX>5020</MarkerX>
             <MarkerY>1366</MarkerY>
             <MarkerZ>25</MarkerZ>
         </Marker>
         <Marker>
             <MarkerX>4808</MarkerX>
             <MarkerY>532</MarkerY>
             <MarkerZ>25</MarkerZ>
         </Marker>
         <Marker>
             <MarkerX>4502</MarkerX>
             <MarkerY>556</MarkerY>
             <MarkerZ>25</MarkerZ>
         </Marker>
         <Marker>
             <MarkerX>5216</MarkerX>
             <MarkerY>658</MarkerY>
             <MarkerZ>25</MarkerZ>
         </Marker>
         <Marker>
             <MarkerX>4558</MarkerX>
             <MarkerY>764</MarkerY>
             <MarkerZ>25</MarkerZ>
         </Marker>
         <Marker>
             <MarkerX>5392</MarkerX>
             <MarkerY>620</MarkerY>
             <MarkerZ>25</MarkerZ>
         </Marker>
         <Marker>
             <MarkerX>5362</MarkerX>
             <MarkerY>780</MarkerY>
             <MarkerZ>25</MarkerZ>
         </Marker>
         <Marker>
             <MarkerX>5526</MarkerX>
             <MarkerY>552</MarkerY>
             <MarkerZ>25</MarkerZ>
         </Marker>
         <Marker>
             <MarkerX>5446</MarkerX>
             <MarkerY>542</MarkerY>
             <MarkerZ>25</MarkerZ>
         </Marker>
         <Marker>
             <MarkerX>5056</MarkerX>
             <MarkerY>542</MarkerY>
             <MarkerZ>22</MarkerZ>
         </Marker>
         <Marker>
             <MarkerX>4674</MarkerX>
             <MarkerY>932</MarkerY>
             <MarkerZ>22</MarkerZ>
         </Marker>
         <Marker>
             <MarkerX>4582</MarkerX>
             <MarkerY>1242</MarkerY>
             <MarkerZ>22</MarkerZ>
         </Marker>
         <Marker>
             <MarkerX>5388</MarkerX>
             <MarkerY>1428</MarkerY>
             <MarkerZ>22</MarkerZ>
         </Marker>
         <Marker>
             <MarkerX>6060</MarkerX>
             <MarkerY>1556</MarkerY>
             <MarkerZ>22</MarkerZ>
         </Marker>
         <Marker>
             <MarkerX>4628</MarkerX>
             <MarkerY>556</MarkerY>
             <MarkerZ>19</MarkerZ>
         </Marker>
         <Marker>
             <MarkerX>4586</MarkerX>
             <MarkerY>674</MarkerY>
             <MarkerZ>19</MarkerZ>
         </Marker>
         <Marker>
             <MarkerX>4546</MarkerX>
             <MarkerY>1494</MarkerY>
             <MarkerZ>19</MarkerZ>
         </Marker>
         <Marker>
             <MarkerX>5248</MarkerX>
             <MarkerY>1264</MarkerY>
             <MarkerZ>19</MarkerZ>
         </Marker>
         <Marker>
             <MarkerX>4900</MarkerX>
             <MarkerY>786</MarkerY>
             <MarkerZ>16</MarkerZ>
         </Marker>
         <Marker>
             <MarkerX>5372</MarkerX>
             <MarkerY>1140</MarkerY>
             <MarkerZ>16</MarkerZ>
         </Marker>
         <Marker>
             <MarkerX>5740</MarkerX>
             <MarkerY>742</MarkerY>
             <MarkerZ>13</MarkerZ>
         </Marker>
         <Marker>
             <MarkerX>5918</MarkerX>
             <MarkerY>702</MarkerY>
             <MarkerZ>13</MarkerZ>
         </Marker>
         <Marker>
             <MarkerX>6182</MarkerX>
             <MarkerY>792</MarkerY>
             <MarkerZ>13</MarkerZ>
         </Marker>
         <Marker>
             <MarkerX>4584</MarkerX>
             <MarkerY>566</MarkerY>
             <MarkerZ>13</MarkerZ>
         </Marker>
         <Marker>
             <MarkerX>5564</MarkerX>
             <MarkerY>690</MarkerY>
             <MarkerZ>10</MarkerZ>
         </Marker>
         <Marker>
             <MarkerX>5896</MarkerX>
             <MarkerY>682</MarkerY>
             <MarkerZ>10</MarkerZ>
         </Marker>
         <Marker>
             <MarkerX>6078</MarkerX>
             <MarkerY>644</MarkerY>
             <MarkerZ>10</MarkerZ>
         </Marker>
         <Marker>
             <MarkerX>4594</MarkerX>
             <MarkerY>1058</MarkerY>
             <MarkerZ>10</MarkerZ>
         </Marker>
         <Marker>
             <MarkerX>4784</MarkerX>
             <MarkerY>1376</MarkerY>
             <MarkerZ>10</MarkerZ>
         </Marker>
         <Marker>
             <MarkerX>5084</MarkerX>
             <MarkerY>1108</MarkerY>
             <MarkerZ>10</MarkerZ>
         </Marker>
         <Marker>
             <MarkerX>5192</MarkerX>
             <MarkerY>1546</MarkerY>
             <MarkerZ>10</MarkerZ>
         </Marker>
         <Marker>
             <MarkerX>5110</MarkerX>
             <MarkerY>1688</MarkerY>
             <MarkerZ>10</MarkerZ>
         </Marker>
         <Marker>
             <MarkerX>4684</MarkerX>
             <MarkerY>1464</MarkerY>
             <MarkerZ>7</MarkerZ>
         </Marker>
         <Marker>
             <MarkerX>5350</MarkerX>
             <MarkerY>706</MarkerY>
             <MarkerZ>7</MarkerZ>
         </Marker>
         <Marker>
             <MarkerX>4610</MarkerX>
             <MarkerY>1530</MarkerY>
             <MarkerZ>4</MarkerZ>
         </Marker>
         <Marker>
             <MarkerX>4676</MarkerX>
             <MarkerY>1148</MarkerY>
             <MarkerZ>4</MarkerZ>
         </Marker>
         <Marker>
             <MarkerX>5042</MarkerX>
             <MarkerY>992</MarkerY>
             <MarkerZ>4</MarkerZ>
         </Marker>
         <Marker>
             <MarkerX>4908</MarkerX>
             <MarkerY>1494</MarkerY>
             <MarkerZ>4</MarkerZ>
         </Marker>
         <Marker>
             <MarkerX>4970</MarkerX>
             <MarkerY>1784</MarkerY>
             <MarkerZ>4</MarkerZ>
         </Marker>
         <Marker>
             <MarkerX>5216</MarkerX>
             <MarkerY>1750</MarkerY>
             <MarkerZ>4</MarkerZ>
         </Marker>
         <Marker>
             <MarkerX>5260</MarkerX>
             <MarkerY>1768</MarkerY>
             <MarkerZ>4</MarkerZ>
         </Marker>
         <Marker>
             <MarkerX>4632</MarkerX>
             <MarkerY>628</MarkerY>
             <MarkerZ>4</MarkerZ>
         </Marker>
         <Marker>
             <MarkerX>4596</MarkerX>
             <MarkerY>714</MarkerY>
             <MarkerZ>4</MarkerZ>
         </Marker>
         <Marker>
             <MarkerX>4916</MarkerX>
             <MarkerY>1186</MarkerY>
             <MarkerZ>1</MarkerZ>
         </Marker>
         <Marker>
             <MarkerX>4974</MarkerX>
             <MarkerY>536</MarkerY>
             <MarkerZ>1</MarkerZ>
         </Marker>
         <Marker>
             <MarkerX>5270</MarkerX>
             <MarkerY>488</MarkerY>
             <MarkerZ>1</MarkerZ>
         </Marker>
         <Marker>
             <MarkerX>5912</MarkerX>
             <MarkerY>638</MarkerY>
             <MarkerZ>1</MarkerZ>
         </Marker>
         <Marker>
             <MarkerX>521</MarkerX>
             <MarkerY>5526</MarkerY>
             <MarkerZ>1</MarkerZ>
         </Marker>
         <Marker>
             <MarkerX>1737</MarkerX>
             <MarkerY>6558</MarkerY>
             <MarkerZ>1</MarkerZ>
         </Marker>
         <Marker>
             <MarkerX>2247</MarkerX>
             <MarkerY>7038</MarkerY>
             <MarkerZ>1</MarkerZ>
         </Marker>
         <Marker>
             <MarkerX>2532</MarkerX>
             <MarkerY>3229</MarkerY>
             <MarkerZ>1</MarkerZ>
         </Marker>
         <Marker>
             <MarkerX>6581</MarkerX>
             <MarkerY>3044</MarkerY>
             <MarkerZ>1</MarkerZ>
         </Marker>
         <Marker>
             <MarkerX>3085</MarkerX>
             <MarkerY>1731</MarkerY>
             <MarkerZ>1</MarkerZ>
         </Marker>
         <Marker>
             <MarkerX>1493</MarkerX>
             <MarkerY>4725</MarkerY>
             <MarkerZ>1</MarkerZ>
         </Marker>
         <Marker>
             <MarkerX>4569</MarkerX>
             <MarkerY>5596</MarkerY>
             <MarkerZ>4</MarkerZ>
         </Marker>
         <Marker>
             <MarkerX>5069</MarkerX>
             <MarkerY>6228</MarkerY>
             <MarkerZ>4</MarkerZ>
         </Marker>
         <Marker>
             <MarkerX>2834</MarkerX>
             <MarkerY>5332</MarkerY>
             <MarkerZ>4</MarkerZ>
         </Marker>
         <Marker>
             <MarkerX>1468</MarkerX>
             <MarkerY>4088</MarkerY>
             <MarkerZ>4</MarkerZ>
         </Marker>
         <Marker>
             <MarkerX>5522</MarkerX>
             <MarkerY>3292</MarkerY>
             <MarkerZ>4</MarkerZ>
         </Marker>
         <Marker>
             <MarkerX>2534</MarkerX>
             <MarkerY>4951</MarkerY>
             <MarkerZ>7</MarkerZ>
         </Marker>
         <Marker>
             <MarkerX>1715</MarkerX>
             <MarkerY>6597</MarkerY>
             <MarkerZ>7</MarkerZ>
         </Marker>
         <Marker>
             <MarkerX>2088</MarkerX>
             <MarkerY>4734</MarkerY>
             <MarkerZ>10</MarkerZ>
         </Marker>
         <Marker>
             <MarkerX>2107</MarkerX>
             <MarkerY>3461</MarkerY>
             <MarkerZ>10</MarkerZ>
         </Marker>
         <Marker>
             <MarkerX>3344</MarkerX>
             <MarkerY>6613</MarkerY>
             <MarkerZ>10</MarkerZ>
         </Marker>
         <Marker>
             <MarkerX>4832</MarkerX>
             <MarkerY>4224</MarkerY>
             <MarkerZ>10</MarkerZ>
         </Marker>
         <Marker>
             <MarkerX>2157</MarkerX>
             <MarkerY>4720</MarkerY>
             <MarkerZ>10</MarkerZ>
         </Marker>
         <Marker>
             <MarkerX>2903</MarkerX>
             <MarkerY>5129</MarkerY>
             <MarkerZ>13</MarkerZ>
         </Marker>
         <Marker>
             <MarkerX>3179</MarkerX>
             <MarkerY>5329</MarkerY>
             <MarkerZ>13</MarkerZ>
         </Marker>
         <Marker>
             <MarkerX>3571</MarkerX>
             <MarkerY>5236</MarkerY>
             <MarkerZ>13</MarkerZ>
         </Marker>
         <Marker>
             <MarkerX>3625</MarkerX>
             <MarkerY>6589</MarkerY>
             <MarkerZ>16</MarkerZ>
         </Marker>
         <Marker>
             <MarkerX>4963</MarkerX>
             <MarkerY>6860</MarkerY>
             <MarkerZ>19</MarkerZ>
         </Marker>
         <Marker>
             <MarkerX>4264</MarkerX>
             <MarkerY>5746</MarkerY>
             <MarkerZ>19</MarkerZ>
         </Marker>
         <Marker>
             <MarkerX>2182</MarkerX>
             <MarkerY>6431</MarkerY>
             <MarkerZ>19</MarkerZ>
         </Marker>
         <Marker>
             <MarkerX>2032</MarkerX>
             <MarkerY>6865</MarkerY>
             <MarkerZ>19</MarkerZ>
         </Marker>
         <Marker>
             <MarkerX>1674</MarkerX>
             <MarkerY>6343</MarkerY>
             <MarkerZ>19</MarkerZ>
         </Marker>
         <Marker>
             <MarkerX>3542</MarkerX>
             <MarkerY>3667</MarkerY>
             <MarkerZ>19</MarkerZ>
         </Marker>
         <Marker>
             <MarkerX>2880</MarkerX>
             <MarkerY>4279</MarkerY>
             <MarkerZ>22</MarkerZ>
         </Marker>
         <Marker>
             <MarkerX>1798</MarkerX>
             <MarkerY>4102</MarkerY>
             <MarkerZ>22</MarkerZ>
         </Marker>
         <Marker>
             <MarkerX>7204</MarkerX>
             <MarkerY>1475</MarkerY>
             <MarkerZ>22</MarkerZ>
         </Marker>
         <Marker>
             <MarkerX>3159</MarkerX>
             <MarkerY>4535</MarkerY>
             <MarkerZ>25</MarkerZ>
         </Marker>
         <Marker>
             <MarkerX>3738</MarkerX>
             <MarkerY>4469</MarkerY>
             <MarkerZ>25</MarkerZ>
         </Marker>
         <Marker>
             <MarkerX>1306</MarkerX>
             <MarkerY>4008</MarkerY>
             <MarkerZ>31</MarkerZ>
         </Marker>
         <Marker>
             <MarkerX>3206</MarkerX>
             <MarkerY>6843</MarkerY>
             <MarkerZ>34</MarkerZ>
         </Marker>
         <Marker>
             <MarkerX>1372</MarkerX>
             <MarkerY>2490</MarkerY>
             <MarkerZ>19</MarkerZ>
         </Marker>
         <Marker>
             <MarkerX>1578</MarkerX>
             <MarkerY>5393</MarkerY>
             <MarkerZ>1</MarkerZ>
         </Marker>
         <Marker>
             <MarkerX>3836</MarkerX>
             <MarkerY>6959</MarkerY>
             <MarkerZ>1</MarkerZ>
         </Marker>
         <Marker>
             <MarkerX>4104</MarkerX>
             <MarkerY>7028</MarkerY>
             <MarkerZ>1</MarkerZ>
         </Marker>
         <Marker>
             <MarkerX>4172</MarkerX>
             <MarkerY>7012</MarkerY>
             <MarkerZ>1</MarkerZ>
         </Marker>
         <Marker>
             <MarkerX>4188</MarkerX>
             <MarkerY>7095</MarkerY>
             <MarkerZ>1</MarkerZ>
         </Marker>
         <Marker>
             <MarkerX>3870</MarkerX>
             <MarkerY>7004</MarkerY>
             <MarkerZ>1</MarkerZ>
         </Marker>
         <Marker>
             <MarkerX>3465</MarkerX>
             <MarkerY>7039</MarkerY>
             <MarkerZ>1</MarkerZ>
         </Marker>
         <Marker>
             <MarkerX>4141</MarkerX>
             <MarkerY>6760</MarkerY>
             <MarkerZ>1</MarkerZ>
         </Marker>
         <Marker>
             <MarkerX>4262</MarkerX>
             <MarkerY>6767</MarkerY>
             <MarkerZ>1</MarkerZ>
         </Marker>
         <Marker>
             <MarkerX>4384</MarkerX>
             <MarkerY>6832</MarkerY>
             <MarkerZ>1</MarkerZ>
         </Marker>
         <Marker>
             <MarkerX>4574</MarkerX>
             <MarkerY>6808</MarkerY>
             <MarkerZ>1</MarkerZ>
         </Marker>
         <Marker>
             <MarkerX>4855</MarkerX>
             <MarkerY>6540</MarkerY>
             <MarkerZ>1</MarkerZ>
         </Marker>
         <Marker>
             <MarkerX>5470</MarkerX>
             <MarkerY>5598</MarkerY>
             <MarkerZ>1</MarkerZ>
         </Marker>
         <Marker>
             <MarkerX>5677</MarkerX>
             <MarkerY>5377</MarkerY>
             <MarkerZ>1</MarkerZ>
         </Marker>
         <Marker>
             <MarkerX>5934</MarkerX>
             <MarkerY>5108</MarkerY>
             <MarkerZ>1</MarkerZ>
         </Marker>
         <Marker>
             <MarkerX>6876</MarkerX>
             <MarkerY>4671</MarkerY>
             <MarkerZ>1</MarkerZ>
         </Marker>
         <Marker>
             <MarkerX>6884</MarkerX>
             <MarkerY>4445</MarkerY>
             <MarkerZ>1</MarkerZ>
         </Marker>
         <Marker>
             <MarkerX>5431</MarkerX>
             <MarkerY>5042</MarkerY>
             <MarkerZ>1</MarkerZ>
         </Marker>
         <Marker>
             <MarkerX>5542</MarkerX>
             <MarkerY>4466</MarkerY>
             <MarkerZ>1</MarkerZ>
         </Marker>
         <Marker>
             <MarkerX>5526</MarkerX>
             <MarkerY>4262</MarkerY>
             <MarkerZ>1</MarkerZ>
         </Marker>
         <Marker>
             <MarkerX>5047</MarkerX>
             <MarkerY>4539</MarkerY>
             <MarkerZ>1</MarkerZ>
         </Marker>
         <Marker>
             <MarkerX>4130</MarkerX>
             <MarkerY>2196</MarkerY>
             <MarkerZ>1</MarkerZ>
         </Marker>
         <Marker>
             <MarkerX>3802</MarkerX>
             <MarkerY>2220</MarkerY>
             <MarkerZ>1</MarkerZ>
         </Marker>
         <Marker>
             <MarkerX>2888</MarkerX>
             <MarkerY>2184</MarkerY>
             <MarkerZ>1</MarkerZ>
         </Marker>
         <Marker>
             <MarkerX>3040</MarkerX>
             <MarkerY>3486</MarkerY>
             <MarkerZ>1</MarkerZ>
         </Marker>
         <Marker>
             <MarkerX>2866</MarkerX>
             <MarkerY>5365</MarkerY>
             <MarkerZ>1</MarkerZ>
         </Marker>
         <Marker>
             <MarkerX>3823</MarkerX>
             <MarkerY>7385</MarkerY>
             <MarkerZ>1</MarkerZ>
         </Marker>
         <Marker>
             <MarkerX>3640</MarkerX>
             <MarkerY>6524</MarkerY>
             <MarkerZ>1</MarkerZ>
         </Marker>
         <Marker>
             <MarkerX>3912</MarkerX>
             <MarkerY>6536</MarkerY>
             <MarkerZ>1</MarkerZ>
         </Marker>
         <Marker>
             <MarkerX>3342</MarkerX>
             <MarkerY>6420</MarkerY>
             <MarkerZ>1</MarkerZ>
         </Marker>
         <Marker>
             <MarkerX>2961</MarkerX>
             <MarkerY>5149</MarkerY>
             <MarkerZ>1</MarkerZ>
         </Marker>
         <Marker>
             <MarkerX>3118</MarkerX>
             <MarkerY>4856</MarkerY>
             <MarkerZ>1</MarkerZ>
         </Marker>
         <Marker>
             <MarkerX>3841</MarkerX>
             <MarkerY>5289</MarkerY>
             <MarkerZ>1</MarkerZ>
         </Marker>
         <Marker>
             <MarkerX>3891</MarkerX>
             <MarkerY>5291</MarkerY>
             <MarkerZ>1</MarkerZ>
         </Marker>
         <Marker>
             <MarkerX>4131</MarkerX>
             <MarkerY>5537</MarkerY>
             <MarkerZ>1</MarkerZ>
         </Marker>
         <Marker>
             <MarkerX>4166</MarkerX>
             <MarkerY>5552</MarkerY>
             <MarkerZ>1</MarkerZ>
         </Marker>
         <Marker>
             <MarkerX>4508</MarkerX>
             <MarkerY>5176</MarkerY>
             <MarkerZ>1</MarkerZ>
         </Marker>
         <Marker>
             <MarkerX>4578</MarkerX>
             <MarkerY>5286</MarkerY>
             <MarkerZ>1</MarkerZ>
         </Marker>
         <Marker>
             <MarkerX>4157</MarkerX>
             <MarkerY>3186</MarkerY>
             <MarkerZ>1</MarkerZ>
         </Marker>
         <Marker>
             <MarkerX>3649</MarkerX>
             <MarkerY>2749</MarkerY>
             <MarkerZ>1</MarkerZ>
         </Marker>
         <Marker>
             <MarkerX>3259</MarkerX>
             <MarkerY>2983</MarkerY>
             <MarkerZ>1</MarkerZ>
         </Marker>
         <Marker>
             <MarkerX>2301</MarkerX>
             <MarkerY>1447</MarkerY>
             <MarkerZ>4</MarkerZ>
         </Marker>
         <Marker>
             <MarkerX>5946</MarkerX>
             <MarkerY>3614</MarkerY>
             <MarkerZ>4</MarkerZ>
         </Marker>
         <Marker>
             <MarkerX>6883</MarkerX>
             <MarkerY>4269</MarkerY>
             <MarkerZ>4</MarkerZ>
         </Marker>
         <Marker>
             <MarkerX>5341</MarkerX>
             <MarkerY>4374</MarkerY>
             <MarkerZ>4</MarkerZ>
         </Marker>
         <Marker>
             <MarkerX>5338</MarkerX>
             <MarkerY>4527</MarkerY>
             <MarkerZ>4</MarkerZ>
         </Marker>
         <Marker>
             <MarkerX>3668</MarkerX>
             <MarkerY>3976</MarkerY>
             <MarkerZ>4</MarkerZ>
         </Marker>
         <Marker>
             <MarkerX>4225</MarkerX>
             <MarkerY>7085</MarkerY>
             <MarkerZ>4</MarkerZ>
         </Marker>
         <Marker>
             <MarkerX>4097</MarkerX>
             <MarkerY>6927</MarkerY>
             <MarkerZ>4</MarkerZ>
         </Marker>
         <Marker>
             <MarkerX>3661</MarkerX>
             <MarkerY>7373</MarkerY>
             <MarkerZ>4</MarkerZ>
         </Marker>
         <Marker>
             <MarkerX>3541</MarkerX>
             <MarkerY>6591</MarkerY>
             <MarkerZ>4</MarkerZ>
         </Marker>
         <Marker>
             <MarkerX>3361</MarkerX>
             <MarkerY>7135</MarkerY>
             <MarkerZ>4</MarkerZ>
         </Marker>
         <Marker>
             <MarkerX>3275</MarkerX>
             <MarkerY>7017</MarkerY>
             <MarkerZ>4</MarkerZ>
         </Marker>
         <Marker>
             <MarkerX>2728</MarkerX>
             <MarkerY>7002</MarkerY>
             <MarkerZ>4</MarkerZ>
         </Marker>
         <Marker>
             <MarkerX>1768</MarkerX>
             <MarkerY>5670</MarkerY>
             <MarkerZ>4</MarkerZ>
         </Marker>
         <Marker>
             <MarkerX>2554</MarkerX>
             <MarkerY>6009</MarkerY>
             <MarkerZ>4</MarkerZ>
         </Marker>
         <Marker>
             <MarkerX>2488</MarkerX>
             <MarkerY>5169</MarkerY>
             <MarkerZ>4</MarkerZ>
         </Marker>
         <Marker>
             <MarkerX>3065</MarkerX>
             <MarkerY>1850</MarkerY>
             <MarkerZ>7</MarkerZ>
         </Marker>
         <Marker>
             <MarkerX>3977</MarkerX>
             <MarkerY>3014</MarkerY>
             <MarkerZ>7</MarkerZ>
         </Marker>
         <Marker>
             <MarkerX>4162</MarkerX>
             <MarkerY>3804</MarkerY>
             <MarkerZ>7</MarkerZ>
         </Marker>
         <Marker>
             <MarkerX>4095</MarkerX>
             <MarkerY>4898</MarkerY>
             <MarkerZ>7</MarkerZ>
         </Marker>
         <Marker>
             <MarkerX>3797</MarkerX>
             <MarkerY>5369</MarkerY>
             <MarkerZ>7</MarkerZ>
         </Marker>
         <Marker>
             <MarkerX>4998</MarkerX>
             <MarkerY>6173</MarkerY>
             <MarkerZ>7</MarkerZ>
         </Marker>
         <Marker>
             <MarkerX>4437</MarkerX>
             <MarkerY>7188</MarkerY>
             <MarkerZ>7</MarkerZ>
         </Marker>
         <Marker>
             <MarkerX>3928</MarkerX>
             <MarkerY>7224</MarkerY>
             <MarkerZ>7</MarkerZ>
         </Marker>
         <Marker>
             <MarkerX>1406</MarkerX>
             <MarkerY>5120</MarkerY>
             <MarkerZ>7</MarkerZ>
         </Marker>
         <Marker>
             <MarkerX>1340</MarkerX>
             <MarkerY>4825</MarkerY>
             <MarkerZ>7</MarkerZ>
         </Marker>
         <Marker>
             <MarkerX>1489</MarkerX>
             <MarkerY>4911</MarkerY>
             <MarkerZ>7</MarkerZ>
         </Marker>
         <Marker>
             <MarkerX>3093</MarkerX>
             <MarkerY>4536</MarkerY>
             <MarkerZ>7</MarkerZ>
         </Marker>
         <Marker>
             <MarkerX>4493</MarkerX>
             <MarkerY>6802</MarkerY>
             <MarkerZ>7</MarkerZ>
         </Marker>
         <Marker>
             <MarkerX>1659</MarkerX>
             <MarkerY>3663</MarkerY>
             <MarkerZ>7</MarkerZ>
         </Marker>
         <Marker>
             <MarkerX>7538</MarkerX>
             <MarkerY>2365</MarkerY>
             <MarkerZ>7</MarkerZ>
         </Marker>
         <Marker>
             <MarkerX>2829</MarkerX>
             <MarkerY>6980</MarkerY>
             <MarkerZ>10</MarkerZ>
         </Marker>
         <Marker>
             <MarkerX>3751</MarkerX>
             <MarkerY>6572</MarkerY>
             <MarkerZ>10</MarkerZ>
         </Marker>
         <Marker>
             <MarkerX>4927</MarkerX>
             <MarkerY>6635</MarkerY>
             <MarkerZ>10</MarkerZ>
         </Marker>
         <Marker>
             <MarkerX>4685</MarkerX>
             <MarkerY>6431</MarkerY>
             <MarkerZ>10</MarkerZ>
         </Marker>
         <Marker>
             <MarkerX>5976</MarkerX>
             <MarkerY>4691</MarkerY>
             <MarkerZ>10</MarkerZ>
         </Marker>
         <Marker>
             <MarkerX>5050</MarkerX>
             <MarkerY>3936</MarkerY>
             <MarkerZ>10</MarkerZ>
         </Marker>
         <Marker>
             <MarkerX>6348</MarkerX>
             <MarkerY>3910</MarkerY>
             <MarkerZ>10</MarkerZ>
         </Marker>
         <Marker>
             <MarkerX>5899</MarkerX>
             <MarkerY>1860</MarkerY>
             <MarkerZ>13</MarkerZ>
         </Marker>
         <Marker>
             <MarkerX>5151</MarkerX>
             <MarkerY>3789</MarkerY>
             <MarkerZ>13</MarkerZ>
         </Marker>
         <Marker>
             <MarkerX>6084</MarkerX>
             <MarkerY>5013</MarkerY>
             <MarkerZ>13</MarkerZ>
         </Marker>
         <Marker>
             <MarkerX>5544</MarkerX>
             <MarkerY>5347</MarkerY>
             <MarkerZ>13</MarkerZ>
         </Marker>
         <Marker>
             <MarkerX>4056</MarkerX>
             <MarkerY>6807</MarkerY>
             <MarkerZ>13</MarkerZ>
         </Marker>
         <Marker>
             <MarkerX>4473</MarkerX>
             <MarkerY>4780</MarkerY>
             <MarkerZ>13</MarkerZ>
         </Marker>
         <Marker>
             <MarkerX>4094</MarkerX>
             <MarkerY>6248</MarkerY>
             <MarkerZ>10</MarkerZ>
         </Marker>
         <Marker>
             <MarkerX>4130</MarkerX>
             <MarkerY>6240</MarkerY>
             <MarkerZ>10</MarkerZ>
         </Marker>
         <Marker>
             <MarkerX>4492</MarkerX>
             <MarkerY>5873</MarkerY>
             <MarkerZ>10</MarkerZ>
         </Marker>
         <Marker>
             <MarkerX>4788</MarkerX>
             <MarkerY>5812</MarkerY>
             <MarkerZ>10</MarkerZ>
         </Marker>
         <Marker>
             <MarkerX>1859</MarkerX>
             <MarkerY>7272</MarkerY>
             <MarkerZ>10</MarkerZ>
         </Marker>
         <Marker>
             <MarkerX>2027</MarkerX>
             <MarkerY>6515</MarkerY>
             <MarkerZ>10</MarkerZ>
         </Marker>
         <Marker>
             <MarkerX>2823</MarkerX>
             <MarkerY>6984</MarkerY>
             <MarkerZ>10</MarkerZ>
         </Marker>
         <Marker>
             <MarkerX>923</MarkerX>
             <MarkerY>6404</MarkerY>
             <MarkerZ>10</MarkerZ>
         </Marker>
         <Marker>
             <MarkerX>4971</MarkerX>
             <MarkerY>2256</MarkerY>
             <MarkerZ>10</MarkerZ>
         </Marker>
         <Marker>
             <MarkerX>5666</MarkerX>
             <MarkerY>2289</MarkerY>
             <MarkerZ>10</MarkerZ>
         </Marker>
         <Marker>
             <MarkerX>2284</MarkerX>
             <MarkerY>7329</MarkerY>
             <MarkerZ>16</MarkerZ>
         </Marker>
         <Marker>
             <MarkerX>3128</MarkerX>
             <MarkerY>6823</MarkerY>
             <MarkerZ>16</MarkerZ>
         </Marker>
         <Marker>
             <MarkerX>3022</MarkerX>
             <MarkerY>6715</MarkerY>
             <MarkerZ>16</MarkerZ>
         </Marker>
         <Marker>
             <MarkerX>4105</MarkerX>
             <MarkerY>5093</MarkerY>
             <MarkerZ>16</MarkerZ>
         </Marker>
         <Marker>
             <MarkerX>4928</MarkerX>
             <MarkerY>3241</MarkerY>
             <MarkerZ>16</MarkerZ>
         </Marker>
         <Marker>
             <MarkerX>6070</MarkerX>
             <MarkerY>3010</MarkerY>
             <MarkerZ>16</MarkerZ>
         </Marker>
         <Marker>
             <MarkerX>4376</MarkerX>
             <MarkerY>1467</MarkerY>
             <MarkerZ>19</MarkerZ>
         </Marker>
         <Marker>
             <MarkerX>5585</MarkerX>
             <MarkerY>3234</MarkerY>
             <MarkerZ>19</MarkerZ>
         </Marker>
         <Marker>
             <MarkerX>2283</MarkerX>
             <MarkerY>6309</MarkerY>
             <MarkerZ>19</MarkerZ>
         </Marker>
         <Marker>
             <MarkerX>6213</MarkerX>
             <MarkerY>5100</MarkerY>
             <MarkerZ>19</MarkerZ>
         </Marker>
         <Marker>
             <MarkerX>6679</MarkerX>
             <MarkerY>4527</MarkerY>
             <MarkerZ>19</MarkerZ>
         </Marker>
         <Marker>
             <MarkerX>5080</MarkerX>
             <MarkerY>3785</MarkerY>
             <MarkerZ>22</MarkerZ>
         </Marker>
         <Marker>
             <MarkerX>4946</MarkerX>
             <MarkerY>4393</MarkerY>
             <MarkerZ>22</MarkerZ>
         </Marker>
         <Marker>
             <MarkerX>4425</MarkerX>
             <MarkerY>4217</MarkerY>
             <MarkerZ>22</MarkerZ>
         </Marker>
         <Marker>
             <MarkerX>3015</MarkerX>
             <MarkerY>6435</MarkerY>
             <MarkerZ>22</MarkerZ>
         </Marker>
         <Marker>
             <MarkerX>4541</MarkerX>
             <MarkerY>6791</MarkerY>
             <MarkerZ>22</MarkerZ>
         </Marker>
         <Marker>
             <MarkerX>4475</MarkerX>
             <MarkerY>7013</MarkerY>
             <MarkerZ>22</MarkerZ>
         </Marker>
         <Marker>
             <MarkerX>5842</MarkerX>
             <MarkerY>3816</MarkerY>
             <MarkerZ>22</MarkerZ>
         </Marker>
         <Marker>
             <MarkerX>2865</MarkerX>
             <MarkerY>6553</MarkerY>
             <MarkerZ>25</MarkerZ>
         </Marker>
         <Marker>
             <MarkerX>3210</MarkerX>
             <MarkerY>6665</MarkerY>
             <MarkerZ>25</MarkerZ>
         </Marker>
         <Marker>
             <MarkerX>3298</MarkerX>
             <MarkerY>6469</MarkerY>
             <MarkerZ>25</MarkerZ>
         </Marker>
         <Marker>
             <MarkerX>3601</MarkerX>
             <MarkerY>6515</MarkerY>
             <MarkerZ>25</MarkerZ>
         </Marker>
         <Marker>
             <MarkerX>3397</MarkerX>
             <MarkerY>6701</MarkerY>
             <MarkerZ>25</MarkerZ>
         </Marker>
         <Marker>
             <MarkerX>3602</MarkerX>
             <MarkerY>6891</MarkerY>
             <MarkerZ>25</MarkerZ>
         </Marker>
         <Marker>
             <MarkerX>5636</MarkerX>
             <MarkerY>4686</MarkerY>
             <MarkerZ>25</MarkerZ>
         </Marker>
         <Marker>
             <MarkerX>4664</MarkerX>
             <MarkerY>5475</MarkerY>
             <MarkerZ>25</MarkerZ>
         </Marker>
         <Marker>
             <MarkerX>3410</MarkerX>
             <MarkerY>5138</MarkerY>
             <MarkerZ>25</MarkerZ>
         </Marker>
         <Marker>
             <MarkerX>3792</MarkerX>
             <MarkerY>5179</MarkerY>
             <MarkerZ>25</MarkerZ>
         </Marker>
         <Marker>
             <MarkerX>2590</MarkerX>
             <MarkerY>3728</MarkerY>
             <MarkerZ>25</MarkerZ>
         </Marker>
         <Marker>
             <MarkerX>4850</MarkerX>
             <MarkerY>3428</MarkerY>
             <MarkerZ>25</MarkerZ>
         </Marker>
         <Marker>
             <MarkerX>6875</MarkerX>
             <MarkerY>3765</MarkerY>
             <MarkerZ>25</MarkerZ>
         </Marker>
         <Marker>
             <MarkerX>3795</MarkerX>
             <MarkerY>5475</MarkerY>
             <MarkerZ>25</MarkerZ>
         </Marker>
         <Marker>
             <MarkerX>1914</MarkerX>
             <MarkerY>2542</MarkerY>
             <MarkerZ>28</MarkerZ>
         </Marker>
         <Marker>
             <MarkerX>5308</MarkerX>
             <MarkerY>1218</MarkerY>
             <MarkerZ>28</MarkerZ>
         </Marker>
         <Marker>
             <MarkerX>6787</MarkerX>
             <MarkerY>2016</MarkerY>
             <MarkerZ>28</MarkerZ>
         </Marker>
         <Marker>
             <MarkerX>5965</MarkerX>
             <MarkerY>2022</MarkerY>
             <MarkerZ>28</MarkerZ>
         </Marker>
         <Marker>
             <MarkerX>5380</MarkerX>
             <MarkerY>1944</MarkerY>
             <MarkerZ>28</MarkerZ>
         </Marker>
         <Marker>
             <MarkerX>4792</MarkerX>
             <MarkerY>1605</MarkerY>
             <MarkerZ>28</MarkerZ>
         </Marker>
         <Marker>
             <MarkerX>5900</MarkerX>
             <MarkerY>3367</MarkerY>
             <MarkerZ>28</MarkerZ>
         </Marker>
         <Marker>
             <MarkerX>5669</MarkerX>
             <MarkerY>3475</MarkerY>
             <MarkerZ>28</MarkerZ>
         </Marker>
         <Marker>
             <MarkerX>5351</MarkerX>
             <MarkerY>3994</MarkerY>
             <MarkerZ>28</MarkerZ>
         </Marker>
         <Marker>
             <MarkerX>5033</MarkerX>
             <MarkerY>3985</MarkerY>
             <MarkerZ>28</MarkerZ>
         </Marker>
         <Marker>
             <MarkerX>4697</MarkerX>
             <MarkerY>4102</MarkerY>
             <MarkerZ>28</MarkerZ>
         </Marker>
         <Marker>
             <MarkerX>3503</MarkerX>
             <MarkerY>5119</MarkerY>
             <MarkerZ>28</MarkerZ>
         </Marker>
         <Marker>
             <MarkerX>4256</MarkerX>
             <MarkerY>5278</MarkerY>
             <MarkerZ>28</MarkerZ>
         </Marker>
         <Marker>
             <MarkerX>5195</MarkerX>
             <MarkerY>4831</MarkerY>
             <MarkerZ>28</MarkerZ>
         </Marker>
         <Marker>
             <MarkerX>5420</MarkerX>
             <MarkerY>5416</MarkerY>
             <MarkerZ>28</MarkerZ>
         </Marker>
         <Marker>
             <MarkerX>5507</MarkerX>
             <MarkerY>5560</MarkerY>
             <MarkerZ>28</MarkerZ>
         </Marker>
         <Marker>
             <MarkerX>5465</MarkerX>
             <MarkerY>5749</MarkerY>
             <MarkerZ>28</MarkerZ>
         </Marker>
         <Marker>
             <MarkerX>2348</MarkerX>
             <MarkerY>6279</MarkerY>
             <MarkerZ>28</MarkerZ>
         </Marker>
         <Marker>
             <MarkerX>4364</MarkerX>
             <MarkerY>6455</MarkerY>
             <MarkerZ>28</MarkerZ>
         </Marker>
         <Marker>
             <MarkerX>4332</MarkerX>
             <MarkerY>6587</MarkerY>
             <MarkerZ>28</MarkerZ>
         </Marker>
         <Marker>
             <MarkerX>4488</MarkerX>
             <MarkerY>6783</MarkerY>
             <MarkerZ>28</MarkerZ>
         </Marker>
         <Marker>
             <MarkerX>4292</MarkerX>
             <MarkerY>6847</MarkerY>
             <MarkerZ>28</MarkerZ>
         </Marker>
         <Marker>
             <MarkerX>4352</MarkerX>
             <MarkerY>7103</MarkerY>
             <MarkerZ>28</MarkerZ>
         </Marker>
         <Marker>
             <MarkerX>4904</MarkerX>
             <MarkerY>6359</MarkerY>
             <MarkerZ>28</MarkerZ>
         </Marker>
         <Marker>
             <MarkerX>3320</MarkerX>
             <MarkerY>3921</MarkerY>
             <MarkerZ>28</MarkerZ>
         </Marker>
         <Marker>
             <MarkerX>3308</MarkerX>
             <MarkerY>4237</MarkerY>
             <MarkerZ>28</MarkerZ>
         </Marker>
         <Marker>
             <MarkerX>4495</MarkerX>
             <MarkerY>1492</MarkerY>
             <MarkerZ>31</MarkerZ>
         </Marker>
         <Marker>
             <MarkerX>3271</MarkerX>
             <MarkerY>2024</MarkerY>
             <MarkerZ>31</MarkerZ>
         </Marker>
         <Marker>
             <MarkerX>4795</MarkerX>
             <MarkerY>2424</MarkerY>
             <MarkerZ>31</MarkerZ>
         </Marker>
         <Marker>
             <MarkerX>4927</MarkerX>
             <MarkerY>2472</MarkerY>
             <MarkerZ>31</MarkerZ>
         </Marker>
         <Marker>
             <MarkerX>4911</MarkerX>
             <MarkerY>2252</MarkerY>
             <MarkerZ>31</MarkerZ>
         </Marker>
         <Marker>
             <MarkerX>5699</MarkerX>
             <MarkerY>2304</MarkerY>
             <MarkerZ>31</MarkerZ>
         </Marker>
         <Marker>
             <MarkerX>5743</MarkerX>
             <MarkerY>2328</MarkerY>
             <MarkerZ>31</MarkerZ>
         </Marker>
         <Marker>
             <MarkerX>5943</MarkerX>
             <MarkerY>2384</MarkerY>
             <MarkerZ>31</MarkerZ>
         </Marker>
         <Marker>
             <MarkerX>5127</MarkerX>
             <MarkerY>2720</MarkerY>
             <MarkerZ>31</MarkerZ>
         </Marker>
         <Marker>
             <MarkerX>3515</MarkerX>
             <MarkerY>3868</MarkerY>
             <MarkerZ>31</MarkerZ>
         </Marker>
         <Marker>
             <MarkerX>3955</MarkerX>
             <MarkerY>5180</MarkerY>
             <MarkerZ>31</MarkerZ>
         </Marker>
         <Marker>
             <MarkerX>3911</MarkerX>
             <MarkerY>5260</MarkerY>
             <MarkerZ>31</MarkerZ>
         </Marker>
         <Marker>
             <MarkerX>3579</MarkerX>
             <MarkerY>5552</MarkerY>
             <MarkerZ>31</MarkerZ>
         </Marker>
         <Marker>
             <MarkerX>4699</MarkerX>
             <MarkerY>5332</MarkerY>
             <MarkerZ>31</MarkerZ>
         </Marker>
         <Marker>
             <MarkerX>5123</MarkerX>
             <MarkerY>5704</MarkerY>
             <MarkerZ>31</MarkerZ>
         </Marker>
         <Marker>
             <MarkerX>5939</MarkerX>
             <MarkerY>5508</MarkerY>
             <MarkerZ>31</MarkerZ>
         </Marker>
         <Marker>
             <MarkerX>5047</MarkerX>
             <MarkerY>4736</MarkerY>
             <MarkerZ>31</MarkerZ>
         </Marker>
         <Marker>
             <MarkerX>5607</MarkerX>
             <MarkerY>4124</MarkerY>
             <MarkerZ>31</MarkerZ>
         </Marker>
         <Marker>
             <MarkerX>4783</MarkerX>
             <MarkerY>6891</MarkerY>
             <MarkerZ>31</MarkerZ>
         </Marker>
         <Marker>
             <MarkerX>4203</MarkerX>
             <MarkerY>6647</MarkerY>
             <MarkerZ>31</MarkerZ>
         </Marker>
         <Marker>
             <MarkerX>4383</MarkerX>
             <MarkerY>6491</MarkerY>
             <MarkerZ>31</MarkerZ>
         </Marker>
         <Marker>
             <MarkerX>4399</MarkerX>
             <MarkerY>6727</MarkerY>
             <MarkerZ>31</MarkerZ>
         </Marker>
         <Marker>
             <MarkerX>3609</MarkerX>
             <MarkerY>6339</MarkerY>
             <MarkerZ>31</MarkerZ>
         </Marker>
         <Marker>
             <MarkerX>3621</MarkerX>
             <MarkerY>6294</MarkerY>
             <MarkerZ>31</MarkerZ>
         </Marker>
         <Marker>
             <MarkerX>3540</MarkerX>
             <MarkerY>7233</MarkerY>
             <MarkerZ>31</MarkerZ>
         </Marker>
         <Marker>
             <MarkerX>1119</MarkerX>
             <MarkerY>4867</MarkerY>
             <MarkerZ>31</MarkerZ>
         </Marker>
         <Marker>
             <MarkerX>6117</MarkerX>
             <MarkerY>3749</MarkerY>
             <MarkerZ>34</MarkerZ>
         </Marker>
         <Marker>
             <MarkerX>5377</MarkerX>
             <MarkerY>4413</MarkerY>
             <MarkerZ>34</MarkerZ>
         </Marker>
         <Marker>
             <MarkerX>3889</MarkerX>
             <MarkerY>4841</MarkerY>
             <MarkerZ>34</MarkerZ>
         </Marker>
         <Marker>
             <MarkerX>4065</MarkerX>
             <MarkerY>6241</MarkerY>
             <MarkerZ>34</MarkerZ>
         </Marker>
         <Marker>
             <MarkerX>4897</MarkerX>
             <MarkerY>5641</MarkerY>
             <MarkerZ>34</MarkerZ>
         </Marker>
         <Marker>
             <MarkerX>4933</MarkerX>
             <MarkerY>6153</MarkerY>
             <MarkerZ>34</MarkerZ>
         </Marker>
         <Marker>
             <MarkerX>4717</MarkerX>
             <MarkerY>6161</MarkerY>
             <MarkerZ>34</MarkerZ>
         </Marker>
         <Marker>
             <MarkerX>4673</MarkerX>
             <MarkerY>6265</MarkerY>
             <MarkerZ>34</MarkerZ>
         </Marker>
         <Marker>
             <MarkerX>4629</MarkerX>
             <MarkerY>5941</MarkerY>
             <MarkerZ>34</MarkerZ>
         </Marker>
         <Marker>
             <MarkerX>4749</MarkerX>
             <MarkerY>6613</MarkerY>
             <MarkerZ>34</MarkerZ>
         </Marker>
         <Marker>
             <MarkerX>4389</MarkerX>
             <MarkerY>7017</MarkerY>
             <MarkerZ>34</MarkerZ>
         </Marker>
         <Marker>
             <MarkerX>3833</MarkerX>
             <MarkerY>6629</MarkerY>
             <MarkerZ>34</MarkerZ>
         </Marker>
         <Marker>
             <MarkerX>3297</MarkerX>
             <MarkerY>6669</MarkerY>
             <MarkerZ>34</MarkerZ>
         </Marker>
         <Marker>
             <MarkerX>3081</MarkerX>
             <MarkerY>6713</MarkerY>
             <MarkerZ>34</MarkerZ>
         </Marker>
         <Marker>
             <MarkerX>3773</MarkerX>
             <MarkerY>7393</MarkerY>
             <MarkerZ>34</MarkerZ>
         </Marker>
         <Marker>
             <MarkerX>3389</MarkerX>
             <MarkerY>7225</MarkerY>
             <MarkerZ>34</MarkerZ>
         </Marker>
         <Marker>
             <MarkerX>2713</MarkerX>
             <MarkerY>7401</MarkerY>
             <MarkerZ>34</MarkerZ>
         </Marker>
         <Marker>
             <MarkerX>2954</MarkerX>
             <MarkerY>7179</MarkerY>
             <MarkerZ>34</MarkerZ>
         </Marker>
         <Marker>
             <MarkerX>3427</MarkerX>
             <MarkerY>688</MarkerY>
             <MarkerZ>31</MarkerZ>
         </Marker>
         <Marker>
             <MarkerX>2137</MarkerX>
             <MarkerY>2940</MarkerY>
             <MarkerZ>25</MarkerZ>
         </Marker>
         <Marker>
             <MarkerX>1416</MarkerX>
             <MarkerY>5806</MarkerY>
             <MarkerZ>16</MarkerZ>
         </Marker>
         <Marker>
             <MarkerX>5716</MarkerX>
             <MarkerY>5984</MarkerY>
             <MarkerZ>28</MarkerZ>
         </Marker>
         <Marker>
             <MarkerX>6227</MarkerX>
             <MarkerY>5551</MarkerY>
             <MarkerZ>28</MarkerZ>
         </Marker>
         <Marker>
             <MarkerX>6379</MarkerX>
             <MarkerY>5341</MarkerY>
             <MarkerZ>28</MarkerZ>
         </Marker>
         <Marker>
             <MarkerX>6417</MarkerX>
             <MarkerY>5250</MarkerY>
             <MarkerZ>28</MarkerZ>
         </Marker>
         <Marker>
             <MarkerX>6482</MarkerX>
             <MarkerY>5194</MarkerY>
             <MarkerZ>28</MarkerZ>
         </Marker>
         <Marker>
             <MarkerX>6239</MarkerX>
             <MarkerY>3098</MarkerY>
             <MarkerZ>28</MarkerZ>
         </Marker>
         <Marker>
             <MarkerX>2696</MarkerX>
             <MarkerY>3709</MarkerY>
             <MarkerZ>31</MarkerZ>
         </Marker>
         <Marker>
             <MarkerX>3825</MarkerX>
             <MarkerY>2590</MarkerY>
             <MarkerZ>31</MarkerZ>
         </Marker>
         <Marker>
             <MarkerX>2297</MarkerX>
             <MarkerY>4907</MarkerY>
             <MarkerZ>13</MarkerZ>
         </Marker>
         <Marker>
             <MarkerX>3123</MarkerX>
             <MarkerY>4947</MarkerY>
             <MarkerZ>10</MarkerZ>
         </Marker>
         <Marker>
             <MarkerX>2773</MarkerX>
             <MarkerY>4697</MarkerY>
             <MarkerZ>4</MarkerZ>
         </Marker>
         <Marker>
             <MarkerX>3629</MarkerX>
             <MarkerY>5351</MarkerY>
             <MarkerZ>4</MarkerZ>
         </Marker>
         <Marker>
             <MarkerX>1471</MarkerX>
             <MarkerY>4921</MarkerY>
             <MarkerZ>22</MarkerZ>
         </Marker>
     </Marker_Type>
     <Marker_Type>
         <Type>2</Type>
         <Marker>
             <MarkerX>959</MarkerX>
             <MarkerY>2882</MarkerY>
             <MarkerZ>22</MarkerZ>
         </Marker>
         <Marker>
             <MarkerX>6653</MarkerX>
             <MarkerY>2695</MarkerY>
             <MarkerZ>1</MarkerZ>
         </Marker>
         <Marker>
             <MarkerX>5045</MarkerX>
             <MarkerY>6439</MarkerY>
             <MarkerZ>4</MarkerZ>
         </Marker>
         <Marker>
             <MarkerX>1896</MarkerX>
             <MarkerY>2662</MarkerY>
             <MarkerZ>4</MarkerZ>
         </Marker>
         <Marker>
             <MarkerX>1127</MarkerX>
             <MarkerY>3487</MarkerY>
             <MarkerZ>13</MarkerZ>
         </Marker>
         <Marker>
             <MarkerX>1938</MarkerX>
             <MarkerY>3283</MarkerY>
             <MarkerZ>13</MarkerZ>
         </Marker>
         <Marker>
             <MarkerX>7381</MarkerX>
             <MarkerY>1519</MarkerY>
             <MarkerZ>13</MarkerZ>
         </Marker>
         <Marker>
             <MarkerX>7223</MarkerX>
             <MarkerY>1486</MarkerY>
             <MarkerZ>13</MarkerZ>
         </Marker>
         <Marker>
             <MarkerX>5111</MarkerX>
             <MarkerY>3279</MarkerY>
             <MarkerZ>13</MarkerZ>
         </Marker>
         <Marker>
             <MarkerX>7199</MarkerX>
             <MarkerY>4015</MarkerY>
             <MarkerZ>13</MarkerZ>
         </Marker>
         <Marker>
             <MarkerX>4064</MarkerX>
             <MarkerY>7161</MarkerY>
             <MarkerZ>13</MarkerZ>
         </Marker>
         <Marker>
             <MarkerX>7168</MarkerX>
             <MarkerY>3144</MarkerY>
             <MarkerZ>16</MarkerZ>
         </Marker>
         <Marker>
             <MarkerX>7699</MarkerX>
             <MarkerY>1767</MarkerY>
             <MarkerZ>22</MarkerZ>
         </Marker>
         <Marker>
             <MarkerX>4037</MarkerX>
             <MarkerY>7277</MarkerY>
             <MarkerZ>22</MarkerZ>
         </Marker>
         <Marker>
             <MarkerX>6380</MarkerX>
             <MarkerY>5086</MarkerY>
             <MarkerZ>25</MarkerZ>
         </Marker>
         <Marker>
             <MarkerX>645</MarkerX>
             <MarkerY>4938</MarkerY>
             <MarkerZ>25</MarkerZ>
         </Marker>
         <Marker>
             <MarkerX>7597</MarkerX>
             <MarkerY>1989</MarkerY>
             <MarkerZ>28</MarkerZ>
         </Marker>
         <Marker>
             <MarkerX>5402</MarkerX>
             <MarkerY>3109</MarkerY>
             <MarkerZ>28</MarkerZ>
         </Marker>
         <Marker>
             <MarkerX>4333</MarkerX>
             <MarkerY>3979</MarkerY>
             <MarkerZ>28</MarkerZ>
         </Marker>
         <Marker>
             <MarkerX>5771</MarkerX>
             <MarkerY>5352</MarkerY>
             <MarkerZ>31</MarkerZ>
         </Marker>
         <Marker>
             <MarkerX>4429</MarkerX>
             <MarkerY>6113</MarkerY>
             <MarkerZ>34</MarkerZ>
         </Marker>
         <Marker>
             <MarkerX>4500</MarkerX>
             <MarkerY>6777</MarkerY>
             <MarkerZ>16</MarkerZ>
         </Marker>
         <Marker>
             <MarkerX>3509</MarkerX>
             <MarkerY>1122</MarkerY>
             <MarkerZ>31</MarkerZ>
         </Marker>
         <Marker>
             <MarkerX>2569</MarkerX>
             <MarkerY>1894</MarkerY>
             <MarkerZ>16</MarkerZ>
         </Marker>
         <Marker>
             <MarkerX>3249</MarkerX>
             <MarkerY>1564</MarkerY>
             <MarkerZ>7</MarkerZ>
         </Marker>
         <Marker>
             <MarkerX>678</MarkerX>
             <MarkerY>6264</MarkerY>
             <MarkerZ>22</MarkerZ>
         </Marker>
         <Marker>
             <MarkerX>5601</MarkerX>
             <MarkerY>5962</MarkerY>
             <MarkerZ>1</MarkerZ>
         </Marker>
         <Marker>
             <MarkerX>5659</MarkerX>
             <MarkerY>6172</MarkerY>
             <MarkerZ>19</MarkerZ>
         </Marker>
     </Marker_Type>
     <Marker_Type>
         <Type>3</Type>
         <Marker>
             <MarkerX>1659</MarkerX>
             <MarkerY>2991</MarkerY>
             <MarkerZ>22</MarkerZ>
         </Marker>
         <Marker>
             <MarkerX>1647</MarkerX>
             <MarkerY>5905</MarkerY>
             <MarkerZ>1</MarkerZ>
         </Marker>
         <Marker>
             <MarkerX>1854</MarkerX>
             <MarkerY>5969</MarkerY>
             <MarkerZ>1</MarkerZ>
         </Marker>
         <Marker>
             <MarkerX>3600</MarkerX>
             <MarkerY>6992</MarkerY>
             <MarkerZ>1</MarkerZ>
         </Marker>
         <Marker>
             <MarkerX>4703</MarkerX>
             <MarkerY>6312</MarkerY>
             <MarkerZ>1</MarkerZ>
         </Marker>
         <Marker>
             <MarkerX>5057</MarkerX>
             <MarkerY>6273</MarkerY>
             <MarkerZ>1</MarkerZ>
         </Marker>
         <Marker>
             <MarkerX>5383</MarkerX>
             <MarkerY>5648</MarkerY>
             <MarkerZ>1</MarkerZ>
         </Marker>
         <Marker>
             <MarkerX>5778</MarkerX>
             <MarkerY>5470</MarkerY>
             <MarkerZ>1</MarkerZ>
         </Marker>
         <Marker>
             <MarkerX>5094</MarkerX>
             <MarkerY>5330</MarkerY>
             <MarkerZ>1</MarkerZ>
         </Marker>
         <Marker>
             <MarkerX>5299</MarkerX>
             <MarkerY>5345</MarkerY>
             <MarkerZ>1</MarkerZ>
         </Marker>
         <Marker>
             <MarkerX>5388</MarkerX>
             <MarkerY>5280</MarkerY>
             <MarkerZ>1</MarkerZ>
         </Marker>
         <Marker>
             <MarkerX>5855</MarkerX>
             <MarkerY>4893</MarkerY>
             <MarkerZ>1</MarkerZ>
         </Marker>
         <Marker>
             <MarkerX>5847</MarkerX>
             <MarkerY>4868</MarkerY>
             <MarkerZ>1</MarkerZ>
         </Marker>
         <Marker>
             <MarkerX>6790</MarkerX>
             <MarkerY>1937</MarkerY>
             <MarkerZ>1</MarkerZ>
         </Marker>
         <Marker>
             <MarkerX>3334</MarkerX>
             <MarkerY>4137</MarkerY>
             <MarkerZ>1</MarkerZ>
         </Marker>
         <Marker>
             <MarkerX>3163</MarkerX>
             <MarkerY>4178</MarkerY>
             <MarkerZ>1</MarkerZ>
         </Marker>
         <Marker>
             <MarkerX>2973</MarkerX>
             <MarkerY>5370</MarkerY>
             <MarkerZ>1</MarkerZ>
         </Marker>
         <Marker>
             <MarkerX>2859</MarkerX>
             <MarkerY>5290</MarkerY>
             <MarkerZ>1</MarkerZ>
         </Marker>
         <Marker>
             <MarkerX>2751</MarkerX>
             <MarkerY>5375</MarkerY>
             <MarkerZ>1</MarkerZ>
         </Marker>
         <Marker>
             <MarkerX>3354</MarkerX>
             <MarkerY>6565</MarkerY>
             <MarkerZ>1</MarkerZ>
         </Marker>
         <Marker>
             <MarkerX>3441</MarkerX>
             <MarkerY>6267</MarkerY>
             <MarkerZ>1</MarkerZ>
         </Marker>
         <Marker>
             <MarkerX>4122</MarkerX>
             <MarkerY>6152</MarkerY>
             <MarkerZ>1</MarkerZ>
         </Marker>
         <Marker>
             <MarkerX>3778</MarkerX>
             <MarkerY>5563</MarkerY>
             <MarkerZ>1</MarkerZ>
         </Marker>
         <Marker>
             <MarkerX>3178</MarkerX>
             <MarkerY>1739</MarkerY>
             <MarkerZ>4</MarkerZ>
         </Marker>
         <Marker>
             <MarkerX>3805</MarkerX>
             <MarkerY>1485</MarkerY>
             <MarkerZ>4</MarkerZ>
         </Marker>
         <Marker>
             <MarkerX>6798</MarkerX>
             <MarkerY>1934</MarkerY>
             <MarkerZ>4</MarkerZ>
         </Marker>
         <Marker>
             <MarkerX>6994</MarkerX>
             <MarkerY>2714</MarkerY>
             <MarkerZ>4</MarkerZ>
         </Marker>
         <Marker>
             <MarkerX>6382</MarkerX>
             <MarkerY>3369</MarkerY>
             <MarkerZ>4</MarkerZ>
         </Marker>
         <Marker>
             <MarkerX>4491</MarkerX>
             <MarkerY>4478</MarkerY>
             <MarkerZ>4</MarkerZ>
         </Marker>
         <Marker>
             <MarkerX>3480</MarkerX>
             <MarkerY>4490</MarkerY>
             <MarkerZ>4</MarkerZ>
         </Marker>
         <Marker>
             <MarkerX>4524</MarkerX>
             <MarkerY>3909</MarkerY>
             <MarkerZ>4</MarkerZ>
         </Marker>
         <Marker>
             <MarkerX>4127</MarkerX>
             <MarkerY>6419</MarkerY>
             <MarkerZ>4</MarkerZ>
         </Marker>
         <Marker>
             <MarkerX>4877</MarkerX>
             <MarkerY>6343</MarkerY>
             <MarkerZ>4</MarkerZ>
         </Marker>
         <Marker>
             <MarkerX>4757</MarkerX>
             <MarkerY>6193</MarkerY>
             <MarkerZ>4</MarkerZ>
         </Marker>
         <Marker>
             <MarkerX>3847</MarkerX>
             <MarkerY>7323</MarkerY>
             <MarkerZ>4</MarkerZ>
         </Marker>
         <Marker>
             <MarkerX>3379</MarkerX>
             <MarkerY>6279</MarkerY>
             <MarkerZ>4</MarkerZ>
         </Marker>
         <Marker>
             <MarkerX>4083</MarkerX>
             <MarkerY>6111</MarkerY>
             <MarkerZ>4</MarkerZ>
         </Marker>
         <Marker>
             <MarkerX>2560</MarkerX>
             <MarkerY>6483</MarkerY>
             <MarkerZ>4</MarkerZ>
         </Marker>
         <Marker>
             <MarkerX>1843</MarkerX>
             <MarkerY>5319</MarkerY>
             <MarkerZ>4</MarkerZ>
         </Marker>
         <Marker>
             <MarkerX>2864</MarkerX>
             <MarkerY>4792</MarkerY>
             <MarkerZ>4</MarkerZ>
         </Marker>
         <Marker>
             <MarkerX>1871</MarkerX>
             <MarkerY>3912</MarkerY>
             <MarkerZ>4</MarkerZ>
         </Marker>
         <Marker>
             <MarkerX>3649</MarkerX>
             <MarkerY>2450</MarkerY>
             <MarkerZ>7</MarkerZ>
         </Marker>
         <Marker>
             <MarkerX>3708</MarkerX>
             <MarkerY>5555</MarkerY>
             <MarkerZ>7</MarkerZ>
         </Marker>
         <Marker>
             <MarkerX>3016</MarkerX>
             <MarkerY>7074</MarkerY>
             <MarkerZ>7</MarkerZ>
         </Marker>
         <Marker>
             <MarkerX>3470</MarkerX>
             <MarkerY>6796</MarkerY>
             <MarkerZ>7</MarkerZ>
         </Marker>
         <Marker>
             <MarkerX>3322</MarkerX>
             <MarkerY>6510</MarkerY>
             <MarkerZ>7</MarkerZ>
         </Marker>
         <Marker>
             <MarkerX>6017</MarkerX>
             <MarkerY>5719</MarkerY>
             <MarkerZ>7</MarkerZ>
         </Marker>
         <Marker>
             <MarkerX>4955</MarkerX>
             <MarkerY>4491</MarkerY>
             <MarkerZ>10</MarkerZ>
         </Marker>
         <Marker>
             <MarkerX>4658</MarkerX>
             <MarkerY>7067</MarkerY>
             <MarkerZ>13</MarkerZ>
         </Marker>
         <Marker>
             <MarkerX>5022</MarkerX>
             <MarkerY>5774</MarkerY>
             <MarkerZ>10</MarkerZ>
         </Marker>
         <Marker>
             <MarkerX>5915</MarkerX>
             <MarkerY>2042</MarkerY>
             <MarkerZ>10</MarkerZ>
         </Marker>
         <Marker>
             <MarkerX>5800</MarkerX>
             <MarkerY>1591</MarkerY>
             <MarkerZ>19</MarkerZ>
         </Marker>
         <Marker>
             <MarkerX>6461</MarkerX>
             <MarkerY>1683</MarkerY>
             <MarkerZ>19</MarkerZ>
         </Marker>
         <Marker>
             <MarkerX>4875</MarkerX>
             <MarkerY>3224</MarkerY>
             <MarkerZ>19</MarkerZ>
         </Marker>
         <Marker>
             <MarkerX>3694</MarkerX>
             <MarkerY>5443</MarkerY>
             <MarkerZ>19</MarkerZ>
         </Marker>
         <Marker>
             <MarkerX>5821</MarkerX>
             <MarkerY>5403</MarkerY>
             <MarkerZ>19</MarkerZ>
         </Marker>
         <Marker>
             <MarkerX>1347</MarkerX>
             <MarkerY>2833</MarkerY>
             <MarkerZ>22</MarkerZ>
         </Marker>
         <Marker>
             <MarkerX>6079</MarkerX>
             <MarkerY>2990</MarkerY>
             <MarkerZ>22</MarkerZ>
         </Marker>
         <Marker>
             <MarkerX>5065</MarkerX>
             <MarkerY>4604</MarkerY>
             <MarkerZ>22</MarkerZ>
         </Marker>
         <Marker>
             <MarkerX>5686</MarkerX>
             <MarkerY>4975</MarkerY>
             <MarkerZ>22</MarkerZ>
         </Marker>
         <Marker>
             <MarkerX>4731</MarkerX>
             <MarkerY>6464</MarkerY>
             <MarkerZ>22</MarkerZ>
         </Marker>
         <Marker>
             <MarkerX>4623</MarkerX>
             <MarkerY>6672</MarkerY>
             <MarkerZ>22</MarkerZ>
         </Marker>
         <Marker>
             <MarkerX>6416</MarkerX>
             <MarkerY>4920</MarkerY>
             <MarkerZ>25</MarkerZ>
         </Marker>
         <Marker>
             <MarkerX>2659</MarkerX>
             <MarkerY>3941</MarkerY>
             <MarkerZ>25</MarkerZ>
         </Marker>
         <Marker>
             <MarkerX>2018</MarkerX>
             <MarkerY>4148</MarkerY>
             <MarkerZ>25</MarkerZ>
         </Marker>
         <Marker>
             <MarkerX>4325</MarkerX>
             <MarkerY>3339</MarkerY>
             <MarkerZ>25</MarkerZ>
         </Marker>
         <Marker>
             <MarkerX>4590</MarkerX>
             <MarkerY>3776</MarkerY>
             <MarkerZ>25</MarkerZ>
         </Marker>
         <Marker>
             <MarkerX>5554</MarkerX>
             <MarkerY>2781</MarkerY>
             <MarkerZ>25</MarkerZ>
         </Marker>
         <Marker>
             <MarkerX>5710</MarkerX>
             <MarkerY>3203</MarkerY>
             <MarkerZ>25</MarkerZ>
         </Marker>
         <Marker>
             <MarkerX>6516</MarkerX>
             <MarkerY>1220</MarkerY>
             <MarkerZ>25</MarkerZ>
         </Marker>
         <Marker>
             <MarkerX>1763</MarkerX>
             <MarkerY>3302</MarkerY>
             <MarkerZ>28</MarkerZ>
         </Marker>
         <Marker>
             <MarkerX>6548</MarkerX>
             <MarkerY>2827</MarkerY>
             <MarkerZ>28</MarkerZ>
         </Marker>
         <Marker>
             <MarkerX>6710</MarkerX>
             <MarkerY>3058</MarkerY>
             <MarkerZ>28</MarkerZ>
         </Marker>
         <Marker>
             <MarkerX>4463</MarkerX>
             <MarkerY>4594</MarkerY>
             <MarkerZ>28</MarkerZ>
         </Marker>
         <Marker>
             <MarkerX>3857</MarkerX>
             <MarkerY>4759</MarkerY>
             <MarkerZ>28</MarkerZ>
         </Marker>
         <Marker>
             <MarkerX>2388</MarkerX>
             <MarkerY>6543</MarkerY>
             <MarkerZ>28</MarkerZ>
         </Marker>
         <Marker>
             <MarkerX>2524</MarkerX>
             <MarkerY>5053</MarkerY>
             <MarkerZ>28</MarkerZ>
         </Marker>
         <Marker>
             <MarkerX>2743</MarkerX>
             <MarkerY>2012</MarkerY>
             <MarkerZ>31</MarkerZ>
         </Marker>
         <Marker>
             <MarkerX>2775</MarkerX>
             <MarkerY>3876</MarkerY>
             <MarkerZ>31</MarkerZ>
         </Marker>
         <Marker>
             <MarkerX>5123</MarkerX>
             <MarkerY>5896</MarkerY>
             <MarkerZ>31</MarkerZ>
         </Marker>
         <Marker>
             <MarkerX>5859</MarkerX>
             <MarkerY>4088</MarkerY>
             <MarkerZ>31</MarkerZ>
         </Marker>
         <Marker>
             <MarkerX>6751</MarkerX>
             <MarkerY>4156</MarkerY>
             <MarkerZ>31</MarkerZ>
         </Marker>
         <Marker>
             <MarkerX>1569</MarkerX>
             <MarkerY>4975</MarkerY>
             <MarkerZ>31</MarkerZ>
         </Marker>
         <Marker>
             <MarkerX>3153</MarkerX>
             <MarkerY>7533</MarkerY>
             <MarkerZ>34</MarkerZ>
         </Marker>
         <Marker>
             <MarkerX>2437</MarkerX>
             <MarkerY>6045</MarkerY>
             <MarkerZ>34</MarkerZ>
         </Marker>
         <Marker>
             <MarkerX>1260</MarkerX>
             <MarkerY>5857</MarkerY>
             <MarkerZ>34</MarkerZ>
         </Marker>
         <Marker>
             <MarkerX>1329</MarkerX>
             <MarkerY>4286</MarkerY>
             <MarkerZ>34</MarkerZ>
         </Marker>
         <Marker>
             <MarkerX>5147</MarkerX>
             <MarkerY>4312</MarkerY>
             <MarkerZ>16</MarkerZ>
         </Marker>
         <Marker>
             <MarkerX>2101</MarkerX>
             <MarkerY>5777</MarkerY>
             <MarkerZ>1</MarkerZ>
         </Marker>
         <Marker>
             <MarkerX>2564</MarkerX>
             <MarkerY>4047</MarkerY>
             <MarkerZ>4</MarkerZ>
         </Marker>
     </Marker_Type>
     <Marker_Type>
         <Type>4</Type>
     </Marker_Type>
     <Marker_Type>
         <Type>5</Type>
         <Marker>
             <MarkerX>6979</MarkerX>
             <MarkerY>2233</MarkerY>
             <MarkerZ>1</MarkerZ>
         </Marker>
         <Marker>
             <MarkerX>6676</MarkerX>
             <MarkerY>1910</MarkerY>
             <MarkerZ>1</MarkerZ>
         </Marker>
         <Marker>
             <MarkerX>7172</MarkerX>
             <MarkerY>2136</MarkerY>
             <MarkerZ>1</MarkerZ>
         </Marker>
         <Marker>
             <MarkerX>7313</MarkerX>
             <MarkerY>1969</MarkerY>
             <MarkerZ>1</MarkerZ>
         </Marker>
         <Marker>
             <MarkerX>7467</MarkerX>
             <MarkerY>1798</MarkerY>
             <MarkerZ>1</MarkerZ>
         </Marker>
         <Marker>
             <MarkerX>7645</MarkerX>
             <MarkerY>1774</MarkerY>
             <MarkerZ>1</MarkerZ>
         </Marker>
         <Marker>
             <MarkerX>7661</MarkerX>
             <MarkerY>2027</MarkerY>
             <MarkerZ>1</MarkerZ>
         </Marker>
         <Marker>
             <MarkerX>7711</MarkerX>
             <MarkerY>1938</MarkerY>
             <MarkerZ>1</MarkerZ>
         </Marker>
         <Marker>
             <MarkerX>7831</MarkerX>
             <MarkerY>1984</MarkerY>
             <MarkerZ>1</MarkerZ>
         </Marker>
         <Marker>
             <MarkerX>7731</MarkerX>
             <MarkerY>2202</MarkerY>
             <MarkerZ>1</MarkerZ>
         </Marker>
         <Marker>
             <MarkerX>7844</MarkerX>
             <MarkerY>1630</MarkerY>
             <MarkerZ>1</MarkerZ>
         </Marker>
         <Marker>
             <MarkerX>7938</MarkerX>
             <MarkerY>1500</MarkerY>
             <MarkerZ>1</MarkerZ>
         </Marker>
         <Marker>
             <MarkerX>7952</MarkerX>
             <MarkerY>1390</MarkerY>
             <MarkerZ>1</MarkerZ>
         </Marker>
         <Marker>
             <MarkerX>7914</MarkerX>
             <MarkerY>2281</MarkerY>
             <MarkerZ>1</MarkerZ>
         </Marker>
         <Marker>
             <MarkerX>6554</MarkerX>
             <MarkerY>1195</MarkerY>
             <MarkerZ>4</MarkerZ>
         </Marker>
         <Marker>
             <MarkerX>6662</MarkerX>
             <MarkerY>1111</MarkerY>
             <MarkerZ>4</MarkerZ>
         </Marker>
         <Marker>
             <MarkerX>7090</MarkerX>
             <MarkerY>1183</MarkerY>
             <MarkerZ>4</MarkerZ>
         </Marker>
         <Marker>
             <MarkerX>6998</MarkerX>
             <MarkerY>1347</MarkerY>
             <MarkerZ>4</MarkerZ>
         </Marker>
         <Marker>
             <MarkerX>7707</MarkerX>
             <MarkerY>1764</MarkerY>
             <MarkerZ>4</MarkerZ>
         </Marker>
         <Marker>
             <MarkerX>7884</MarkerX>
             <MarkerY>1926</MarkerY>
             <MarkerZ>4</MarkerZ>
         </Marker>
         <Marker>
             <MarkerX>6734</MarkerX>
             <MarkerY>1432</MarkerY>
             <MarkerZ>7</MarkerZ>
         </Marker>
         <Marker>
             <MarkerX>7262</MarkerX>
             <MarkerY>1558</MarkerY>
             <MarkerZ>7</MarkerZ>
         </Marker>
         <Marker>
             <MarkerX>7480</MarkerX>
             <MarkerY>1486</MarkerY>
             <MarkerZ>7</MarkerZ>
         </Marker>
         <Marker>
             <MarkerX>7586</MarkerX>
             <MarkerY>1564</MarkerY>
             <MarkerZ>7</MarkerZ>
         </Marker>
         <Marker>
             <MarkerX>7144</MarkerX>
             <MarkerY>1110</MarkerY>
             <MarkerZ>7</MarkerZ>
         </Marker>
         <Marker>
             <MarkerX>7537</MarkerX>
             <MarkerY>2132</MarkerY>
             <MarkerZ>10</MarkerZ>
         </Marker>
         <Marker>
             <MarkerX>7749</MarkerX>
             <MarkerY>1504</MarkerY>
             <MarkerZ>10</MarkerZ>
         </Marker>
         <Marker>
             <MarkerX>7625</MarkerX>
             <MarkerY>1504</MarkerY>
             <MarkerZ>10</MarkerZ>
         </Marker>
         <Marker>
             <MarkerX>7669</MarkerX>
             <MarkerY>1424</MarkerY>
             <MarkerZ>10</MarkerZ>
         </Marker>
         <Marker>
             <MarkerX>7741</MarkerX>
             <MarkerY>1424</MarkerY>
             <MarkerZ>10</MarkerZ>
         </Marker>
         <Marker>
             <MarkerX>6778</MarkerX>
             <MarkerY>1231</MarkerY>
             <MarkerZ>10</MarkerZ>
         </Marker>
         <Marker>
             <MarkerX>6784</MarkerX>
             <MarkerY>1983</MarkerY>
             <MarkerZ>13</MarkerZ>
         </Marker>
         <Marker>
             <MarkerX>6599</MarkerX>
             <MarkerY>1169</MarkerY>
             <MarkerZ>16</MarkerZ>
         </Marker>
         <Marker>
             <MarkerX>6643</MarkerX>
             <MarkerY>1349</MarkerY>
             <MarkerZ>16</MarkerZ>
         </Marker>
         <Marker>
             <MarkerX>7121</MarkerX>
             <MarkerY>1360</MarkerY>
             <MarkerZ>16</MarkerZ>
         </Marker>
         <Marker>
             <MarkerX>7185</MarkerX>
             <MarkerY>1794</MarkerY>
             <MarkerZ>16</MarkerZ>
         </Marker>
         <Marker>
             <MarkerX>7071</MarkerX>
             <MarkerY>2126</MarkerY>
             <MarkerZ>16</MarkerZ>
         </Marker>
         <Marker>
             <MarkerX>7485</MarkerX>
             <MarkerY>1936</MarkerY>
             <MarkerZ>16</MarkerZ>
         </Marker>
         <Marker>
             <MarkerX>7571</MarkerX>
             <MarkerY>1912</MarkerY>
             <MarkerZ>16</MarkerZ>
         </Marker>
         <Marker>
             <MarkerX>7677</MarkerX>
             <MarkerY>1970</MarkerY>
             <MarkerZ>16</MarkerZ>
         </Marker>
         <Marker>
             <MarkerX>7701</MarkerX>
             <MarkerY>1904</MarkerY>
             <MarkerZ>16</MarkerZ>
         </Marker>
         <Marker>
             <MarkerX>7601</MarkerX>
             <MarkerY>1744</MarkerY>
             <MarkerZ>16</MarkerZ>
         </Marker>
         <Marker>
             <MarkerX>7809</MarkerX>
             <MarkerY>1682</MarkerY>
             <MarkerZ>16</MarkerZ>
         </Marker>
         <Marker>
             <MarkerX>7825</MarkerX>
             <MarkerY>1620</MarkerY>
             <MarkerZ>16</MarkerZ>
         </Marker>
         <Marker>
             <MarkerX>7581</MarkerX>
             <MarkerY>1651</MarkerY>
             <MarkerZ>19</MarkerZ>
         </Marker>
         <Marker>
             <MarkerX>7217</MarkerX>
             <MarkerY>1425</MarkerY>
             <MarkerZ>19</MarkerZ>
         </Marker>
         <Marker>
             <MarkerX>7714</MarkerX>
             <MarkerY>2257</MarkerY>
             <MarkerZ>22</MarkerZ>
         </Marker>
         <Marker>
             <MarkerX>7249</MarkerX>
             <MarkerY>1981</MarkerY>
             <MarkerZ>22</MarkerZ>
         </Marker>
         <Marker>
             <MarkerX>7051</MarkerX>
             <MarkerY>2263</MarkerY>
             <MarkerZ>22</MarkerZ>
         </Marker>
         <Marker>
             <MarkerX>7516</MarkerX>
             <MarkerY>1864</MarkerY>
             <MarkerZ>22</MarkerZ>
         </Marker>
         <Marker>
             <MarkerX>7541</MarkerX>
             <MarkerY>1813</MarkerY>
             <MarkerZ>22</MarkerZ>
         </Marker>
         <Marker>
             <MarkerX>7872</MarkerX>
             <MarkerY>1529</MarkerY>
             <MarkerZ>22</MarkerZ>
         </Marker>
         <Marker>
             <MarkerX>7128</MarkerX>
             <MarkerY>1687</MarkerY>
             <MarkerZ>22</MarkerZ>
         </Marker>
         <Marker>
             <MarkerX>7490</MarkerX>
             <MarkerY>1319</MarkerY>
             <MarkerZ>22</MarkerZ>
         </Marker>
         <Marker>
             <MarkerX>7034</MarkerX>
             <MarkerY>1256</MarkerY>
             <MarkerZ>22</MarkerZ>
         </Marker>
         <Marker>
             <MarkerX>7208</MarkerX>
             <MarkerY>1163</MarkerY>
             <MarkerZ>22</MarkerZ>
         </Marker>
         <Marker>
             <MarkerX>6854</MarkerX>
             <MarkerY>1201</MarkerY>
             <MarkerZ>22</MarkerZ>
         </Marker>
         <Marker>
             <MarkerX>6738</MarkerX>
             <MarkerY>1151</MarkerY>
             <MarkerZ>22</MarkerZ>
         </Marker>
         <Marker>
             <MarkerX>6737</MarkerX>
             <MarkerY>1087</MarkerY>
             <MarkerZ>22</MarkerZ>
         </Marker>
         <Marker>
             <MarkerX>6490</MarkerX>
             <MarkerY>1913</MarkerY>
             <MarkerZ>25</MarkerZ>
         </Marker>
         <Marker>
             <MarkerX>6546</MarkerX>
             <MarkerY>1871</MarkerY>
             <MarkerZ>25</MarkerZ>
         </Marker>
         <Marker>
             <MarkerX>6464</MarkerX>
             <MarkerY>1355</MarkerY>
             <MarkerZ>25</MarkerZ>
         </Marker>
         <Marker>
             <MarkerX>7382</MarkerX>
             <MarkerY>1653</MarkerY>
             <MarkerZ>25</MarkerZ>
         </Marker>
         <Marker>
             <MarkerX>7428</MarkerX>
             <MarkerY>1479</MarkerY>
             <MarkerZ>25</MarkerZ>
         </Marker>
         <Marker>
             <MarkerX>7738</MarkerX>
             <MarkerY>1683</MarkerY>
             <MarkerZ>25</MarkerZ>
         </Marker>
         <Marker>
             <MarkerX>7128</MarkerX>
             <MarkerY>1177</MarkerY>
             <MarkerZ>25</MarkerZ>
         </Marker>
         <Marker>
             <MarkerX>6613</MarkerX>
             <MarkerY>1879</MarkerY>
             <MarkerZ>28</MarkerZ>
         </Marker>
         <Marker>
             <MarkerX>6499</MarkerX>
             <MarkerY>1720</MarkerY>
             <MarkerZ>28</MarkerZ>
         </Marker>
         <Marker>
             <MarkerX>6970</MarkerX>
             <MarkerY>1816</MarkerY>
             <MarkerZ>28</MarkerZ>
         </Marker>
         <Marker>
             <MarkerX>7237</MarkerX>
             <MarkerY>1954</MarkerY>
             <MarkerZ>28</MarkerZ>
         </Marker>
         <Marker>
             <MarkerX>7585</MarkerX>
             <MarkerY>1957</MarkerY>
             <MarkerZ>28</MarkerZ>
         </Marker>
         <Marker>
             <MarkerX>7777</MarkerX>
             <MarkerY>2074</MarkerY>
             <MarkerZ>28</MarkerZ>
         </Marker>
         <Marker>
             <MarkerX>7666</MarkerX>
             <MarkerY>1891</MarkerY>
             <MarkerZ>28</MarkerZ>
         </Marker>
         <Marker>
             <MarkerX>7891</MarkerX>
             <MarkerY>1768</MarkerY>
             <MarkerZ>28</MarkerZ>
         </Marker>
         <Marker>
             <MarkerX>7759</MarkerX>
             <MarkerY>1645</MarkerY>
             <MarkerZ>28</MarkerZ>
         </Marker>
         <Marker>
             <MarkerX>7684</MarkerX>
             <MarkerY>1393</MarkerY>
             <MarkerZ>28</MarkerZ>
         </Marker>
         <Marker>
             <MarkerX>6913</MarkerX>
             <MarkerY>1483</MarkerY>
             <MarkerZ>28</MarkerZ>
         </Marker>
         <Marker>
             <MarkerX>6763</MarkerX>
             <MarkerY>1465</MarkerY>
             <MarkerZ>28</MarkerZ>
         </Marker>
         <Marker>
             <MarkerX>7483</MarkerX>
             <MarkerY>1373</MarkerY>
             <MarkerZ>28</MarkerZ>
         </Marker>
         <Marker>
             <MarkerX>7276</MarkerX>
             <MarkerY>1847</MarkerY>
             <MarkerZ>31</MarkerZ>
         </Marker>
         <Marker>
             <MarkerX>7816</MarkerX>
             <MarkerY>1807</MarkerY>
             <MarkerZ>31</MarkerZ>
         </Marker>
         <Marker>
             <MarkerX>807</MarkerX>
             <MarkerY>3624</MarkerY>
             <MarkerZ>25</MarkerZ>
         </Marker>
         <Marker>
             <MarkerX>469</MarkerX>
             <MarkerY>3884</MarkerY>
             <MarkerZ>25</MarkerZ>
         </Marker>
         <Marker>
             <MarkerX>621</MarkerX>
             <MarkerY>3108</MarkerY>
             <MarkerZ>25</MarkerZ>
         </Marker>
         <Marker>
             <MarkerX>2321</MarkerX>
             <MarkerY>1692</MarkerY>
             <MarkerZ>1</MarkerZ>
         </Marker>
         <Marker>
             <MarkerX>2414</MarkerX>
             <MarkerY>1989</MarkerY>
             <MarkerZ>1</MarkerZ>
         </Marker>
         <Marker>
             <MarkerX>2801</MarkerX>
             <MarkerY>1917</MarkerY>
             <MarkerZ>1</MarkerZ>
         </Marker>
         <Marker>
             <MarkerX>3038</MarkerX>
             <MarkerY>2457</MarkerY>
             <MarkerZ>1</MarkerZ>
         </Marker>
         <Marker>
             <MarkerX>3317</MarkerX>
             <MarkerY>2562</MarkerY>
             <MarkerZ>1</MarkerZ>
         </Marker>
         <Marker>
             <MarkerX>2405</MarkerX>
             <MarkerY>2868</MarkerY>
             <MarkerZ>1</MarkerZ>
         </Marker>
         <Marker>
             <MarkerX>2597</MarkerX>
             <MarkerY>2616</MarkerY>
             <MarkerZ>1</MarkerZ>
         </Marker>
         <Marker>
             <MarkerX>2921</MarkerX>
             <MarkerY>2679</MarkerY>
             <MarkerZ>1</MarkerZ>
         </Marker>
         <Marker>
             <MarkerX>2855</MarkerX>
             <MarkerY>2880</MarkerY>
             <MarkerZ>1</MarkerZ>
         </Marker>
         <Marker>
             <MarkerX>3749</MarkerX>
             <MarkerY>1782</MarkerY>
             <MarkerZ>1</MarkerZ>
         </Marker>
         <Marker>
             <MarkerX>4007</MarkerX>
             <MarkerY>1974</MarkerY>
             <MarkerZ>1</MarkerZ>
         </Marker>
         <Marker>
             <MarkerX>4310</MarkerX>
             <MarkerY>1914</MarkerY>
             <MarkerZ>1</MarkerZ>
         </Marker>
         <Marker>
             <MarkerX>4250</MarkerX>
             <MarkerY>1962</MarkerY>
             <MarkerZ>1</MarkerZ>
         </Marker>
         <Marker>
             <MarkerX>4193</MarkerX>
             <MarkerY>1986</MarkerY>
             <MarkerZ>1</MarkerZ>
         </Marker>
         <Marker>
             <MarkerX>4259</MarkerX>
             <MarkerY>2001</MarkerY>
             <MarkerZ>1</MarkerZ>
         </Marker>
         <Marker>
             <MarkerX>4190</MarkerX>
             <MarkerY>2190</MarkerY>
             <MarkerZ>1</MarkerZ>
         </Marker>
         <Marker>
             <MarkerX>4391</MarkerX>
             <MarkerY>2160</MarkerY>
             <MarkerZ>1</MarkerZ>
         </Marker>
         <Marker>
             <MarkerX>4457</MarkerX>
             <MarkerY>1842</MarkerY>
             <MarkerZ>1</MarkerZ>
         </Marker>
         <Marker>
             <MarkerX>4556</MarkerX>
             <MarkerY>1632</MarkerY>
             <MarkerZ>1</MarkerZ>
         </Marker>
         <Marker>
             <MarkerX>4607</MarkerX>
             <MarkerY>1467</MarkerY>
             <MarkerZ>1</MarkerZ>
         </Marker>
         <Marker>
             <MarkerX>4583</MarkerX>
             <MarkerY>1329</MarkerY>
             <MarkerZ>1</MarkerZ>
         </Marker>
         <Marker>
             <MarkerX>5749</MarkerX>
             <MarkerY>948</MarkerY>
             <MarkerZ>1</MarkerZ>
         </Marker>
         <Marker>
             <MarkerX>5893</MarkerX>
             <MarkerY>882</MarkerY>
             <MarkerZ>1</MarkerZ>
         </Marker>
         <Marker>
             <MarkerX>5807</MarkerX>
             <MarkerY>1106</MarkerY>
             <MarkerZ>1</MarkerZ>
         </Marker>
         <Marker>
             <MarkerX>5795</MarkerX>
             <MarkerY>1232</MarkerY>
             <MarkerZ>1</MarkerZ>
         </Marker>
         <Marker>
             <MarkerX>5861</MarkerX>
             <MarkerY>1274</MarkerY>
             <MarkerZ>1</MarkerZ>
         </Marker>
         <Marker>
             <MarkerX>5985</MarkerX>
             <MarkerY>1166</MarkerY>
             <MarkerZ>1</MarkerZ>
         </Marker>
         <Marker>
             <MarkerX>5699</MarkerX>
             <MarkerY>1148</MarkerY>
             <MarkerZ>1</MarkerZ>
         </Marker>
         <Marker>
             <MarkerX>5579</MarkerX>
             <MarkerY>1278</MarkerY>
             <MarkerZ>1</MarkerZ>
         </Marker>
         <Marker>
             <MarkerX>5497</MarkerX>
             <MarkerY>1228</MarkerY>
             <MarkerZ>1</MarkerZ>
         </Marker>
         <Marker>
             <MarkerX>5359</MarkerX>
             <MarkerY>1304</MarkerY>
             <MarkerZ>1</MarkerZ>
         </Marker>
         <Marker>
             <MarkerX>5457</MarkerX>
             <MarkerY>1410</MarkerY>
             <MarkerZ>1</MarkerZ>
         </Marker>
         <Marker>
             <MarkerX>5529</MarkerX>
             <MarkerY>1478</MarkerY>
             <MarkerZ>1</MarkerZ>
         </Marker>
         <Marker>
             <MarkerX>5927</MarkerX>
             <MarkerY>1558</MarkerY>
             <MarkerZ>1</MarkerZ>
         </Marker>
         <Marker>
             <MarkerX>5439</MarkerX>
             <MarkerY>1708</MarkerY>
             <MarkerZ>1</MarkerZ>
         </Marker>
         <Marker>
             <MarkerX>5329</MarkerX>
             <MarkerY>1638</MarkerY>
             <MarkerZ>1</MarkerZ>
         </Marker>
         <Marker>
             <MarkerX>5313</MarkerX>
             <MarkerY>1752</MarkerY>
             <MarkerZ>1</MarkerZ>
         </Marker>
         <Marker>
             <MarkerX>5849</MarkerX>
             <MarkerY>1898</MarkerY>
             <MarkerZ>1</MarkerZ>
         </Marker>
         <Marker>
             <MarkerX>5563</MarkerX>
             <MarkerY>1830</MarkerY>
             <MarkerZ>1</MarkerZ>
         </Marker>
         <Marker>
             <MarkerX>5023</MarkerX>
             <MarkerY>1300</MarkerY>
             <MarkerZ>1</MarkerZ>
         </Marker>
         <Marker>
             <MarkerX>4875</MarkerX>
             <MarkerY>1712</MarkerY>
             <MarkerZ>1</MarkerZ>
         </Marker>
         <Marker>
             <MarkerX>4645</MarkerX>
             <MarkerY>1800</MarkerY>
             <MarkerZ>1</MarkerZ>
         </Marker>
         <Marker>
             <MarkerX>5333</MarkerX>
             <MarkerY>1104</MarkerY>
             <MarkerZ>4</MarkerZ>
         </Marker>
         <Marker>
             <MarkerX>5041</MarkerX>
             <MarkerY>932</MarkerY>
             <MarkerZ>4</MarkerZ>
         </Marker>
         <Marker>
             <MarkerX>4733</MarkerX>
             <MarkerY>1426</MarkerY>
             <MarkerZ>4</MarkerZ>
         </Marker>
         <Marker>
             <MarkerX>4675</MarkerX>
             <MarkerY>1702</MarkerY>
             <MarkerZ>4</MarkerZ>
         </Marker>
         <Marker>
             <MarkerX>5691</MarkerX>
             <MarkerY>1646</MarkerY>
             <MarkerZ>4</MarkerZ>
         </Marker>
         <Marker>
             <MarkerX>5907</MarkerX>
             <MarkerY>1944</MarkerY>
             <MarkerZ>4</MarkerZ>
         </Marker>
         <Marker>
             <MarkerX>5163</MarkerX>
             <MarkerY>2050</MarkerY>
             <MarkerZ>4</MarkerZ>
         </Marker>
         <Marker>
             <MarkerX>4517</MarkerX>
             <MarkerY>1720</MarkerY>
             <MarkerZ>7</MarkerZ>
         </Marker>
         <Marker>
             <MarkerX>4379</MarkerX>
             <MarkerY>1742</MarkerY>
             <MarkerZ>7</MarkerZ>
         </Marker>
         <Marker>
             <MarkerX>4289</MarkerX>
             <MarkerY>1376</MarkerY>
             <MarkerZ>7</MarkerZ>
         </Marker>
         <Marker>
             <MarkerX>4081</MarkerX>
             <MarkerY>1316</MarkerY>
             <MarkerZ>7</MarkerZ>
         </Marker>
         <Marker>
             <MarkerX>4507</MarkerX>
             <MarkerY>1008</MarkerY>
             <MarkerZ>7</MarkerZ>
         </Marker>
         <Marker>
             <MarkerX>5447</MarkerX>
             <MarkerY>1306</MarkerY>
             <MarkerZ>7</MarkerZ>
         </Marker>
         <Marker>
             <MarkerX>5591</MarkerX>
             <MarkerY>1396</MarkerY>
             <MarkerZ>7</MarkerZ>
         </Marker>
         <Marker>
             <MarkerX>5437</MarkerX>
             <MarkerY>1488</MarkerY>
             <MarkerZ>7</MarkerZ>
         </Marker>
         <Marker>
             <MarkerX>5673</MarkerX>
             <MarkerY>1438</MarkerY>
             <MarkerZ>7</MarkerZ>
         </Marker>
         <Marker>
             <MarkerX>5955</MarkerX>
             <MarkerY>1002</MarkerY>
             <MarkerZ>7</MarkerZ>
         </Marker>
         <Marker>
             <MarkerX>6125</MarkerX>
             <MarkerY>842</MarkerY>
             <MarkerZ>7</MarkerZ>
         </Marker>
         <Marker>
             <MarkerX>6621</MarkerX>
             <MarkerY>834</MarkerY>
             <MarkerZ>7</MarkerZ>
         </Marker>
         <Marker>
             <MarkerX>6007</MarkerX>
             <MarkerY>606</MarkerY>
             <MarkerZ>7</MarkerZ>
         </Marker>
         <Marker>
             <MarkerX>5689</MarkerX>
             <MarkerY>894</MarkerY>
             <MarkerZ>7</MarkerZ>
         </Marker>
         <Marker>
             <MarkerX>5503</MarkerX>
             <MarkerY>920</MarkerY>
             <MarkerZ>7</MarkerZ>
         </Marker>
         <Marker>
             <MarkerX>5151</MarkerX>
             <MarkerY>792</MarkerY>
             <MarkerZ>7</MarkerZ>
         </Marker>
         <Marker>
             <MarkerX>4687</MarkerX>
             <MarkerY>806</MarkerY>
             <MarkerZ>10</MarkerZ>
         </Marker>
         <Marker>
             <MarkerX>4247</MarkerX>
             <MarkerY>1112</MarkerY>
             <MarkerZ>10</MarkerZ>
         </Marker>
         <Marker>
             <MarkerX>4375</MarkerX>
             <MarkerY>1340</MarkerY>
             <MarkerZ>10</MarkerZ>
         </Marker>
         <Marker>
             <MarkerX>4499</MarkerX>
             <MarkerY>1442</MarkerY>
             <MarkerZ>10</MarkerZ>
         </Marker>
         <Marker>
             <MarkerX>4891</MarkerX>
             <MarkerY>1520</MarkerY>
             <MarkerZ>10</MarkerZ>
         </Marker>
         <Marker>
             <MarkerX>5135</MarkerX>
             <MarkerY>1630</MarkerY>
             <MarkerZ>10</MarkerZ>
         </Marker>
         <Marker>
             <MarkerX>5351</MarkerX>
             <MarkerY>1668</MarkerY>
             <MarkerZ>10</MarkerZ>
         </Marker>
         <Marker>
             <MarkerX>5883</MarkerX>
             <MarkerY>1662</MarkerY>
             <MarkerZ>10</MarkerZ>
         </Marker>
         <Marker>
             <MarkerX>5671</MarkerX>
             <MarkerY>1760</MarkerY>
             <MarkerZ>10</MarkerZ>
         </Marker>
         <Marker>
             <MarkerX>5483</MarkerX>
             <MarkerY>1658</MarkerY>
             <MarkerZ>10</MarkerZ>
         </Marker>
         <Marker>
             <MarkerX>6291</MarkerX>
             <MarkerY>1460</MarkerY>
             <MarkerZ>10</MarkerZ>
         </Marker>
         <Marker>
             <MarkerX>6241</MarkerX>
             <MarkerY>1502</MarkerY>
             <MarkerZ>10</MarkerZ>
         </Marker>
         <Marker>
             <MarkerX>5877</MarkerX>
             <MarkerY>1394</MarkerY>
             <MarkerZ>10</MarkerZ>
         </Marker>
         <Marker>
             <MarkerX>5817</MarkerX>
             <MarkerY>1944</MarkerY>
             <MarkerZ>13</MarkerZ>
         </Marker>
         <Marker>
             <MarkerX>5345</MarkerX>
             <MarkerY>1784</MarkerY>
             <MarkerZ>13</MarkerZ>
         </Marker>
         <Marker>
             <MarkerX>4925</MarkerX>
             <MarkerY>1804</MarkerY>
             <MarkerZ>13</MarkerZ>
         </Marker>
         <Marker>
             <MarkerX>5315</MarkerX>
             <MarkerY>1926</MarkerY>
             <MarkerZ>13</MarkerZ>
         </Marker>
         <Marker>
             <MarkerX>4977</MarkerX>
             <MarkerY>1960</MarkerY>
             <MarkerZ>13</MarkerZ>
         </Marker>
         <Marker>
             <MarkerX>5211</MarkerX>
             <MarkerY>1650</MarkerY>
             <MarkerZ>13</MarkerZ>
         </Marker>
         <Marker>
             <MarkerX>5083</MarkerX>
             <MarkerY>1554</MarkerY>
             <MarkerZ>13</MarkerZ>
         </Marker>
         <Marker>
             <MarkerX>4837</MarkerX>
             <MarkerY>1274</MarkerY>
             <MarkerZ>13</MarkerZ>
         </Marker>
         <Marker>
             <MarkerX>5167</MarkerX>
             <MarkerY>1278</MarkerY>
             <MarkerZ>13</MarkerZ>
         </Marker>
         <Marker>
             <MarkerX>4975</MarkerX>
             <MarkerY>1338</MarkerY>
             <MarkerZ>19</MarkerZ>
         </Marker>
         <Marker>
             <MarkerX>4771</MarkerX>
             <MarkerY>716</MarkerY>
             <MarkerZ>19</MarkerZ>
         </Marker>
         <Marker>
             <MarkerX>4405</MarkerX>
             <MarkerY>1000</MarkerY>
             <MarkerZ>25</MarkerZ>
         </Marker>
         <Marker>
             <MarkerX>4243</MarkerX>
             <MarkerY>666</MarkerY>
             <MarkerZ>28</MarkerZ>
         </Marker>
         <Marker>
             <MarkerX>4081</MarkerX>
             <MarkerY>678</MarkerY>
             <MarkerZ>31</MarkerZ>
         </Marker>
         <Marker>
             <MarkerX>4215</MarkerX>
             <MarkerY>1490</MarkerY>
             <MarkerZ>31</MarkerZ>
         </Marker>
         <Marker>
             <MarkerX>4225</MarkerX>
             <MarkerY>1680</MarkerY>
             <MarkerZ>31</MarkerZ>
         </Marker>
         <Marker>
             <MarkerX>4361</MarkerX>
             <MarkerY>1746</MarkerY>
             <MarkerZ>31</MarkerZ>
         </Marker>
         <Marker>
             <MarkerX>4109</MarkerX>
             <MarkerY>1960</MarkerY>
             <MarkerZ>28</MarkerZ>
         </Marker>
         <Marker>
             <MarkerX>4113</MarkerX>
             <MarkerY>1810</MarkerY>
             <MarkerZ>28</MarkerZ>
         </Marker>
         <Marker>
             <MarkerX>4079</MarkerX>
             <MarkerY>1600</MarkerY>
             <MarkerZ>25</MarkerZ>
         </Marker>
         <Marker>
             <MarkerX>5695</MarkerX>
             <MarkerY>1296</MarkerY>
             <MarkerZ>25</MarkerZ>
         </Marker>
         <Marker>
             <MarkerX>5723</MarkerX>
             <MarkerY>1286</MarkerY>
             <MarkerZ>25</MarkerZ>
         </Marker>
         <Marker>
             <MarkerX>5657</MarkerX>
             <MarkerY>1318</MarkerY>
             <MarkerZ>25</MarkerZ>
         </Marker>
         <Marker>
             <MarkerX>6211</MarkerX>
             <MarkerY>1362</MarkerY>
             <MarkerZ>25</MarkerZ>
         </Marker>
         <Marker>
             <MarkerX>6553</MarkerX>
             <MarkerY>894</MarkerY>
             <MarkerZ>25</MarkerZ>
         </Marker>
         <Marker>
             <MarkerX>6487</MarkerX>
             <MarkerY>852</MarkerY>
             <MarkerZ>25</MarkerZ>
         </Marker>
         <Marker>
             <MarkerX>6663</MarkerX>
             <MarkerY>950</MarkerY>
             <MarkerZ>25</MarkerZ>
         </Marker>
         <Marker>
             <MarkerX>6739</MarkerX>
             <MarkerY>940</MarkerY>
             <MarkerZ>25</MarkerZ>
         </Marker>
         <Marker>
             <MarkerX>6581</MarkerX>
             <MarkerY>978</MarkerY>
             <MarkerZ>25</MarkerZ>
         </Marker>
         <Marker>
             <MarkerX>6341</MarkerX>
             <MarkerY>940</MarkerY>
             <MarkerZ>25</MarkerZ>
         </Marker>
         <Marker>
             <MarkerX>6189</MarkerX>
             <MarkerY>908</MarkerY>
             <MarkerZ>25</MarkerZ>
         </Marker>
         <Marker>
             <MarkerX>5983</MarkerX>
             <MarkerY>670</MarkerY>
             <MarkerZ>25</MarkerZ>
         </Marker>
         <Marker>
             <MarkerX>6027</MarkerX>
             <MarkerY>1612</MarkerY>
             <MarkerZ>25</MarkerZ>
         </Marker>
         <Marker>
             <MarkerX>6247</MarkerX>
             <MarkerY>1678</MarkerY>
             <MarkerZ>25</MarkerZ>
         </Marker>
         <Marker>
             <MarkerX>6455</MarkerX>
             <MarkerY>1646</MarkerY>
             <MarkerZ>25</MarkerZ>
         </Marker>
         <Marker>
             <MarkerX>6587</MarkerX>
             <MarkerY>1580</MarkerY>
             <MarkerZ>25</MarkerZ>
         </Marker>
         <Marker>
             <MarkerX>5813</MarkerX>
             <MarkerY>1796</MarkerY>
             <MarkerZ>25</MarkerZ>
         </Marker>
         <Marker>
             <MarkerX>5861</MarkerX>
             <MarkerY>1738</MarkerY>
             <MarkerZ>25</MarkerZ>
         </Marker>
         <Marker>
             <MarkerX>5467</MarkerX>
             <MarkerY>1754</MarkerY>
             <MarkerZ>25</MarkerZ>
         </Marker>
         <Marker>
             <MarkerX>5543</MarkerX>
             <MarkerY>2030</MarkerY>
             <MarkerZ>25</MarkerZ>
         </Marker>
         <Marker>
             <MarkerX>5377</MarkerX>
             <MarkerY>1602</MarkerY>
             <MarkerZ>25</MarkerZ>
         </Marker>
         <Marker>
             <MarkerX>5301</MarkerX>
             <MarkerY>1482</MarkerY>
             <MarkerZ>25</MarkerZ>
         </Marker>
         <Marker>
             <MarkerX>5359</MarkerX>
             <MarkerY>1490</MarkerY>
             <MarkerZ>25</MarkerZ>
         </Marker>
         <Marker>
             <MarkerX>5203</MarkerX>
             <MarkerY>1474</MarkerY>
             <MarkerZ>25</MarkerZ>
         </Marker>
         <Marker>
             <MarkerX>5145</MarkerX>
             <MarkerY>1536</MarkerY>
             <MarkerZ>25</MarkerZ>
         </Marker>
         <Marker>
             <MarkerX>5501</MarkerX>
             <MarkerY>1492</MarkerY>
             <MarkerZ>31</MarkerZ>
         </Marker>
         <Marker>
             <MarkerX>4757</MarkerX>
             <MarkerY>1204</MarkerY>
             <MarkerZ>31</MarkerZ>
         </Marker>
         <Marker>
             <MarkerX>4211</MarkerX>
             <MarkerY>1880</MarkerY>
             <MarkerZ>31</MarkerZ>
[truncated: 138,009 more chars]
