# Supplementary material for: Tonotopic and non-auditory organization of the mouse dorsal inferior colliculus revealed by two-photon imaging
Source: eLife. 2019 Oct 15;8:e49091. doi: 10.7554/eLife.49091 (PMC6834370; doi:10.7554/eLife.49091)
Supplement: Figure 1—source data 1. [file elife-49091-fig1-data1.zip › CellCounter_SourceData/CellCounter/Fig1-Gad/Gad2Ai96/CellCounter_12156_04_s2c2_stack1.xml]

<?xml version="1.0" encoding="UTF-8"?>
<CellCounter_Marker_File>
 <Image_Properties>
     <Image_Filename>2019-129_12156_04_s2c2_Confocal_40X_stack1_Area6.lsm</Image_Filename>
 </Image_Properties>
 <Marker_Data>
     <Current_Type>5</Current_Type>
     <Marker_Type> <!-- Type 1: GCaMP6s+ GAD67- -->
         <Type>1</Type> <!-- Type 1: GCaMP6s+ GAD67- -->
     </Marker_Type>
     <Marker_Type> <!-- Type 2: GCaMP6s+ GAD67+ (dim) -->
         <Type>2</Type> <!-- Type 2: GCaMP6s+ GAD67+ (dim) -->
     </Marker_Type>
     <Marker_Type> <!-- Type 3: GCaMP6s+ GAD67++ -->
         <Type>3</Type> <!-- Type 3: GCaMP6s+ GAD67++ -->
         <Marker>
             <MarkerX>722</MarkerX>
             <MarkerY>1142</MarkerY>
             <MarkerZ>46</MarkerZ>
         </Marker>
         <Marker>
             <MarkerX>372</MarkerX>
             <MarkerY>824</MarkerY>
             <MarkerZ>82</MarkerZ>
         </Marker>
         <Marker>
             <MarkerX>1068</MarkerX>
             <MarkerY>736</MarkerY>
             <MarkerZ>88</MarkerZ>
         </Marker>
         <Marker>
             <MarkerX>1574</MarkerX>
             <MarkerY>520</MarkerY>
             <MarkerZ>121</MarkerZ>
         </Marker>
         <Marker>
             <MarkerX>1134</MarkerX>
             <MarkerY>872</MarkerY>
             <MarkerZ>121</MarkerZ>
         </Marker>
         <Marker>
             <MarkerX>1124</MarkerX>
             <MarkerY>1262</MarkerY>
             <MarkerZ>133</MarkerZ>
         </Marker>
     </Marker_Type>
     <Marker_Type> <!-- Type 4: GCaMP6s- GAD67++ -->
         <Type>4</Type> <!-- Type 4: GCaMP6s- GAD67++ -->
         <Marker>
             <MarkerX>1262</MarkerX>
             <MarkerY>1274</MarkerY>
             <MarkerZ>61</MarkerZ>
         </Marker>
         <Marker>
             <MarkerX>808</MarkerX>
             <MarkerY>1092</MarkerY>
             <MarkerZ>61</MarkerZ>
         </Marker>
         <Marker>
             <MarkerX>1262</MarkerX>
             <MarkerY>502</MarkerY>
             <MarkerZ>61</MarkerZ>
         </Marker>
         <Marker>
             <MarkerX>1378</MarkerX>
             <MarkerY>1508</MarkerY>
             <MarkerZ>49</MarkerZ>
         </Marker>
     </Marker_Type>
     <Marker_Type> <!-- Type 5: GCaMP6s- NeuN+ -->
         <Type>5</Type> <!-- Type 5: GCaMP6s- NeuN+ -->
     </Marker_Type>
     <Marker_Type> <!-- Type 6: GCaMP6s- CR+ -->
         <Type>6</Type> <!-- Type 6: GCaMP6s- CR+ -->
         <Marker>
             <MarkerX>516</MarkerX>
             <MarkerY>1558</MarkerY>
             <MarkerZ>46</MarkerZ>
         </Marker>
         <Marker>
             <MarkerX>692</MarkerX>
             <MarkerY>1266</MarkerY>
             <MarkerZ>46</MarkerZ>
         </Marker>
         <Marker>
             <MarkerX>1232</MarkerX>
             <MarkerY>1462</MarkerY>
             <MarkerZ>67</MarkerZ>
         </Marker>
         <Marker>
             <MarkerX>1022</MarkerX>
             <MarkerY>1578</MarkerY>
             <MarkerZ>82</MarkerZ>
         </Marker>
         <Marker>
             <MarkerX>1132</MarkerX>
             <MarkerY>1358</MarkerY>
             <MarkerZ>94</MarkerZ>
         </Marker>
         <Marker>
             <MarkerX>1286</MarkerX>
             <MarkerY>630</MarkerY>
             <MarkerZ>88</MarkerZ>
         </Marker>
         <Marker>
             <MarkerX>706</MarkerX>
             <MarkerY>540</MarkerY>
             <MarkerZ>100</MarkerZ>
         </Marker>
         <Marker>
             <MarkerX>776</MarkerX>
             <MarkerY>608</MarkerY>
             <MarkerZ>121</MarkerZ>
         </Marker>
         <Marker>
             <MarkerX>514</MarkerX>
             <MarkerY>494</MarkerY>
             <MarkerZ>130</MarkerZ>
         </Marker>
         <Marker>
             <MarkerX>1270</MarkerX>
             <MarkerY>636</MarkerY>
             <MarkerZ>133</MarkerZ>
         </Marker>
         <Marker>
             <MarkerX>904</MarkerX>
             <MarkerY>46</MarkerY>
             <MarkerZ>136</MarkerZ>
         </Marker>
         <Marker>
             <MarkerX>1064</MarkerX>
             <MarkerY>130</MarkerY>
             <MarkerZ>109</MarkerZ>
         </Marker>
         <Marker>
             <MarkerX>800</MarkerX>
             <MarkerY>20</MarkerY>
             <MarkerZ>106</MarkerZ>
         </Marker>
         <Marker>
             <MarkerX>1700</MarkerX>
             <MarkerY>1656</MarkerY>
             <MarkerZ>127</MarkerZ>
         </Marker>
     </Marker_Type>
     <Marker_Type>
         <Type>7</Type>
     </Marker_Type>
     <Marker_Type>
         <Type>8</Type>
     </Marker_Type>
 </Marker_Data>
</CellCounter_Marker_File>
