# Supplementary material for: Tonotopic and non-auditory organization of the mouse dorsal inferior colliculus revealed by two-photon imaging
Source: eLife. 2019 Oct 15;8:e49091. doi: 10.7554/eLife.49091 (PMC6834370; doi:10.7554/eLife.49091)
Supplement: Figure 1—source data 1. [file elife-49091-fig1-data1.zip › CellCounter_SourceData/CellCounter/Fig1-Gad/Gad2Ai96/CellCounter_12156_04_s2c2_stack2.xml]

<?xml version="1.0" encoding="UTF-8"?>
<CellCounter_Marker_File>
 <Image_Properties>
     <Image_Filename>2019-129_12156_04_s2c2_Confocal_40X_stack2_Module.lsm</Image_Filename>
 </Image_Properties>
 <Marker_Data>
     <Current_Type>5</Current_Type>
     <Marker_Type> <!-- Type 1: GCaMP6s+ GAD67- -->
         <Type>1</Type> <!-- Type 1: GCaMP6s+ GAD67- -->
     </Marker_Type>
     <Marker_Type> <!-- Type 2: GCaMP6s+ GAD67+ (dim) -->
         <Type>2</Type> <!-- Type 2: GCaMP6s+ GAD67+ (dim) -->
     </Marker_Type>
     <Marker_Type> <!-- Type 3: GCaMP6s+ GAD67++ -->
         <Type>3</Type> <!-- Type 3: GCaMP6s+ GAD67++ -->
         <Marker>
             <MarkerX>1188</MarkerX>
             <MarkerY>776</MarkerY>
             <MarkerZ>28</MarkerZ>
         </Marker>
         <Marker>
             <MarkerX>470</MarkerX>
             <MarkerY>1100</MarkerY>
             <MarkerZ>40</MarkerZ>
         </Marker>
         <Marker>
             <MarkerX>1324</MarkerX>
             <MarkerY>984</MarkerY>
             <MarkerZ>67</MarkerZ>
         </Marker>
         <Marker>
             <MarkerX>328</MarkerX>
             <MarkerY>878</MarkerY>
             <MarkerZ>67</MarkerZ>
         </Marker>
         <Marker>
             <MarkerX>1112</MarkerX>
             <MarkerY>680</MarkerY>
             <MarkerZ>109</MarkerZ>
         </Marker>
         <Marker>
             <MarkerX>50</MarkerX>
             <MarkerY>1592</MarkerY>
             <MarkerZ>118</MarkerZ>
         </Marker>
     </Marker_Type>
     <Marker_Type> <!-- Type 4: GCaMP6s- GAD67++ -->
         <Type>4</Type> <!-- Type 4: GCaMP6s- GAD67++ -->
         <Marker>
             <MarkerX>1536</MarkerX>
             <MarkerY>704</MarkerY>
             <MarkerZ>109</MarkerZ>
         </Marker>
         <Marker>
             <MarkerX>912</MarkerX>
             <MarkerY>1270</MarkerY>
             <MarkerZ>106</MarkerZ>
         </Marker>
         <Marker>
             <MarkerX>914</MarkerX>
             <MarkerY>690</MarkerY>
             <MarkerZ>100</MarkerZ>
         </Marker>
         <Marker>
             <MarkerX>130</MarkerX>
             <MarkerY>328</MarkerY>
             <MarkerZ>94</MarkerZ>
         </Marker>
         <Marker>
             <MarkerX>968</MarkerX>
             <MarkerY>810</MarkerY>
             <MarkerZ>88</MarkerZ>
         </Marker>
         <Marker>
             <MarkerX>1254</MarkerX>
             <MarkerY>684</MarkerY>
             <MarkerZ>73</MarkerZ>
         </Marker>
         <Marker>
             <MarkerX>590</MarkerX>
             <MarkerY>964</MarkerY>
             <MarkerZ>46</MarkerZ>
         </Marker>
         <Marker>
             <MarkerX>750</MarkerX>
             <MarkerY>562</MarkerY>
             <MarkerZ>37</MarkerZ>
         </Marker>
         <Marker>
             <MarkerX>646</MarkerX>
             <MarkerY>1320</MarkerY>
             <MarkerZ>28</MarkerZ>
         </Marker>
     </Marker_Type>
     <Marker_Type> <!-- Type 5: GCaMP6s- NeuN+ -->
         <Type>5</Type> <!-- Type 5: GCaMP6s- NeuN+ -->
     </Marker_Type>
     <Marker_Type> <!-- Type 6: GCaMP6s- CR+ -->
         <Type>6</Type>
         <Marker>
             <MarkerX>932</MarkerX>
             <MarkerY>1458</MarkerY>
             <MarkerZ>82</MarkerZ>
         </Marker>
         <Marker>
             <MarkerX>1398</MarkerX>
             <MarkerY>1160</MarkerY>
             <MarkerZ>70</MarkerZ>
         </Marker>
         <Marker>
             <MarkerX>102</MarkerX>
             <MarkerY>1642</MarkerY>
             <MarkerZ>70</MarkerZ>
         </Marker>
         <Marker>
             <MarkerX>436</MarkerX>
             <MarkerY>1316</MarkerY>
             <MarkerZ>67</MarkerZ>
         </Marker>
         <Marker>
             <MarkerX>1682</MarkerX>
             <MarkerY>972</MarkerY>
             <MarkerZ>124</MarkerZ>
         </Marker>
         <Marker>
             <MarkerX>1388</MarkerX>
             <MarkerY>1364</MarkerY>
             <MarkerZ>124</MarkerZ>
         </Marker>
         <Marker>
             <MarkerX>336</MarkerX>
             <MarkerY>1514</MarkerY>
             <MarkerZ>124</MarkerZ>
         </Marker>
         <Marker>
             <MarkerX>564</MarkerX>
             <MarkerY>1474</MarkerY>
             <MarkerZ>112</MarkerZ>
         </Marker>
         <Marker>
             <MarkerX>580</MarkerX>
             <MarkerY>1180</MarkerY>
             <MarkerZ>112</MarkerZ>
         </Marker>
         <Marker>
             <MarkerX>698</MarkerX>
             <MarkerY>1688</MarkerY>
             <MarkerZ>46</MarkerZ>
         </Marker>
         <Marker>
             <MarkerX>798</MarkerX>
             <MarkerY>1424</MarkerY>
             <MarkerZ>28</MarkerZ>
         </Marker>
         <Marker>
             <MarkerX>1278</MarkerX>
             <MarkerY>492</MarkerY>
             <MarkerZ>31</MarkerZ>
         </Marker>
         <Marker>
             <MarkerX>846</MarkerX>
             <MarkerY>16</MarkerY>
             <MarkerZ>13</MarkerZ>
         </Marker>
         <Marker>
             <MarkerX>10</MarkerX>
             <MarkerY>1508</MarkerY>
             <MarkerZ>70</MarkerZ>
         </Marker>
     </Marker_Type>
     <Marker_Type>
         <Type>7</Type>
     </Marker_Type>
     <Marker_Type>
         <Type>8</Type>
     </Marker_Type>
 </Marker_Data>
</CellCounter_Marker_File>
