# Supplementary material for: Tonotopic and non-auditory organization of the mouse dorsal inferior colliculus revealed by two-photon imaging
Source: eLife. 2019 Oct 15;8:e49091. doi: 10.7554/eLife.49091 (PMC6834370; doi:10.7554/eLife.49091)
Supplement: Figure 1—source data 1. [file elife-49091-fig1-data1.zip › CellCounter_SourceData/CellCounter/Fig1-Gad/Gad2Ai96/CellCounter_12156_04_s2c2_stack3.xml]

<?xml version="1.0" encoding="UTF-8"?>
<CellCounter_Marker_File>
 <Image_Properties>
     <Image_Filename>2019-129_12156_04_s2c2_Confocal_40X_stack3_MidStrip.lsm</Image_Filename>
 </Image_Properties>
 <Marker_Data>
     <Current_Type>5</Current_Type>
     <Marker_Type> <!-- Type 1: GCaMP6s+ GAD67- -->
         <Type>1</Type> <!-- Type 1: GCaMP6s+ GAD67- -->
     </Marker_Type>
     <Marker_Type> <!-- Type 2: GCaMP6s+ GAD67+ (dim) -->
         <Type>2</Type> <!-- Type 2: GCaMP6s+ GAD67+ (dim) -->
         <Marker>
             <MarkerX>1344</MarkerX>
             <MarkerY>1418</MarkerY>
             <MarkerZ>100</MarkerZ>
         </Marker>
     </Marker_Type>
     <Marker_Type> <!-- Type 3: GCaMP6s+ GAD67++ -->
         <Type>3</Type> <!-- Type 3: GCaMP6s+ GAD67++ -->
         <Marker>
             <MarkerX>848</MarkerX>
             <MarkerY>770</MarkerY>
             <MarkerZ>100</MarkerZ>
         </Marker>
         <Marker>
             <MarkerX>132</MarkerX>
             <MarkerY>964</MarkerY>
             <MarkerZ>133</MarkerZ>
         </Marker>
     </Marker_Type>
     <Marker_Type> <!-- Type 4: GCaMP6s- GAD67++ -->
         <Type>4</Type> <!-- Type 4: GCaMP6s- GAD67++ -->
         <Marker>
             <MarkerX>1282</MarkerX>
             <MarkerY>696</MarkerY>
             <MarkerZ>4</MarkerZ>
         </Marker>
         <Marker>
             <MarkerX>1396</MarkerX>
             <MarkerY>1404</MarkerY>
             <MarkerZ>4</MarkerZ>
         </Marker>
         <Marker>
             <MarkerX>1242</MarkerX>
             <MarkerY>1192</MarkerY>
             <MarkerZ>88</MarkerZ>
         </Marker>
         <Marker>
             <MarkerX>548</MarkerX>
             <MarkerY>700</MarkerY>
             <MarkerZ>97</MarkerZ>
         </Marker>
     </Marker_Type>
     <Marker_Type> <!-- Type 5: GCaMP6s- NeuN+ -->
         <Type>5</Type><!-- Type 5: GCaMP6s- NeuN+ -->
     </Marker_Type>
     <Marker_Type> <!-- Type 6: GCaMP6s- CR+ -->
         <Type>6</Type> <!-- Type 6: GCaMP6s- CR+ -->
         <Marker>
             <MarkerX>152</MarkerX>
             <MarkerY>628</MarkerY>
             <MarkerZ>55</MarkerZ>
         </Marker>
         <Marker>
             <MarkerX>1150</MarkerX>
             <MarkerY>268</MarkerY>
             <MarkerZ>49</MarkerZ>
         </Marker>
         <Marker>
             <MarkerX>1408</MarkerX>
             <MarkerY>428</MarkerY>
             <MarkerZ>58</MarkerZ>
         </Marker>
         <Marker>
             <MarkerX>1600</MarkerX>
             <MarkerY>1306</MarkerY>
             <MarkerZ>76</MarkerZ>
         </Marker>
         <Marker>
             <MarkerX>98</MarkerX>
             <MarkerY>1314</MarkerY>
             <MarkerZ>85</MarkerZ>
         </Marker>
         <Marker>
             <MarkerX>546</MarkerX>
             <MarkerY>288</MarkerY>
             <MarkerZ>73</MarkerZ>
         </Marker>
         <Marker>
             <MarkerX>1078</MarkerX>
             <MarkerY>582</MarkerY>
             <MarkerZ>97</MarkerZ>
         </Marker>
         <Marker>
             <MarkerX>338</MarkerX>
             <MarkerY>1132</MarkerY>
             <MarkerZ>106</MarkerZ>
         </Marker>
         <Marker>
             <MarkerX>374</MarkerX>
             <MarkerY>1360</MarkerY>
             <MarkerZ>115</MarkerZ>
         </Marker>
         <Marker>
             <MarkerX>674</MarkerX>
             <MarkerY>486</MarkerY>
             <MarkerZ>124</MarkerZ>
         </Marker>
         <Marker>
             <MarkerX>292</MarkerX>
             <MarkerY>1360</MarkerY>
             <MarkerZ>70</MarkerZ>
         </Marker>
         <Marker>
             <MarkerX>434</MarkerX>
             <MarkerY>1208</MarkerY>
             <MarkerZ>46</MarkerZ>
         </Marker>
         <Marker>
             <MarkerX>304</MarkerX>
             <MarkerY>1620</MarkerY>
             <MarkerZ>58</MarkerZ>
         </Marker>
         <Marker>
             <MarkerX>1474</MarkerX>
             <MarkerY>68</MarkerY>
             <MarkerZ>121</MarkerZ>
         </Marker>
     </Marker_Type>
     <Marker_Type>
         <Type>7</Type>
     </Marker_Type>
     <Marker_Type>
         <Type>8</Type>
     </Marker_Type>
 </Marker_Data>
</CellCounter_Marker_File>
