# Supplementary material for: Tonotopic and non-auditory organization of the mouse dorsal inferior colliculus revealed by two-photon imaging
Source: eLife. 2019 Oct 15;8:e49091. doi: 10.7554/eLife.49091 (PMC6834370; doi:10.7554/eLife.49091)
Supplement: Figure 1—source data 1. [file elife-49091-fig1-data1.zip › CellCounter_SourceData/CellCounter/Fig1-Gad/Gad2Ai96/CellCounter_12156_04_s2c2_stack7.xml]

<?xml version="1.0" encoding="UTF-8"?>
<CellCounter_Marker_File>
 <Image_Properties>
     <Image_Filename>2019-129_12156_04_s2c2_Confocal_40X_stack7_ACU_Stitch.lsm</Image_Filename>
 </Image_Properties>
 <Marker_Data>
     <Current_Type>5</Current_Type>
     <Marker_Type> <!-- Type 1: GCaMP6s+ GAD67- -->
         <Type>1</Type> <!-- Type 1: GCaMP6s+ GAD67- -->
     </Marker_Type>
     <Marker_Type> <!-- Type 2: GCaMP6s+ GAD67+ (dim) -->
         <Type>2</Type> <!-- Type 2: GCaMP6s+ GAD67+ (dim) -->
         <Marker>
             <MarkerX>3196</MarkerX>
             <MarkerY>407</MarkerY>
             <MarkerZ>82</MarkerZ>
         </Marker>
         <Marker>
             <MarkerX>3277</MarkerX>
             <MarkerY>1672</MarkerY>
             <MarkerZ>82</MarkerZ>
         </Marker>
         <Marker>
             <MarkerX>2560</MarkerX>
             <MarkerY>852</MarkerY>
             <MarkerZ>43</MarkerZ>
         </Marker>
         <Marker>
             <MarkerX>2257</MarkerX>
             <MarkerY>222</MarkerY>
             <MarkerZ>82</MarkerZ>
         </Marker>
     </Marker_Type>
     <Marker_Type> <!-- Type 3: GCaMP6s+ GAD67++ -->
         <Type>3</Type> <!-- Type 3: GCaMP6s+ GAD67++ -->
         <Marker>
             <MarkerX>1707</MarkerX>
             <MarkerY>687</MarkerY>
             <MarkerZ>103</MarkerZ>
         </Marker>
         <Marker>
             <MarkerX>516</MarkerX>
             <MarkerY>448</MarkerY>
             <MarkerZ>103</MarkerZ>
         </Marker>
         <Marker>
             <MarkerX>3242</MarkerX>
             <MarkerY>1840</MarkerY>
             <MarkerZ>82</MarkerZ>
         </Marker>
         <Marker>
             <MarkerX>2116</MarkerX>
             <MarkerY>859</MarkerY>
             <MarkerZ>67</MarkerZ>
         </Marker>
     </Marker_Type>
     <Marker_Type> <!-- Type 4: GCaMP6s- GAD67++ -->
         <Type>4</Type> <!-- Type 4: GCaMP6s- GAD67++ -->
         <Marker>
             <MarkerX>2509</MarkerX>
             <MarkerY>1672</MarkerY>
             <MarkerZ>82</MarkerZ>
         </Marker>
         <Marker>
             <MarkerX>2829</MarkerX>
             <MarkerY>1788</MarkerY>
             <MarkerZ>112</MarkerZ>
         </Marker>
         <Marker>
             <MarkerX>2172</MarkerX>
             <MarkerY>1437</MarkerY>
             <MarkerZ>130</MarkerZ>
         </Marker>
         <Marker>
             <MarkerX>2481</MarkerX>
             <MarkerY>570</MarkerY>
             <MarkerZ>91</MarkerZ>
         </Marker>
     </Marker_Type>
     <Marker_Type> <!-- Type 5: GCaMP6s- NeuN+ -->
         <Type>5</Type> <!-- Type 5: GCaMP6s- NeuN+ -->
     </Marker_Type>
     <Marker_Type> <!-- Type 6: GCaMP6s- CR+ -->
         <Type>6</Type> <!-- Type 6: GCaMP6s- CR+ -->
         <Marker>
             <MarkerX>2622</MarkerX>
             <MarkerY>720</MarkerY>
             <MarkerZ>91</MarkerZ>
         </Marker>
         <Marker>
             <MarkerX>3804</MarkerX>
             <MarkerY>354</MarkerY>
             <MarkerZ>91</MarkerZ>
         </Marker>
         <Marker>
             <MarkerX>2481</MarkerX>
             <MarkerY>1536</MarkerY>
             <MarkerZ>88</MarkerZ>
         </Marker>
         <Marker>
             <MarkerX>2754</MarkerX>
             <MarkerY>1839</MarkerY>
             <MarkerZ>91</MarkerZ>
         </Marker>
         <Marker>
             <MarkerX>2559</MarkerX>
             <MarkerY>1014</MarkerY>
             <MarkerZ>76</MarkerZ>
         </Marker>
         <Marker>
             <MarkerX>2808</MarkerX>
             <MarkerY>687</MarkerY>
             <MarkerZ>79</MarkerZ>
         </Marker>
         <Marker>
             <MarkerX>2865</MarkerX>
             <MarkerY>1935</MarkerY>
             <MarkerZ>73</MarkerZ>
         </Marker>
         <Marker>
             <MarkerX>2166</MarkerX>
             <MarkerY>1761</MarkerY>
             <MarkerZ>61</MarkerZ>
         </Marker>
         <Marker>
             <MarkerX>3087</MarkerX>
             <MarkerY>828</MarkerY>
             <MarkerZ>109</MarkerZ>
         </Marker>
         <Marker>
             <MarkerX>3507</MarkerX>
             <MarkerY>1209</MarkerY>
             <MarkerZ>112</MarkerZ>
         </Marker>
         <Marker>
             <MarkerX>1893</MarkerX>
             <MarkerY>1725</MarkerY>
             <MarkerZ>109</MarkerZ>
         </Marker>
         <Marker>
             <MarkerX>3507</MarkerX>
             <MarkerY>987</MarkerY>
             <MarkerZ>121</MarkerZ>
         </Marker>
         <Marker>
             <MarkerX>2589</MarkerX>
             <MarkerY>1470</MarkerY>
             <MarkerZ>37</MarkerZ>
         </Marker>
         <Marker>
             <MarkerX>3576</MarkerX>
             <MarkerY>1962</MarkerY>
             <MarkerZ>37</MarkerZ>
         </Marker>
         <Marker>
             <MarkerX>3810</MarkerX>
             <MarkerY>1833</MarkerY>
             <MarkerZ>37</MarkerZ>
         </Marker>
         <Marker>
             <MarkerX>3702</MarkerX>
             <MarkerY>1869</MarkerY>
             <MarkerZ>25</MarkerZ>
         </Marker>
         <Marker>
             <MarkerX>3156</MarkerX>
             <MarkerY>1578</MarkerY>
             <MarkerZ>49</MarkerZ>
         </Marker>
         <Marker>
             <MarkerX>1383</MarkerX>
             <MarkerY>918</MarkerY>
             <MarkerZ>97</MarkerZ>
         </Marker>
         <Marker>
             <MarkerX>2058</MarkerX>
             <MarkerY>825</MarkerY>
             <MarkerZ>112</MarkerZ>
         </Marker>
         <Marker>
             <MarkerX>2019</MarkerX>
             <MarkerY>1485</MarkerY>
             <MarkerZ>16</MarkerZ>
         </Marker>
         <Marker>
             <MarkerX>2175</MarkerX>
             <MarkerY>1965</MarkerY>
             <MarkerZ>16</MarkerZ>
         </Marker>
         <Marker>
             <MarkerX>2658</MarkerX>
             <MarkerY>1869</MarkerY>
             <MarkerZ>16</MarkerZ>
         </Marker>
         <Marker>
             <MarkerX>2640</MarkerX>
             <MarkerY>1533</MarkerY>
             <MarkerZ>118</MarkerZ>
         </Marker>
         <Marker>
             <MarkerX>3594</MarkerX>
             <MarkerY>1620</MarkerY>
             <MarkerZ>118</MarkerZ>
         </Marker>
     </Marker_Type>
     <Marker_Type>
         <Type>7</Type>
     </Marker_Type>
     <Marker_Type>
         <Type>8</Type>
     </Marker_Type>
 </Marker_Data>
</CellCounter_Marker_File>
