# Supplementary material for: Tonotopic and non-auditory organization of the mouse dorsal inferior colliculus revealed by two-photon imaging
Source: eLife. 2019 Oct 15;8:e49091. doi: 10.7554/eLife.49091 (PMC6834370; doi:10.7554/eLife.49091)
Supplement: Figure 1—source data 1. [file elife-49091-fig1-data1.zip › CellCounter_SourceData/CellCounter/Fig1-Gad/Gad2Ai96/CellCounter_12156_04_s4c6_stack4.xml]

<?xml version="1.0" encoding="UTF-8"?>
<CellCounter_Marker_File>
 <Image_Properties>
     <Image_Filename>2019-129_12156_04_s4c6_Confocal_40X_stack4_Module.lsm</Image_Filename>
 </Image_Properties>
 <Marker_Data>
     <Current_Type>5</Current_Type>
     <Marker_Type> <!-- Type 1: GCaMP6s+ GAD67- -->
         <Type>1</Type> <!-- Type 1: GCaMP6s+ GAD67- -->
     </Marker_Type>
     <Marker_Type> <!-- Type 2: GCaMP6s+ GAD67+ (dim) -->
         <Type>2</Type> <!-- Type 2: GCaMP6s+ GAD67+ (dim) -->
         <Marker>
             <MarkerX>1216</MarkerX>
             <MarkerY>1000</MarkerY>
             <MarkerZ>82</MarkerZ>
         </Marker>
         <Marker>
             <MarkerX>920</MarkerX>
             <MarkerY>1338</MarkerY>
             <MarkerZ>82</MarkerZ>
         </Marker>
         <Marker>
             <MarkerX>494</MarkerX>
             <MarkerY>1686</MarkerY>
             <MarkerZ>133</MarkerZ>
         </Marker>
         <Marker>
             <MarkerX>1476</MarkerX>
             <MarkerY>294</MarkerY>
             <MarkerZ>154</MarkerZ>
         </Marker>
     </Marker_Type>
     <Marker_Type> <!-- Type 3: GCaMP6s+ GAD67++ -->
         <Type>3</Type> <!-- Type 3: GCaMP6s+ GAD67++ -->
         <Marker>
             <MarkerX>948</MarkerX>
             <MarkerY>414</MarkerY>
             <MarkerZ>16</MarkerZ>
         </Marker>
         <Marker>
             <MarkerX>900</MarkerX>
             <MarkerY>288</MarkerY>
             <MarkerZ>16</MarkerZ>
         </Marker>
         <Marker>
             <MarkerX>1236</MarkerX>
             <MarkerY>1696</MarkerY>
             <MarkerZ>16</MarkerZ>
         </Marker>
         <Marker>
             <MarkerX>1290</MarkerX>
             <MarkerY>1352</MarkerY>
             <MarkerZ>13</MarkerZ>
         </Marker>
         <Marker>
             <MarkerX>932</MarkerX>
             <MarkerY>668</MarkerY>
             <MarkerZ>64</MarkerZ>
         </Marker>
         <Marker>
             <MarkerX>228</MarkerX>
             <MarkerY>316</MarkerY>
             <MarkerZ>82</MarkerZ>
         </Marker>
         <Marker>
             <MarkerX>1024</MarkerX>
             <MarkerY>1530</MarkerY>
             <MarkerZ>133</MarkerZ>
         </Marker>
     </Marker_Type>
     <Marker_Type> <!-- Type 4: GCaMP6s- GAD67++ -->
         <Type>4</Type> <!-- Type 4: GCaMP6s- GAD67++ -->
         <Marker>
             <MarkerX>1100</MarkerX>
             <MarkerY>908</MarkerY>
             <MarkerZ>25</MarkerZ>
         </Marker>
         <Marker>
             <MarkerX>644</MarkerX>
             <MarkerY>548</MarkerY>
             <MarkerZ>43</MarkerZ>
         </Marker>
         <Marker>
             <MarkerX>964</MarkerX>
             <MarkerY>996</MarkerY>
             <MarkerZ>52</MarkerZ>
         </Marker>
         <Marker>
             <MarkerX>946</MarkerX>
             <MarkerY>1158</MarkerY>
             <MarkerZ>100</MarkerZ>
         </Marker>
         <Marker>
             <MarkerX>456</MarkerX>
             <MarkerY>1168</MarkerY>
             <MarkerZ>106</MarkerZ>
         </Marker>
         <Marker>
             <MarkerX>1050</MarkerX>
             <MarkerY>1184</MarkerY>
             <MarkerZ>118</MarkerZ>
         </Marker>
         <Marker>
             <MarkerX>1256</MarkerX>
             <MarkerY>1266</MarkerY>
             <MarkerZ>130</MarkerZ>
         </Marker>
         <Marker>
             <MarkerX>810</MarkerX>
             <MarkerY>1476</MarkerY>
             <MarkerZ>148</MarkerZ>
         </Marker>
         <Marker>
             <MarkerX>790</MarkerX>
             <MarkerY>1622</MarkerY>
             <MarkerZ>91</MarkerZ>
         </Marker>
         <Marker>
             <MarkerX>600</MarkerX>
             <MarkerY>760</MarkerY>
             <MarkerZ>148</MarkerZ>
         </Marker>
     </Marker_Type>
     <Marker_Type> <!-- Type 5: GCaMP6s- NeuN+ -->
         <Type>5</Type> <!-- Type 5: GCaMP6s- NeuN+ -->
     </Marker_Type>
     <Marker_Type> <!-- Type 6: GCaMP6s- CR+ -->
         <Type>6</Type> <!-- Type 6: GCaMP6s- CR+ -->
         <Marker>
             <MarkerX>1372</MarkerX>
             <MarkerY>118</MarkerY>
             <MarkerZ>88</MarkerZ>
         </Marker>
         <Marker>
             <MarkerX>1674</MarkerX>
             <MarkerY>496</MarkerY>
             <MarkerZ>76</MarkerZ>
         </Marker>
         <Marker>
             <MarkerX>1238</MarkerX>
             <MarkerY>358</MarkerY>
             <MarkerZ>16</MarkerZ>
         </Marker>
         <Marker>
             <MarkerX>916</MarkerX>
             <MarkerY>1034</MarkerY>
             <MarkerZ>16</MarkerZ>
         </Marker>
         <Marker>
             <MarkerX>226</MarkerX>
             <MarkerY>1278</MarkerY>
             <MarkerZ>109</MarkerZ>
         </Marker>
         <Marker>
             <MarkerX>12</MarkerX>
             <MarkerY>146</MarkerY>
             <MarkerZ>109</MarkerZ>
         </Marker>
         <Marker>
             <MarkerX>1556</MarkerX>
             <MarkerY>602</MarkerY>
             <MarkerZ>151</MarkerZ>
         </Marker>
         <Marker>
             <MarkerX>364</MarkerX>
             <MarkerY>432</MarkerY>
             <MarkerZ>25</MarkerZ>
         </Marker>
     </Marker_Type>
     <Marker_Type>
         <Type>7</Type>
     </Marker_Type>
     <Marker_Type>
         <Type>8</Type>
     </Marker_Type>
 </Marker_Data>
</CellCounter_Marker_File>
