# Supplementary material for: Tonotopic and non-auditory organization of the mouse dorsal inferior colliculus revealed by two-photon imaging
Source: eLife. 2019 Oct 15;8:e49091. doi: 10.7554/eLife.49091 (PMC6834370; doi:10.7554/eLife.49091)
Supplement: Figure 1—source data 1. [file elife-49091-fig1-data1.zip › CellCounter_SourceData/CellCounter/Fig1-Gad/Gad2Ai96/CellCounter_12156_04_s4c6_stack6.xml]

<?xml version="1.0" encoding="UTF-8"?>
<CellCounter_Marker_File>
 <Image_Properties>
     <Image_Filename>2019-129_12156_04_s4c6_Confocal_40X_stack6_CNIC.lsm</Image_Filename>
 </Image_Properties>
 <Marker_Data>
     <Current_Type>5</Current_Type>
     <Marker_Type> <!-- Type 1: GCaMP6s+ GAD67- -->
         <Type>1</Type> <!-- Type 1: GCaMP6s+ GAD67- -->
     </Marker_Type>
     <Marker_Type> <!-- Type 2: GCaMP6s+ GAD67+ (dim) -->
         <Type>2</Type> <!-- Type 2: GCaMP6s+ GAD67+ (dim) -->
         <Marker>
             <MarkerX>698</MarkerX>
             <MarkerY>746</MarkerY>
             <MarkerZ>29</MarkerZ>
         </Marker>
     </Marker_Type>
     <Marker_Type> <!-- Type 3: GCaMP6s+ GAD67++ -->
         <Type>3</Type> <!-- Type 3: GCaMP6s+ GAD67++ -->
         <Marker>
             <MarkerX>1528</MarkerX>
             <MarkerY>456</MarkerY>
             <MarkerZ>11</MarkerZ>
         </Marker>
         <Marker>
             <MarkerX>806</MarkerX>
             <MarkerY>1294</MarkerY>
             <MarkerZ>8</MarkerZ>
         </Marker>
         <Marker>
             <MarkerX>1354</MarkerX>
             <MarkerY>270</MarkerY>
             <MarkerZ>47</MarkerZ>
         </Marker>
         <Marker>
             <MarkerX>1046</MarkerX>
             <MarkerY>4</MarkerY>
             <MarkerZ>44</MarkerZ>
         </Marker>
         <Marker>
             <MarkerX>562</MarkerX>
             <MarkerY>232</MarkerY>
             <MarkerZ>80</MarkerZ>
         </Marker>
         <Marker>
             <MarkerX>940</MarkerX>
             <MarkerY>1102</MarkerY>
             <MarkerZ>98</MarkerZ>
         </Marker>
         <Marker>
             <MarkerX>766</MarkerX>
             <MarkerY>778</MarkerY>
             <MarkerZ>140</MarkerZ>
         </Marker>
         <Marker>
             <MarkerX>100</MarkerX>
             <MarkerY>548</MarkerY>
             <MarkerZ>152</MarkerZ>
         </Marker>
     </Marker_Type>
     <Marker_Type> <!-- Type 4: GCaMP6s- GAD67++ -->
         <Type>4</Type> <!-- Type 4: GCaMP6s- GAD67++ -->
         <Marker>
             <MarkerX>236</MarkerX>
             <MarkerY>1330</MarkerY>
             <MarkerZ>8</MarkerZ>
         </Marker>
         <Marker>
             <MarkerX>1512</MarkerX>
             <MarkerY>274</MarkerY>
             <MarkerZ>14</MarkerZ>
         </Marker>
         <Marker>
             <MarkerX>1248</MarkerX>
             <MarkerY>46</MarkerY>
             <MarkerZ>77</MarkerZ>
         </Marker>
         <Marker>
             <MarkerX>348</MarkerX>
             <MarkerY>398</MarkerY>
             <MarkerZ>77</MarkerZ>
         </Marker>
         <Marker>
             <MarkerX>1494</MarkerX>
             <MarkerY>1124</MarkerY>
             <MarkerZ>86</MarkerZ>
         </Marker>
         <Marker>
             <MarkerX>708</MarkerX>
             <MarkerY>1118</MarkerY>
             <MarkerZ>119</MarkerZ>
         </Marker>
         <Marker>
             <MarkerX>534</MarkerX>
             <MarkerY>672</MarkerY>
             <MarkerZ>80</MarkerZ>
         </Marker>
         <Marker>
             <MarkerX>652</MarkerX>
             <MarkerY>590</MarkerY>
             <MarkerZ>143</MarkerZ>
         </Marker>
         <Marker>
             <MarkerX>100</MarkerX>
             <MarkerY>288</MarkerY>
             <MarkerZ>116</MarkerZ>
         </Marker>
     </Marker_Type>
     <Marker_Type> <!-- Type 5: GCaMP6s- NeuN+ -->
         <Type>5</Type> <!-- Type 5: GCaMP6s- NeuN+ -->
     </Marker_Type>
     <Marker_Type> <!-- Type 6: GCaMP6s- CR+ -->
         <Type>6</Type> <!-- Type 6: GCaMP6s- CR+ -->
         <Marker>
             <MarkerX>1698</MarkerX>
             <MarkerY>726</MarkerY>
             <MarkerZ>117</MarkerZ>
         </Marker>
         <Marker>
             <MarkerX>740</MarkerX>
             <MarkerY>984</MarkerY>
             <MarkerZ>111</MarkerZ>
         </Marker>
         <Marker>
             <MarkerX>1670</MarkerX>
             <MarkerY>1278</MarkerY>
             <MarkerZ>105</MarkerZ>
         </Marker>
         <Marker>
             <MarkerX>1652</MarkerX>
             <MarkerY>504</MarkerY>
             <MarkerZ>21</MarkerZ>
         </Marker>
         <Marker>
             <MarkerX>1298</MarkerX>
             <MarkerY>736</MarkerY>
             <MarkerZ>21</MarkerZ>
         </Marker>
         <Marker>
             <MarkerX>1224</MarkerX>
             <MarkerY>1254</MarkerY>
             <MarkerZ>9</MarkerZ>
         </Marker>
         <Marker>
             <MarkerX>1130</MarkerX>
             <MarkerY>662</MarkerY>
             <MarkerZ>9</MarkerZ>
         </Marker>
         <Marker>
             <MarkerX>600</MarkerX>
             <MarkerY>1588</MarkerY>
             <MarkerZ>123</MarkerZ>
         </Marker>
         <Marker>
             <MarkerX>516</MarkerX>
             <MarkerY>1422</MarkerY>
             <MarkerZ>123</MarkerZ>
         </Marker>
     </Marker_Type>
     <Marker_Type>
         <Type>7</Type>
     </Marker_Type>
     <Marker_Type>
         <Type>8</Type>
     </Marker_Type>
 </Marker_Data>
</CellCounter_Marker_File>
