# Supplementary material for: Tonotopic and non-auditory organization of the mouse dorsal inferior colliculus revealed by two-photon imaging
Source: eLife. 2019 Oct 15;8:e49091. doi: 10.7554/eLife.49091 (PMC6834370; doi:10.7554/eLife.49091)
Supplement: Figure 1—source data 1. [file elife-49091-fig1-data1.zip › CellCounter_SourceData/CellCounter/Fig1-Gad/Gad2Ai96/CellCounter_18528_04.xml]

<?xml version="1.0" encoding="UTF-8"?>
<CellCounter_Marker_File>
 <Image_Properties>
     <Image_Filename>GAD2cre18528_04F_middlerIC01_GAD67_GCaMP_40x_stack_stitched.tif</Image_Filename>
 </Image_Properties>
 <Marker_Data>
     <Current_Type>2</Current_Type>
     <Marker_Type>
         <Type>1</Type>
         <Marker>
             <MarkerX>4742</MarkerX>
             <MarkerY>345</MarkerY>
             <MarkerZ>11</MarkerZ>
         </Marker>
         <Marker>
             <MarkerX>5643</MarkerX>
             <MarkerY>985</MarkerY>
             <MarkerZ>15</MarkerZ>
         </Marker>
         <Marker>
             <MarkerX>5472</MarkerX>
             <MarkerY>1072</MarkerY>
             <MarkerZ>5</MarkerZ>
         </Marker>
         <Marker>
             <MarkerX>5956</MarkerX>
             <MarkerY>1223</MarkerY>
             <MarkerZ>5</MarkerZ>
         </Marker>
         <Marker>
             <MarkerX>4596</MarkerX>
             <MarkerY>1495</MarkerY>
             <MarkerZ>9</MarkerZ>
         </Marker>
         <Marker>
             <MarkerX>3037</MarkerX>
             <MarkerY>1377</MarkerY>
             <MarkerZ>7</MarkerZ>
         </Marker>
         <Marker>
             <MarkerX>3289</MarkerX>
             <MarkerY>953</MarkerY>
             <MarkerZ>7</MarkerZ>
         </Marker>
         <Marker>
             <MarkerX>3121</MarkerX>
             <MarkerY>964</MarkerY>
             <MarkerZ>15</MarkerZ>
         </Marker>
         <Marker>
             <MarkerX>6105</MarkerX>
             <MarkerY>4112</MarkerY>
             <MarkerZ>1</MarkerZ>
         </Marker>
         <Marker>
             <MarkerX>7080</MarkerX>
             <MarkerY>3332</MarkerY>
             <MarkerZ>1</MarkerZ>
         </Marker>
         <Marker>
             <MarkerX>6999</MarkerX>
             <MarkerY>3611</MarkerY>
             <MarkerZ>1</MarkerZ>
         </Marker>
         <Marker>
             <MarkerX>5703</MarkerX>
             <MarkerY>4034</MarkerY>
             <MarkerZ>1</MarkerZ>
         </Marker>
         <Marker>
             <MarkerX>6942</MarkerX>
             <MarkerY>4397</MarkerY>
             <MarkerZ>5</MarkerZ>
         </Marker>
         <Marker>
             <MarkerX>8322</MarkerX>
             <MarkerY>4358</MarkerY>
             <MarkerZ>5</MarkerZ>
         </Marker>
         <Marker>
             <MarkerX>7338</MarkerX>
             <MarkerY>3749</MarkerY>
             <MarkerZ>7</MarkerZ>
         </Marker>
         <Marker>
             <MarkerX>7128</MarkerX>
             <MarkerY>3524</MarkerY>
             <MarkerZ>9</MarkerZ>
         </Marker>
         <Marker>
             <MarkerX>7815</MarkerX>
             <MarkerY>3611</MarkerY>
             <MarkerZ>9</MarkerZ>
         </Marker>
         <Marker>
             <MarkerX>7800</MarkerX>
             <MarkerY>3962</MarkerY>
             <MarkerZ>9</MarkerZ>
         </Marker>
         <Marker>
             <MarkerX>8256</MarkerX>
             <MarkerY>3920</MarkerY>
             <MarkerZ>9</MarkerZ>
         </Marker>
         <Marker>
             <MarkerX>7080</MarkerX>
             <MarkerY>4817</MarkerY>
             <MarkerZ>11</MarkerZ>
         </Marker>
         <Marker>
             <MarkerX>7041</MarkerX>
             <MarkerY>5054</MarkerY>
             <MarkerZ>11</MarkerZ>
         </Marker>
         <Marker>
             <MarkerX>2513</MarkerX>
             <MarkerY>2829</MarkerY>
             <MarkerZ>3</MarkerZ>
         </Marker>
         <Marker>
             <MarkerX>2581</MarkerX>
             <MarkerY>1349</MarkerY>
             <MarkerZ>7</MarkerZ>
         </Marker>
         <Marker>
             <MarkerX>1679</MarkerX>
             <MarkerY>2709</MarkerY>
             <MarkerZ>11</MarkerZ>
         </Marker>
         <Marker>
             <MarkerX>2337</MarkerX>
             <MarkerY>1429</MarkerY>
             <MarkerZ>11</MarkerZ>
         </Marker>
         <Marker>
             <MarkerX>2313</MarkerX>
             <MarkerY>1437</MarkerY>
             <MarkerZ>15</MarkerZ>
         </Marker>
         <Marker>
             <MarkerX>4290</MarkerX>
             <MarkerY>4108</MarkerY>
             <MarkerZ>7</MarkerZ>
         </Marker>
         <Marker>
             <MarkerX>4614</MarkerX>
             <MarkerY>4416</MarkerY>
             <MarkerZ>11</MarkerZ>
         </Marker>
         <Marker>
             <MarkerX>7210</MarkerX>
             <MarkerY>2012</MarkerY>
             <MarkerZ>3</MarkerZ>
         </Marker>
         <Marker>
             <MarkerX>5782</MarkerX>
             <MarkerY>2412</MarkerY>
             <MarkerZ>5</MarkerZ>
         </Marker>
         <Marker>
             <MarkerX>7234</MarkerX>
             <MarkerY>2428</MarkerY>
             <MarkerZ>7</MarkerZ>
         </Marker>
         <Marker>
             <MarkerX>6658</MarkerX>
             <MarkerY>356</MarkerY>
             <MarkerZ>7</MarkerZ>
         </Marker>
         <Marker>
             <MarkerX>7186</MarkerX>
             <MarkerY>300</MarkerY>
             <MarkerZ>7</MarkerZ>
         </Marker>
         <Marker>
             <MarkerX>7234</MarkerX>
             <MarkerY>276</MarkerY>
             <MarkerZ>7</MarkerZ>
         </Marker>
         <Marker>
             <MarkerX>8190</MarkerX>
             <MarkerY>2340</MarkerY>
             <MarkerZ>9</MarkerZ>
         </Marker>
         <Marker>
             <MarkerX>7738</MarkerX>
             <MarkerY>2708</MarkerY>
             <MarkerZ>9</MarkerZ>
         </Marker>
         <Marker>
             <MarkerX>7618</MarkerX>
             <MarkerY>2636</MarkerY>
             <MarkerZ>9</MarkerZ>
         </Marker>
         <Marker>
             <MarkerX>7398</MarkerX>
             <MarkerY>1412</MarkerY>
             <MarkerZ>9</MarkerZ>
         </Marker>
         <Marker>
             <MarkerX>7378</MarkerX>
             <MarkerY>2136</MarkerY>
             <MarkerZ>11</MarkerZ>
         </Marker>
         <Marker>
             <MarkerX>5311</MarkerX>
             <MarkerY>2274</MarkerY>
             <MarkerZ>5</MarkerZ>
         </Marker>
         <Marker>
             <MarkerX>4955</MarkerX>
             <MarkerY>1926</MarkerY>
             <MarkerZ>5</MarkerZ>
         </Marker>
         <Marker>
             <MarkerX>3515</MarkerX>
             <MarkerY>2034</MarkerY>
             <MarkerZ>9</MarkerZ>
         </Marker>
         <Marker>
             <MarkerX>5927</MarkerX>
             <MarkerY>2914</MarkerY>
             <MarkerZ>9</MarkerZ>
         </Marker>
         <Marker>
             <MarkerX>4351</MarkerX>
             <MarkerY>1746</MarkerY>
             <MarkerZ>11</MarkerZ>
         </Marker>
         <Marker>
             <MarkerX>7155</MarkerX>
             <MarkerY>2720</MarkerY>
             <MarkerZ>15</MarkerZ>
         </Marker>
         <Marker>
             <MarkerX>1190</MarkerX>
             <MarkerY>2732</MarkerY>
             <MarkerZ>15</MarkerZ>
         </Marker>
         <Marker>
             <MarkerX>180</MarkerX>
             <MarkerY>5198</MarkerY>
             <MarkerZ>1</MarkerZ>
         </Marker>
         <Marker>
             <MarkerX>656</MarkerX>
             <MarkerY>4718</MarkerY>
             <MarkerZ>7</MarkerZ>
         </Marker>
         <Marker>
             <MarkerX>768</MarkerX>
             <MarkerY>4746</MarkerY>
             <MarkerZ>9</MarkerZ>
         </Marker>
         <Marker>
             <MarkerX>153</MarkerX>
             <MarkerY>6781</MarkerY>
             <MarkerZ>13</MarkerZ>
         </Marker>
         <Marker>
             <MarkerX>39</MarkerX>
             <MarkerY>6511</MarkerY>
             <MarkerZ>13</MarkerZ>
         </Marker>
         <Marker>
             <MarkerX>3896</MarkerX>
             <MarkerY>3336</MarkerY>
             <MarkerZ>7</MarkerZ>
         </Marker>
         <Marker>
             <MarkerX>744</MarkerX>
             <MarkerY>5372</MarkerY>
             <MarkerZ>5</MarkerZ>
         </Marker>
         <Marker>
             <MarkerX>622</MarkerX>
             <MarkerY>5155</MarkerY>
             <MarkerZ>7</MarkerZ>
         </Marker>
     </Marker_Type>
     <Marker_Type>
         <Type>2</Type>
         <Marker>
             <MarkerX>5614</MarkerX>
             <MarkerY>1176</MarkerY>
             <MarkerZ>11</MarkerZ>
         </Marker>
         <Marker>
             <MarkerX>3823</MarkerX>
             <MarkerY>1092</MarkerY>
             <MarkerZ>5</MarkerZ>
         </Marker>
         <Marker>
             <MarkerX>3568</MarkerX>
             <MarkerY>1861</MarkerY>
             <MarkerZ>13</MarkerZ>
         </Marker>
         <Marker>
             <MarkerX>4148</MarkerX>
             <MarkerY>1497</MarkerY>
             <MarkerZ>13</MarkerZ>
         </Marker>
         <Marker>
             <MarkerX>3971</MarkerX>
             <MarkerY>1649</MarkerY>
             <MarkerZ>13</MarkerZ>
         </Marker>
         <Marker>
             <MarkerX>6822</MarkerX>
             <MarkerY>4565</MarkerY>
             <MarkerZ>1</MarkerZ>
         </Marker>
         <Marker>
             <MarkerX>7176</MarkerX>
             <MarkerY>4877</MarkerY>
             <MarkerZ>1</MarkerZ>
         </Marker>
         <Marker>
             <MarkerX>6687</MarkerX>
             <MarkerY>4916</MarkerY>
             <MarkerZ>1</MarkerZ>
         </Marker>
         <Marker>
             <MarkerX>7284</MarkerX>
             <MarkerY>4421</MarkerY>
             <MarkerZ>1</MarkerZ>
         </Marker>
         <Marker>
             <MarkerX>6441</MarkerX>
             <MarkerY>4166</MarkerY>
             <MarkerZ>1</MarkerZ>
         </Marker>
         <Marker>
             <MarkerX>5478</MarkerX>
             <MarkerY>4010</MarkerY>
             <MarkerZ>1</MarkerZ>
         </Marker>
         <Marker>
             <MarkerX>6432</MarkerX>
             <MarkerY>3899</MarkerY>
             <MarkerZ>3</MarkerZ>
         </Marker>
         <Marker>
             <MarkerX>7995</MarkerX>
             <MarkerY>3314</MarkerY>
             <MarkerZ>3</MarkerZ>
         </Marker>
         <Marker>
             <MarkerX>8064</MarkerX>
             <MarkerY>3050</MarkerY>
             <MarkerZ>3</MarkerZ>
         </Marker>
         <Marker>
             <MarkerX>6894</MarkerX>
             <MarkerY>5132</MarkerY>
             <MarkerZ>11</MarkerZ>
         </Marker>
         <Marker>
             <MarkerX>6648</MarkerX>
             <MarkerY>4640</MarkerY>
             <MarkerZ>11</MarkerZ>
         </Marker>
         <Marker>
             <MarkerX>5964</MarkerX>
             <MarkerY>3590</MarkerY>
             <MarkerZ>11</MarkerZ>
         </Marker>
         <Marker>
             <MarkerX>6429</MarkerX>
             <MarkerY>5264</MarkerY>
             <MarkerZ>11</MarkerZ>
         </Marker>
         <Marker>
             <MarkerX>5997</MarkerX>
             <MarkerY>5393</MarkerY>
             <MarkerZ>13</MarkerZ>
         </Marker>
         <Marker>
             <MarkerX>6423</MarkerX>
             <MarkerY>4556</MarkerY>
             <MarkerZ>13</MarkerZ>
         </Marker>
         <Marker>
             <MarkerX>6219</MarkerX>
             <MarkerY>3080</MarkerY>
             <MarkerZ>1</MarkerZ>
         </Marker>
         <Marker>
             <MarkerX>5904</MarkerX>
             <MarkerY>3650</MarkerY>
             <MarkerZ>1</MarkerZ>
         </Marker>
         <Marker>
             <MarkerX>2301</MarkerX>
             <MarkerY>1581</MarkerY>
             <MarkerZ>1</MarkerZ>
         </Marker>
         <Marker>
             <MarkerX>1745</MarkerX>
             <MarkerY>2351</MarkerY>
             <MarkerZ>9</MarkerZ>
         </Marker>
         <Marker>
             <MarkerX>2393</MarkerX>
             <MarkerY>2417</MarkerY>
             <MarkerZ>11</MarkerZ>
         </Marker>
         <Marker>
             <MarkerX>1543</MarkerX>
             <MarkerY>2693</MarkerY>
             <MarkerZ>11</MarkerZ>
         </Marker>
         <Marker>
             <MarkerX>1981</MarkerX>
             <MarkerY>2733</MarkerY>
             <MarkerZ>13</MarkerZ>
         </Marker>
         <Marker>
             <MarkerX>6498</MarkerX>
             <MarkerY>5804</MarkerY>
             <MarkerZ>3</MarkerZ>
         </Marker>
         <Marker>
             <MarkerX>4170</MarkerX>
             <MarkerY>6736</MarkerY>
             <MarkerZ>3</MarkerZ>
         </Marker>
         <Marker>
             <MarkerX>4574</MarkerX>
             <MarkerY>6340</MarkerY>
             <MarkerZ>3</MarkerZ>
         </Marker>
         <Marker>
             <MarkerX>4218</MarkerX>
             <MarkerY>5172</MarkerY>
             <MarkerZ>5</MarkerZ>
         </Marker>
         <Marker>
             <MarkerX>4226</MarkerX>
             <MarkerY>5692</MarkerY>
             <MarkerZ>5</MarkerZ>
         </Marker>
         <Marker>
             <MarkerX>5954</MarkerX>
             <MarkerY>6160</MarkerY>
             <MarkerZ>5</MarkerZ>
         </Marker>
         <Marker>
             <MarkerX>5774</MarkerX>
             <MarkerY>5700</MarkerY>
             <MarkerZ>11</MarkerZ>
         </Marker>
         <Marker>
             <MarkerX>4390</MarkerX>
             <MarkerY>6624</MarkerY>
             <MarkerZ>11</MarkerZ>
         </Marker>
         <Marker>
             <MarkerX>4370</MarkerX>
             <MarkerY>5872</MarkerY>
             <MarkerZ>15</MarkerZ>
         </Marker>
         <Marker>
             <MarkerX>4034</MarkerX>
             <MarkerY>6652</MarkerY>
             <MarkerZ>15</MarkerZ>
         </Marker>
         <Marker>
             <MarkerX>4266</MarkerX>
             <MarkerY>4356</MarkerY>
             <MarkerZ>15</MarkerZ>
         </Marker>
         <Marker>
             <MarkerX>7326</MarkerX>
             <MarkerY>1912</MarkerY>
             <MarkerZ>3</MarkerZ>
         </Marker>
         <Marker>
             <MarkerX>6814</MarkerX>
             <MarkerY>1660</MarkerY>
             <MarkerZ>11</MarkerZ>
         </Marker>
         <Marker>
             <MarkerX>7014</MarkerX>
             <MarkerY>1748</MarkerY>
             <MarkerZ>11</MarkerZ>
         </Marker>
         <Marker>
             <MarkerX>6786</MarkerX>
             <MarkerY>1928</MarkerY>
             <MarkerZ>11</MarkerZ>
         </Marker>
         <Marker>
             <MarkerX>3683</MarkerX>
             <MarkerY>3118</MarkerY>
             <MarkerZ>3</MarkerZ>
         </Marker>
         <Marker>
             <MarkerX>4059</MarkerX>
             <MarkerY>3106</MarkerY>
             <MarkerZ>3</MarkerZ>
         </Marker>
         <Marker>
             <MarkerX>4275</MarkerX>
             <MarkerY>3246</MarkerY>
             <MarkerZ>3</MarkerZ>
         </Marker>
         <Marker>
             <MarkerX>4311</MarkerX>
             <MarkerY>3426</MarkerY>
             <MarkerZ>3</MarkerZ>
         </Marker>
         <Marker>
             <MarkerX>1952</MarkerX>
             <MarkerY>3281</MarkerY>
             <MarkerZ>11</MarkerZ>
         </Marker>
         <Marker>
             <MarkerX>1967</MarkerX>
             <MarkerY>3626</MarkerY>
             <MarkerZ>11</MarkerZ>
         </Marker>
         <Marker>
             <MarkerX>2531</MarkerX>
             <MarkerY>3944</MarkerY>
             <MarkerZ>15</MarkerZ>
         </Marker>
         <Marker>
             <MarkerX>2717</MarkerX>
             <MarkerY>3578</MarkerY>
             <MarkerZ>3</MarkerZ>
         </Marker>
         <Marker>
             <MarkerX>2624</MarkerX>
             <MarkerY>4490</MarkerY>
             <MarkerZ>1</MarkerZ>
         </Marker>
         <Marker>
             <MarkerX>692</MarkerX>
             <MarkerY>4930</MarkerY>
             <MarkerZ>1</MarkerZ>
         </Marker>
         <Marker>
             <MarkerX>3821</MarkerX>
             <MarkerY>8207</MarkerY>
             <MarkerZ>3</MarkerZ>
         </Marker>
         <Marker>
             <MarkerX>3902</MarkerX>
             <MarkerY>7703</MarkerY>
             <MarkerZ>3</MarkerZ>
         </Marker>
         <Marker>
             <MarkerX>4229</MarkerX>
             <MarkerY>7046</MarkerY>
             <MarkerZ>3</MarkerZ>
         </Marker>
         <Marker>
             <MarkerX>2954</MarkerX>
             <MarkerY>7163</MarkerY>
             <MarkerZ>3</MarkerZ>
         </Marker>
         <Marker>
             <MarkerX>3320</MarkerX>
             <MarkerY>7241</MarkerY>
             <MarkerZ>3</MarkerZ>
         </Marker>
         <Marker>
             <MarkerX>4061</MarkerX>
             <MarkerY>7445</MarkerY>
             <MarkerZ>13</MarkerZ>
         </Marker>
         <Marker>
             <MarkerX>3542</MarkerX>
             <MarkerY>7241</MarkerY>
             <MarkerZ>13</MarkerZ>
         </Marker>
         <Marker>
             <MarkerX>2957</MarkerX>
             <MarkerY>7550</MarkerY>
             <MarkerZ>13</MarkerZ>
         </Marker>
         <Marker>
             <MarkerX>2423</MarkerX>
             <MarkerY>7505</MarkerY>
             <MarkerZ>13</MarkerZ>
         </Marker>
         <Marker>
             <MarkerX>2837</MarkerX>
             <MarkerY>6881</MarkerY>
             <MarkerZ>13</MarkerZ>
         </Marker>
         <Marker>
             <MarkerX>4928</MarkerX>
             <MarkerY>7043</MarkerY>
             <MarkerZ>13</MarkerZ>
         </Marker>
         <Marker>
             <MarkerX>5159</MarkerX>
             <MarkerY>6533</MarkerY>
             <MarkerZ>13</MarkerZ>
         </Marker>
         <Marker>
             <MarkerX>2414</MarkerX>
             <MarkerY>6224</MarkerY>
             <MarkerZ>15</MarkerZ>
         </Marker>
         <Marker>
             <MarkerX>3455</MarkerX>
             <MarkerY>7988</MarkerY>
             <MarkerZ>15</MarkerZ>
         </Marker>
         <Marker>
             <MarkerX>3572</MarkerX>
             <MarkerY>7862</MarkerY>
             <MarkerZ>11</MarkerZ>
         </Marker>
         <Marker>
             <MarkerX>3860</MarkerX>
             <MarkerY>7520</MarkerY>
             <MarkerZ>11</MarkerZ>
         </Marker>
         <Marker>
             <MarkerX>4097</MarkerX>
             <MarkerY>7196</MarkerY>
             <MarkerZ>1</MarkerZ>
         </Marker>
         <Marker>
             <MarkerX>3206</MarkerX>
             <MarkerY>7793</MarkerY>
             <MarkerZ>1</MarkerZ>
         </Marker>
         <Marker>
             <MarkerX>1710</MarkerX>
             <MarkerY>6832</MarkerY>
             <MarkerZ>15</MarkerZ>
         </Marker>
         <Marker>
             <MarkerX>522</MarkerX>
             <MarkerY>5425</MarkerY>
             <MarkerZ>13</MarkerZ>
         </Marker>
         <Marker>
             <MarkerX>702</MarkerX>
             <MarkerY>6010</MarkerY>
             <MarkerZ>13</MarkerZ>
         </Marker>
         <Marker>
             <MarkerX>1605</MarkerX>
             <MarkerY>5653</MarkerY>
             <MarkerZ>13</MarkerZ>
         </Marker>
         <Marker>
             <MarkerX>1605</MarkerX>
             <MarkerY>5914</MarkerY>
             <MarkerZ>13</MarkerZ>
         </Marker>
         <Marker>
             <MarkerX>1209</MarkerX>
             <MarkerY>6037</MarkerY>
             <MarkerZ>13</MarkerZ>
         </Marker>
         <Marker>
             <MarkerX>948</MarkerX>
             <MarkerY>6826</MarkerY>
             <MarkerZ>13</MarkerZ>
         </Marker>
         <Marker>
             <MarkerX>1779</MarkerX>
             <MarkerY>6265</MarkerY>
             <MarkerZ>11</MarkerZ>
         </Marker>
         <Marker>
             <MarkerX>591</MarkerX>
             <MarkerY>6433</MarkerY>
             <MarkerZ>9</MarkerZ>
         </Marker>
         <Marker>
             <MarkerX>1932</MarkerX>
             <MarkerY>6844</MarkerY>
             <MarkerZ>9</MarkerZ>
         </Marker>
         <Marker>
             <MarkerX>1149</MarkerX>
             <MarkerY>6625</MarkerY>
             <MarkerZ>9</MarkerZ>
         </Marker>
         <Marker>
             <MarkerX>153</MarkerX>
             <MarkerY>7210</MarkerY>
             <MarkerZ>7</MarkerZ>
         </Marker>
         <Marker>
             <MarkerX>1260</MarkerX>
             <MarkerY>6892</MarkerY>
             <MarkerZ>5</MarkerZ>
         </Marker>
         <Marker>
             <MarkerX>1098</MarkerX>
             <MarkerY>6721</MarkerY>
             <MarkerZ>3</MarkerZ>
         </Marker>
         <Marker>
             <MarkerX>2142</MarkerX>
             <MarkerY>7321</MarkerY>
             <MarkerZ>3</MarkerZ>
         </Marker>
         <Marker>
             <MarkerX>639</MarkerX>
             <MarkerY>6130</MarkerY>
             <MarkerZ>3</MarkerZ>
         </Marker>
         <Marker>
             <MarkerX>624</MarkerX>
             <MarkerY>8097</MarkerY>
             <MarkerZ>1</MarkerZ>
         </Marker>
         <Marker>
             <MarkerX>1218</MarkerX>
             <MarkerY>7593</MarkerY>
             <MarkerZ>1</MarkerZ>
         </Marker>
         <Marker>
             <MarkerX>530</MarkerX>
             <MarkerY>8115</MarkerY>
             <MarkerZ>7</MarkerZ>
         </Marker>
         <Marker>
             <MarkerX>884</MarkerX>
             <MarkerY>7993</MarkerY>
             <MarkerZ>7</MarkerZ>
         </Marker>
         <Marker>
             <MarkerX>2453</MarkerX>
             <MarkerY>4506</MarkerY>
             <MarkerZ>15</MarkerZ>
         </Marker>
         <Marker>
             <MarkerX>2777</MarkerX>
             <MarkerY>4452</MarkerY>
             <MarkerZ>15</MarkerZ>
         </Marker>
         <Marker>
             <MarkerX>1247</MarkerX>
             <MarkerY>4830</MarkerY>
             <MarkerZ>15</MarkerZ>
         </Marker>
         <Marker>
             <MarkerX>2246</MarkerX>
             <MarkerY>5556</MarkerY>
             <MarkerZ>11</MarkerZ>
         </Marker>
         <Marker>
             <MarkerX>1514</MarkerX>
             <MarkerY>5274</MarkerY>
             <MarkerZ>11</MarkerZ>
         </Marker>
         <Marker>
             <MarkerX>3866</MarkerX>
             <MarkerY>3400</MarkerY>
             <MarkerZ>13</MarkerZ>
         </Marker>
         <Marker>
             <MarkerX>4040</MarkerX>
             <MarkerY>3542</MarkerY>
             <MarkerZ>13</MarkerZ>
         </Marker>
         <Marker>
             <MarkerX>3563</MarkerX>
             <MarkerY>4697</MarkerY>
             <MarkerZ>13</MarkerZ>
         </Marker>
         <Marker>
             <MarkerX>4460</MarkerX>
             <MarkerY>3203</MarkerY>
             <MarkerZ>13</MarkerZ>
         </Marker>
         <Marker>
             <MarkerX>2272</MarkerX>
             <MarkerY>2427</MarkerY>
             <MarkerZ>13</MarkerZ>
         </Marker>
         <Marker>
             <MarkerX>2068</MarkerX>
             <MarkerY>2819</MarkerY>
             <MarkerZ>13</MarkerZ>
         </Marker>
         <Marker>
             <MarkerX>1084</MarkerX>
             <MarkerY>4646</MarkerY>
             <MarkerZ>7</MarkerZ>
         </Marker>
         <Marker>
             <MarkerX>344</MarkerX>
             <MarkerY>5280</MarkerY>
             <MarkerZ>3</MarkerZ>
         </Marker>
         <Marker>
             <MarkerX>696</MarkerX>
             <MarkerY>5734</MarkerY>
             <MarkerZ>5</MarkerZ>
         </Marker>
         <Marker>
             <MarkerX>1884</MarkerX>
             <MarkerY>5594</MarkerY>
             <MarkerZ>5</MarkerZ>
         </Marker>
         <Marker>
             <MarkerX>964</MarkerX>
             <MarkerY>5314</MarkerY>
             <MarkerZ>11</MarkerZ>
         </Marker>
         <Marker>
             <MarkerX>1028</MarkerX>
             <MarkerY>5730</MarkerY>
             <MarkerZ>11</MarkerZ>
         </Marker>
         <Marker>
             <MarkerX>2158</MarkerX>
             <MarkerY>2954</MarkerY>
             <MarkerZ>5</MarkerZ>
         </Marker>
         <Marker>
             <MarkerX>672</MarkerX>
             <MarkerY>4183</MarkerY>
             <MarkerZ>13</MarkerZ>
         </Marker>
         <Marker>
             <MarkerX>414</MarkerX>
             <MarkerY>5912</MarkerY>
             <MarkerZ>15</MarkerZ>
         </Marker>
         <Marker>
             <MarkerX>1926</MarkerX>
             <MarkerY>7224</MarkerY>
             <MarkerZ>1</MarkerZ>
         </Marker>
         <Marker>
             <MarkerX>4218</MarkerX>
             <MarkerY>8003</MarkerY>
             <MarkerZ>1</MarkerZ>
         </Marker>
         <Marker>
             <MarkerX>3756</MarkerX>
             <MarkerY>7165</MarkerY>
             <MarkerZ>3</MarkerZ>
         </Marker>
     </Marker_Type>
     <Marker_Type>
         <Type>3</Type>
         <Marker>
             <MarkerX>4958</MarkerX>
             <MarkerY>989</MarkerY>
             <MarkerZ>1</MarkerZ>
         </Marker>
         <Marker>
             <MarkerX>5286</MarkerX>
             <MarkerY>1096</MarkerY>
             <MarkerZ>1</MarkerZ>
         </Marker>
         <Marker>
             <MarkerX>5332</MarkerX>
             <MarkerY>515</MarkerY>
             <MarkerZ>1</MarkerZ>
         </Marker>
         <Marker>
             <MarkerX>5850</MarkerX>
             <MarkerY>772</MarkerY>
             <MarkerZ>5</MarkerZ>
         </Marker>
         <Marker>
             <MarkerX>4983</MarkerX>
             <MarkerY>1135</MarkerY>
             <MarkerZ>7</MarkerZ>
         </Marker>
         <Marker>
             <MarkerX>5860</MarkerX>
             <MarkerY>956</MarkerY>
             <MarkerZ>9</MarkerZ>
         </Marker>
         <Marker>
             <MarkerX>5904</MarkerX>
             <MarkerY>847</MarkerY>
             <MarkerZ>9</MarkerZ>
         </Marker>
         <Marker>
             <MarkerX>4550</MarkerX>
             <MarkerY>707</MarkerY>
             <MarkerZ>11</MarkerZ>
         </Marker>
         <Marker>
             <MarkerX>5298</MarkerX>
             <MarkerY>587</MarkerY>
             <MarkerZ>11</MarkerZ>
         </Marker>
         <Marker>
             <MarkerX>5715</MarkerX>
             <MarkerY>420</MarkerY>
             <MarkerZ>11</MarkerZ>
         </Marker>
         <Marker>
             <MarkerX>5322</MarkerX>
             <MarkerY>863</MarkerY>
             <MarkerZ>11</MarkerZ>
         </Marker>
         <Marker>
             <MarkerX>4548</MarkerX>
             <MarkerY>1259</MarkerY>
             <MarkerZ>11</MarkerZ>
         </Marker>
         <Marker>
             <MarkerX>5884</MarkerX>
             <MarkerY>437</MarkerY>
             <MarkerZ>13</MarkerZ>
         </Marker>
         <Marker>
             <MarkerX>5880</MarkerX>
             <MarkerY>372</MarkerY>
             <MarkerZ>13</MarkerZ>
         </Marker>
         <Marker>
             <MarkerX>4520</MarkerX>
             <MarkerY>1415</MarkerY>
             <MarkerZ>1</MarkerZ>
         </Marker>
         <Marker>
             <MarkerX>3673</MarkerX>
             <MarkerY>1179</MarkerY>
             <MarkerZ>5</MarkerZ>
         </Marker>
         <Marker>
             <MarkerX>3780</MarkerX>
             <MarkerY>1067</MarkerY>
             <MarkerZ>7</MarkerZ>
         </Marker>
         <Marker>
             <MarkerX>3921</MarkerX>
             <MarkerY>957</MarkerY>
             <MarkerZ>7</MarkerZ>
         </Marker>
         <Marker>
             <MarkerX>3604</MarkerX>
             <MarkerY>1408</MarkerY>
             <MarkerZ>13</MarkerZ>
         </Marker>
         <Marker>
             <MarkerX>2787</MarkerX>
             <MarkerY>1085</MarkerY>
             <MarkerZ>3</MarkerZ>
         </Marker>
         <Marker>
             <MarkerX>3988</MarkerX>
             <MarkerY>1682</MarkerY>
             <MarkerZ>3</MarkerZ>
         </Marker>
         <Marker>
             <MarkerX>2929</MarkerX>
             <MarkerY>1633</MarkerY>
             <MarkerZ>5</MarkerZ>
         </Marker>
         <Marker>
             <MarkerX>3319</MarkerX>
             <MarkerY>1546</MarkerY>
             <MarkerZ>5</MarkerZ>
         </Marker>
         <Marker>
             <MarkerX>3020</MarkerX>
             <MarkerY>1069</MarkerY>
             <MarkerZ>5</MarkerZ>
         </Marker>
         <Marker>
             <MarkerX>3284</MarkerX>
             <MarkerY>1002</MarkerY>
             <MarkerZ>5</MarkerZ>
         </Marker>
         <Marker>
             <MarkerX>2656</MarkerX>
             <MarkerY>1353</MarkerY>
             <MarkerZ>5</MarkerZ>
         </Marker>
         <Marker>
             <MarkerX>3171</MarkerX>
             <MarkerY>1476</MarkerY>
             <MarkerZ>7</MarkerZ>
         </Marker>
         <Marker>
             <MarkerX>2781</MarkerX>
             <MarkerY>1765</MarkerY>
             <MarkerZ>7</MarkerZ>
         </Marker>
         <Marker>
             <MarkerX>3267</MarkerX>
             <MarkerY>1742</MarkerY>
             <MarkerZ>9</MarkerZ>
         </Marker>
         <Marker>
             <MarkerX>3141</MarkerX>
             <MarkerY>1642</MarkerY>
             <MarkerZ>11</MarkerZ>
         </Marker>
         <Marker>
             <MarkerX>2920</MarkerX>
             <MarkerY>1802</MarkerY>
             <MarkerZ>11</MarkerZ>
         </Marker>
         <Marker>
             <MarkerX>3057</MarkerX>
             <MarkerY>1184</MarkerY>
             <MarkerZ>11</MarkerZ>
         </Marker>
         <Marker>
             <MarkerX>2767</MarkerX>
             <MarkerY>1357</MarkerY>
             <MarkerZ>11</MarkerZ>
         </Marker>
         <Marker>
             <MarkerX>2695</MarkerX>
             <MarkerY>1298</MarkerY>
             <MarkerZ>11</MarkerZ>
         </Marker>
         <Marker>
             <MarkerX>3467</MarkerX>
             <MarkerY>949</MarkerY>
             <MarkerZ>13</MarkerZ>
         </Marker>
         <Marker>
             <MarkerX>3096</MarkerX>
             <MarkerY>1166</MarkerY>
             <MarkerZ>15</MarkerZ>
         </Marker>
         <Marker>
             <MarkerX>7074</MarkerX>
             <MarkerY>3260</MarkerY>
             <MarkerZ>1</MarkerZ>
         </Marker>
         <Marker>
             <MarkerX>6189</MarkerX>
             <MarkerY>3812</MarkerY>
             <MarkerZ>1</MarkerZ>
         </Marker>
         <Marker>
             <MarkerX>5919</MarkerX>
             <MarkerY>3176</MarkerY>
             <MarkerZ>1</MarkerZ>
         </Marker>
         <Marker>
             <MarkerX>6138</MarkerX>
             <MarkerY>3101</MarkerY>
             <MarkerZ>1</MarkerZ>
         </Marker>
         <Marker>
             <MarkerX>6420</MarkerX>
             <MarkerY>4508</MarkerY>
             <MarkerZ>1</MarkerZ>
         </Marker>
         <Marker>
             <MarkerX>6015</MarkerX>
             <MarkerY>5111</MarkerY>
             <MarkerZ>1</MarkerZ>
         </Marker>
         <Marker>
             <MarkerX>5799</MarkerX>
             <MarkerY>5357</MarkerY>
             <MarkerZ>1</MarkerZ>
         </Marker>
         <Marker>
             <MarkerX>7161</MarkerX>
             <MarkerY>4424</MarkerY>
             <MarkerZ>1</MarkerZ>
         </Marker>
         <Marker>
             <MarkerX>7032</MarkerX>
             <MarkerY>4913</MarkerY>
             <MarkerZ>1</MarkerZ>
         </Marker>
         <Marker>
             <MarkerX>7803</MarkerX>
             <MarkerY>4712</MarkerY>
             <MarkerZ>1</MarkerZ>
         </Marker>
         <Marker>
             <MarkerX>5601</MarkerX>
             <MarkerY>3224</MarkerY>
             <MarkerZ>1</MarkerZ>
         </Marker>
         <Marker>
             <MarkerX>5574</MarkerX>
             <MarkerY>3137</MarkerY>
             <MarkerZ>1</MarkerZ>
         </Marker>
         <Marker>
             <MarkerX>7374</MarkerX>
             <MarkerY>3995</MarkerY>
             <MarkerZ>1</MarkerZ>
         </Marker>
         <Marker>
             <MarkerX>5943</MarkerX>
             <MarkerY>5447</MarkerY>
             <MarkerZ>1</MarkerZ>
         </Marker>
         <Marker>
             <MarkerX>8406</MarkerX>
             <MarkerY>3602</MarkerY>
             <MarkerZ>3</MarkerZ>
         </Marker>
         <Marker>
             <MarkerX>5682</MarkerX>
             <MarkerY>4154</MarkerY>
             <MarkerZ>3</MarkerZ>
         </Marker>
         <Marker>
             <MarkerX>6096</MarkerX>
             <MarkerY>4652</MarkerY>
             <MarkerZ>3</MarkerZ>
         </Marker>
         <Marker>
             <MarkerX>7062</MarkerX>
             <MarkerY>4202</MarkerY>
             <MarkerZ>3</MarkerZ>
         </Marker>
         <Marker>
             <MarkerX>7464</MarkerX>
             <MarkerY>4301</MarkerY>
             <MarkerZ>5</MarkerZ>
         </Marker>
         <Marker>
             <MarkerX>7866</MarkerX>
             <MarkerY>4550</MarkerY>
             <MarkerZ>5</MarkerZ>
         </Marker>
         <Marker>
             <MarkerX>7311</MarkerX>
             <MarkerY>4715</MarkerY>
             <MarkerZ>5</MarkerZ>
         </Marker>
         <Marker>
             <MarkerX>6240</MarkerX>
             <MarkerY>5138</MarkerY>
             <MarkerZ>5</MarkerZ>
         </Marker>
         <Marker>
             <MarkerX>6039</MarkerX>
             <MarkerY>4475</MarkerY>
             <MarkerZ>5</MarkerZ>
         </Marker>
         <Marker>
             <MarkerX>7140</MarkerX>
             <MarkerY>4091</MarkerY>
             <MarkerZ>5</MarkerZ>
         </Marker>
         <Marker>
             <MarkerX>6735</MarkerX>
             <MarkerY>4322</MarkerY>
             <MarkerZ>7</MarkerZ>
         </Marker>
         <Marker>
             <MarkerX>7644</MarkerX>
             <MarkerY>4241</MarkerY>
             <MarkerZ>7</MarkerZ>
         </Marker>
         <Marker>
             <MarkerX>6231</MarkerX>
             <MarkerY>4070</MarkerY>
             <MarkerZ>7</MarkerZ>
         </Marker>
         <Marker>
             <MarkerX>6444</MarkerX>
             <MarkerY>5561</MarkerY>
             <MarkerZ>7</MarkerZ>
         </Marker>
         <Marker>
             <MarkerX>6564</MarkerX>
             <MarkerY>5465</MarkerY>
             <MarkerZ>7</MarkerZ>
         </Marker>
         <Marker>
             <MarkerX>6465</MarkerX>
             <MarkerY>4784</MarkerY>
             <MarkerZ>7</MarkerZ>
         </Marker>
         <Marker>
             <MarkerX>7422</MarkerX>
             <MarkerY>4157</MarkerY>
             <MarkerZ>7</MarkerZ>
         </Marker>
         <Marker>
             <MarkerX>7902</MarkerX>
             <MarkerY>3629</MarkerY>
             <MarkerZ>7</MarkerZ>
         </Marker>
         <Marker>
             <MarkerX>7737</MarkerX>
             <MarkerY>3395</MarkerY>
             <MarkerZ>7</MarkerZ>
         </Marker>
         <Marker>
             <MarkerX>7341</MarkerX>
             <MarkerY>5330</MarkerY>
             <MarkerZ>7</MarkerZ>
         </Marker>
         <Marker>
             <MarkerX>6570</MarkerX>
             <MarkerY>3551</MarkerY>
             <MarkerZ>9</MarkerZ>
         </Marker>
         <Marker>
             <MarkerX>7002</MarkerX>
             <MarkerY>3260</MarkerY>
             <MarkerZ>9</MarkerZ>
         </Marker>
         <Marker>
             <MarkerX>7956</MarkerX>
             <MarkerY>4208</MarkerY>
             <MarkerZ>9</MarkerZ>
         </Marker>
         <Marker>
             <MarkerX>7707</MarkerX>
             <MarkerY>4685</MarkerY>
             <MarkerZ>9</MarkerZ>
         </Marker>
         <Marker>
             <MarkerX>6642</MarkerX>
             <MarkerY>5186</MarkerY>
             <MarkerZ>9</MarkerZ>
         </Marker>
         <Marker>
             <MarkerX>6294</MarkerX>
             <MarkerY>5222</MarkerY>
             <MarkerZ>9</MarkerZ>
         </Marker>
         <Marker>
             <MarkerX>8430</MarkerX>
             <MarkerY>3647</MarkerY>
             <MarkerZ>9</MarkerZ>
         </Marker>
         <Marker>
             <MarkerX>8043</MarkerX>
             <MarkerY>3482</MarkerY>
             <MarkerZ>11</MarkerZ>
         </Marker>
         <Marker>
             <MarkerX>7596</MarkerX>
             <MarkerY>4097</MarkerY>
             <MarkerZ>11</MarkerZ>
         </Marker>
         <Marker>
             <MarkerX>7830</MarkerX>
             <MarkerY>3551</MarkerY>
             <MarkerZ>11</MarkerZ>
         </Marker>
         <Marker>
             <MarkerX>7719</MarkerX>
             <MarkerY>4853</MarkerY>
             <MarkerZ>11</MarkerZ>
         </Marker>
         <Marker>
             <MarkerX>7416</MarkerX>
             <MarkerY>4586</MarkerY>
             <MarkerZ>11</MarkerZ>
         </Marker>
         <Marker>
             <MarkerX>5970</MarkerX>
             <MarkerY>4955</MarkerY>
             <MarkerZ>11</MarkerZ>
         </Marker>
         <Marker>
             <MarkerX>5718</MarkerX>
             <MarkerY>3119</MarkerY>
             <MarkerZ>11</MarkerZ>
         </Marker>
         <Marker>
             <MarkerX>8346</MarkerX>
             <MarkerY>3662</MarkerY>
             <MarkerZ>11</MarkerZ>
         </Marker>
         <Marker>
             <MarkerX>6174</MarkerX>
             <MarkerY>4703</MarkerY>
             <MarkerZ>13</MarkerZ>
         </Marker>
         <Marker>
             <MarkerX>5559</MarkerX>
             <MarkerY>4037</MarkerY>
             <MarkerZ>13</MarkerZ>
         </Marker>
         <Marker>
             <MarkerX>5628</MarkerX>
             <MarkerY>4253</MarkerY>
             <MarkerZ>13</MarkerZ>
         </Marker>
         <Marker>
             <MarkerX>5880</MarkerX>
             <MarkerY>5468</MarkerY>
             <MarkerZ>15</MarkerZ>
         </Marker>
         <Marker>
             <MarkerX>7077</MarkerX>
             <MarkerY>4472</MarkerY>
             <MarkerZ>15</MarkerZ>
         </Marker>
         <Marker>
             <MarkerX>6198</MarkerX>
             <MarkerY>3365</MarkerY>
             <MarkerZ>15</MarkerZ>
         </Marker>
         <Marker>
             <MarkerX>2137</MarkerX>
             <MarkerY>2401</MarkerY>
             <MarkerZ>1</MarkerZ>
         </Marker>
         <Marker>
             <MarkerX>2535</MarkerX>
             <MarkerY>2723</MarkerY>
             <MarkerZ>1</MarkerZ>
         </Marker>
         <Marker>
             <MarkerX>2559</MarkerX>
             <MarkerY>2759</MarkerY>
             <MarkerZ>1</MarkerZ>
         </Marker>
         <Marker>
             <MarkerX>2211</MarkerX>
             <MarkerY>2829</MarkerY>
             <MarkerZ>1</MarkerZ>
         </Marker>
         <Marker>
             <MarkerX>1605</MarkerX>
             <MarkerY>2869</MarkerY>
             <MarkerZ>1</MarkerZ>
         </Marker>
         <Marker>
             <MarkerX>1575</MarkerX>
             <MarkerY>2627</MarkerY>
             <MarkerZ>1</MarkerZ>
         </Marker>
         <Marker>
             <MarkerX>2795</MarkerX>
             <MarkerY>2871</MarkerY>
             <MarkerZ>1</MarkerZ>
         </Marker>
         <Marker>
             <MarkerX>3159</MarkerX>
             <MarkerY>2749</MarkerY>
             <MarkerZ>1</MarkerZ>
         </Marker>
         <Marker>
             <MarkerX>2867</MarkerX>
             <MarkerY>2175</MarkerY>
             <MarkerZ>1</MarkerZ>
         </Marker>
         <Marker>
             <MarkerX>2609</MarkerX>
             <MarkerY>1529</MarkerY>
             <MarkerZ>1</MarkerZ>
         </Marker>
         <Marker>
             <MarkerX>1835</MarkerX>
             <MarkerY>2919</MarkerY>
             <MarkerZ>1</MarkerZ>
         </Marker>
         <Marker>
             <MarkerX>1569</MarkerX>
             <MarkerY>2909</MarkerY>
             <MarkerZ>1</MarkerZ>
         </Marker>
         <Marker>
             <MarkerX>3293</MarkerX>
             <MarkerY>2919</MarkerY>
             <MarkerZ>3</MarkerZ>
         </Marker>
         <Marker>
             <MarkerX>2043</MarkerX>
             <MarkerY>2795</MarkerY>
             <MarkerZ>5</MarkerZ>
         </Marker>
         <Marker>
             <MarkerX>1605</MarkerX>
             <MarkerY>2447</MarkerY>
             <MarkerZ>5</MarkerZ>
         </Marker>
         <Marker>
             <MarkerX>1655</MarkerX>
             <MarkerY>2415</MarkerY>
             <MarkerZ>5</MarkerZ>
         </Marker>
         <Marker>
             <MarkerX>1477</MarkerX>
             <MarkerY>2329</MarkerY>
             <MarkerZ>5</MarkerZ>
         </Marker>
         <Marker>
             <MarkerX>1775</MarkerX>
             <MarkerY>2301</MarkerY>
             <MarkerZ>5</MarkerZ>
         </Marker>
         <Marker>
             <MarkerX>2621</MarkerX>
             <MarkerY>1187</MarkerY>
             <MarkerZ>5</MarkerZ>
         </Marker>
         <Marker>
             <MarkerX>1931</MarkerX>
             <MarkerY>2839</MarkerY>
             <MarkerZ>7</MarkerZ>
         </Marker>
         <Marker>
             <MarkerX>2291</MarkerX>
             <MarkerY>2749</MarkerY>
             <MarkerZ>7</MarkerZ>
         </Marker>
         <Marker>
             <MarkerX>2715</MarkerX>
             <MarkerY>2613</MarkerY>
             <MarkerZ>7</MarkerZ>
         </Marker>
         <Marker>
             <MarkerX>3159</MarkerX>
             <MarkerY>2461</MarkerY>
             <MarkerZ>7</MarkerZ>
         </Marker>
         <Marker>
             <MarkerX>2985</MarkerX>
             <MarkerY>2211</MarkerY>
             <MarkerZ>7</MarkerZ>
         </Marker>
         <Marker>
             <MarkerX>2631</MarkerX>
             <MarkerY>2353</MarkerY>
             <MarkerZ>9</MarkerZ>
         </Marker>
         <Marker>
             <MarkerX>1817</MarkerX>
             <MarkerY>2347</MarkerY>
             <MarkerZ>9</MarkerZ>
         </Marker>
         <Marker>
             <MarkerX>1561</MarkerX>
             <MarkerY>2401</MarkerY>
             <MarkerZ>9</MarkerZ>
         </Marker>
         <Marker>
             <MarkerX>1643</MarkerX>
             <MarkerY>2347</MarkerY>
             <MarkerZ>9</MarkerZ>
         </Marker>
         <Marker>
             <MarkerX>1597</MarkerX>
             <MarkerY>2821</MarkerY>
             <MarkerZ>9</MarkerZ>
         </Marker>
         <Marker>
             <MarkerX>1639</MarkerX>
             <MarkerY>2755</MarkerY>
             <MarkerZ>9</MarkerZ>
         </Marker>
         <Marker>
             <MarkerX>2543</MarkerX>
             <MarkerY>2149</MarkerY>
             <MarkerZ>11</MarkerZ>
         </Marker>
         <Marker>
             <MarkerX>2435</MarkerX>
             <MarkerY>2177</MarkerY>
             <MarkerZ>11</MarkerZ>
         </Marker>
         <Marker>
             <MarkerX>1779</MarkerX>
             <MarkerY>2959</MarkerY>
             <MarkerZ>11</MarkerZ>
         </Marker>
         <Marker>
             <MarkerX>2559</MarkerX>
             <MarkerY>2317</MarkerY>
             <MarkerZ>13</MarkerZ>
         </Marker>
         <Marker>
             <MarkerX>2765</MarkerX>
             <MarkerY>2727</MarkerY>
             <MarkerZ>13</MarkerZ>
         </Marker>
         <Marker>
             <MarkerX>2729</MarkerX>
             <MarkerY>2925</MarkerY>
             <MarkerZ>13</MarkerZ>
         </Marker>
         <Marker>
             <MarkerX>2969</MarkerX>
             <MarkerY>2603</MarkerY>
             <MarkerZ>13</MarkerZ>
         </Marker>
         <Marker>
             <MarkerX>2469</MarkerX>
             <MarkerY>1731</MarkerY>
             <MarkerZ>13</MarkerZ>
         </Marker>
         <Marker>
             <MarkerX>1777</MarkerX>
             <MarkerY>2087</MarkerY>
             <MarkerZ>13</MarkerZ>
         </Marker>
         <Marker>
             <MarkerX>1507</MarkerX>
             <MarkerY>2451</MarkerY>
             <MarkerZ>13</MarkerZ>
         </Marker>
         <Marker>
             <MarkerX>2793</MarkerX>
             <MarkerY>2673</MarkerY>
             <MarkerZ>13</MarkerZ>
         </Marker>
         <Marker>
             <MarkerX>1807</MarkerX>
             <MarkerY>2177</MarkerY>
             <MarkerZ>15</MarkerZ>
         </Marker>
         <Marker>
             <MarkerX>3402</MarkerX>
             <MarkerY>4736</MarkerY>
             <MarkerZ>1</MarkerZ>
         </Marker>
         <Marker>
             <MarkerX>3382</MarkerX>
             <MarkerY>4508</MarkerY>
             <MarkerZ>1</MarkerZ>
         </Marker>
         <Marker>
             <MarkerX>3694</MarkerX>
             <MarkerY>4432</MarkerY>
             <MarkerZ>1</MarkerZ>
         </Marker>
         <Marker>
             <MarkerX>3642</MarkerX>
             <MarkerY>4856</MarkerY>
             <MarkerZ>1</MarkerZ>
         </Marker>
         <Marker>
             <MarkerX>3742</MarkerX>
             <MarkerY>4836</MarkerY>
             <MarkerZ>1</MarkerZ>
         </Marker>
         <Marker>
             <MarkerX>3390</MarkerX>
             <MarkerY>5364</MarkerY>
             <MarkerZ>1</MarkerZ>
         </Marker>
         <Marker>
             <MarkerX>3354</MarkerX>
             <MarkerY>5584</MarkerY>
             <MarkerZ>1</MarkerZ>
         </Marker>
         <Marker>
             <MarkerX>3378</MarkerX>
             <MarkerY>5732</MarkerY>
             <MarkerZ>1</MarkerZ>
         </Marker>
         <Marker>
             <MarkerX>4602</MarkerX>
             <MarkerY>4784</MarkerY>
             <MarkerZ>1</MarkerZ>
         </Marker>
         <Marker>
             <MarkerX>4134</MarkerX>
             <MarkerY>4792</MarkerY>
             <MarkerZ>1</MarkerZ>
         </Marker>
         <Marker>
             <MarkerX>4530</MarkerX>
             <MarkerY>5428</MarkerY>
             <MarkerZ>1</MarkerZ>
         </Marker>
         <Marker>
             <MarkerX>5170</MarkerX>
             <MarkerY>5812</MarkerY>
             <MarkerZ>1</MarkerZ>
         </Marker>
         <Marker>
             <MarkerX>5294</MarkerX>
             <MarkerY>5848</MarkerY>
             <MarkerZ>1</MarkerZ>
         </Marker>
         <Marker>
             <MarkerX>5014</MarkerX>
             <MarkerY>5948</MarkerY>
             <MarkerZ>1</MarkerZ>
         </Marker>
         <Marker>
             <MarkerX>4818</MarkerX>
             <MarkerY>6500</MarkerY>
             <MarkerZ>1</MarkerZ>
         </Marker>
         <Marker>
             <MarkerX>5310</MarkerX>
             <MarkerY>6628</MarkerY>
             <MarkerZ>1</MarkerZ>
         </Marker>
         <Marker>
             <MarkerX>5242</MarkerX>
             <MarkerY>6516</MarkerY>
             <MarkerZ>1</MarkerZ>
         </Marker>
         <Marker>
             <MarkerX>4650</MarkerX>
             <MarkerY>6364</MarkerY>
             <MarkerZ>3</MarkerZ>
         </Marker>
         <Marker>
             <MarkerX>4450</MarkerX>
             <MarkerY>4604</MarkerY>
             <MarkerZ>3</MarkerZ>
         </Marker>
         <Marker>
             <MarkerX>3158</MarkerX>
             <MarkerY>5188</MarkerY>
             <MarkerZ>3</MarkerZ>
         </Marker>
         <Marker>
             <MarkerX>3286</MarkerX>
             <MarkerY>5840</MarkerY>
             <MarkerZ>5</MarkerZ>
         </Marker>
         <Marker>
             <MarkerX>3826</MarkerX>
             <MarkerY>5956</MarkerY>
             <MarkerZ>5</MarkerZ>
         </Marker>
         <Marker>
             <MarkerX>4038</MarkerX>
             <MarkerY>5996</MarkerY>
             <MarkerZ>5</MarkerZ>
         </Marker>
         <Marker>
             <MarkerX>3962</MarkerX>
             <MarkerY>6356</MarkerY>
             <MarkerZ>5</MarkerZ>
         </Marker>
         <Marker>
             <MarkerX>3502</MarkerX>
             <MarkerY>6708</MarkerY>
             <MarkerZ>5</MarkerZ>
         </Marker>
         <Marker>
             <MarkerX>5406</MarkerX>
             <MarkerY>6060</MarkerY>
             <MarkerZ>5</MarkerZ>
         </Marker>
         <Marker>
             <MarkerX>5526</MarkerX>
             <MarkerY>5872</MarkerY>
             <MarkerZ>5</MarkerZ>
         </Marker>
         <Marker>
             <MarkerX>3722</MarkerX>
             <MarkerY>4256</MarkerY>
             <MarkerZ>5</MarkerZ>
         </Marker>
         <Marker>
             <MarkerX>3670</MarkerX>
             <MarkerY>4600</MarkerY>
             <MarkerZ>5</MarkerZ>
         </Marker>
         <Marker>
             <MarkerX>3866</MarkerX>
             <MarkerY>4108</MarkerY>
             <MarkerZ>5</MarkerZ>
         </Marker>
         <Marker>
             <MarkerX>4306</MarkerX>
             <MarkerY>4052</MarkerY>
             <MarkerZ>5</MarkerZ>
         </Marker>
         <Marker>
             <MarkerX>4754</MarkerX>
             <MarkerY>5144</MarkerY>
             <MarkerZ>5</MarkerZ>
         </Marker>
         <Marker>
             <MarkerX>3846</MarkerX>
             <MarkerY>5104</MarkerY>
             <MarkerZ>7</MarkerZ>
         </Marker>
         <Marker>
             <MarkerX>3578</MarkerX>
             <MarkerY>5916</MarkerY>
             <MarkerZ>7</MarkerZ>
         </Marker>
         <Marker>
             <MarkerX>4642</MarkerX>
             <MarkerY>6112</MarkerY>
             <MarkerZ>7</MarkerZ>
         </Marker>
         <Marker>
             <MarkerX>3182</MarkerX>
             <MarkerY>6056</MarkerY>
             <MarkerZ>7</MarkerZ>
         </Marker>
         <Marker>
             <MarkerX>3170</MarkerX>
             <MarkerY>5092</MarkerY>
             <MarkerZ>7</MarkerZ>
         </Marker>
         <Marker>
             <MarkerX>2998</MarkerX>
             <MarkerY>4512</MarkerY>
             <MarkerZ>7</MarkerZ>
         </Marker>
         <Marker>
             <MarkerX>4158</MarkerX>
             <MarkerY>5308</MarkerY>
             <MarkerZ>7</MarkerZ>
         </Marker>
         <Marker>
             <MarkerX>4082</MarkerX>
             <MarkerY>5180</MarkerY>
             <MarkerZ>7</MarkerZ>
         </Marker>
         <Marker>
             <MarkerX>4254</MarkerX>
             <MarkerY>6212</MarkerY>
             <MarkerZ>9</MarkerZ>
         </Marker>
         <Marker>
             <MarkerX>4442</MarkerX>
             <MarkerY>5428</MarkerY>
             <MarkerZ>9</MarkerZ>
         </Marker>
         <Marker>
             <MarkerX>4654</MarkerX>
             <MarkerY>5108</MarkerY>
             <MarkerZ>9</MarkerZ>
         </Marker>
         <Marker>
             <MarkerX>5398</MarkerX>
             <MarkerY>5888</MarkerY>
             <MarkerZ>9</MarkerZ>
         </Marker>
         <Marker>
             <MarkerX>5578</MarkerX>
             <MarkerY>5784</MarkerY>
             <MarkerZ>9</MarkerZ>
         </Marker>
         <Marker>
             <MarkerX>6114</MarkerX>
             <MarkerY>5756</MarkerY>
             <MarkerZ>9</MarkerZ>
         </Marker>
         <Marker>
             <MarkerX>3454</MarkerX>
             <MarkerY>6728</MarkerY>
             <MarkerZ>9</MarkerZ>
         </Marker>
         <Marker>
             <MarkerX>4286</MarkerX>
             <MarkerY>5204</MarkerY>
             <MarkerZ>11</MarkerZ>
         </Marker>
         <Marker>
             <MarkerX>3022</MarkerX>
             <MarkerY>4584</MarkerY>
             <MarkerZ>11</MarkerZ>
         </Marker>
         <Marker>
             <MarkerX>3366</MarkerX>
             <MarkerY>4368</MarkerY>
             <MarkerZ>11</MarkerZ>
         </Marker>
         <Marker>
             <MarkerX>3146</MarkerX>
             <MarkerY>4088</MarkerY>
             <MarkerZ>11</MarkerZ>
         </Marker>
         <Marker>
             <MarkerX>3534</MarkerX>
             <MarkerY>4216</MarkerY>
             <MarkerZ>11</MarkerZ>
         </Marker>
         <Marker>
             <MarkerX>3766</MarkerX>
             <MarkerY>4008</MarkerY>
             <MarkerZ>11</MarkerZ>
         </Marker>
         <Marker>
             <MarkerX>3662</MarkerX>
             <MarkerY>4968</MarkerY>
             <MarkerZ>11</MarkerZ>
         </Marker>
         <Marker>
             <MarkerX>3786</MarkerX>
             <MarkerY>5516</MarkerY>
             <MarkerZ>11</MarkerZ>
         </Marker>
         <Marker>
             <MarkerX>4202</MarkerX>
             <MarkerY>6432</MarkerY>
             <MarkerZ>11</MarkerZ>
         </Marker>
         <Marker>
             <MarkerX>4050</MarkerX>
             <MarkerY>6364</MarkerY>
             <MarkerZ>11</MarkerZ>
         </Marker>
         <Marker>
             <MarkerX>3362</MarkerX>
             <MarkerY>6616</MarkerY>
             <MarkerZ>11</MarkerZ>
         </Marker>
         <Marker>
             <MarkerX>4874</MarkerX>
             <MarkerY>6532</MarkerY>
             <MarkerZ>11</MarkerZ>
         </Marker>
         <Marker>
             <MarkerX>3474</MarkerX>
             <MarkerY>5388</MarkerY>
             <MarkerZ>13</MarkerZ>
         </Marker>
         <Marker>
             <MarkerX>2994</MarkerX>
             <MarkerY>5264</MarkerY>
             <MarkerZ>13</MarkerZ>
         </Marker>
         <Marker>
             <MarkerX>3994</MarkerX>
             <MarkerY>5176</MarkerY>
             <MarkerZ>13</MarkerZ>
         </Marker>
         <Marker>
             <MarkerX>4446</MarkerX>
             <MarkerY>4872</MarkerY>
             <MarkerZ>13</MarkerZ>
         </Marker>
         <Marker>
             <MarkerX>4430</MarkerX>
             <MarkerY>4408</MarkerY>
             <MarkerZ>13</MarkerZ>
         </Marker>
         <Marker>
             <MarkerX>3450</MarkerX>
             <MarkerY>6068</MarkerY>
             <MarkerZ>13</MarkerZ>
         </Marker>
         <Marker>
             <MarkerX>3310</MarkerX>
             <MarkerY>6724</MarkerY>
             <MarkerZ>13</MarkerZ>
         </Marker>
         <Marker>
             <MarkerX>3666</MarkerX>
             <MarkerY>6620</MarkerY>
             <MarkerZ>13</MarkerZ>
         </Marker>
         <Marker>
             <MarkerX>5774</MarkerX>
             <MarkerY>6260</MarkerY>
             <MarkerZ>13</MarkerZ>
         </Marker>
         <Marker>
             <MarkerX>5034</MarkerX>
             <MarkerY>6548</MarkerY>
             <MarkerZ>13</MarkerZ>
         </Marker>
         <Marker>
             <MarkerX>4446</MarkerX>
             <MarkerY>5524</MarkerY>
             <MarkerZ>15</MarkerZ>
         </Marker>
         <Marker>
             <MarkerX>3278</MarkerX>
             <MarkerY>5468</MarkerY>
             <MarkerZ>15</MarkerZ>
         </Marker>
         <Marker>
             <MarkerX>3222</MarkerX>
             <MarkerY>5012</MarkerY>
             <MarkerZ>15</MarkerZ>
         </Marker>
         <Marker>
             <MarkerX>5002</MarkerX>
             <MarkerY>5708</MarkerY>
             <MarkerZ>13</MarkerZ>
         </Marker>
         <Marker>
             <MarkerX>4918</MarkerX>
             <MarkerY>4928</MarkerY>
             <MarkerZ>13</MarkerZ>
         </Marker>
         <Marker>
             <MarkerX>5802</MarkerX>
             <MarkerY>1956</MarkerY>
             <MarkerZ>1</MarkerZ>
         </Marker>
         <Marker>
             <MarkerX>6114</MarkerX>
             <MarkerY>2072</MarkerY>
             <MarkerZ>1</MarkerZ>
         </Marker>
         <Marker>
             <MarkerX>6246</MarkerX>
             <MarkerY>2032</MarkerY>
             <MarkerZ>1</MarkerZ>
         </Marker>
         <Marker>
             <MarkerX>6506</MarkerX>
             <MarkerY>2700</MarkerY>
             <MarkerZ>1</MarkerZ>
         </Marker>
         <Marker>
             <MarkerX>7282</MarkerX>
             <MarkerY>2216</MarkerY>
             <MarkerZ>1</MarkerZ>
         </Marker>
         <Marker>
             <MarkerX>6638</MarkerX>
             <MarkerY>2236</MarkerY>
             <MarkerZ>1</MarkerZ>
         </Marker>
         <Marker>
             <MarkerX>6934</MarkerX>
             <MarkerY>1108</MarkerY>
             <MarkerZ>1</MarkerZ>
         </Marker>
         <Marker>
             <MarkerX>6658</MarkerX>
             <MarkerY>980</MarkerY>
             <MarkerZ>1</MarkerZ>
         </Marker>
         <Marker>
             <MarkerX>7730</MarkerX>
             <MarkerY>712</MarkerY>
             <MarkerZ>1</MarkerZ>
         </Marker>
         <Marker>
             <MarkerX>7818</MarkerX>
             <MarkerY>1232</MarkerY>
             <MarkerZ>1</MarkerZ>
         </Marker>
         <Marker>
             <MarkerX>8578</MarkerX>
             <MarkerY>1856</MarkerY>
             <MarkerZ>1</MarkerZ>
         </Marker>
         <Marker>
             <MarkerX>7090</MarkerX>
             <MarkerY>1280</MarkerY>
             <MarkerZ>3</MarkerZ>
         </Marker>
         <Marker>
             <MarkerX>7850</MarkerX>
             <MarkerY>2584</MarkerY>
             <MarkerZ>3</MarkerZ>
         </Marker>
         <Marker>
             <MarkerX>6094</MarkerX>
             <MarkerY>1400</MarkerY>
             <MarkerZ>3</MarkerZ>
         </Marker>
         <Marker>
             <MarkerX>7810</MarkerX>
             <MarkerY>1476</MarkerY>
             <MarkerZ>5</MarkerZ>
         </Marker>
         <Marker>
             <MarkerX>7782</MarkerX>
             <MarkerY>1920</MarkerY>
             <MarkerZ>5</MarkerZ>
         </Marker>
         <Marker>
             <MarkerX>8494</MarkerX>
             <MarkerY>1616</MarkerY>
             <MarkerZ>7</MarkerZ>
         </Marker>
         <Marker>
             <MarkerX>8746</MarkerX>
             <MarkerY>1740</MarkerY>
             <MarkerZ>7</MarkerZ>
         </Marker>
         <Marker>
             <MarkerX>6422</MarkerX>
             <MarkerY>1196</MarkerY>
             <MarkerZ>7</MarkerZ>
         </Marker>
         <Marker>
             <MarkerX>7526</MarkerX>
             <MarkerY>2492</MarkerY>
             <MarkerZ>7</MarkerZ>
         </Marker>
         <Marker>
             <MarkerX>8602</MarkerX>
             <MarkerY>1164</MarkerY>
             <MarkerZ>7</MarkerZ>
         </Marker>
         <Marker>
             <MarkerX>8614</MarkerX>
             <MarkerY>1552</MarkerY>
             <MarkerZ>7</MarkerZ>
         </Marker>
         <Marker>
             <MarkerX>5826</MarkerX>
             <MarkerY>2604</MarkerY>
             <MarkerZ>7</MarkerZ>
         </Marker>
         <Marker>
             <MarkerX>6146</MarkerX>
             <MarkerY>268</MarkerY>
             <MarkerZ>7</MarkerZ>
         </Marker>
         <Marker>
             <MarkerX>6310</MarkerX>
             <MarkerY>360</MarkerY>
             <MarkerZ>7</MarkerZ>
         </Marker>
         <Marker>
             <MarkerX>7190</MarkerX>
             <MarkerY>412</MarkerY>
             <MarkerZ>7</MarkerZ>
         </Marker>
         <Marker>
             <MarkerX>6186</MarkerX>
             <MarkerY>1916</MarkerY>
             <MarkerZ>7</MarkerZ>
         </Marker>
         <Marker>
             <MarkerX>5778</MarkerX>
             <MarkerY>1288</MarkerY>
             <MarkerZ>7</MarkerZ>
         </Marker>
         <Marker>
             <MarkerX>8454</MarkerX>
             <MarkerY>1012</MarkerY>
             <MarkerZ>9</MarkerZ>
         </Marker>
         <Marker>
             <MarkerX>8598</MarkerX>
             <MarkerY>1728</MarkerY>
             <MarkerZ>9</MarkerZ>
         </Marker>
         <Marker>
             <MarkerX>8494</MarkerX>
             <MarkerY>1440</MarkerY>
             <MarkerZ>9</MarkerZ>
         </Marker>
         <Marker>
             <MarkerX>6782</MarkerX>
             <MarkerY>552</MarkerY>
             <MarkerZ>9</MarkerZ>
         </Marker>
         <Marker>
             <MarkerX>6782</MarkerX>
             <MarkerY>2228</MarkerY>
             <MarkerZ>9</MarkerZ>
         </Marker>
         <Marker>
             <MarkerX>8470</MarkerX>
             <MarkerY>2724</MarkerY>
             <MarkerZ>9</MarkerZ>
         </Marker>
         <Marker>
             <MarkerX>8366</MarkerX>
             <MarkerY>2652</MarkerY>
             <MarkerZ>9</MarkerZ>
         </Marker>
         <Marker>
             <MarkerX>7334</MarkerX>
             <MarkerY>796</MarkerY>
             <MarkerZ>11</MarkerZ>
         </Marker>
         <Marker>
             <MarkerX>7746</MarkerX>
             <MarkerY>812</MarkerY>
             <MarkerZ>11</MarkerZ>
         </Marker>
         <Marker>
             <MarkerX>7962</MarkerX>
             <MarkerY>784</MarkerY>
             <MarkerZ>11</MarkerZ>
         </Marker>
         <Marker>
             <MarkerX>7510</MarkerX>
             <MarkerY>1560</MarkerY>
             <MarkerZ>11</MarkerZ>
         </Marker>
         <Marker>
             <MarkerX>7410</MarkerX>
             <MarkerY>2584</MarkerY>
             <MarkerZ>11</MarkerZ>
         </Marker>
         <Marker>
             <MarkerX>8122</MarkerX>
             <MarkerY>2760</MarkerY>
             <MarkerZ>11</MarkerZ>
         </Marker>
         <Marker>
             <MarkerX>5878</MarkerX>
             <MarkerY>2756</MarkerY>
             <MarkerZ>11</MarkerZ>
         </Marker>
         <Marker>
             <MarkerX>5834</MarkerX>
             <MarkerY>2256</MarkerY>
             <MarkerZ>11</MarkerZ>
         </Marker>
         <Marker>
             <MarkerX>5838</MarkerX>
             <MarkerY>1788</MarkerY>
             <MarkerZ>11</MarkerZ>
         </Marker>
         <Marker>
             <MarkerX>6754</MarkerX>
             <MarkerY>1748</MarkerY>
             <MarkerZ>11</MarkerZ>
         </Marker>
         <Marker>
             <MarkerX>6138</MarkerX>
             <MarkerY>1340</MarkerY>
             <MarkerZ>11</MarkerZ>
         </Marker>
         <Marker>
             <MarkerX>6482</MarkerX>
             <MarkerY>1428</MarkerY>
             <MarkerZ>11</MarkerZ>
         </Marker>
         <Marker>
             <MarkerX>6314</MarkerX>
             <MarkerY>456</MarkerY>
             <MarkerZ>11</MarkerZ>
         </Marker>
         <Marker>
             <MarkerX>6554</MarkerX>
             <MarkerY>1920</MarkerY>
             <MarkerZ>13</MarkerZ>
         </Marker>
         <Marker>
             <MarkerX>6550</MarkerX>
             <MarkerY>1044</MarkerY>
             <MarkerZ>13</MarkerZ>
         </Marker>
         <Marker>
             <MarkerX>5994</MarkerX>
             <MarkerY>1316</MarkerY>
             <MarkerZ>13</MarkerZ>
         </Marker>
         <Marker>
             <MarkerX>5598</MarkerX>
             <MarkerY>1948</MarkerY>
             <MarkerZ>13</MarkerZ>
         </Marker>
         <Marker>
             <MarkerX>5902</MarkerX>
             <MarkerY>2236</MarkerY>
             <MarkerZ>13</MarkerZ>
         </Marker>
         <Marker>
             <MarkerX>4435</MarkerX>
             <MarkerY>2274</MarkerY>
             <MarkerZ>5</MarkerZ>
         </Marker>
         <Marker>
             <MarkerX>4583</MarkerX>
             <MarkerY>2078</MarkerY>
             <MarkerZ>5</MarkerZ>
         </Marker>
         <Marker>
             <MarkerX>4179</MarkerX>
             <MarkerY>1766</MarkerY>
             <MarkerZ>5</MarkerZ>
         </Marker>
         <Marker>
             <MarkerX>3499</MarkerX>
             <MarkerY>3374</MarkerY>
             <MarkerZ>5</MarkerZ>
         </Marker>
         <Marker>
             <MarkerX>4055</MarkerX>
             <MarkerY>2982</MarkerY>
             <MarkerZ>5</MarkerZ>
         </Marker>
         <Marker>
             <MarkerX>4011</MarkerX>
             <MarkerY>3314</MarkerY>
             <MarkerZ>5</MarkerZ>
         </Marker>
         <Marker>
             <MarkerX>3775</MarkerX>
             <MarkerY>3322</MarkerY>
             <MarkerZ>5</MarkerZ>
         </Marker>
         <Marker>
             <MarkerX>3623</MarkerX>
             <MarkerY>3778</MarkerY>
             <MarkerZ>5</MarkerZ>
         </Marker>
         <Marker>
             <MarkerX>3747</MarkerX>
             <MarkerY>3706</MarkerY>
             <MarkerZ>5</MarkerZ>
         </Marker>
         <Marker>
             <MarkerX>3939</MarkerX>
             <MarkerY>3782</MarkerY>
             <MarkerZ>5</MarkerZ>
         </Marker>
         <Marker>
             <MarkerX>4031</MarkerX>
             <MarkerY>3718</MarkerY>
             <MarkerZ>5</MarkerZ>
         </Marker>
         <Marker>
             <MarkerX>4523</MarkerX>
             <MarkerY>3366</MarkerY>
             <MarkerZ>5</MarkerZ>
         </Marker>
         <Marker>
             <MarkerX>5087</MarkerX>
             <MarkerY>2986</MarkerY>
             <MarkerZ>5</MarkerZ>
         </Marker>
         <Marker>
             <MarkerX>5311</MarkerX>
             <MarkerY>2870</MarkerY>
             <MarkerZ>5</MarkerZ>
         </Marker>
         <Marker>
             <MarkerX>5187</MarkerX>
             <MarkerY>2354</MarkerY>
             <MarkerZ>5</MarkerZ>
         </Marker>
         <Marker>
             <MarkerX>5287</MarkerX>
             <MarkerY>2102</MarkerY>
             <MarkerZ>5</MarkerZ>
         </Marker>
         <Marker>
             <MarkerX>5331</MarkerX>
             <MarkerY>1838</MarkerY>
             <MarkerZ>5</MarkerZ>
         </Marker>
         <Marker>
             <MarkerX>3979</MarkerX>
             <MarkerY>2322</MarkerY>
             <MarkerZ>5</MarkerZ>
         </Marker>
         <Marker>
             <MarkerX>4243</MarkerX>
             <MarkerY>2442</MarkerY>
             <MarkerZ>5</MarkerZ>
         </Marker>
         <Marker>
             <MarkerX>3571</MarkerX>
             <MarkerY>3090</MarkerY>
             <MarkerZ>5</MarkerZ>
         </Marker>
         <Marker>
             <MarkerX>4351</MarkerX>
             <MarkerY>2802</MarkerY>
             <MarkerZ>5</MarkerZ>
         </Marker>
         <Marker>
             <MarkerX>4563</MarkerX>
             <MarkerY>2714</MarkerY>
             <MarkerZ>5</MarkerZ>
         </Marker>
         <Marker>
             <MarkerX>3611</MarkerX>
             <MarkerY>2282</MarkerY>
             <MarkerZ>5</MarkerZ>
         </Marker>
         <Marker>
             <MarkerX>5395</MarkerX>
             <MarkerY>3118</MarkerY>
             <MarkerZ>5</MarkerZ>
         </Marker>
         <Marker>
             <MarkerX>3679</MarkerX>
             <MarkerY>2182</MarkerY>
             <MarkerZ>7</MarkerZ>
         </Marker>
         <Marker>
             <MarkerX>4719</MarkerX>
             <MarkerY>1906</MarkerY>
             <MarkerZ>7</MarkerZ>
         </Marker>
         <Marker>
             <MarkerX>4307</MarkerX>
             <MarkerY>1718</MarkerY>
             <MarkerZ>7</MarkerZ>
         </Marker>
         <Marker>
             <MarkerX>4259</MarkerX>
             <MarkerY>2966</MarkerY>
             <MarkerZ>7</MarkerZ>
         </Marker>
         <Marker>
             <MarkerX>4551</MarkerX>
             <MarkerY>2978</MarkerY>
             <MarkerZ>7</MarkerZ>
         </Marker>
         <Marker>
             <MarkerX>3519</MarkerX>
             <MarkerY>2902</MarkerY>
             <MarkerZ>7</MarkerZ>
         </Marker>
         <Marker>
             <MarkerX>3839</MarkerX>
             <MarkerY>3682</MarkerY>
             <MarkerZ>7</MarkerZ>
         </Marker>
         <Marker>
             <MarkerX>4191</MarkerX>
             <MarkerY>3542</MarkerY>
             <MarkerZ>7</MarkerZ>
         </Marker>
         <Marker>
             <MarkerX>3347</MarkerX>
             <MarkerY>3502</MarkerY>
             <MarkerZ>7</MarkerZ>
         </Marker>
         <Marker>
             <MarkerX>4023</MarkerX>
             <MarkerY>3798</MarkerY>
             <MarkerZ>7</MarkerZ>
         </Marker>
         <Marker>
             <MarkerX>4967</MarkerX>
             <MarkerY>3606</MarkerY>
             <MarkerZ>7</MarkerZ>
         </Marker>
         <Marker>
             <MarkerX>5007</MarkerX>
             <MarkerY>3322</MarkerY>
             <MarkerZ>9</MarkerZ>
         </Marker>
         <Marker>
             <MarkerX>4631</MarkerX>
             <MarkerY>2350</MarkerY>
             <MarkerZ>9</MarkerZ>
         </Marker>
         <Marker>
             <MarkerX>4731</MarkerX>
             <MarkerY>2270</MarkerY>
             <MarkerZ>9</MarkerZ>
         </Marker>
         <Marker>
             <MarkerX>5479</MarkerX>
             <MarkerY>1486</MarkerY>
             <MarkerZ>9</MarkerZ>
         </Marker>
         <Marker>
             <MarkerX>4947</MarkerX>
             <MarkerY>2070</MarkerY>
             <MarkerZ>11</MarkerZ>
         </Marker>
         <Marker>
             <MarkerX>4931</MarkerX>
             <MarkerY>2194</MarkerY>
             <MarkerZ>11</MarkerZ>
         </Marker>
         <Marker>
             <MarkerX>3987</MarkerX>
             <MarkerY>2722</MarkerY>
             <MarkerZ>11</MarkerZ>
         </Marker>
         <Marker>
             <MarkerX>3775</MarkerX>
             <MarkerY>2734</MarkerY>
             <MarkerZ>11</MarkerZ>
         </Marker>
         <Marker>
             <MarkerX>4375</MarkerX>
             <MarkerY>3558</MarkerY>
             <MarkerZ>11</MarkerZ>
         </Marker>
         <Marker>
             <MarkerX>5431</MarkerX>
             <MarkerY>3398</MarkerY>
             <MarkerZ>11</MarkerZ>
         </Marker>
         <Marker>
             <MarkerX>5459</MarkerX>
             <MarkerY>2642</MarkerY>
             <MarkerZ>11</MarkerZ>
         </Marker>
         <Marker>
             <MarkerX>5235</MarkerX>
             <MarkerY>2282</MarkerY>
             <MarkerZ>13</MarkerZ>
         </Marker>
         <Marker>
             <MarkerX>3283</MarkerX>
             <MarkerY>3598</MarkerY>
             <MarkerZ>13</MarkerZ>
         </Marker>
         <Marker>
             <MarkerX>3439</MarkerX>
             <MarkerY>3806</MarkerY>
             <MarkerZ>13</MarkerZ>
         </Marker>
         <Marker>
             <MarkerX>3723</MarkerX>
             <MarkerY>3338</MarkerY>
             <MarkerZ>13</MarkerZ>
         </Marker>
         <Marker>
             <MarkerX>4999</MarkerX>
             <MarkerY>2810</MarkerY>
             <MarkerZ>13</MarkerZ>
         </Marker>
         <Marker>
             <MarkerX>4927</MarkerX>
             <MarkerY>2730</MarkerY>
             <MarkerZ>13</MarkerZ>
         </Marker>
         <Marker>
             <MarkerX>4971</MarkerX>
             <MarkerY>2694</MarkerY>
             <MarkerZ>13</MarkerZ>
         </Marker>
         <Marker>
             <MarkerX>4135</MarkerX>
             <MarkerY>2042</MarkerY>
             <MarkerZ>15</MarkerZ>
         </Marker>
         <Marker>
             <MarkerX>4963</MarkerX>
             <MarkerY>2498</MarkerY>
             <MarkerZ>15</MarkerZ>
         </Marker>
         <Marker>
             <MarkerX>3667</MarkerX>
             <MarkerY>3178</MarkerY>
             <MarkerZ>15</MarkerZ>
         </Marker>
         <Marker>
             <MarkerX>5135</MarkerX>
             <MarkerY>3885</MarkerY>
             <MarkerZ>13</MarkerZ>
         </Marker>
         <Marker>
             <MarkerX>5345</MarkerX>
             <MarkerY>4080</MarkerY>
             <MarkerZ>3</MarkerZ>
         </Marker>
         <Marker>
             <MarkerX>6858</MarkerX>
             <MarkerY>3002</MarkerY>
             <MarkerZ>5</MarkerZ>
         </Marker>
         <Marker>
             <MarkerX>6969</MarkerX>
             <MarkerY>2831</MarkerY>
             <MarkerZ>7</MarkerZ>
         </Marker>
         <Marker>
             <MarkerX>7071</MarkerX>
             <MarkerY>2753</MarkerY>
             <MarkerZ>7</MarkerZ>
         </Marker>
         <Marker>
             <MarkerX>7188</MarkerX>
             <MarkerY>2816</MarkerY>
             <MarkerZ>7</MarkerZ>
         </Marker>
         <Marker>
             <MarkerX>8778</MarkerX>
             <MarkerY>1637</MarkerY>
             <MarkerZ>9</MarkerZ>
         </Marker>
         <Marker>
             <MarkerX>7716</MarkerX>
             <MarkerY>2879</MarkerY>
             <MarkerZ>11</MarkerZ>
         </Marker>
         <Marker>
             <MarkerX>8769</MarkerX>
             <MarkerY>3002</MarkerY>
             <MarkerZ>13</MarkerZ>
         </Marker>
         <Marker>
             <MarkerX>3050</MarkerX>
             <MarkerY>3734</MarkerY>
             <MarkerZ>15</MarkerZ>
         </Marker>
         <Marker>
             <MarkerX>3041</MarkerX>
             <MarkerY>3866</MarkerY>
             <MarkerZ>15</MarkerZ>
         </Marker>
         <Marker>
             <MarkerX>2729</MarkerX>
             <MarkerY>3161</MarkerY>
             <MarkerZ>15</MarkerZ>
         </Marker>
         <Marker>
             <MarkerX>1097</MarkerX>
             <MarkerY>3206</MarkerY>
             <MarkerZ>15</MarkerZ>
         </Marker>
         <Marker>
             <MarkerX>1214</MarkerX>
             <MarkerY>3575</MarkerY>
             <MarkerZ>15</MarkerZ>
         </Marker>
         <Marker>
             <MarkerX>1835</MarkerX>
             <MarkerY>4268</MarkerY>
             <MarkerZ>15</MarkerZ>
         </Marker>
         <Marker>
             <MarkerX>2054</MarkerX>
             <MarkerY>4133</MarkerY>
             <MarkerZ>15</MarkerZ>
         </Marker>
         <Marker>
             <MarkerX>1328</MarkerX>
             <MarkerY>2735</MarkerY>
             <MarkerZ>15</MarkerZ>
         </Marker>
         <Marker>
             <MarkerX>1313</MarkerX>
             <MarkerY>2558</MarkerY>
             <MarkerZ>15</MarkerZ>
         </Marker>
         <Marker>
             <MarkerX>2150</MarkerX>
             <MarkerY>4412</MarkerY>
             <MarkerZ>15</MarkerZ>
         </Marker>
         <Marker>
             <MarkerX>3359</MarkerX>
             <MarkerY>4181</MarkerY>
             <MarkerZ>15</MarkerZ>
         </Marker>
         <Marker>
             <MarkerX>2342</MarkerX>
             <MarkerY>3044</MarkerY>
             <MarkerZ>13</MarkerZ>
         </Marker>
         <Marker>
             <MarkerX>3182</MarkerX>
             <MarkerY>3278</MarkerY>
             <MarkerZ>13</MarkerZ>
         </Marker>
         <Marker>
             <MarkerX>2279</MarkerX>
             <MarkerY>3356</MarkerY>
             <MarkerZ>13</MarkerZ>
         </Marker>
         <Marker>
             <MarkerX>2558</MarkerX>
             <MarkerY>3326</MarkerY>
             <MarkerZ>11</MarkerZ>
         </Marker>
         <Marker>
             <MarkerX>1187</MarkerX>
             <MarkerY>4367</MarkerY>
             <MarkerZ>11</MarkerZ>
         </Marker>
         <Marker>
             <MarkerX>1469</MarkerX>
             <MarkerY>4184</MarkerY>
             <MarkerZ>11</MarkerZ>
         </Marker>
         <Marker>
             <MarkerX>1718</MarkerX>
             <MarkerY>3506</MarkerY>
             <MarkerZ>11</MarkerZ>
         </Marker>
         <Marker>
             <MarkerX>2642</MarkerX>
             <MarkerY>4202</MarkerY>
             <MarkerZ>11</MarkerZ>
         </Marker>
         <Marker>
             <MarkerX>2198</MarkerX>
             <MarkerY>3461</MarkerY>
             <MarkerZ>9</MarkerZ>
         </Marker>
         <Marker>
             <MarkerX>1064</MarkerX>
             <MarkerY>3581</MarkerY>
             <MarkerZ>9</MarkerZ>
         </Marker>
         <Marker>
             <MarkerX>1646</MarkerX>
             <MarkerY>3560</MarkerY>
             <MarkerZ>9</MarkerZ>
         </Marker>
         <Marker>
             <MarkerX>1460</MarkerX>
             <MarkerY>4265</MarkerY>
             <MarkerZ>9</MarkerZ>
         </Marker>
         <Marker>
             <MarkerX>1451</MarkerX>
             <MarkerY>4091</MarkerY>
             <MarkerZ>9</MarkerZ>
         </Marker>
         <Marker>
             <MarkerX>3119</MarkerX>
             <MarkerY>3770</MarkerY>
             <MarkerZ>9</MarkerZ>
         </Marker>
         <Marker>
             <MarkerX>3353</MarkerX>
             <MarkerY>3956</MarkerY>
             <MarkerZ>9</MarkerZ>
         </Marker>
         <Marker>
             <MarkerX>1946</MarkerX>
             <MarkerY>4229</MarkerY>
             <MarkerZ>7</MarkerZ>
         </Marker>
         <Marker>
             <MarkerX>2615</MarkerX>
             <MarkerY>3947</MarkerY>
             <MarkerZ>7</MarkerZ>
         </Marker>
         <Marker>
             <MarkerX>2357</MarkerX>
             <MarkerY>4259</MarkerY>
             <MarkerZ>5</MarkerZ>
         </Marker>
         <Marker>
             <MarkerX>1829</MarkerX>
             <MarkerY>3203</MarkerY>
             <MarkerZ>5</MarkerZ>
         </Marker>
         <Marker>
             <MarkerX>1181</MarkerX>
             <MarkerY>3560</MarkerY>
             <MarkerZ>5</MarkerZ>
         </Marker>
         <Marker>
             <MarkerX>2582</MarkerX>
             <MarkerY>4334</MarkerY>
             <MarkerZ>3</MarkerZ>
         </Marker>
         <Marker>
             <MarkerX>1763</MarkerX>
             <MarkerY>3779</MarkerY>
             <MarkerZ>3</MarkerZ>
         </Marker>
         <Marker>
             <MarkerX>1229</MarkerX>
             <MarkerY>4247</MarkerY>
             <MarkerZ>3</MarkerZ>
         </Marker>
         <Marker>
             <MarkerX>1616</MarkerX>
             <MarkerY>4391</MarkerY>
             <MarkerZ>3</MarkerZ>
         </Marker>
         <Marker>
             <MarkerX>3056</MarkerX>
             <MarkerY>3659</MarkerY>
             <MarkerZ>3</MarkerZ>
         </Marker>
         <Marker>
             <MarkerX>3371</MarkerX>
             <MarkerY>3881</MarkerY>
             <MarkerZ>3</MarkerZ>
         </Marker>
         <Marker>
             <MarkerX>1406</MarkerX>
             <MarkerY>2873</MarkerY>
             <MarkerZ>3</MarkerZ>
         </Marker>
         <Marker>
             <MarkerX>1295</MarkerX>
             <MarkerY>3044</MarkerY>
             <MarkerZ>3</MarkerZ>
         </Marker>
         <Marker>
             <MarkerX>1895</MarkerX>
             <MarkerY>3836</MarkerY>
             <MarkerZ>1</MarkerZ>
         </Marker>
         <Marker>
             <MarkerX>1952</MarkerX>
             <MarkerY>3566</MarkerY>
             <MarkerZ>1</MarkerZ>
         </Marker>
         <Marker>
             <MarkerX>1175</MarkerX>
             <MarkerY>3167</MarkerY>
             <MarkerZ>1</MarkerZ>
         </Marker>
         <Marker>
             <MarkerX>1238</MarkerX>
             <MarkerY>3287</MarkerY>
             <MarkerZ>1</MarkerZ>
         </Marker>
         <Marker>
             <MarkerX>796</MarkerX>
             <MarkerY>5250</MarkerY>
             <MarkerZ>1</MarkerZ>
         </Marker>
         <Marker>
             <MarkerX>1100</MarkerX>
             <MarkerY>5266</MarkerY>
             <MarkerZ>1</MarkerZ>
         </Marker>
         <Marker>
             <MarkerX>1264</MarkerX>
             <MarkerY>4602</MarkerY>
             <MarkerZ>1</MarkerZ>
         </Marker>
         <Marker>
             <MarkerX>1536</MarkerX>
             <MarkerY>4694</MarkerY>
             <MarkerZ>1</MarkerZ>
         </Marker>
         <Marker>
             <MarkerX>1460</MarkerX>
             <MarkerY>5298</MarkerY>
             <MarkerZ>1</MarkerZ>
         </Marker>
         <Marker>
             <MarkerX>2136</MarkerX>
             <MarkerY>5770</MarkerY>
             <MarkerZ>1</MarkerZ>
         </Marker>
         <Marker>
             <MarkerX>2768</MarkerX>
             <MarkerY>5354</MarkerY>
             <MarkerZ>1</MarkerZ>
         </Marker>
         <Marker>
             <MarkerX>2680</MarkerX>
             <MarkerY>5314</MarkerY>
             <MarkerZ>1</MarkerZ>
         </Marker>
         <Marker>
             <MarkerX>2828</MarkerX>
             <MarkerY>4922</MarkerY>
             <MarkerZ>1</MarkerZ>
         </Marker>
         <Marker>
             <MarkerX>2864</MarkerX>
             <MarkerY>4606</MarkerY>
             <MarkerZ>1</MarkerZ>
         </Marker>
         <Marker>
             <MarkerX>2476</MarkerX>
             <MarkerY>5134</MarkerY>
             <MarkerZ>1</MarkerZ>
         </Marker>
         <Marker>
             <MarkerX>2312</MarkerX>
             <MarkerY>5418</MarkerY>
             <MarkerZ>1</MarkerZ>
         </Marker>
         <Marker>
             <MarkerX>872</MarkerX>
             <MarkerY>5886</MarkerY>
             <MarkerZ>1</MarkerZ>
         </Marker>
         <Marker>
             <MarkerX>388</MarkerX>
             <MarkerY>4562</MarkerY>
             <MarkerZ>1</MarkerZ>
         </Marker>
         <Marker>
             <MarkerX>516</MarkerX>
             <MarkerY>4294</MarkerY>
             <MarkerZ>1</MarkerZ>
         </Marker>
         <Marker>
             <MarkerX>1224</MarkerX>
             <MarkerY>5806</MarkerY>
             <MarkerZ>3</MarkerZ>
         </Marker>
         <Marker>
             <MarkerX>780</MarkerX>
             <MarkerY>5910</MarkerY>
             <MarkerZ>3</MarkerZ>
         </Marker>
         <Marker>
             <MarkerX>1056</MarkerX>
             <MarkerY>5990</MarkerY>
             <MarkerZ>3</MarkerZ>
         </Marker>
         <Marker>
             <MarkerX>648</MarkerX>
             <MarkerY>4330</MarkerY>
             <MarkerZ>3</MarkerZ>
         </Marker>
         <Marker>
             <MarkerX>2404</MarkerX>
             <MarkerY>4586</MarkerY>
             <MarkerZ>3</MarkerZ>
         </Marker>
         <Marker>
             <MarkerX>1392</MarkerX>
             <MarkerY>4954</MarkerY>
             <MarkerZ>5</MarkerZ>
         </Marker>
         <Marker>
             <MarkerX>460</MarkerX>
             <MarkerY>4478</MarkerY>
             <MarkerZ>5</MarkerZ>
         </Marker>
         <Marker>
             <MarkerX>500</MarkerX>
             <MarkerY>5542</MarkerY>
             <MarkerZ>5</MarkerZ>
         </Marker>
         <Marker>
             <MarkerX>2876</MarkerX>
             <MarkerY>5046</MarkerY>
             <MarkerZ>5</MarkerZ>
         </Marker>
         <Marker>
             <MarkerX>2904</MarkerX>
             <MarkerY>5750</MarkerY>
             <MarkerZ>5</MarkerZ>
         </Marker>
         <Marker>
             <MarkerX>1932</MarkerX>
             <MarkerY>4514</MarkerY>
             <MarkerZ>7</MarkerZ>
         </Marker>
         <Marker>
             <MarkerX>2060</MarkerX>
             <MarkerY>4518</MarkerY>
             <MarkerZ>7</MarkerZ>
         </Marker>
         <Marker>
             <MarkerX>2656</MarkerX>
             <MarkerY>4942</MarkerY>
             <MarkerZ>7</MarkerZ>
         </Marker>
         <Marker>
             <MarkerX>2756</MarkerX>
             <MarkerY>5746</MarkerY>
             <MarkerZ>7</MarkerZ>
         </Marker>
         <Marker>
             <MarkerX>480</MarkerX>
             <MarkerY>4734</MarkerY>
             <MarkerZ>7</MarkerZ>
         </Marker>
         <Marker>
             <MarkerX>1224</MarkerX>
             <MarkerY>5654</MarkerY>
             <MarkerZ>7</MarkerZ>
         </Marker>
         <Marker>
             <MarkerX>952</MarkerX>
             <MarkerY>3926</MarkerY>
             <MarkerZ>7</MarkerZ>
         </Marker>
         <Marker>
             <MarkerX>496</MarkerX>
             <MarkerY>3758</MarkerY>
             <MarkerZ>7</MarkerZ>
         </Marker>
         <Marker>
             <MarkerX>2320</MarkerX>
             <MarkerY>4862</MarkerY>
             <MarkerZ>9</MarkerZ>
         </Marker>
         <Marker>
             <MarkerX>824</MarkerX>
             <MarkerY>5966</MarkerY>
             <MarkerZ>9</MarkerZ>
         </Marker>
         <Marker>
             <MarkerX>1180</MarkerX>
             <MarkerY>5974</MarkerY>
             <MarkerZ>9</MarkerZ>
         </Marker>
         <Marker>
             <MarkerX>5129</MarkerX>
             <MarkerY>7181</MarkerY>
             <MarkerZ>1</MarkerZ>
         </Marker>
         <Marker>
             <MarkerX>4253</MarkerX>
             <MarkerY>7535</MarkerY>
             <MarkerZ>1</MarkerZ>
         </Marker>
         <Marker>
             <MarkerX>3713</MarkerX>
             <MarkerY>8123</MarkerY>
             <MarkerZ>1</MarkerZ>
         </Marker>
         <Marker>
             <MarkerX>3683</MarkerX>
             <MarkerY>6824</MarkerY>
             <MarkerZ>1</MarkerZ>
         </Marker>
         <Marker>
             <MarkerX>2807</MarkerX>
             <MarkerY>7421</MarkerY>
             <MarkerZ>1</MarkerZ>
         </Marker>
         <Marker>
             <MarkerX>2819</MarkerX>
             <MarkerY>7004</MarkerY>
             <MarkerZ>1</MarkerZ>
         </Marker>
         <Marker>
             <MarkerX>3134</MarkerX>
             <MarkerY>7388</MarkerY>
             <MarkerZ>1</MarkerZ>
         </Marker>
         <Marker>
             <MarkerX>2606</MarkerX>
             <MarkerY>8288</MarkerY>
             <MarkerZ>1</MarkerZ>
         </Marker>
         <Marker>
             <MarkerX>3089</MarkerX>
             <MarkerY>8039</MarkerY>
             <MarkerZ>1</MarkerZ>
         </Marker>
         <Marker>
             <MarkerX>3692</MarkerX>
             <MarkerY>7277</MarkerY>
             <MarkerZ>1</MarkerZ>
         </Marker>
         <Marker>
             <MarkerX>2792</MarkerX>
             <MarkerY>8285</MarkerY>
             <MarkerZ>1</MarkerZ>
         </Marker>
         <Marker>
             <MarkerX>3680</MarkerX>
             <MarkerY>6842</MarkerY>
             <MarkerZ>3</MarkerZ>
         </Marker>
         <Marker>
             <MarkerX>3020</MarkerX>
             <MarkerY>7103</MarkerY>
             <MarkerZ>3</MarkerZ>
         </Marker>
         <Marker>
             <MarkerX>4676</MarkerX>
             <MarkerY>7214</MarkerY>
             <MarkerZ>3</MarkerZ>
         </Marker>
         <Marker>
             <MarkerX>2615</MarkerX>
             <MarkerY>8129</MarkerY>
             <MarkerZ>3</MarkerZ>
         </Marker>
         <Marker>
             <MarkerX>2735</MarkerX>
             <MarkerY>6170</MarkerY>
             <MarkerZ>3</MarkerZ>
         </Marker>
         <Marker>
             <MarkerX>2969</MarkerX>
             <MarkerY>6176</MarkerY>
             <MarkerZ>3</MarkerZ>
         </Marker>
         <Marker>
             <MarkerX>3140</MarkerX>
             <MarkerY>7202</MarkerY>
             <MarkerZ>5</MarkerZ>
         </Marker>
         <Marker>
             <MarkerX>3869</MarkerX>
             <MarkerY>7850</MarkerY>
             <MarkerZ>5</MarkerZ>
         </Marker>
         <Marker>
             <MarkerX>3986</MarkerX>
             <MarkerY>7850</MarkerY>
             <MarkerZ>5</MarkerZ>
         </Marker>
         <Marker>
             <MarkerX>4424</MarkerX>
             <MarkerY>7886</MarkerY>
             <MarkerZ>7</MarkerZ>
         </Marker>
         <Marker>
             <MarkerX>4802</MarkerX>
             <MarkerY>7469</MarkerY>
             <MarkerZ>7</MarkerZ>
         </Marker>
         <Marker>
             <MarkerX>5063</MarkerX>
             <MarkerY>6173</MarkerY>
             <MarkerZ>7</MarkerZ>
         </Marker>
         <Marker>
             <MarkerX>5063</MarkerX>
             <MarkerY>6275</MarkerY>
             <MarkerZ>7</MarkerZ>
         </Marker>
         <Marker>
             <MarkerX>4442</MarkerX>
             <MarkerY>7652</MarkerY>
             <MarkerZ>9</MarkerZ>
         </Marker>
         <Marker>
             <MarkerX>4331</MarkerX>
             <MarkerY>7463</MarkerY>
             <MarkerZ>9</MarkerZ>
         </Marker>
         <Marker>
             <MarkerX>2963</MarkerX>
             <MarkerY>6527</MarkerY>
             <MarkerZ>9</MarkerZ>
         </Marker>
         <Marker>
             <MarkerX>2582</MarkerX>
             <MarkerY>8153</MarkerY>
             <MarkerZ>9</MarkerZ>
         </Marker>
         <Marker>
             <MarkerX>2663</MarkerX>
             <MarkerY>7985</MarkerY>
             <MarkerZ>9</MarkerZ>
         </Marker>
         <Marker>
             <MarkerX>3224</MarkerX>
             <MarkerY>8228</MarkerY>
             <MarkerZ>9</MarkerZ>
         </Marker>
         <Marker>
             <MarkerX>3722</MarkerX>
             <MarkerY>8042</MarkerY>
             <MarkerZ>9</MarkerZ>
         </Marker>
         <Marker>
             <MarkerX>3581</MarkerX>
             <MarkerY>7577</MarkerY>
             <MarkerZ>9</MarkerZ>
         </Marker>
         <Marker>
             <MarkerX>3476</MarkerX>
             <MarkerY>7034</MarkerY>
             <MarkerZ>9</MarkerZ>
         </Marker>
         <Marker>
             <MarkerX>3974</MarkerX>
             <MarkerY>7088</MarkerY>
             <MarkerZ>11</MarkerZ>
         </Marker>
         <Marker>
             <MarkerX>3260</MarkerX>
             <MarkerY>7541</MarkerY>
             <MarkerZ>11</MarkerZ>
         </Marker>
         <Marker>
             <MarkerX>3716</MarkerX>
             <MarkerY>7433</MarkerY>
             <MarkerZ>11</MarkerZ>
         </Marker>
         <Marker>
             <MarkerX>4331</MarkerX>
             <MarkerY>7463</MarkerY>
             <MarkerZ>11</MarkerZ>
         </Marker>
         <Marker>
             <MarkerX>4001</MarkerX>
             <MarkerY>7682</MarkerY>
             <MarkerZ>11</MarkerZ>
         </Marker>
         <Marker>
             <MarkerX>4160</MarkerX>
             <MarkerY>7958</MarkerY>
             <MarkerZ>11</MarkerZ>
         </Marker>
         <Marker>
             <MarkerX>4022</MarkerX>
             <MarkerY>8198</MarkerY>
             <MarkerZ>11</MarkerZ>
         </Marker>
         <Marker>
             <MarkerX>2846</MarkerX>
             <MarkerY>7169</MarkerY>
             <MarkerZ>11</MarkerZ>
         </Marker>
         <Marker>
             <MarkerX>2642</MarkerX>
             <MarkerY>6425</MarkerY>
             <MarkerZ>11</MarkerZ>
         </Marker>
         <Marker>
             <MarkerX>2924</MarkerX>
             <MarkerY>5990</MarkerY>
             <MarkerZ>11</MarkerZ>
         </Marker>
         <Marker>
             <MarkerX>3023</MarkerX>
             <MarkerY>6278</MarkerY>
             <MarkerZ>11</MarkerZ>
         </Marker>
         <Marker>
             <MarkerX>2327</MarkerX>
             <MarkerY>7127</MarkerY>
             <MarkerZ>11</MarkerZ>
         </Marker>
         <Marker>
             <MarkerX>4316</MarkerX>
             <MarkerY>7052</MarkerY>
             <MarkerZ>11</MarkerZ>
         </Marker>
         <Marker>
             <MarkerX>4529</MarkerX>
             <MarkerY>7085</MarkerY>
             <MarkerZ>11</MarkerZ>
         </Marker>
         <Marker>
             <MarkerX>3320</MarkerX>
             <MarkerY>7085</MarkerY>
             <MarkerZ>13</MarkerZ>
         </Marker>
         <Marker>
             <MarkerX>3110</MarkerX>
             <MarkerY>7646</MarkerY>
             <MarkerZ>13</MarkerZ>
         </Marker>
         <Marker>
             <MarkerX>3758</MarkerX>
             <MarkerY>7652</MarkerY>
             <MarkerZ>13</MarkerZ>
         </Marker>
         <Marker>
             <MarkerX>2663</MarkerX>
             <MarkerY>6914</MarkerY>
             <MarkerZ>15</MarkerZ>
         </Marker>
         <Marker>
             <MarkerX>2759</MarkerX>
             <MarkerY>8024</MarkerY>
             <MarkerZ>15</MarkerZ>
         </Marker>
         <Marker>
             <MarkerX>3581</MarkerX>
             <MarkerY>7628</MarkerY>
             <MarkerZ>15</MarkerZ>
         </Marker>
         <Marker>
             <MarkerX>3602</MarkerX>
             <MarkerY>7694</MarkerY>
             <MarkerZ>15</MarkerZ>
         </Marker>
         <Marker>
             <MarkerX>2417</MarkerX>
             <MarkerY>6710</MarkerY>
             <MarkerZ>15</MarkerZ>
         </Marker>
         <Marker>
             <MarkerX>2810</MarkerX>
             <MarkerY>6362</MarkerY>
             <MarkerZ>15</MarkerZ>
         </Marker>
         <Marker>
             <MarkerX>4127</MarkerX>
             <MarkerY>7259</MarkerY>
             <MarkerZ>15</MarkerZ>
         </Marker>
         <Marker>
             <MarkerX>1206</MarkerX>
             <MarkerY>6469</MarkerY>
             <MarkerZ>15</MarkerZ>
         </Marker>
         <Marker>
             <MarkerX>570</MarkerX>
             <MarkerY>6643</MarkerY>
             <MarkerZ>15</MarkerZ>
         </Marker>
         <Marker>
             <MarkerX>2064</MarkerX>
             <MarkerY>7702</MarkerY>
             <MarkerZ>15</MarkerZ>
         </Marker>
         <Marker>
             <MarkerX>1881</MarkerX>
             <MarkerY>7576</MarkerY>
             <MarkerZ>15</MarkerZ>
         </Marker>
         <Marker>
             <MarkerX>1884</MarkerX>
             <MarkerY>7504</MarkerY>
             <MarkerZ>15</MarkerZ>
         </Marker>
         <Marker>
             <MarkerX>213</MarkerX>
             <MarkerY>7486</MarkerY>
             <MarkerZ>15</MarkerZ>
         </Marker>
         <Marker>
             <MarkerX>1038</MarkerX>
             <MarkerY>7681</MarkerY>
             <MarkerZ>15</MarkerZ>
         </Marker>
         <Marker>
             <MarkerX>1020</MarkerX>
             <MarkerY>6811</MarkerY>
             <MarkerZ>15</MarkerZ>
         </Marker>
         <Marker>
             <MarkerX>666</MarkerX>
             <MarkerY>6346</MarkerY>
             <MarkerZ>15</MarkerZ>
         </Marker>
         <Marker>
             <MarkerX>246</MarkerX>
             <MarkerY>5893</MarkerY>
             <MarkerZ>15</MarkerZ>
         </Marker>
         <Marker>
             <MarkerX>339</MarkerX>
             <MarkerY>6061</MarkerY>
             <MarkerZ>15</MarkerZ>
         </Marker>
         <Marker>
             <MarkerX>2709</MarkerX>
             <MarkerY>5674</MarkerY>
             <MarkerZ>15</MarkerZ>
         </Marker>
         <Marker>
             <MarkerX>669</MarkerX>
             <MarkerY>7309</MarkerY>
             <MarkerZ>13</MarkerZ>
         </Marker>
         <Marker>
             <MarkerX>1365</MarkerX>
             <MarkerY>6940</MarkerY>
             <MarkerZ>13</MarkerZ>
         </Marker>
         <Marker>
             <MarkerX>1509</MarkerX>
             <MarkerY>7252</MarkerY>
             <MarkerZ>13</MarkerZ>
         </Marker>
         <Marker>
             <MarkerX>1650</MarkerX>
             <MarkerY>7636</MarkerY>
             <MarkerZ>13</MarkerZ>
         </Marker>
         <Marker>
             <MarkerX>450</MarkerX>
             <MarkerY>6544</MarkerY>
             <MarkerZ>13</MarkerZ>
         </Marker>
         <Marker>
             <MarkerX>939</MarkerX>
             <MarkerY>6925</MarkerY>
             <MarkerZ>13</MarkerZ>
         </Marker>
         <Marker>
             <MarkerX>1509</MarkerX>
             <MarkerY>6217</MarkerY>
             <MarkerZ>13</MarkerZ>
         </Marker>
         <Marker>
             <MarkerX>810</MarkerX>
             <MarkerY>6778</MarkerY>
             <MarkerZ>13</MarkerZ>
         </Marker>
         <Marker>
             <MarkerX>2964</MarkerX>
             <MarkerY>5512</MarkerY>
             <MarkerZ>13</MarkerZ>
         </Marker>
         <Marker>
             <MarkerX>2658</MarkerX>
             <MarkerY>5452</MarkerY>
             <MarkerZ>11</MarkerZ>
         </Marker>
         <Marker>
             <MarkerX>2124</MarkerX>
             <MarkerY>7213</MarkerY>
             <MarkerZ>11</MarkerZ>
         </Marker>
         <Marker>
             <MarkerX>1272</MarkerX>
             <MarkerY>7282</MarkerY>
             <MarkerZ>11</MarkerZ>
         </Marker>
         <Marker>
             <MarkerX>1323</MarkerX>
             <MarkerY>6913</MarkerY>
             <MarkerZ>11</MarkerZ>
         </Marker>
         <Marker>
             <MarkerX>438</MarkerX>
             <MarkerY>6352</MarkerY>
             <MarkerZ>11</MarkerZ>
         </Marker>
         <Marker>
             <MarkerX>792</MarkerX>
             <MarkerY>6046</MarkerY>
             <MarkerZ>11</MarkerZ>
         </Marker>
         <Marker>
             <MarkerX>1116</MarkerX>
             <MarkerY>7207</MarkerY>
             <MarkerZ>11</MarkerZ>
         </Marker>
         <Marker>
             <MarkerX>1188</MarkerX>
             <MarkerY>7171</MarkerY>
             <MarkerZ>11</MarkerZ>
         </Marker>
         <Marker>
             <MarkerX>1035</MarkerX>
             <MarkerY>6862</MarkerY>
             <MarkerZ>11</MarkerZ>
         </Marker>
         <Marker>
             <MarkerX>819</MarkerX>
             <MarkerY>6121</MarkerY>
             <MarkerZ>11</MarkerZ>
         </Marker>
         <Marker>
             <MarkerX>2145</MarkerX>
             <MarkerY>6325</MarkerY>
             <MarkerZ>9</MarkerZ>
         </Marker>
         <Marker>
             <MarkerX>1623</MarkerX>
             <MarkerY>7525</MarkerY>
             <MarkerZ>9</MarkerZ>
         </Marker>
         <Marker>
             <MarkerX>1029</MarkerX>
             <MarkerY>7552</MarkerY>
             <MarkerZ>9</MarkerZ>
         </Marker>
         <Marker>
             <MarkerX>1371</MarkerX>
             <MarkerY>6622</MarkerY>
             <MarkerZ>7</MarkerZ>
         </Marker>
         <Marker>
             <MarkerX>351</MarkerX>
             <MarkerY>6610</MarkerY>
             <MarkerZ>7</MarkerZ>
         </Marker>
         <Marker>
             <MarkerX>1533</MarkerX>
             <MarkerY>6358</MarkerY>
             <MarkerZ>7</MarkerZ>
         </Marker>
         <Marker>
             <MarkerX>1260</MarkerX>
             <MarkerY>7819</MarkerY>
             <MarkerZ>7</MarkerZ>
         </Marker>
         <Marker>
             <MarkerX>525</MarkerX>
             <MarkerY>7858</MarkerY>
             <MarkerZ>7</MarkerZ>
         </Marker>
         <Marker>
             <MarkerX>1437</MarkerX>
             <MarkerY>7627</MarkerY>
             <MarkerZ>7</MarkerZ>
         </Marker>
         <Marker>
             <MarkerX>2040</MarkerX>
             <MarkerY>7408</MarkerY>
             <MarkerZ>7</MarkerZ>
         </Marker>
         <Marker>
             <MarkerX>1281</MarkerX>
             <MarkerY>6364</MarkerY>
             <MarkerZ>5</MarkerZ>
         </Marker>
         <Marker>
             <MarkerX>1863</MarkerX>
             <MarkerY>6904</MarkerY>
             <MarkerZ>5</MarkerZ>
         </Marker>
         <Marker>
             <MarkerX>2301</MarkerX>
             <MarkerY>6763</MarkerY>
             <MarkerZ>5</MarkerZ>
         </Marker>
         <Marker>
             <MarkerX>1545</MarkerX>
             <MarkerY>6667</MarkerY>
             <MarkerZ>5</MarkerZ>
         </Marker>
         <Marker>
             <MarkerX>1407</MarkerX>
             <MarkerY>6814</MarkerY>
             <MarkerZ>5</MarkerZ>
         </Marker>
         <Marker>
             <MarkerX>1125</MarkerX>
             <MarkerY>7681</MarkerY>
             <MarkerZ>5</MarkerZ>
         </Marker>
         <Marker>
             <MarkerX>2094</MarkerX>
             <MarkerY>7882</MarkerY>
             <MarkerZ>5</MarkerZ>
         </Marker>
         <Marker>
             <MarkerX>2298</MarkerX>
             <MarkerY>7441</MarkerY>
             <MarkerZ>5</MarkerZ>
         </Marker>
         <Marker>
             <MarkerX>648</MarkerX>
             <MarkerY>7876</MarkerY>
             <MarkerZ>5</MarkerZ>
         </Marker>
         <Marker>
             <MarkerX>597</MarkerX>
             <MarkerY>6751</MarkerY>
             <MarkerZ>5</MarkerZ>
         </Marker>
         <Marker>
             <MarkerX>942</MarkerX>
             <MarkerY>6247</MarkerY>
             <MarkerZ>3</MarkerZ>
         </Marker>
         <Marker>
             <MarkerX>1119</MarkerX>
             <MarkerY>6880</MarkerY>
             <MarkerZ>3</MarkerZ>
         </Marker>
         <Marker>
             <MarkerX>375</MarkerX>
             <MarkerY>7204</MarkerY>
             <MarkerZ>3</MarkerZ>
         </Marker>
         <Marker>
             <MarkerX>615</MarkerX>
             <MarkerY>7006</MarkerY>
             <MarkerZ>3</MarkerZ>
         </Marker>
         <Marker>
             <MarkerX>744</MarkerX>
             <MarkerY>6925</MarkerY>
             <MarkerZ>3</MarkerZ>
         </Marker>
         <Marker>
             <MarkerX>996</MarkerX>
             <MarkerY>6760</MarkerY>
             <MarkerZ>3</MarkerZ>
         </Marker>
         <Marker>
             <MarkerX>1548</MarkerX>
             <MarkerY>7843</MarkerY>
             <MarkerZ>3</MarkerZ>
         </Marker>
         <Marker>
             <MarkerX>1389</MarkerX>
             <MarkerY>7690</MarkerY>
             <MarkerZ>3</MarkerZ>
         </Marker>
         <Marker>
             <MarkerX>858</MarkerX>
             <MarkerY>7690</MarkerY>
             <MarkerZ>3</MarkerZ>
         </Marker>
         <Marker>
             <MarkerX>634</MarkerX>
             <MarkerY>7995</MarkerY>
             <MarkerZ>1</MarkerZ>
         </Marker>
         <Marker>
             <MarkerX>940</MarkerX>
             <MarkerY>8033</MarkerY>
             <MarkerZ>1</MarkerZ>
         </Marker>
         <Marker>
             <MarkerX>978</MarkerX>
             <MarkerY>8163</MarkerY>
             <MarkerZ>1</MarkerZ>
         </Marker>
         <Marker>
             <MarkerX>990</MarkerX>
             <MarkerY>7561</MarkerY>
             <MarkerZ>1</MarkerZ>
         </Marker>
         <Marker>
             <MarkerX>2126</MarkerX>
             <MarkerY>8281</MarkerY>
             <MarkerZ>1</MarkerZ>
         </Marker>
         <Marker>
             <MarkerX>2048</MarkerX>
             <MarkerY>8229</MarkerY>
             <MarkerZ>1</MarkerZ>
         </Marker>
         <Marker>
             <MarkerX>1264</MarkerX>
             <MarkerY>8285</MarkerY>
             <MarkerZ>1</MarkerZ>
         </Marker>
         <Marker>
             <MarkerX>1584</MarkerX>
             <MarkerY>8183</MarkerY>
             <MarkerZ>1</MarkerZ>
         </Marker>
         <Marker>
             <MarkerX>1658</MarkerX>
             <MarkerY>8089</MarkerY>
             <MarkerZ>1</MarkerZ>
         </Marker>
         <Marker>
             <MarkerX>120</MarkerX>
             <MarkerY>8119</MarkerY>
             <MarkerZ>1</MarkerZ>
         </Marker>
         <Marker>
             <MarkerX>268</MarkerX>
             <MarkerY>8239</MarkerY>
             <MarkerZ>1</MarkerZ>
         </Marker>
         <Marker>
             <MarkerX>1192</MarkerX>
             <MarkerY>8223</MarkerY>
             <MarkerZ>3</MarkerZ>
         </Marker>
         <Marker>
             <MarkerX>654</MarkerX>
             <MarkerY>8067</MarkerY>
             <MarkerZ>3</MarkerZ>
         </Marker>
         <Marker>
             <MarkerX>38</MarkerX>
             <MarkerY>6927</MarkerY>
             <MarkerZ>3</MarkerZ>
         </Marker>
         <Marker>
             <MarkerX>912</MarkerX>
             <MarkerY>8201</MarkerY>
             <MarkerZ>5</MarkerZ>
         </Marker>
         <Marker>
             <MarkerX>1164</MarkerX>
             <MarkerY>7965</MarkerY>
             <MarkerZ>5</MarkerZ>
         </Marker>
         <Marker>
             <MarkerX>2184</MarkerX>
             <MarkerY>8095</MarkerY>
             <MarkerZ>5</MarkerZ>
         </Marker>
         <Marker>
             <MarkerX>440</MarkerX>
             <MarkerY>7959</MarkerY>
             <MarkerZ>5</MarkerZ>
         </Marker>
         <Marker>
             <MarkerX>194</MarkerX>
             <MarkerY>6993</MarkerY>
             <MarkerZ>5</MarkerZ>
         </Marker>
         <Marker>
             <MarkerX>1796</MarkerX>
             <MarkerY>8263</MarkerY>
             <MarkerZ>7</MarkerZ>
         </Marker>
         <Marker>
             <MarkerX>1130</MarkerX>
             <MarkerY>8225</MarkerY>
             <MarkerZ>9</MarkerZ>
         </Marker>
         <Marker>
             <MarkerX>1772</MarkerX>
             <MarkerY>8039</MarkerY>
             <MarkerZ>11</MarkerZ>
         </Marker>
         <Marker>
             <MarkerX>1990</MarkerX>
             <MarkerY>8043</MarkerY>
             <MarkerZ>11</MarkerZ>
         </Marker>
         <Marker>
             <MarkerX>1294</MarkerX>
             <MarkerY>8135</MarkerY>
             <MarkerZ>11</MarkerZ>
         </Marker>
         <Marker>
             <MarkerX>1332</MarkerX>
             <MarkerY>8163</MarkerY>
             <MarkerZ>11</MarkerZ>
         </Marker>
         <Marker>
             <MarkerX>888</MarkerX>
             <MarkerY>8285</MarkerY>
             <MarkerZ>15</MarkerZ>
         </Marker>
         <Marker>
             <MarkerX>1982</MarkerX>
             <MarkerY>8313</MarkerY>
             <MarkerZ>15</MarkerZ>
         </Marker>
         <Marker>
             <MarkerX>1862</MarkerX>
             <MarkerY>4770</MarkerY>
             <MarkerZ>15</MarkerZ>
         </Marker>
         <Marker>
             <MarkerX>1715</MarkerX>
             <MarkerY>5235</MarkerY>
             <MarkerZ>15</MarkerZ>
         </Marker>
         <Marker>
             <MarkerX>2735</MarkerX>
             <MarkerY>4611</MarkerY>
             <MarkerZ>15</MarkerZ>
         </Marker>
         <Marker>
             <MarkerX>1904</MarkerX>
             <MarkerY>5139</MarkerY>
             <MarkerZ>13</MarkerZ>
         </Marker>
         <Marker>
             <MarkerX>1439</MarkerX>
             <MarkerY>4875</MarkerY>
             <MarkerZ>11</MarkerZ>
         </Marker>
         <Marker>
             <MarkerX>1892</MarkerX>
             <MarkerY>4800</MarkerY>
             <MarkerZ>11</MarkerZ>
         </Marker>
         <Marker>
             <MarkerX>2483</MarkerX>
             <MarkerY>4578</MarkerY>
             <MarkerZ>11</MarkerZ>
         </Marker>
         <Marker>
             <MarkerX>2039</MarkerX>
             <MarkerY>5241</MarkerY>
             <MarkerZ>11</MarkerZ>
         </Marker>
         <Marker>
             <MarkerX>1604</MarkerX>
             <MarkerY>5121</MarkerY>
             <MarkerZ>11</MarkerZ>
         </Marker>
         <Marker>
             <MarkerX>2513</MarkerX>
             <MarkerY>5286</MarkerY>
             <MarkerZ>11</MarkerZ>
         </Marker>
         <Marker>
             <MarkerX>2369</MarkerX>
             <MarkerY>5181</MarkerY>
             <MarkerZ>11</MarkerZ>
         </Marker>
         <Marker>
             <MarkerX>4004</MarkerX>
             <MarkerY>3954</MarkerY>
             <MarkerZ>5</MarkerZ>
         </Marker>
         <Marker>
             <MarkerX>3562</MarkerX>
             <MarkerY>3382</MarkerY>
             <MarkerZ>5</MarkerZ>
         </Marker>
         <Marker>
             <MarkerX>3858</MarkerX>
             <MarkerY>3944</MarkerY>
             <MarkerZ>3</MarkerZ>
         </Marker>
         <Marker>
             <MarkerX>3576</MarkerX>
             <MarkerY>3728</MarkerY>
             <MarkerZ>9</MarkerZ>
         </Marker>
         <Marker>
             <MarkerX>4474</MarkerX>
             <MarkerY>3378</MarkerY>
             <MarkerZ>9</MarkerZ>
         </Marker>
         <Marker>
             <MarkerX>898</MarkerX>
             <MarkerY>4011</MarkerY>
             <MarkerZ>13</MarkerZ>
         </Marker>
         <Marker>
             <MarkerX>584</MarkerX>
             <MarkerY>4229</MarkerY>
             <MarkerZ>13</MarkerZ>
         </Marker>
         <Marker>
             <MarkerX>876</MarkerX>
             <MarkerY>4353</MarkerY>
             <MarkerZ>13</MarkerZ>
         </Marker>
         <Marker>
             <MarkerX>804</MarkerX>
             <MarkerY>3395</MarkerY>
             <MarkerZ>13</MarkerZ>
         </Marker>
         <Marker>
             <MarkerX>1546</MarkerX>
             <MarkerY>4035</MarkerY>
             <MarkerZ>13</MarkerZ>
         </Marker>
         <Marker>
             <MarkerX>778</MarkerX>
             <MarkerY>5128</MarkerY>
             <MarkerZ>13</MarkerZ>
         </Marker>
         <Marker>
             <MarkerX>524</MarkerX>
             <MarkerY>4656</MarkerY>
             <MarkerZ>13</MarkerZ>
         </Marker>
         <Marker>
             <MarkerX>572</MarkerX>
             <MarkerY>5164</MarkerY>
             <MarkerZ>15</MarkerZ>
         </Marker>
         <Marker>
             <MarkerX>604</MarkerX>
             <MarkerY>4574</MarkerY>
             <MarkerZ>15</MarkerZ>
         </Marker>
         <Marker>
             <MarkerX>662</MarkerX>
             <MarkerY>4922</MarkerY>
             <MarkerZ>15</MarkerZ>
         </Marker>
         <Marker>
             <MarkerX>892</MarkerX>
             <MarkerY>4716</MarkerY>
             <MarkerZ>15</MarkerZ>
         </Marker>
         <Marker>
             <MarkerX>698</MarkerX>
             <MarkerY>4104</MarkerY>
             <MarkerZ>11</MarkerZ>
         </Marker>
         <Marker>
             <MarkerX>842</MarkerX>
             <MarkerY>4068</MarkerY>
             <MarkerZ>11</MarkerZ>
         </Marker>
         <Marker>
             <MarkerX>720</MarkerX>
             <MarkerY>4484</MarkerY>
             <MarkerZ>11</MarkerZ>
         </Marker>
         <Marker>
             <MarkerX>708</MarkerX>
             <MarkerY>4528</MarkerY>
             <MarkerZ>11</MarkerZ>
         </Marker>
         <Marker>
             <MarkerX>516</MarkerX>
             <MarkerY>4762</MarkerY>
             <MarkerZ>5</MarkerZ>
         </Marker>
         <Marker>
             <MarkerX>824</MarkerX>
             <MarkerY>5108</MarkerY>
             <MarkerZ>3</MarkerZ>
         </Marker>
         <Marker>
             <MarkerX>560</MarkerX>
             <MarkerY>6266</MarkerY>
             <MarkerZ>1</MarkerZ>
         </Marker>
         <Marker>
             <MarkerX>1084</MarkerX>
             <MarkerY>6234</MarkerY>
             <MarkerZ>1</MarkerZ>
         </Marker>
         <Marker>
             <MarkerX>900</MarkerX>
             <MarkerY>3914</MarkerY>
             <MarkerZ>1</MarkerZ>
         </Marker>
         <Marker>
             <MarkerX>236</MarkerX>
             <MarkerY>5534</MarkerY>
             <MarkerZ>5</MarkerZ>
         </Marker>
         <Marker>
             <MarkerX>888</MarkerX>
             <MarkerY>5178</MarkerY>
             <MarkerZ>15</MarkerZ>
         </Marker>
         <Marker>
             <MarkerX>9012</MarkerX>
             <MarkerY>1566</MarkerY>
             <MarkerZ>9</MarkerZ>
         </Marker>
         <Marker>
             <MarkerX>9292</MarkerX>
             <MarkerY>1802</MarkerY>
             <MarkerZ>9</MarkerZ>
         </Marker>
         <Marker>
             <MarkerX>9344</MarkerX>
             <MarkerY>1706</MarkerY>
             <MarkerZ>9</MarkerZ>
         </Marker>
         <Marker>
             <MarkerX>1018</MarkerX>
             <MarkerY>3239</MarkerY>
             <MarkerZ>9</MarkerZ>
         </Marker>
         <Marker>
             <MarkerX>1706</MarkerX>
             <MarkerY>2101</MarkerY>
             <MarkerZ>9</MarkerZ>
         </Marker>
         <Marker>
             <MarkerX>1393</MarkerX>
             <MarkerY>2851</MarkerY>
             <MarkerZ>5</MarkerZ>
         </Marker>
         <Marker>
             <MarkerX>1508</MarkerX>
             <MarkerY>2915</MarkerY>
             <MarkerZ>7</MarkerZ>
         </Marker>
         <Marker>
             <MarkerX>1539</MarkerX>
             <MarkerY>2956</MarkerY>
             <MarkerZ>7</MarkerZ>
         </Marker>
         <Marker>
             <MarkerX>967</MarkerX>
             <MarkerY>3197</MarkerY>
             <MarkerZ>15</MarkerZ>
         </Marker>
         <Marker>
             <MarkerX>986</MarkerX>
             <MarkerY>3085</MarkerY>
             <MarkerZ>15</MarkerZ>
         </Marker>
         <Marker>
             <MarkerX>741</MarkerX>
             <MarkerY>4298</MarkerY>
             <MarkerZ>15</MarkerZ>
         </Marker>
         <Marker>
             <MarkerX>666</MarkerX>
             <MarkerY>4356</MarkerY>
             <MarkerZ>1</MarkerZ>
         </Marker>
         <Marker>
             <MarkerX>1452</MarkerX>
             <MarkerY>5628</MarkerY>
             <MarkerZ>7</MarkerZ>
         </Marker>
         <Marker>
             <MarkerX>694</MarkerX>
             <MarkerY>6285</MarkerY>
             <MarkerZ>7</MarkerZ>
         </Marker>
         <Marker>
             <MarkerX>838</MarkerX>
             <MarkerY>6269</MarkerY>
             <MarkerZ>9</MarkerZ>
         </Marker>
         <Marker>
             <MarkerX>1400</MarkerX>
             <MarkerY>6418</MarkerY>
             <MarkerZ>1</MarkerZ>
         </Marker>
         <Marker>
             <MarkerX>74</MarkerX>
             <MarkerY>7501</MarkerY>
             <MarkerZ>1</MarkerZ>
         </Marker>
         <Marker>
             <MarkerX>1353</MarkerX>
             <MarkerY>7146</MarkerY>
             <MarkerZ>5</MarkerZ>
         </Marker>
         <Marker>
             <MarkerX>4160</MarkerX>
             <MarkerY>7127</MarkerY>
             <MarkerZ>9</MarkerZ>
         </Marker>
         <Marker>
             <MarkerX>4494</MarkerX>
             <MarkerY>7843</MarkerY>
             <MarkerZ>11</MarkerZ>
         </Marker>
     </Marker_Type>
     <Marker_Type>
         <Type>4</Type>
         <Marker>
             <MarkerX>5064</MarkerX>
             <MarkerY>1169</MarkerY>
             <MarkerZ>3</MarkerZ>
         </Marker>
         <Marker>
             <MarkerX>5356</MarkerX>
             <MarkerY>1117</MarkerY>
             <MarkerZ>3</MarkerZ>
         </Marker>
         <Marker>
             <MarkerX>5535</MarkerX>
             <MarkerY>360</MarkerY>
             <MarkerZ>15</MarkerZ>
         </Marker>
         <Marker>
             <MarkerX>5846</MarkerX>
             <MarkerY>1239</MarkerY>
             <MarkerZ>15</MarkerZ>
         </Marker>
         <Marker>
             <MarkerX>5943</MarkerX>
             <MarkerY>1047</MarkerY>
             <MarkerZ>7</MarkerZ>
         </Marker>
         <Marker>
             <MarkerX>4888</MarkerX>
             <MarkerY>317</MarkerY>
             <MarkerZ>3</MarkerZ>
         </Marker>
         <Marker>
             <MarkerX>4437</MarkerX>
             <MarkerY>855</MarkerY>
             <MarkerZ>1</MarkerZ>
         </Marker>
         <Marker>
             <MarkerX>4304</MarkerX>
             <MarkerY>1103</MarkerY>
             <MarkerZ>5</MarkerZ>
         </Marker>
         <Marker>
             <MarkerX>4372</MarkerX>
             <MarkerY>1165</MarkerY>
             <MarkerZ>5</MarkerZ>
         </Marker>
         <Marker>
             <MarkerX>4029</MarkerX>
             <MarkerY>1407</MarkerY>
             <MarkerZ>13</MarkerZ>
         </Marker>
         <Marker>
             <MarkerX>3240</MarkerX>
             <MarkerY>933</MarkerY>
             <MarkerZ>3</MarkerZ>
         </Marker>
         <Marker>
             <MarkerX>2656</MarkerX>
             <MarkerY>1234</MarkerY>
             <MarkerZ>3</MarkerZ>
         </Marker>
         <Marker>
             <MarkerX>4059</MarkerX>
             <MarkerY>1534</MarkerY>
             <MarkerZ>9</MarkerZ>
         </Marker>
         <Marker>
             <MarkerX>3273</MarkerX>
             <MarkerY>1876</MarkerY>
             <MarkerZ>9</MarkerZ>
         </Marker>
         <Marker>
             <MarkerX>2665</MarkerX>
             <MarkerY>1393</MarkerY>
             <MarkerZ>9</MarkerZ>
         </Marker>
         <Marker>
             <MarkerX>2975</MarkerX>
             <MarkerY>1066</MarkerY>
             <MarkerZ>15</MarkerZ>
         </Marker>
         <Marker>
             <MarkerX>3689</MarkerX>
             <MarkerY>1622</MarkerY>
             <MarkerZ>15</MarkerZ>
         </Marker>
         <Marker>
             <MarkerX>2884</MarkerX>
             <MarkerY>1365</MarkerY>
             <MarkerZ>11</MarkerZ>
         </Marker>
         <Marker>
             <MarkerX>6780</MarkerX>
             <MarkerY>4628</MarkerY>
             <MarkerZ>1</MarkerZ>
         </Marker>
         <Marker>
             <MarkerX>5907</MarkerX>
             <MarkerY>3725</MarkerY>
             <MarkerZ>1</MarkerZ>
         </Marker>
         <Marker>
             <MarkerX>7533</MarkerX>
             <MarkerY>4952</MarkerY>
             <MarkerZ>1</MarkerZ>
         </Marker>
         <Marker>
             <MarkerX>7548</MarkerX>
             <MarkerY>4706</MarkerY>
             <MarkerZ>1</MarkerZ>
         </Marker>
         <Marker>
             <MarkerX>7041</MarkerX>
             <MarkerY>3788</MarkerY>
             <MarkerZ>1</MarkerZ>
         </Marker>
         <Marker>
             <MarkerX>6054</MarkerX>
             <MarkerY>3530</MarkerY>
             <MarkerZ>1</MarkerZ>
         </Marker>
         <Marker>
             <MarkerX>5757</MarkerX>
             <MarkerY>4742</MarkerY>
             <MarkerZ>1</MarkerZ>
         </Marker>
         <Marker>
             <MarkerX>5514</MarkerX>
             <MarkerY>3560</MarkerY>
             <MarkerZ>3</MarkerZ>
         </Marker>
         <Marker>
             <MarkerX>7182</MarkerX>
             <MarkerY>3389</MarkerY>
             <MarkerZ>3</MarkerZ>
         </Marker>
         <Marker>
             <MarkerX>8265</MarkerX>
             <MarkerY>4226</MarkerY>
             <MarkerZ>3</MarkerZ>
         </Marker>
         <Marker>
             <MarkerX>5841</MarkerX>
             <MarkerY>4817</MarkerY>
             <MarkerZ>3</MarkerZ>
         </Marker>
         <Marker>
             <MarkerX>6258</MarkerX>
             <MarkerY>5279</MarkerY>
             <MarkerZ>5</MarkerZ>
         </Marker>
         <Marker>
             <MarkerX>5499</MarkerX>
             <MarkerY>4985</MarkerY>
             <MarkerZ>5</MarkerZ>
         </Marker>
         <Marker>
             <MarkerX>7596</MarkerX>
             <MarkerY>4352</MarkerY>
             <MarkerZ>5</MarkerZ>
         </Marker>
         <Marker>
             <MarkerX>6669</MarkerX>
             <MarkerY>3656</MarkerY>
             <MarkerZ>5</MarkerZ>
         </Marker>
         <Marker>
             <MarkerX>6006</MarkerX>
             <MarkerY>4136</MarkerY>
             <MarkerZ>5</MarkerZ>
         </Marker>
         <Marker>
             <MarkerX>6960</MarkerX>
             <MarkerY>3782</MarkerY>
             <MarkerZ>5</MarkerZ>
         </Marker>
         <Marker>
             <MarkerX>7188</MarkerX>
             <MarkerY>3995</MarkerY>
             <MarkerZ>5</MarkerZ>
         </Marker>
         <Marker>
             <MarkerX>8238</MarkerX>
             <MarkerY>4340</MarkerY>
             <MarkerZ>5</MarkerZ>
         </Marker>
         <Marker>
             <MarkerX>7527</MarkerX>
             <MarkerY>3671</MarkerY>
             <MarkerZ>7</MarkerZ>
         </Marker>
         <Marker>
             <MarkerX>8487</MarkerX>
             <MarkerY>3224</MarkerY>
             <MarkerZ>7</MarkerZ>
         </Marker>
         <Marker>
             <MarkerX>6804</MarkerX>
             <MarkerY>5102</MarkerY>
             <MarkerZ>7</MarkerZ>
         </Marker>
         <Marker>
             <MarkerX>7296</MarkerX>
             <MarkerY>4325</MarkerY>
             <MarkerZ>11</MarkerZ>
         </Marker>
         <Marker>
             <MarkerX>7716</MarkerX>
             <MarkerY>4787</MarkerY>
             <MarkerZ>11</MarkerZ>
         </Marker>
         <Marker>
             <MarkerX>7716</MarkerX>
             <MarkerY>3872</MarkerY>
             <MarkerZ>11</MarkerZ>
         </Marker>
         <Marker>
             <MarkerX>7047</MarkerX>
             <MarkerY>3191</MarkerY>
             <MarkerZ>11</MarkerZ>
         </Marker>
         <Marker>
             <MarkerX>7689</MarkerX>
             <MarkerY>3602</MarkerY>
             <MarkerZ>13</MarkerZ>
         </Marker>
         <Marker>
             <MarkerX>7230</MarkerX>
             <MarkerY>4670</MarkerY>
             <MarkerZ>13</MarkerZ>
         </Marker>
         <Marker>
             <MarkerX>2401</MarkerX>
             <MarkerY>1425</MarkerY>
             <MarkerZ>1</MarkerZ>
         </Marker>
         <Marker>
             <MarkerX>1689</MarkerX>
             <MarkerY>2143</MarkerY>
             <MarkerZ>1</MarkerZ>
         </Marker>
         <Marker>
             <MarkerX>1669</MarkerX>
             <MarkerY>2111</MarkerY>
             <MarkerZ>3</MarkerZ>
         </Marker>
         <Marker>
             <MarkerX>3325</MarkerX>
             <MarkerY>2023</MarkerY>
             <MarkerZ>7</MarkerZ>
         </Marker>
         <Marker>
             <MarkerX>1693</MarkerX>
             <MarkerY>2305</MarkerY>
             <MarkerZ>7</MarkerZ>
         </Marker>
         <Marker>
             <MarkerX>1841</MarkerX>
             <MarkerY>2411</MarkerY>
             <MarkerZ>9</MarkerZ>
         </Marker>
         <Marker>
             <MarkerX>1981</MarkerX>
             <MarkerY>2049</MarkerY>
             <MarkerZ>11</MarkerZ>
         </Marker>
         <Marker>
             <MarkerX>2399</MarkerX>
             <MarkerY>1493</MarkerY>
             <MarkerZ>15</MarkerZ>
         </Marker>
         <Marker>
             <MarkerX>5378</MarkerX>
             <MarkerY>6008</MarkerY>
             <MarkerZ>1</MarkerZ>
         </Marker>
         <Marker>
             <MarkerX>4894</MarkerX>
             <MarkerY>4604</MarkerY>
             <MarkerZ>7</MarkerZ>
         </Marker>
         <Marker>
             <MarkerX>5402</MarkerX>
             <MarkerY>4504</MarkerY>
             <MarkerZ>9</MarkerZ>
         </Marker>
         <Marker>
             <MarkerX>3942</MarkerX>
             <MarkerY>4664</MarkerY>
             <MarkerZ>9</MarkerZ>
         </Marker>
         <Marker>
             <MarkerX>3114</MarkerX>
             <MarkerY>4784</MarkerY>
             <MarkerZ>9</MarkerZ>
         </Marker>
         <Marker>
             <MarkerX>3618</MarkerX>
             <MarkerY>6376</MarkerY>
             <MarkerZ>9</MarkerZ>
         </Marker>
         <Marker>
             <MarkerX>3122</MarkerX>
             <MarkerY>5628</MarkerY>
             <MarkerZ>11</MarkerZ>
         </Marker>
         <Marker>
             <MarkerX>4794</MarkerX>
             <MarkerY>5228</MarkerY>
             <MarkerZ>11</MarkerZ>
         </Marker>
         <Marker>
             <MarkerX>5382</MarkerX>
             <MarkerY>4116</MarkerY>
             <MarkerZ>11</MarkerZ>
         </Marker>
         <Marker>
             <MarkerX>7618</MarkerX>
             <MarkerY>1924</MarkerY>
             <MarkerZ>1</MarkerZ>
         </Marker>
         <Marker>
             <MarkerX>7266</MarkerX>
             <MarkerY>1716</MarkerY>
             <MarkerZ>1</MarkerZ>
         </Marker>
         <Marker>
             <MarkerX>7390</MarkerX>
             <MarkerY>1860</MarkerY>
             <MarkerZ>1</MarkerZ>
         </Marker>
         <Marker>
             <MarkerX>8034</MarkerX>
             <MarkerY>580</MarkerY>
             <MarkerZ>1</MarkerZ>
         </Marker>
         <Marker>
             <MarkerX>8238</MarkerX>
             <MarkerY>712</MarkerY>
             <MarkerZ>1</MarkerZ>
         </Marker>
         <Marker>
             <MarkerX>8266</MarkerX>
             <MarkerY>812</MarkerY>
             <MarkerZ>1</MarkerZ>
         </Marker>
         <Marker>
             <MarkerX>8334</MarkerX>
             <MarkerY>1308</MarkerY>
             <MarkerZ>1</MarkerZ>
         </Marker>
         <Marker>
             <MarkerX>8770</MarkerX>
             <MarkerY>1556</MarkerY>
             <MarkerZ>1</MarkerZ>
         </Marker>
         <Marker>
             <MarkerX>8414</MarkerX>
             <MarkerY>2152</MarkerY>
             <MarkerZ>1</MarkerZ>
         </Marker>
         <Marker>
             <MarkerX>8222</MarkerX>
             <MarkerY>2676</MarkerY>
             <MarkerZ>1</MarkerZ>
         </Marker>
         <Marker>
             <MarkerX>8406</MarkerX>
             <MarkerY>2460</MarkerY>
             <MarkerZ>1</MarkerZ>
         </Marker>
         <Marker>
             <MarkerX>6454</MarkerX>
             <MarkerY>1788</MarkerY>
             <MarkerZ>3</MarkerZ>
         </Marker>
         <Marker>
             <MarkerX>5966</MarkerX>
             <MarkerY>2412</MarkerY>
             <MarkerZ>3</MarkerZ>
         </Marker>
         <Marker>
             <MarkerX>8734</MarkerX>
             <MarkerY>2688</MarkerY>
             <MarkerZ>3</MarkerZ>
         </Marker>
         <Marker>
             <MarkerX>8398</MarkerX>
             <MarkerY>1332</MarkerY>
             <MarkerZ>3</MarkerZ>
         </Marker>
         <Marker>
             <MarkerX>6138</MarkerX>
             <MarkerY>224</MarkerY>
             <MarkerZ>5</MarkerZ>
         </Marker>
         <Marker>
             <MarkerX>6086</MarkerX>
             <MarkerY>388</MarkerY>
             <MarkerZ>5</MarkerZ>
         </Marker>
         <Marker>
             <MarkerX>6118</MarkerX>
             <MarkerY>2272</MarkerY>
             <MarkerZ>5</MarkerZ>
         </Marker>
         <Marker>
             <MarkerX>6126</MarkerX>
             <MarkerY>456</MarkerY>
             <MarkerZ>5</MarkerZ>
         </Marker>
         <Marker>
             <MarkerX>6942</MarkerX>
             <MarkerY>1960</MarkerY>
             <MarkerZ>5</MarkerZ>
         </Marker>
         <Marker>
             <MarkerX>8006</MarkerX>
             <MarkerY>2200</MarkerY>
             <MarkerZ>5</MarkerZ>
         </Marker>
         <Marker>
             <MarkerX>6938</MarkerX>
             <MarkerY>1320</MarkerY>
             <MarkerZ>7</MarkerZ>
         </Marker>
         <Marker>
             <MarkerX>8266</MarkerX>
             <MarkerY>888</MarkerY>
             <MarkerZ>7</MarkerZ>
         </Marker>
         <Marker>
             <MarkerX>5846</MarkerX>
             <MarkerY>1520</MarkerY>
             <MarkerZ>7</MarkerZ>
         </Marker>
         <Marker>
             <MarkerX>8750</MarkerX>
             <MarkerY>1232</MarkerY>
             <MarkerZ>9</MarkerZ>
         </Marker>
         <Marker>
             <MarkerX>6350</MarkerX>
             <MarkerY>636</MarkerY>
             <MarkerZ>9</MarkerZ>
         </Marker>
         <Marker>
             <MarkerX>7290</MarkerX>
             <MarkerY>672</MarkerY>
             <MarkerZ>9</MarkerZ>
         </Marker>
         <Marker>
             <MarkerX>7830</MarkerX>
             <MarkerY>2052</MarkerY>
             <MarkerZ>9</MarkerZ>
         </Marker>
         <Marker>
             <MarkerX>6986</MarkerX>
             <MarkerY>2084</MarkerY>
             <MarkerZ>9</MarkerZ>
         </Marker>
         <Marker>
             <MarkerX>6406</MarkerX>
             <MarkerY>1816</MarkerY>
             <MarkerZ>9</MarkerZ>
         </Marker>
         <Marker>
             <MarkerX>7546</MarkerX>
             <MarkerY>2292</MarkerY>
             <MarkerZ>9</MarkerZ>
         </Marker>
         <Marker>
             <MarkerX>6814</MarkerX>
             <MarkerY>2408</MarkerY>
             <MarkerZ>11</MarkerZ>
         </Marker>
         <Marker>
             <MarkerX>7862</MarkerX>
             <MarkerY>600</MarkerY>
             <MarkerZ>11</MarkerZ>
         </Marker>
         <Marker>
             <MarkerX>6210</MarkerX>
             <MarkerY>2568</MarkerY>
             <MarkerZ>13</MarkerZ>
         </Marker>
         <Marker>
             <MarkerX>6162</MarkerX>
             <MarkerY>2700</MarkerY>
             <MarkerZ>13</MarkerZ>
         </Marker>
         <Marker>
             <MarkerX>3587</MarkerX>
             <MarkerY>2014</MarkerY>
             <MarkerZ>5</MarkerZ>
         </Marker>
         <Marker>
             <MarkerX>4291</MarkerX>
             <MarkerY>1630</MarkerY>
             <MarkerZ>3</MarkerZ>
         </Marker>
         <Marker>
             <MarkerX>4427</MarkerX>
             <MarkerY>1678</MarkerY>
             <MarkerZ>3</MarkerZ>
         </Marker>
         <Marker>
             <MarkerX>3583</MarkerX>
             <MarkerY>2598</MarkerY>
             <MarkerZ>5</MarkerZ>
         </Marker>
         <Marker>
             <MarkerX>4583</MarkerX>
             <MarkerY>2590</MarkerY>
             <MarkerZ>5</MarkerZ>
         </Marker>
         <Marker>
             <MarkerX>4967</MarkerX>
             <MarkerY>3002</MarkerY>
             <MarkerZ>5</MarkerZ>
         </Marker>
         <Marker>
             <MarkerX>3895</MarkerX>
             <MarkerY>3082</MarkerY>
             <MarkerZ>9</MarkerZ>
         </Marker>
         <Marker>
             <MarkerX>4123</MarkerX>
             <MarkerY>3690</MarkerY>
             <MarkerZ>9</MarkerZ>
         </Marker>
         <Marker>
             <MarkerX>4735</MarkerX>
             <MarkerY>3070</MarkerY>
             <MarkerZ>13</MarkerZ>
         </Marker>
         <Marker>
             <MarkerX>8958</MarkerX>
             <MarkerY>2585</MarkerY>
             <MarkerZ>3</MarkerZ>
         </Marker>
         <Marker>
             <MarkerX>8874</MarkerX>
             <MarkerY>2819</MarkerY>
             <MarkerZ>3</MarkerZ>
         </Marker>
         <Marker>
             <MarkerX>7893</MarkerX>
             <MarkerY>3056</MarkerY>
             <MarkerZ>7</MarkerZ>
         </Marker>
         <Marker>
             <MarkerX>8184</MarkerX>
             <MarkerY>3176</MarkerY>
             <MarkerZ>7</MarkerZ>
         </Marker>
         <Marker>
             <MarkerX>8931</MarkerX>
             <MarkerY>3278</MarkerY>
             <MarkerZ>11</MarkerZ>
         </Marker>
         <Marker>
             <MarkerX>6468</MarkerX>
             <MarkerY>2939</MarkerY>
             <MarkerZ>15</MarkerZ>
         </Marker>
         <Marker>
             <MarkerX>6663</MarkerX>
             <MarkerY>2807</MarkerY>
             <MarkerZ>15</MarkerZ>
         </Marker>
         <Marker>
             <MarkerX>2063</MarkerX>
             <MarkerY>3794</MarkerY>
             <MarkerZ>11</MarkerZ>
         </Marker>
         <Marker>
             <MarkerX>2273</MarkerX>
             <MarkerY>3062</MarkerY>
             <MarkerZ>9</MarkerZ>
         </Marker>
         <Marker>
             <MarkerX>3179</MarkerX>
             <MarkerY>3086</MarkerY>
             <MarkerZ>9</MarkerZ>
         </Marker>
         <Marker>
             <MarkerX>2738</MarkerX>
             <MarkerY>3932</MarkerY>
             <MarkerZ>7</MarkerZ>
         </Marker>
         <Marker>
             <MarkerX>2279</MarkerX>
             <MarkerY>3149</MarkerY>
             <MarkerZ>7</MarkerZ>
         </Marker>
         <Marker>
             <MarkerX>808</MarkerX>
             <MarkerY>4958</MarkerY>
             <MarkerZ>7</MarkerZ>
         </Marker>
         <Marker>
             <MarkerX>4427</MarkerX>
             <MarkerY>7565</MarkerY>
             <MarkerZ>5</MarkerZ>
         </Marker>
         <Marker>
             <MarkerX>4052</MarkerX>
             <MarkerY>7262</MarkerY>
             <MarkerZ>5</MarkerZ>
         </Marker>
         <Marker>
             <MarkerX>4682</MarkerX>
             <MarkerY>7220</MarkerY>
             <MarkerZ>5</MarkerZ>
         </Marker>
         <Marker>
             <MarkerX>3602</MarkerX>
             <MarkerY>6818</MarkerY>
             <MarkerZ>13</MarkerZ>
         </Marker>
         <Marker>
             <MarkerX>4700</MarkerX>
             <MarkerY>7025</MarkerY>
             <MarkerZ>7</MarkerZ>
         </Marker>
         <Marker>
             <MarkerX>3911</MarkerX>
             <MarkerY>6812</MarkerY>
             <MarkerZ>7</MarkerZ>
         </Marker>
         <Marker>
             <MarkerX>4181</MarkerX>
             <MarkerY>6890</MarkerY>
             <MarkerZ>7</MarkerZ>
         </Marker>
         <Marker>
             <MarkerX>3491</MarkerX>
             <MarkerY>7652</MarkerY>
             <MarkerZ>7</MarkerZ>
         </Marker>
         <Marker>
             <MarkerX>3506</MarkerX>
             <MarkerY>8249</MarkerY>
             <MarkerZ>7</MarkerZ>
         </Marker>
         <Marker>
             <MarkerX>3038</MarkerX>
             <MarkerY>7406</MarkerY>
             <MarkerZ>7</MarkerZ>
         </Marker>
         <Marker>
             <MarkerX>2465</MarkerX>
             <MarkerY>7325</MarkerY>
             <MarkerZ>7</MarkerZ>
         </Marker>
         <Marker>
             <MarkerX>2588</MarkerX>
             <MarkerY>6212</MarkerY>
             <MarkerZ>7</MarkerZ>
         </Marker>
         <Marker>
             <MarkerX>3848</MarkerX>
             <MarkerY>7088</MarkerY>
             <MarkerZ>9</MarkerZ>
         </Marker>
         <Marker>
             <MarkerX>3929</MarkerX>
             <MarkerY>7379</MarkerY>
             <MarkerZ>9</MarkerZ>
         </Marker>
         <Marker>
             <MarkerX>2567</MarkerX>
             <MarkerY>6074</MarkerY>
             <MarkerZ>11</MarkerZ>
         </Marker>
         <Marker>
             <MarkerX>558</MarkerX>
             <MarkerY>6991</MarkerY>
             <MarkerZ>15</MarkerZ>
         </Marker>
         <Marker>
             <MarkerX>687</MarkerX>
             <MarkerY>6979</MarkerY>
             <MarkerZ>15</MarkerZ>
         </Marker>
         <Marker>
             <MarkerX>855</MarkerX>
             <MarkerY>6976</MarkerY>
             <MarkerZ>15</MarkerZ>
         </Marker>
         <Marker>
             <MarkerX>642</MarkerX>
             <MarkerY>7789</MarkerY>
             <MarkerZ>13</MarkerZ>
         </Marker>
         <Marker>
             <MarkerX>1365</MarkerX>
             <MarkerY>7417</MarkerY>
             <MarkerZ>11</MarkerZ>
         </Marker>
         <Marker>
             <MarkerX>1110</MarkerX>
             <MarkerY>7138</MarkerY>
             <MarkerZ>11</MarkerZ>
         </Marker>
         <Marker>
             <MarkerX>1719</MarkerX>
             <MarkerY>5554</MarkerY>
             <MarkerZ>11</MarkerZ>
         </Marker>
         <Marker>
             <MarkerX>2103</MarkerX>
             <MarkerY>7537</MarkerY>
             <MarkerZ>11</MarkerZ>
         </Marker>
         <Marker>
             <MarkerX>429</MarkerX>
             <MarkerY>6238</MarkerY>
             <MarkerZ>9</MarkerZ>
         </Marker>
         <Marker>
             <MarkerX>573</MarkerX>
             <MarkerY>6202</MarkerY>
             <MarkerZ>9</MarkerZ>
         </Marker>
         <Marker>
             <MarkerX>1089</MarkerX>
             <MarkerY>6634</MarkerY>
             <MarkerZ>9</MarkerZ>
         </Marker>
         <Marker>
             <MarkerX>522</MarkerX>
             <MarkerY>7522</MarkerY>
             <MarkerZ>9</MarkerZ>
         </Marker>
         <Marker>
             <MarkerX>114</MarkerX>
             <MarkerY>7588</MarkerY>
             <MarkerZ>9</MarkerZ>
         </Marker>
         <Marker>
             <MarkerX>1122</MarkerX>
             <MarkerY>7048</MarkerY>
             <MarkerZ>9</MarkerZ>
         </Marker>
         <Marker>
             <MarkerX>903</MarkerX>
             <MarkerY>6955</MarkerY>
             <MarkerZ>9</MarkerZ>
         </Marker>
         <Marker>
             <MarkerX>438</MarkerX>
             <MarkerY>5530</MarkerY>
             <MarkerZ>9</MarkerZ>
         </Marker>
         <Marker>
             <MarkerX>189</MarkerX>
             <MarkerY>6730</MarkerY>
             <MarkerZ>7</MarkerZ>
         </Marker>
         <Marker>
             <MarkerX>360</MarkerX>
             <MarkerY>6865</MarkerY>
             <MarkerZ>7</MarkerZ>
         </Marker>
         <Marker>
             <MarkerX>507</MarkerX>
             <MarkerY>6922</MarkerY>
             <MarkerZ>7</MarkerZ>
         </Marker>
         <Marker>
             <MarkerX>423</MarkerX>
             <MarkerY>7789</MarkerY>
             <MarkerZ>5</MarkerZ>
         </Marker>
         <Marker>
             <MarkerX>546</MarkerX>
             <MarkerY>7654</MarkerY>
             <MarkerZ>5</MarkerZ>
         </Marker>
         <Marker>
             <MarkerX>798</MarkerX>
             <MarkerY>7219</MarkerY>
             <MarkerZ>5</MarkerZ>
         </Marker>
         <Marker>
             <MarkerX>852</MarkerX>
             <MarkerY>7600</MarkerY>
             <MarkerZ>5</MarkerZ>
         </Marker>
         <Marker>
             <MarkerX>72</MarkerX>
             <MarkerY>6388</MarkerY>
             <MarkerZ>3</MarkerZ>
         </Marker>
         <Marker>
             <MarkerX>898</MarkerX>
             <MarkerY>6711</MarkerY>
             <MarkerZ>1</MarkerZ>
         </Marker>
         <Marker>
             <MarkerX>304</MarkerX>
             <MarkerY>8219</MarkerY>
             <MarkerZ>5</MarkerZ>
         </Marker>
         <Marker>
             <MarkerX>366</MarkerX>
             <MarkerY>7965</MarkerY>
             <MarkerZ>7</MarkerZ>
         </Marker>
         <Marker>
             <MarkerX>282</MarkerX>
             <MarkerY>7765</MarkerY>
             <MarkerZ>7</MarkerZ>
         </Marker>
         <Marker>
             <MarkerX>708</MarkerX>
             <MarkerY>8297</MarkerY>
             <MarkerZ>7</MarkerZ>
         </Marker>
         <Marker>
             <MarkerX>1382</MarkerX>
             <MarkerY>7747</MarkerY>
             <MarkerZ>11</MarkerZ>
         </Marker>
         <Marker>
             <MarkerX>36</MarkerX>
             <MarkerY>8223</MarkerY>
             <MarkerZ>11</MarkerZ>
         </Marker>
         <Marker>
             <MarkerX>24</MarkerX>
             <MarkerY>8181</MarkerY>
             <MarkerZ>11</MarkerZ>
         </Marker>
         <Marker>
             <MarkerX>178</MarkerX>
             <MarkerY>8159</MarkerY>
             <MarkerZ>11</MarkerZ>
         </Marker>
         <Marker>
             <MarkerX>42</MarkerX>
             <MarkerY>7957</MarkerY>
             <MarkerZ>11</MarkerZ>
         </Marker>
         <Marker>
             <MarkerX>1524</MarkerX>
             <MarkerY>7981</MarkerY>
             <MarkerZ>11</MarkerZ>
         </Marker>
         <Marker>
             <MarkerX>26</MarkerX>
             <MarkerY>7939</MarkerY>
             <MarkerZ>13</MarkerZ>
         </Marker>
         <Marker>
             <MarkerX>8</MarkerX>
             <MarkerY>8133</MarkerY>
             <MarkerZ>13</MarkerZ>
         </Marker>
         <Marker>
             <MarkerX>1349</MarkerX>
             <MarkerY>5073</MarkerY>
             <MarkerZ>9</MarkerZ>
         </Marker>
         <Marker>
             <MarkerX>1664</MarkerX>
             <MarkerY>5844</MarkerY>
             <MarkerZ>5</MarkerZ>
         </Marker>
         <Marker>
             <MarkerX>858</MarkerX>
             <MarkerY>4912</MarkerY>
             <MarkerZ>11</MarkerZ>
         </Marker>
         <Marker>
             <MarkerX>696</MarkerX>
             <MarkerY>5094</MarkerY>
             <MarkerZ>11</MarkerZ>
         </Marker>
         <Marker>
             <MarkerX>452</MarkerX>
             <MarkerY>4952</MarkerY>
             <MarkerZ>11</MarkerZ>
         </Marker>
         <Marker>
             <MarkerX>734</MarkerX>
             <MarkerY>4946</MarkerY>
             <MarkerZ>9</MarkerZ>
         </Marker>
         <Marker>
             <MarkerX>816</MarkerX>
             <MarkerY>5018</MarkerY>
             <MarkerZ>9</MarkerZ>
         </Marker>
         <Marker>
             <MarkerX>626</MarkerX>
             <MarkerY>4714</MarkerY>
             <MarkerZ>9</MarkerZ>
         </Marker>
         <Marker>
             <MarkerX>268</MarkerX>
             <MarkerY>5086</MarkerY>
             <MarkerZ>15</MarkerZ>
         </Marker>
         <Marker>
             <MarkerX>1301</MarkerX>
             <MarkerY>2885</MarkerY>
             <MarkerZ>9</MarkerZ>
         </Marker>
         <Marker>
             <MarkerX>1818</MarkerX>
             <MarkerY>2287</MarkerY>
             <MarkerZ>9</MarkerZ>
         </Marker>
         <Marker>
             <MarkerX>1268</MarkerX>
             <MarkerY>2777</MarkerY>
             <MarkerZ>1</MarkerZ>
         </Marker>
         <Marker>
             <MarkerX>1230</MarkerX>
             <MarkerY>3056</MarkerY>
             <MarkerZ>13</MarkerZ>
         </Marker>
         <Marker>
             <MarkerX>1317</MarkerX>
             <MarkerY>2599</MarkerY>
             <MarkerZ>15</MarkerZ>
         </Marker>
         <Marker>
             <MarkerX>1140</MarkerX>
             <MarkerY>3293</MarkerY>
             <MarkerZ>9</MarkerZ>
         </Marker>
         <Marker>
             <MarkerX>1201</MarkerX>
             <MarkerY>3298</MarkerY>
             <MarkerZ>9</MarkerZ>
         </Marker>
         <Marker>
             <MarkerX>842</MarkerX>
             <MarkerY>3240</MarkerY>
             <MarkerZ>7</MarkerZ>
         </Marker>
         <Marker>
             <MarkerX>1091</MarkerX>
             <MarkerY>3086</MarkerY>
             <MarkerZ>7</MarkerZ>
         </Marker>
         <Marker>
             <MarkerX>1347</MarkerX>
             <MarkerY>3467</MarkerY>
             <MarkerZ>7</MarkerZ>
         </Marker>
         <Marker>
             <MarkerX>996</MarkerX>
             <MarkerY>3307</MarkerY>
             <MarkerZ>3</MarkerZ>
         </Marker>
         <Marker>
             <MarkerX>684</MarkerX>
             <MarkerY>3960</MarkerY>
             <MarkerZ>15</MarkerZ>
         </Marker>
         <Marker>
             <MarkerX>557</MarkerX>
             <MarkerY>4165</MarkerY>
             <MarkerZ>15</MarkerZ>
         </Marker>
         <Marker>
             <MarkerX>563</MarkerX>
             <MarkerY>4293</MarkerY>
             <MarkerZ>15</MarkerZ>
         </Marker>
         <Marker>
             <MarkerX>919</MarkerX>
             <MarkerY>4323</MarkerY>
             <MarkerZ>15</MarkerZ>
         </Marker>
         <Marker>
             <MarkerX>830</MarkerX>
             <MarkerY>3862</MarkerY>
             <MarkerZ>15</MarkerZ>
         </Marker>
         <Marker>
             <MarkerX>580</MarkerX>
             <MarkerY>3837</MarkerY>
             <MarkerZ>9</MarkerZ>
         </Marker>
         <Marker>
             <MarkerX>826</MarkerX>
             <MarkerY>3954</MarkerY>
             <MarkerZ>9</MarkerZ>
         </Marker>
         <Marker>
             <MarkerX>688</MarkerX>
             <MarkerY>4047</MarkerY>
             <MarkerZ>9</MarkerZ>
         </Marker>
         <Marker>
             <MarkerX>753</MarkerX>
             <MarkerY>3668</MarkerY>
             <MarkerZ>1</MarkerZ>
         </Marker>
         <Marker>
             <MarkerX>275</MarkerX>
             <MarkerY>3917</MarkerY>
             <MarkerZ>1</MarkerZ>
         </Marker>
         <Marker>
             <MarkerX>601</MarkerX>
             <MarkerY>4298</MarkerY>
             <MarkerZ>1</MarkerZ>
         </Marker>
     </Marker_Type>
     <Marker_Type>
         <Type>5</Type>
     </Marker_Type>
     <Marker_Type>
         <Type>6</Type>
     </Marker_Type>
     <Marker_Type>
         <Type>7</Type>
     </Marker_Type>
     <Marker_Type>
         <Type>8</Type>
     </Marker_Type>
 </Marker_Data>
</CellCounter_Marker_File>
