# Supplementary material for: Tonotopic and non-auditory organization of the mouse dorsal inferior colliculus revealed by two-photon imaging
Source: eLife. 2019 Oct 15;8:e49091. doi: 10.7554/eLife.49091 (PMC6834370; doi:10.7554/eLife.49091)
Supplement: Figure 1—source data 1. [file elife-49091-fig1-data1.zip › CellCounter_SourceData/CellCounter/Fig1-Gad/Gad2Ai96/CellType_12156_04.txt]

2019-129_12156_04_s2c2_Confocal_40X_stack1_Area6.lsm
2019-129_12156_04_s2c2_Confocal_40X_stack2_Module.lsm
2019-129_12156_04_s2c2_Confocal_40X_stack3_MidStrip.lsm
2019-129_12156_04_s4c6_Confocal_40X_stack4_Module.lsm
2019-129_12156_04_s4c6_Confocal_40X_stack5_MidDensity.lsm
2019-129_12156_04_s4c6_Confocal_40X_stack6_CNIC.lsm
2019-129_12156_04_s2c2_Confocal_40X_stack7_ACU_Stitch.lsm

CELL COUNTER

Name of different types of counters
Type 1: GP+ GAD-
Type 2: GP+ GAD+
Type 3: GP+ GAD++
Type 4: GP- GAD++
Type 5: GP- NeuN+
Type 6: GP- CR+
