# Supplementary material for: Tonotopic and non-auditory organization of the mouse dorsal inferior colliculus revealed by two-photon imaging
Source: eLife. 2019 Oct 15;8:e49091. doi: 10.7554/eLife.49091 (PMC6834370; doi:10.7554/eLife.49091)
Supplement: Figure 1—source data 1. [file elife-49091-fig1-data1.zip › CellCounter_SourceData/CellCounter/Fig1-Gad/Gad2Ai96/CellType_18528_01.txt]

Type 1: clear GCaMP possitive
Type 2: GAD67++
Type 3: Gad67++ GCaMP++
Type 4:	GCaMP++ GAD-
Type 5: GCaMP++ NeuN+
Type 6: GAD+ GCaMP- 
