# Supplementary material for: Tonotopic and non-auditory organization of the mouse dorsal inferior colliculus revealed by two-photon imaging
Source: eLife. 2019 Oct 15;8:e49091. doi: 10.7554/eLife.49091 (PMC6834370; doi:10.7554/eLife.49091)
Supplement: Figure 1—source data 1. [file elife-49091-fig1-data1.zip › CellCounter_SourceData/CellCounter/Fig1-Gad/Gad2Ai96/CellType_18528_04.txt]

GAD2cre18528_04F_middlerIC01_GAD67_GCaMP_40x_stack_stitched

Type 1: GCaMP++
Type 2: GAD67 ++ 
Type 3: GCaMP++ GAD67++
Type 4: GCaMP++ GAD67+ (dim)
