# Supplementary material for: Tonotopic and non-auditory organization of the mouse dorsal inferior colliculus revealed by two-photon imaging
Source: eLife. 2019 Oct 15;8:e49091. doi: 10.7554/eLife.49091 (PMC6834370; doi:10.7554/eLife.49091)
Supplement: Figure 1—source data 1. [file elife-49091-fig1-data1.zip › CellCounter_SourceData/CellCounter/Fig1-Gad/GP4x3/CellCounter_16173_06.xml]

<?xml version="1.0" encoding="UTF-8"?>
<CellCounter_Marker_File>
 <Image_Properties>
     <Image_Filename>GP4.31617306_rIC01D_GAD594_GCaMP488_NeuN647_8bit.tif</Image_Filename>
 </Image_Properties>
 <Marker_Data>
     <Current_Type>0</Current_Type>
     <Marker_Type> <!-- Type 1: GCaMP6s+ GAD67- -->
         <Type>1</Type><!-- Type 1: GCaMP6s+ GAD67- -->
         <Marker>
             <MarkerX>3212</MarkerX>
             <MarkerY>430</MarkerY>
             <MarkerZ>4</MarkerZ>
         </Marker>
         <Marker>
             <MarkerX>3520</MarkerX>
             <MarkerY>228</MarkerY>
             <MarkerZ>4</MarkerZ>
         </Marker>
         <Marker>
             <MarkerX>3300</MarkerX>
             <MarkerY>222</MarkerY>
             <MarkerZ>4</MarkerZ>
         </Marker>
         <Marker>
             <MarkerX>3066</MarkerX>
             <MarkerY>297</MarkerY>
             <MarkerZ>4</MarkerZ>
         </Marker>
         <Marker>
             <MarkerX>3170</MarkerX>
             <MarkerY>390</MarkerY>
             <MarkerZ>4</MarkerZ>
         </Marker>
         <Marker>
             <MarkerX>4056</MarkerX>
             <MarkerY>765</MarkerY>
             <MarkerZ>4</MarkerZ>
         </Marker>
         <Marker>
             <MarkerX>3022</MarkerX>
             <MarkerY>765</MarkerY>
             <MarkerZ>4</MarkerZ>
         </Marker>
         <Marker>
             <MarkerX>3621</MarkerX>
             <MarkerY>510</MarkerY>
             <MarkerZ>4</MarkerZ>
         </Marker>
         <Marker>
             <MarkerX>4209</MarkerX>
             <MarkerY>349</MarkerY>
             <MarkerZ>4</MarkerZ>
         </Marker>
         <Marker>
             <MarkerX>4184</MarkerX>
             <MarkerY>274</MarkerY>
             <MarkerZ>7</MarkerZ>
         </Marker>
         <Marker>
             <MarkerX>4241</MarkerX>
             <MarkerY>677</MarkerY>
             <MarkerZ>7</MarkerZ>
         </Marker>
         <Marker>
             <MarkerX>4068</MarkerX>
             <MarkerY>706</MarkerY>
             <MarkerZ>7</MarkerZ>
         </Marker>
         <Marker>
             <MarkerX>4140</MarkerX>
             <MarkerY>462</MarkerY>
             <MarkerZ>7</MarkerZ>
         </Marker>
         <Marker>
             <MarkerX>4138</MarkerX>
             <MarkerY>429</MarkerY>
             <MarkerZ>7</MarkerZ>
         </Marker>
         <Marker>
             <MarkerX>3005</MarkerX>
             <MarkerY>340</MarkerY>
             <MarkerZ>7</MarkerZ>
         </Marker>
         <Marker>
             <MarkerX>2978</MarkerX>
             <MarkerY>640</MarkerY>
             <MarkerZ>7</MarkerZ>
         </Marker>
         <Marker>
             <MarkerX>3261</MarkerX>
             <MarkerY>541</MarkerY>
             <MarkerZ>7</MarkerZ>
         </Marker>
         <Marker>
             <MarkerX>4685</MarkerX>
             <MarkerY>666</MarkerY>
             <MarkerZ>1</MarkerZ>
         </Marker>
         <Marker>
             <MarkerX>5101</MarkerX>
             <MarkerY>753</MarkerY>
             <MarkerZ>1</MarkerZ>
         </Marker>
         <Marker>
             <MarkerX>4381</MarkerX>
             <MarkerY>794</MarkerY>
             <MarkerZ>1</MarkerZ>
         </Marker>
         <Marker>
             <MarkerX>4727</MarkerX>
             <MarkerY>429</MarkerY>
             <MarkerZ>1</MarkerZ>
         </Marker>
         <Marker>
             <MarkerX>4555</MarkerX>
             <MarkerY>1097</MarkerY>
             <MarkerZ>1</MarkerZ>
         </Marker>
         <Marker>
             <MarkerX>5075</MarkerX>
             <MarkerY>881</MarkerY>
             <MarkerZ>1</MarkerZ>
         </Marker>
         <Marker>
             <MarkerX>5374</MarkerX>
             <MarkerY>884</MarkerY>
             <MarkerZ>1</MarkerZ>
         </Marker>
         <Marker>
             <MarkerX>5201</MarkerX>
             <MarkerY>856</MarkerY>
             <MarkerZ>4</MarkerZ>
         </Marker>
         <Marker>
             <MarkerX>5294</MarkerX>
             <MarkerY>844</MarkerY>
             <MarkerZ>4</MarkerZ>
         </Marker>
         <Marker>
             <MarkerX>5049</MarkerX>
             <MarkerY>528</MarkerY>
             <MarkerZ>4</MarkerZ>
         </Marker>
         <Marker>
             <MarkerX>5131</MarkerX>
             <MarkerY>1094</MarkerY>
             <MarkerZ>4</MarkerZ>
         </Marker>
         <Marker>
             <MarkerX>4471</MarkerX>
             <MarkerY>758</MarkerY>
             <MarkerZ>4</MarkerZ>
         </Marker>
         <Marker>
             <MarkerX>5078</MarkerX>
             <MarkerY>1092</MarkerY>
             <MarkerZ>7</MarkerZ>
         </Marker>
         <Marker>
             <MarkerX>5369</MarkerX>
             <MarkerY>1037</MarkerY>
             <MarkerZ>7</MarkerZ>
         </Marker>
         <Marker>
             <MarkerX>5391</MarkerX>
             <MarkerY>789</MarkerY>
             <MarkerZ>7</MarkerZ>
         </Marker>
         <Marker>
             <MarkerX>5353</MarkerX>
             <MarkerY>701</MarkerY>
             <MarkerZ>7</MarkerZ>
         </Marker>
         <Marker>
             <MarkerX>4706</MarkerX>
             <MarkerY>1077</MarkerY>
             <MarkerZ>7</MarkerZ>
         </Marker>
         <Marker>
             <MarkerX>4583</MarkerX>
             <MarkerY>890</MarkerY>
             <MarkerZ>7</MarkerZ>
         </Marker>
         <Marker>
             <MarkerX>4523</MarkerX>
             <MarkerY>1090</MarkerY>
             <MarkerZ>7</MarkerZ>
         </Marker>
         <Marker>
             <MarkerX>4379</MarkerX>
             <MarkerY>885</MarkerY>
             <MarkerZ>7</MarkerZ>
         </Marker>
         <Marker>
             <MarkerX>5415</MarkerX>
             <MarkerY>1061</MarkerY>
             <MarkerZ>7</MarkerZ>
         </Marker>
         <Marker>
             <MarkerX>5285</MarkerX>
             <MarkerY>776</MarkerY>
             <MarkerZ>10</MarkerZ>
         </Marker>
         <Marker>
             <MarkerX>4630</MarkerX>
             <MarkerY>1086</MarkerY>
             <MarkerZ>10</MarkerZ>
         </Marker>
         <Marker>
             <MarkerX>4659</MarkerX>
             <MarkerY>1114</MarkerY>
             <MarkerZ>10</MarkerZ>
         </Marker>
         <Marker>
             <MarkerX>5006</MarkerX>
             <MarkerY>857</MarkerY>
             <MarkerZ>10</MarkerZ>
         </Marker>
         <Marker>
             <MarkerX>5309</MarkerX>
             <MarkerY>812</MarkerY>
             <MarkerZ>10</MarkerZ>
         </Marker>
         <Marker>
             <MarkerX>5129</MarkerX>
             <MarkerY>873</MarkerY>
             <MarkerZ>10</MarkerZ>
         </Marker>
         <Marker>
             <MarkerX>5306</MarkerX>
             <MarkerY>646</MarkerY>
             <MarkerZ>10</MarkerZ>
         </Marker>
         <Marker>
             <MarkerX>5445</MarkerX>
             <MarkerY>852</MarkerY>
             <MarkerZ>10</MarkerZ>
         </Marker>
         <Marker>
             <MarkerX>4557</MarkerX>
             <MarkerY>353</MarkerY>
             <MarkerZ>10</MarkerZ>
         </Marker>
         <Marker>
             <MarkerX>4243</MarkerX>
             <MarkerY>532</MarkerY>
             <MarkerZ>10</MarkerZ>
         </Marker>
         <Marker>
             <MarkerX>4733</MarkerX>
             <MarkerY>493</MarkerY>
             <MarkerZ>13</MarkerZ>
         </Marker>
         <Marker>
             <MarkerX>5258</MarkerX>
             <MarkerY>676</MarkerY>
             <MarkerZ>13</MarkerZ>
         </Marker>
         <Marker>
             <MarkerX>4814</MarkerX>
             <MarkerY>696</MarkerY>
             <MarkerZ>13</MarkerZ>
         </Marker>
         <Marker>
             <MarkerX>4958</MarkerX>
             <MarkerY>948</MarkerY>
             <MarkerZ>16</MarkerZ>
         </Marker>
         <Marker>
             <MarkerX>5178</MarkerX>
             <MarkerY>933</MarkerY>
             <MarkerZ>16</MarkerZ>
         </Marker>
         <Marker>
             <MarkerX>4439</MarkerX>
             <MarkerY>1012</MarkerY>
             <MarkerZ>16</MarkerZ>
         </Marker>
         <Marker>
             <MarkerX>4598</MarkerX>
             <MarkerY>942</MarkerY>
             <MarkerZ>16</MarkerZ>
         </Marker>
         <Marker>
             <MarkerX>5067</MarkerX>
             <MarkerY>790</MarkerY>
             <MarkerZ>16</MarkerZ>
         </Marker>
         <Marker>
             <MarkerX>5174</MarkerX>
             <MarkerY>802</MarkerY>
             <MarkerZ>16</MarkerZ>
         </Marker>
         <Marker>
             <MarkerX>4722</MarkerX>
             <MarkerY>638</MarkerY>
             <MarkerZ>16</MarkerZ>
         </Marker>
         <Marker>
             <MarkerX>5101</MarkerX>
             <MarkerY>550</MarkerY>
             <MarkerZ>16</MarkerZ>
         </Marker>
         <Marker>
             <MarkerX>4559</MarkerX>
             <MarkerY>386</MarkerY>
             <MarkerZ>16</MarkerZ>
         </Marker>
         <Marker>
             <MarkerX>5234</MarkerX>
             <MarkerY>1112</MarkerY>
             <MarkerZ>16</MarkerZ>
         </Marker>
         <Marker>
             <MarkerX>4773</MarkerX>
             <MarkerY>672</MarkerY>
             <MarkerZ>19</MarkerZ>
         </Marker>
         <Marker>
             <MarkerX>4654</MarkerX>
             <MarkerY>381</MarkerY>
             <MarkerZ>19</MarkerZ>
         </Marker>
         <Marker>
             <MarkerX>4354</MarkerX>
             <MarkerY>713</MarkerY>
             <MarkerZ>19</MarkerZ>
         </Marker>
         <Marker>
             <MarkerX>5065</MarkerX>
             <MarkerY>1038</MarkerY>
             <MarkerZ>19</MarkerZ>
         </Marker>
         <Marker>
             <MarkerX>5258</MarkerX>
             <MarkerY>1016</MarkerY>
             <MarkerZ>19</MarkerZ>
         </Marker>
         <Marker>
             <MarkerX>4546</MarkerX>
             <MarkerY>929</MarkerY>
             <MarkerZ>19</MarkerZ>
         </Marker>
         <Marker>
             <MarkerX>5245</MarkerX>
             <MarkerY>494</MarkerY>
             <MarkerZ>19</MarkerZ>
         </Marker>
         <Marker>
             <MarkerX>5339</MarkerX>
             <MarkerY>1070</MarkerY>
             <MarkerZ>22</MarkerZ>
         </Marker>
         <Marker>
             <MarkerX>5297</MarkerX>
             <MarkerY>1073</MarkerY>
             <MarkerZ>22</MarkerZ>
         </Marker>
         <Marker>
             <MarkerX>5097</MarkerX>
             <MarkerY>834</MarkerY>
             <MarkerZ>22</MarkerZ>
         </Marker>
         <Marker>
             <MarkerX>5230</MarkerX>
             <MarkerY>638</MarkerY>
             <MarkerZ>22</MarkerZ>
         </Marker>
         <Marker>
             <MarkerX>4993</MarkerX>
             <MarkerY>593</MarkerY>
             <MarkerZ>22</MarkerZ>
         </Marker>
         <Marker>
             <MarkerX>4986</MarkerX>
             <MarkerY>493</MarkerY>
             <MarkerZ>22</MarkerZ>
         </Marker>
         <Marker>
             <MarkerX>4955</MarkerX>
             <MarkerY>441</MarkerY>
             <MarkerZ>22</MarkerZ>
         </Marker>
         <Marker>
             <MarkerX>4818</MarkerX>
             <MarkerY>438</MarkerY>
             <MarkerZ>22</MarkerZ>
         </Marker>
         <Marker>
             <MarkerX>4822</MarkerX>
             <MarkerY>370</MarkerY>
             <MarkerZ>22</MarkerZ>
         </Marker>
         <Marker>
             <MarkerX>4479</MarkerX>
             <MarkerY>344</MarkerY>
             <MarkerZ>22</MarkerZ>
         </Marker>
         <Marker>
             <MarkerX>5269</MarkerX>
             <MarkerY>545</MarkerY>
             <MarkerZ>22</MarkerZ>
         </Marker>
         <Marker>
             <MarkerX>4574</MarkerX>
             <MarkerY>644</MarkerY>
             <MarkerZ>22</MarkerZ>
         </Marker>
         <Marker>
             <MarkerX>4425</MarkerX>
             <MarkerY>618</MarkerY>
             <MarkerZ>22</MarkerZ>
         </Marker>
         <Marker>
             <MarkerX>5211</MarkerX>
             <MarkerY>998</MarkerY>
             <MarkerZ>22</MarkerZ>
         </Marker>
         <Marker>
             <MarkerX>5462</MarkerX>
             <MarkerY>1097</MarkerY>
             <MarkerZ>22</MarkerZ>
         </Marker>
         <Marker>
             <MarkerX>4682</MarkerX>
             <MarkerY>957</MarkerY>
             <MarkerZ>25</MarkerZ>
         </Marker>
         <Marker>
             <MarkerX>4963</MarkerX>
             <MarkerY>757</MarkerY>
             <MarkerZ>25</MarkerZ>
         </Marker>
         <Marker>
             <MarkerX>5043</MarkerX>
             <MarkerY>980</MarkerY>
             <MarkerZ>25</MarkerZ>
         </Marker>
         <Marker>
             <MarkerX>5247</MarkerX>
             <MarkerY>817</MarkerY>
             <MarkerZ>25</MarkerZ>
         </Marker>
         <Marker>
             <MarkerX>5193</MarkerX>
             <MarkerY>650</MarkerY>
             <MarkerZ>25</MarkerZ>
         </Marker>
         <Marker>
             <MarkerX>5079</MarkerX>
             <MarkerY>532</MarkerY>
             <MarkerZ>25</MarkerZ>
         </Marker>
         <Marker>
             <MarkerX>4651</MarkerX>
             <MarkerY>717</MarkerY>
             <MarkerZ>25</MarkerZ>
         </Marker>
         <Marker>
             <MarkerX>4723</MarkerX>
             <MarkerY>821</MarkerY>
             <MarkerZ>25</MarkerZ>
         </Marker>
         <Marker>
             <MarkerX>4389</MarkerX>
             <MarkerY>1092</MarkerY>
             <MarkerZ>25</MarkerZ>
         </Marker>
         <Marker>
             <MarkerX>5213</MarkerX>
             <MarkerY>557</MarkerY>
             <MarkerZ>28</MarkerZ>
         </Marker>
         <Marker>
             <MarkerX>5183</MarkerX>
             <MarkerY>524</MarkerY>
             <MarkerZ>28</MarkerZ>
         </Marker>
         <Marker>
             <MarkerX>5350</MarkerX>
             <MarkerY>558</MarkerY>
             <MarkerZ>28</MarkerZ>
         </Marker>
         <Marker>
             <MarkerX>5470</MarkerX>
             <MarkerY>568</MarkerY>
             <MarkerZ>28</MarkerZ>
         </Marker>
         <Marker>
             <MarkerX>4598</MarkerX>
             <MarkerY>597</MarkerY>
             <MarkerZ>28</MarkerZ>
         </Marker>
         <Marker>
             <MarkerX>4449</MarkerX>
             <MarkerY>540</MarkerY>
             <MarkerZ>28</MarkerZ>
         </Marker>
         <Marker>
             <MarkerX>5649</MarkerX>
             <MarkerY>1227</MarkerY>
             <MarkerZ>28</MarkerZ>
         </Marker>
         <Marker>
             <MarkerX>6445</MarkerX>
             <MarkerY>1705</MarkerY>
             <MarkerZ>28</MarkerZ>
         </Marker>
         <Marker>
             <MarkerX>6241</MarkerX>
             <MarkerY>1787</MarkerY>
             <MarkerZ>28</MarkerZ>
         </Marker>
         <Marker>
             <MarkerX>6569</MarkerX>
             <MarkerY>1749</MarkerY>
             <MarkerZ>28</MarkerZ>
         </Marker>
         <Marker>
             <MarkerX>6649</MarkerX>
             <MarkerY>1587</MarkerY>
             <MarkerZ>28</MarkerZ>
         </Marker>
         <Marker>
             <MarkerX>5513</MarkerX>
             <MarkerY>1533</MarkerY>
             <MarkerZ>28</MarkerZ>
         </Marker>
         <Marker>
             <MarkerX>5457</MarkerX>
             <MarkerY>1153</MarkerY>
             <MarkerZ>28</MarkerZ>
         </Marker>
         <Marker>
             <MarkerX>5651</MarkerX>
             <MarkerY>1013</MarkerY>
             <MarkerZ>28</MarkerZ>
         </Marker>
         <Marker>
             <MarkerX>5649</MarkerX>
             <MarkerY>667</MarkerY>
             <MarkerZ>28</MarkerZ>
         </Marker>
         <Marker>
             <MarkerX>5449</MarkerX>
             <MarkerY>1413</MarkerY>
             <MarkerZ>25</MarkerZ>
         </Marker>
         <Marker>
             <MarkerX>5775</MarkerX>
             <MarkerY>981</MarkerY>
             <MarkerZ>25</MarkerZ>
         </Marker>
         <Marker>
             <MarkerX>5455</MarkerX>
             <MarkerY>1671</MarkerY>
             <MarkerZ>25</MarkerZ>
         </Marker>
         <Marker>
             <MarkerX>5735</MarkerX>
             <MarkerY>947</MarkerY>
             <MarkerZ>22</MarkerZ>
         </Marker>
         <Marker>
             <MarkerX>5749</MarkerX>
             <MarkerY>991</MarkerY>
             <MarkerZ>22</MarkerZ>
         </Marker>
         <Marker>
             <MarkerX>5721</MarkerX>
             <MarkerY>1487</MarkerY>
             <MarkerZ>22</MarkerZ>
         </Marker>
         <Marker>
             <MarkerX>5613</MarkerX>
             <MarkerY>829</MarkerY>
             <MarkerZ>22</MarkerZ>
         </Marker>
         <Marker>
             <MarkerX>5569</MarkerX>
             <MarkerY>649</MarkerY>
             <MarkerZ>22</MarkerZ>
         </Marker>
         <Marker>
             <MarkerX>6183</MarkerX>
             <MarkerY>1497</MarkerY>
             <MarkerZ>22</MarkerZ>
         </Marker>
         <Marker>
             <MarkerX>6419</MarkerX>
             <MarkerY>1669</MarkerY>
             <MarkerZ>22</MarkerZ>
         </Marker>
         <Marker>
             <MarkerX>5549</MarkerX>
             <MarkerY>1347</MarkerY>
             <MarkerZ>19</MarkerZ>
         </Marker>
         <Marker>
             <MarkerX>5507</MarkerX>
             <MarkerY>1329</MarkerY>
             <MarkerZ>19</MarkerZ>
         </Marker>
         <Marker>
             <MarkerX>5477</MarkerX>
             <MarkerY>1477</MarkerY>
             <MarkerZ>19</MarkerZ>
         </Marker>
         <Marker>
             <MarkerX>5657</MarkerX>
             <MarkerY>1571</MarkerY>
             <MarkerZ>19</MarkerZ>
         </Marker>
         <Marker>
             <MarkerX>5761</MarkerX>
             <MarkerY>1469</MarkerY>
             <MarkerZ>19</MarkerZ>
         </Marker>
         <Marker>
             <MarkerX>5681</MarkerX>
             <MarkerY>1439</MarkerY>
             <MarkerZ>19</MarkerZ>
         </Marker>
         <Marker>
             <MarkerX>5975</MarkerX>
             <MarkerY>951</MarkerY>
             <MarkerZ>19</MarkerZ>
         </Marker>
         <Marker>
             <MarkerX>6139</MarkerX>
             <MarkerY>1513</MarkerY>
             <MarkerZ>19</MarkerZ>
         </Marker>
         <Marker>
             <MarkerX>6487</MarkerX>
             <MarkerY>1525</MarkerY>
             <MarkerZ>19</MarkerZ>
         </Marker>
         <Marker>
             <MarkerX>6253</MarkerX>
             <MarkerY>1441</MarkerY>
             <MarkerZ>16</MarkerZ>
         </Marker>
         <Marker>
             <MarkerX>5555</MarkerX>
             <MarkerY>1233</MarkerY>
             <MarkerZ>16</MarkerZ>
         </Marker>
         <Marker>
             <MarkerX>5697</MarkerX>
             <MarkerY>977</MarkerY>
             <MarkerZ>13</MarkerZ>
         </Marker>
         <Marker>
             <MarkerX>5457</MarkerX>
             <MarkerY>835</MarkerY>
             <MarkerZ>13</MarkerZ>
         </Marker>
         <Marker>
             <MarkerX>6071</MarkerX>
             <MarkerY>1365</MarkerY>
             <MarkerZ>13</MarkerZ>
         </Marker>
         <Marker>
             <MarkerX>6337</MarkerX>
             <MarkerY>1519</MarkerY>
             <MarkerZ>13</MarkerZ>
         </Marker>
         <Marker>
             <MarkerX>6031</MarkerX>
             <MarkerY>1673</MarkerY>
             <MarkerZ>13</MarkerZ>
         </Marker>
         <Marker>
             <MarkerX>5887</MarkerX>
             <MarkerY>1603</MarkerY>
             <MarkerZ>13</MarkerZ>
         </Marker>
         <Marker>
             <MarkerX>5481</MarkerX>
             <MarkerY>1625</MarkerY>
             <MarkerZ>13</MarkerZ>
         </Marker>
         <Marker>
             <MarkerX>6597</MarkerX>
             <MarkerY>1571</MarkerY>
             <MarkerZ>10</MarkerZ>
         </Marker>
         <Marker>
             <MarkerX>5681</MarkerX>
             <MarkerY>1751</MarkerY>
             <MarkerZ>10</MarkerZ>
         </Marker>
         <Marker>
             <MarkerX>5615</MarkerX>
             <MarkerY>1617</MarkerY>
             <MarkerZ>10</MarkerZ>
         </Marker>
         <Marker>
             <MarkerX>5667</MarkerX>
             <MarkerY>811</MarkerY>
             <MarkerZ>10</MarkerZ>
         </Marker>
         <Marker>
             <MarkerX>5873</MarkerX>
             <MarkerY>995</MarkerY>
             <MarkerZ>10</MarkerZ>
         </Marker>
         <Marker>
             <MarkerX>6019</MarkerX>
             <MarkerY>1419</MarkerY>
             <MarkerZ>7</MarkerZ>
         </Marker>
         <Marker>
             <MarkerX>5347</MarkerX>
             <MarkerY>1207</MarkerY>
             <MarkerZ>7</MarkerZ>
         </Marker>
         <Marker>
             <MarkerX>5349</MarkerX>
             <MarkerY>1355</MarkerY>
             <MarkerZ>7</MarkerZ>
         </Marker>
         <Marker>
             <MarkerX>5553</MarkerX>
             <MarkerY>1629</MarkerY>
             <MarkerZ>7</MarkerZ>
         </Marker>
         <Marker>
             <MarkerX>5705</MarkerX>
             <MarkerY>1699</MarkerY>
             <MarkerZ>7</MarkerZ>
         </Marker>
         <Marker>
             <MarkerX>5799</MarkerX>
             <MarkerY>1769</MarkerY>
             <MarkerZ>7</MarkerZ>
         </Marker>
         <Marker>
             <MarkerX>5801</MarkerX>
             <MarkerY>1823</MarkerY>
             <MarkerZ>7</MarkerZ>
         </Marker>
         <Marker>
             <MarkerX>5571</MarkerX>
             <MarkerY>1031</MarkerY>
             <MarkerZ>4</MarkerZ>
         </Marker>
         <Marker>
             <MarkerX>5481</MarkerX>
             <MarkerY>1047</MarkerY>
             <MarkerZ>4</MarkerZ>
         </Marker>
         <Marker>
             <MarkerX>5365</MarkerX>
             <MarkerY>1613</MarkerY>
             <MarkerZ>4</MarkerZ>
         </Marker>
         <Marker>
             <MarkerX>5413</MarkerX>
             <MarkerY>1583</MarkerY>
             <MarkerZ>1</MarkerZ>
         </Marker>
         <Marker>
             <MarkerX>5961</MarkerX>
             <MarkerY>1893</MarkerY>
             <MarkerZ>1</MarkerZ>
         </Marker>
         <Marker>
             <MarkerX>5909</MarkerX>
             <MarkerY>2385</MarkerY>
             <MarkerZ>1</MarkerZ>
         </Marker>
         <Marker>
             <MarkerX>5891</MarkerX>
             <MarkerY>2225</MarkerY>
             <MarkerZ>1</MarkerZ>
         </Marker>
         <Marker>
             <MarkerX>6529</MarkerX>
             <MarkerY>2497</MarkerY>
             <MarkerZ>1</MarkerZ>
         </Marker>
         <Marker>
             <MarkerX>6539</MarkerX>
             <MarkerY>2555</MarkerY>
             <MarkerZ>1</MarkerZ>
         </Marker>
         <Marker>
             <MarkerX>6699</MarkerX>
             <MarkerY>2483</MarkerY>
             <MarkerZ>1</MarkerZ>
         </Marker>
         <Marker>
             <MarkerX>6337</MarkerX>
             <MarkerY>2005</MarkerY>
             <MarkerZ>1</MarkerZ>
         </Marker>
         <Marker>
             <MarkerX>6087</MarkerX>
             <MarkerY>2329</MarkerY>
             <MarkerZ>1</MarkerZ>
         </Marker>
         <Marker>
             <MarkerX>6105</MarkerX>
             <MarkerY>1991</MarkerY>
             <MarkerZ>4</MarkerZ>
         </Marker>
         <Marker>
             <MarkerX>6709</MarkerX>
             <MarkerY>2837</MarkerY>
             <MarkerZ>4</MarkerZ>
         </Marker>
         <Marker>
             <MarkerX>6661</MarkerX>
             <MarkerY>2857</MarkerY>
             <MarkerZ>4</MarkerZ>
         </Marker>
         <Marker>
             <MarkerX>7339</MarkerX>
             <MarkerY>2719</MarkerY>
             <MarkerZ>4</MarkerZ>
         </Marker>
         <Marker>
             <MarkerX>6417</MarkerX>
             <MarkerY>2347</MarkerY>
             <MarkerZ>4</MarkerZ>
         </Marker>
         <Marker>
             <MarkerX>6591</MarkerX>
             <MarkerY>2401</MarkerY>
             <MarkerZ>7</MarkerZ>
         </Marker>
         <Marker>
             <MarkerX>6355</MarkerX>
             <MarkerY>2705</MarkerY>
             <MarkerZ>7</MarkerZ>
         </Marker>
         <Marker>
             <MarkerX>6201</MarkerX>
             <MarkerY>2235</MarkerY>
             <MarkerZ>7</MarkerZ>
         </Marker>
         <Marker>
             <MarkerX>5823</MarkerX>
             <MarkerY>1903</MarkerY>
             <MarkerZ>7</MarkerZ>
         </Marker>
         <Marker>
             <MarkerX>5875</MarkerX>
             <MarkerY>2503</MarkerY>
             <MarkerZ>10</MarkerZ>
         </Marker>
         <Marker>
             <MarkerX>5911</MarkerX>
             <MarkerY>2339</MarkerY>
             <MarkerZ>10</MarkerZ>
         </Marker>
         <Marker>
             <MarkerX>5749</MarkerX>
             <MarkerY>2463</MarkerY>
             <MarkerZ>10</MarkerZ>
         </Marker>
         <Marker>
             <MarkerX>6599</MarkerX>
             <MarkerY>1829</MarkerY>
             <MarkerZ>10</MarkerZ>
         </Marker>
         <Marker>
             <MarkerX>6019</MarkerX>
             <MarkerY>2073</MarkerY>
             <MarkerZ>10</MarkerZ>
         </Marker>
         <Marker>
             <MarkerX>5771</MarkerX>
             <MarkerY>2129</MarkerY>
             <MarkerZ>13</MarkerZ>
         </Marker>
         <Marker>
             <MarkerX>6179</MarkerX>
             <MarkerY>2477</MarkerY>
             <MarkerZ>13</MarkerZ>
         </Marker>
         <Marker>
             <MarkerX>6279</MarkerX>
             <MarkerY>2607</MarkerY>
             <MarkerZ>13</MarkerZ>
         </Marker>
         <Marker>
             <MarkerX>6089</MarkerX>
             <MarkerY>2445</MarkerY>
             <MarkerZ>13</MarkerZ>
         </Marker>
         <Marker>
             <MarkerX>6003</MarkerX>
             <MarkerY>2751</MarkerY>
             <MarkerZ>16</MarkerZ>
         </Marker>
         <Marker>
             <MarkerX>5633</MarkerX>
             <MarkerY>2659</MarkerY>
             <MarkerZ>16</MarkerZ>
         </Marker>
         <Marker>
             <MarkerX>6151</MarkerX>
             <MarkerY>2329</MarkerY>
             <MarkerZ>16</MarkerZ>
         </Marker>
         <Marker>
             <MarkerX>6631</MarkerX>
             <MarkerY>2451</MarkerY>
             <MarkerZ>16</MarkerZ>
         </Marker>
         <Marker>
             <MarkerX>6711</MarkerX>
             <MarkerY>2709</MarkerY>
             <MarkerZ>16</MarkerZ>
         </Marker>
         <Marker>
             <MarkerX>7243</MarkerX>
             <MarkerY>2659</MarkerY>
             <MarkerZ>16</MarkerZ>
         </Marker>
         <Marker>
             <MarkerX>7207</MarkerX>
             <MarkerY>2705</MarkerY>
             <MarkerZ>16</MarkerZ>
         </Marker>
         <Marker>
             <MarkerX>6499</MarkerX>
             <MarkerY>2013</MarkerY>
             <MarkerZ>16</MarkerZ>
         </Marker>
         <Marker>
             <MarkerX>6139</MarkerX>
             <MarkerY>2251</MarkerY>
             <MarkerZ>19</MarkerZ>
         </Marker>
         <Marker>
             <MarkerX>6331</MarkerX>
             <MarkerY>2491</MarkerY>
             <MarkerZ>19</MarkerZ>
         </Marker>
         <Marker>
             <MarkerX>6427</MarkerX>
             <MarkerY>2715</MarkerY>
             <MarkerZ>19</MarkerZ>
         </Marker>
         <Marker>
             <MarkerX>6547</MarkerX>
             <MarkerY>2637</MarkerY>
             <MarkerZ>19</MarkerZ>
         </Marker>
         <Marker>
             <MarkerX>5751</MarkerX>
             <MarkerY>1869</MarkerY>
             <MarkerZ>19</MarkerZ>
         </Marker>
         <Marker>
             <MarkerX>6301</MarkerX>
             <MarkerY>2089</MarkerY>
             <MarkerZ>19</MarkerZ>
         </Marker>
         <Marker>
             <MarkerX>6177</MarkerX>
             <MarkerY>1979</MarkerY>
             <MarkerZ>19</MarkerZ>
         </Marker>
         <Marker>
             <MarkerX>6107</MarkerX>
             <MarkerY>2047</MarkerY>
             <MarkerZ>19</MarkerZ>
         </Marker>
         <Marker>
             <MarkerX>6713</MarkerX>
             <MarkerY>2171</MarkerY>
             <MarkerZ>19</MarkerZ>
         </Marker>
         <Marker>
             <MarkerX>6477</MarkerX>
             <MarkerY>2115</MarkerY>
             <MarkerZ>19</MarkerZ>
         </Marker>
         <Marker>
             <MarkerX>6311</MarkerX>
             <MarkerY>2441</MarkerY>
             <MarkerZ>22</MarkerZ>
         </Marker>
         <Marker>
             <MarkerX>6457</MarkerX>
             <MarkerY>2031</MarkerY>
             <MarkerZ>22</MarkerZ>
         </Marker>
         <Marker>
             <MarkerX>6011</MarkerX>
             <MarkerY>1915</MarkerY>
             <MarkerZ>22</MarkerZ>
         </Marker>
         <Marker>
             <MarkerX>6343</MarkerX>
             <MarkerY>1907</MarkerY>
             <MarkerZ>22</MarkerZ>
         </Marker>
         <Marker>
             <MarkerX>6821</MarkerX>
             <MarkerY>2023</MarkerY>
             <MarkerZ>25</MarkerZ>
         </Marker>
         <Marker>
             <MarkerX>6671</MarkerX>
             <MarkerY>2357</MarkerY>
             <MarkerZ>25</MarkerZ>
         </Marker>
         <Marker>
             <MarkerX>6507</MarkerX>
             <MarkerY>2147</MarkerY>
             <MarkerZ>25</MarkerZ>
         </Marker>
         <Marker>
             <MarkerX>5601</MarkerX>
             <MarkerY>1833</MarkerY>
             <MarkerZ>25</MarkerZ>
         </Marker>
         <Marker>
             <MarkerX>6627</MarkerX>
             <MarkerY>2053</MarkerY>
             <MarkerZ>28</MarkerZ>
         </Marker>
         <Marker>
             <MarkerX>7089</MarkerX>
             <MarkerY>2625</MarkerY>
             <MarkerZ>28</MarkerZ>
         </Marker>
         <Marker>
             <MarkerX>6861</MarkerX>
             <MarkerY>1977</MarkerY>
             <MarkerZ>28</MarkerZ>
         </Marker>
         <Marker>
             <MarkerX>6253</MarkerX>
             <MarkerY>3019</MarkerY>
             <MarkerZ>1</MarkerZ>
         </Marker>
         <Marker>
             <MarkerX>7499</MarkerX>
             <MarkerY>3617</MarkerY>
             <MarkerZ>1</MarkerZ>
         </Marker>
         <Marker>
             <MarkerX>7201</MarkerX>
             <MarkerY>3561</MarkerY>
             <MarkerZ>4</MarkerZ>
         </Marker>
         <Marker>
             <MarkerX>7187</MarkerX>
             <MarkerY>3695</MarkerY>
             <MarkerZ>4</MarkerZ>
         </Marker>
         <Marker>
             <MarkerX>7431</MarkerX>
             <MarkerY>3599</MarkerY>
             <MarkerZ>4</MarkerZ>
         </Marker>
         <Marker>
             <MarkerX>6875</MarkerX>
             <MarkerY>3693</MarkerY>
             <MarkerZ>4</MarkerZ>
         </Marker>
         <Marker>
             <MarkerX>6449</MarkerX>
             <MarkerY>3277</MarkerY>
             <MarkerZ>4</MarkerZ>
         </Marker>
         <Marker>
             <MarkerX>6173</MarkerX>
             <MarkerY>3441</MarkerY>
             <MarkerZ>7</MarkerZ>
         </Marker>
         <Marker>
             <MarkerX>6559</MarkerX>
             <MarkerY>3217</MarkerY>
             <MarkerZ>7</MarkerZ>
         </Marker>
         <Marker>
             <MarkerX>6623</MarkerX>
             <MarkerY>2951</MarkerY>
             <MarkerZ>7</MarkerZ>
         </Marker>
         <Marker>
             <MarkerX>6365</MarkerX>
             <MarkerY>2905</MarkerY>
             <MarkerZ>7</MarkerZ>
         </Marker>
         <Marker>
             <MarkerX>7477</MarkerX>
             <MarkerY>2993</MarkerY>
             <MarkerZ>7</MarkerZ>
         </Marker>
         <Marker>
             <MarkerX>6427</MarkerX>
             <MarkerY>3563</MarkerY>
             <MarkerZ>7</MarkerZ>
         </Marker>
         <Marker>
             <MarkerX>7683</MarkerX>
             <MarkerY>3635</MarkerY>
             <MarkerZ>7</MarkerZ>
         </Marker>
         <Marker>
             <MarkerX>7455</MarkerX>
             <MarkerY>3841</MarkerY>
             <MarkerZ>7</MarkerZ>
         </Marker>
         <Marker>
             <MarkerX>6793</MarkerX>
             <MarkerY>3381</MarkerY>
             <MarkerZ>10</MarkerZ>
         </Marker>
         <Marker>
             <MarkerX>6313</MarkerX>
             <MarkerY>3291</MarkerY>
             <MarkerZ>10</MarkerZ>
         </Marker>
         <Marker>
             <MarkerX>6433</MarkerX>
             <MarkerY>3759</MarkerY>
             <MarkerZ>10</MarkerZ>
         </Marker>
         <Marker>
             <MarkerX>6635</MarkerX>
             <MarkerY>3879</MarkerY>
             <MarkerZ>10</MarkerZ>
         </Marker>
         <Marker>
             <MarkerX>7037</MarkerX>
             <MarkerY>3753</MarkerY>
             <MarkerZ>10</MarkerZ>
         </Marker>
         <Marker>
             <MarkerX>7225</MarkerX>
             <MarkerY>3703</MarkerY>
             <MarkerZ>10</MarkerZ>
         </Marker>
         <Marker>
             <MarkerX>7641</MarkerX>
             <MarkerY>3601</MarkerY>
             <MarkerZ>10</MarkerZ>
         </Marker>
         <Marker>
             <MarkerX>7619</MarkerX>
             <MarkerY>3553</MarkerY>
             <MarkerZ>13</MarkerZ>
         </Marker>
         <Marker>
             <MarkerX>6521</MarkerX>
             <MarkerY>3023</MarkerY>
             <MarkerZ>13</MarkerZ>
         </Marker>
         <Marker>
             <MarkerX>6267</MarkerX>
             <MarkerY>2907</MarkerY>
             <MarkerZ>13</MarkerZ>
         </Marker>
         <Marker>
             <MarkerX>6345</MarkerX>
             <MarkerY>3627</MarkerY>
             <MarkerZ>13</MarkerZ>
         </Marker>
         <Marker>
             <MarkerX>6303</MarkerX>
             <MarkerY>3227</MarkerY>
             <MarkerZ>13</MarkerZ>
         </Marker>
         <Marker>
             <MarkerX>7273</MarkerX>
             <MarkerY>3463</MarkerY>
             <MarkerZ>13</MarkerZ>
         </Marker>
         <Marker>
             <MarkerX>7333</MarkerX>
             <MarkerY>3487</MarkerY>
             <MarkerZ>13</MarkerZ>
         </Marker>
         <Marker>
             <MarkerX>6613</MarkerX>
             <MarkerY>3183</MarkerY>
             <MarkerZ>16</MarkerZ>
         </Marker>
         <Marker>
             <MarkerX>6979</MarkerX>
             <MarkerY>3449</MarkerY>
             <MarkerZ>16</MarkerZ>
         </Marker>
         <Marker>
             <MarkerX>6275</MarkerX>
             <MarkerY>3443</MarkerY>
             <MarkerZ>16</MarkerZ>
         </Marker>
         <Marker>
             <MarkerX>7261</MarkerX>
             <MarkerY>3809</MarkerY>
             <MarkerZ>19</MarkerZ>
         </Marker>
         <Marker>
             <MarkerX>6211</MarkerX>
             <MarkerY>3565</MarkerY>
             <MarkerZ>22</MarkerZ>
         </Marker>
         <Marker>
             <MarkerX>6559</MarkerX>
             <MarkerY>3689</MarkerY>
             <MarkerZ>22</MarkerZ>
         </Marker>
         <Marker>
             <MarkerX>6701</MarkerX>
             <MarkerY>3727</MarkerY>
             <MarkerZ>22</MarkerZ>
         </Marker>
         <Marker>
             <MarkerX>6579</MarkerX>
             <MarkerY>3297</MarkerY>
             <MarkerZ>25</MarkerZ>
         </Marker>
         <Marker>
             <MarkerX>7941</MarkerX>
             <MarkerY>3449</MarkerY>
             <MarkerZ>25</MarkerZ>
         </Marker>
         <Marker>
             <MarkerX>7439</MarkerX>
             <MarkerY>2873</MarkerY>
             <MarkerZ>25</MarkerZ>
         </Marker>
         <Marker>
             <MarkerX>7597</MarkerX>
             <MarkerY>3079</MarkerY>
             <MarkerZ>25</MarkerZ>
         </Marker>
         <Marker>
             <MarkerX>6611</MarkerX>
             <MarkerY>3495</MarkerY>
             <MarkerZ>25</MarkerZ>
         </Marker>
         <Marker>
             <MarkerX>6787</MarkerX>
             <MarkerY>3725</MarkerY>
             <MarkerZ>28</MarkerZ>
         </Marker>
         <Marker>
             <MarkerX>6887</MarkerX>
             <MarkerY>4387</MarkerY>
             <MarkerZ>1</MarkerZ>
         </Marker>
         <Marker>
             <MarkerX>6583</MarkerX>
             <MarkerY>4523</MarkerY>
             <MarkerZ>1</MarkerZ>
         </Marker>
         <Marker>
             <MarkerX>7525</MarkerX>
             <MarkerY>4857</MarkerY>
             <MarkerZ>1</MarkerZ>
         </Marker>
         <Marker>
             <MarkerX>7759</MarkerX>
             <MarkerY>4651</MarkerY>
             <MarkerZ>1</MarkerZ>
         </Marker>
         <Marker>
             <MarkerX>6643</MarkerX>
             <MarkerY>4475</MarkerY>
             <MarkerZ>4</MarkerZ>
         </Marker>
         <Marker>
             <MarkerX>7531</MarkerX>
             <MarkerY>4225</MarkerY>
             <MarkerZ>4</MarkerZ>
         </Marker>
         <Marker>
             <MarkerX>7229</MarkerX>
             <MarkerY>3993</MarkerY>
             <MarkerZ>4</MarkerZ>
         </Marker>
         <Marker>
             <MarkerX>6793</MarkerX>
             <MarkerY>4321</MarkerY>
             <MarkerZ>7</MarkerZ>
         </Marker>
         <Marker>
             <MarkerX>7711</MarkerX>
             <MarkerY>4257</MarkerY>
             <MarkerZ>10</MarkerZ>
         </Marker>
         <Marker>
             <MarkerX>7179</MarkerX>
             <MarkerY>4039</MarkerY>
             <MarkerZ>10</MarkerZ>
         </Marker>
         <Marker>
             <MarkerX>6951</MarkerX>
             <MarkerY>4141</MarkerY>
             <MarkerZ>10</MarkerZ>
         </Marker>
         <Marker>
             <MarkerX>6621</MarkerX>
             <MarkerY>4601</MarkerY>
             <MarkerZ>10</MarkerZ>
         </Marker>
         <Marker>
             <MarkerX>6775</MarkerX>
             <MarkerY>4813</MarkerY>
             <MarkerZ>10</MarkerZ>
         </Marker>
         <Marker>
             <MarkerX>7661</MarkerX>
             <MarkerY>4319</MarkerY>
             <MarkerZ>13</MarkerZ>
         </Marker>
         <Marker>
             <MarkerX>7645</MarkerX>
             <MarkerY>4097</MarkerY>
             <MarkerZ>13</MarkerZ>
         </Marker>
         <Marker>
             <MarkerX>7189</MarkerX>
             <MarkerY>4263</MarkerY>
             <MarkerZ>16</MarkerZ>
         </Marker>
         <Marker>
             <MarkerX>7527</MarkerX>
             <MarkerY>4173</MarkerY>
             <MarkerZ>16</MarkerZ>
         </Marker>
         <Marker>
             <MarkerX>6831</MarkerX>
             <MarkerY>4153</MarkerY>
             <MarkerZ>16</MarkerZ>
         </Marker>
         <Marker>
             <MarkerX>6761</MarkerX>
             <MarkerY>4499</MarkerY>
             <MarkerZ>16</MarkerZ>
         </Marker>
         <Marker>
             <MarkerX>7213</MarkerX>
             <MarkerY>4579</MarkerY>
             <MarkerZ>16</MarkerZ>
         </Marker>
         <Marker>
             <MarkerX>7433</MarkerX>
             <MarkerY>4749</MarkerY>
             <MarkerZ>16</MarkerZ>
         </Marker>
         <Marker>
             <MarkerX>7819</MarkerX>
             <MarkerY>4395</MarkerY>
             <MarkerZ>16</MarkerZ>
         </Marker>
         <Marker>
             <MarkerX>7825</MarkerX>
             <MarkerY>4823</MarkerY>
             <MarkerZ>16</MarkerZ>
         </Marker>
         <Marker>
             <MarkerX>7395</MarkerX>
             <MarkerY>3947</MarkerY>
             <MarkerZ>19</MarkerZ>
         </Marker>
         <Marker>
             <MarkerX>7261</MarkerX>
             <MarkerY>4041</MarkerY>
             <MarkerZ>19</MarkerZ>
         </Marker>
         <Marker>
             <MarkerX>7345</MarkerX>
             <MarkerY>4253</MarkerY>
             <MarkerZ>19</MarkerZ>
         </Marker>
         <Marker>
             <MarkerX>7311</MarkerX>
             <MarkerY>4251</MarkerY>
             <MarkerZ>22</MarkerZ>
         </Marker>
         <Marker>
             <MarkerX>7137</MarkerX>
             <MarkerY>4427</MarkerY>
             <MarkerZ>22</MarkerZ>
         </Marker>
         <Marker>
             <MarkerX>8021</MarkerX>
             <MarkerY>4367</MarkerY>
             <MarkerZ>25</MarkerZ>
         </Marker>
         <Marker>
             <MarkerX>7565</MarkerX>
             <MarkerY>4375</MarkerY>
             <MarkerZ>25</MarkerZ>
         </Marker>
         <Marker>
             <MarkerX>7761</MarkerX>
             <MarkerY>4029</MarkerY>
             <MarkerZ>25</MarkerZ>
         </Marker>
         <Marker>
             <MarkerX>7007</MarkerX>
             <MarkerY>4153</MarkerY>
             <MarkerZ>25</MarkerZ>
         </Marker>
         <Marker>
             <MarkerX>6987</MarkerX>
             <MarkerY>4003</MarkerY>
             <MarkerZ>25</MarkerZ>
         </Marker>
         <Marker>
             <MarkerX>6859</MarkerX>
             <MarkerY>4445</MarkerY>
             <MarkerZ>25</MarkerZ>
         </Marker>
         <Marker>
             <MarkerX>7393</MarkerX>
             <MarkerY>4661</MarkerY>
             <MarkerZ>25</MarkerZ>
         </Marker>
         <Marker>
             <MarkerX>7825</MarkerX>
             <MarkerY>4071</MarkerY>
             <MarkerZ>28</MarkerZ>
         </Marker>
         <Marker>
             <MarkerX>7141</MarkerX>
             <MarkerY>5678</MarkerY>
             <MarkerZ>28</MarkerZ>
         </Marker>
         <Marker>
             <MarkerX>7155</MarkerX>
             <MarkerY>5738</MarkerY>
             <MarkerZ>28</MarkerZ>
         </Marker>
         <Marker>
             <MarkerX>7501</MarkerX>
             <MarkerY>5852</MarkerY>
             <MarkerZ>25</MarkerZ>
         </Marker>
         <Marker>
             <MarkerX>6929</MarkerX>
             <MarkerY>5118</MarkerY>
             <MarkerZ>25</MarkerZ>
         </Marker>
         <Marker>
             <MarkerX>7363</MarkerX>
             <MarkerY>5470</MarkerY>
             <MarkerZ>25</MarkerZ>
         </Marker>
         <Marker>
             <MarkerX>7913</MarkerX>
             <MarkerY>5116</MarkerY>
             <MarkerZ>25</MarkerZ>
         </Marker>
         <Marker>
             <MarkerX>8217</MarkerX>
             <MarkerY>5044</MarkerY>
             <MarkerZ>22</MarkerZ>
         </Marker>
         <Marker>
             <MarkerX>7251</MarkerX>
             <MarkerY>5370</MarkerY>
             <MarkerZ>19</MarkerZ>
         </Marker>
         <Marker>
             <MarkerX>7373</MarkerX>
             <MarkerY>5124</MarkerY>
             <MarkerZ>16</MarkerZ>
         </Marker>
         <Marker>
             <MarkerX>7695</MarkerX>
             <MarkerY>5802</MarkerY>
             <MarkerZ>16</MarkerZ>
         </Marker>
         <Marker>
             <MarkerX>7019</MarkerX>
             <MarkerY>5156</MarkerY>
             <MarkerZ>13</MarkerZ>
         </Marker>
         <Marker>
             <MarkerX>7117</MarkerX>
             <MarkerY>5390</MarkerY>
             <MarkerZ>10</MarkerZ>
         </Marker>
         <Marker>
             <MarkerX>6949</MarkerX>
             <MarkerY>5380</MarkerY>
             <MarkerZ>10</MarkerZ>
         </Marker>
         <Marker>
             <MarkerX>7431</MarkerX>
             <MarkerY>5644</MarkerY>
             <MarkerZ>10</MarkerZ>
         </Marker>
         <Marker>
             <MarkerX>7445</MarkerX>
             <MarkerY>5896</MarkerY>
             <MarkerZ>10</MarkerZ>
         </Marker>
         <Marker>
             <MarkerX>7273</MarkerX>
             <MarkerY>4922</MarkerY>
             <MarkerZ>7</MarkerZ>
         </Marker>
         <Marker>
             <MarkerX>7235</MarkerX>
             <MarkerY>5046</MarkerY>
             <MarkerZ>7</MarkerZ>
         </Marker>
         <Marker>
             <MarkerX>7767</MarkerX>
             <MarkerY>5390</MarkerY>
             <MarkerZ>4</MarkerZ>
         </Marker>
         <Marker>
             <MarkerX>7085</MarkerX>
             <MarkerY>6006</MarkerY>
             <MarkerZ>4</MarkerZ>
         </Marker>
         <Marker>
             <MarkerX>7243</MarkerX>
             <MarkerY>5694</MarkerY>
             <MarkerZ>4</MarkerZ>
         </Marker>
         <Marker>
             <MarkerX>7315</MarkerX>
             <MarkerY>5486</MarkerY>
             <MarkerZ>4</MarkerZ>
         </Marker>
         <Marker>
             <MarkerX>6889</MarkerX>
             <MarkerY>5002</MarkerY>
             <MarkerZ>4</MarkerZ>
         </Marker>
         <Marker>
             <MarkerX>6867</MarkerX>
             <MarkerY>4942</MarkerY>
             <MarkerZ>4</MarkerZ>
         </Marker>
         <Marker>
             <MarkerX>7513</MarkerX>
             <MarkerY>5080</MarkerY>
             <MarkerZ>4</MarkerZ>
         </Marker>
         <Marker>
             <MarkerX>6997</MarkerX>
             <MarkerY>5338</MarkerY>
             <MarkerZ>1</MarkerZ>
         </Marker>
         <Marker>
             <MarkerX>7467</MarkerX>
             <MarkerY>5334</MarkerY>
             <MarkerZ>1</MarkerZ>
         </Marker>
         <Marker>
             <MarkerX>7329</MarkerX>
             <MarkerY>5916</MarkerY>
             <MarkerZ>1</MarkerZ>
         </Marker>
         <Marker>
             <MarkerX>7147</MarkerX>
             <MarkerY>6246</MarkerY>
             <MarkerZ>1</MarkerZ>
         </Marker>
         <Marker>
             <MarkerX>6651</MarkerX>
             <MarkerY>6032</MarkerY>
             <MarkerZ>1</MarkerZ>
         </Marker>
         <Marker>
             <MarkerX>6833</MarkerX>
             <MarkerY>6544</MarkerY>
             <MarkerZ>4</MarkerZ>
         </Marker>
         <Marker>
             <MarkerX>7089</MarkerX>
             <MarkerY>6838</MarkerY>
             <MarkerZ>4</MarkerZ>
         </Marker>
         <Marker>
             <MarkerX>7065</MarkerX>
             <MarkerY>6956</MarkerY>
             <MarkerZ>4</MarkerZ>
         </Marker>
         <Marker>
             <MarkerX>7163</MarkerX>
             <MarkerY>6204</MarkerY>
             <MarkerZ>4</MarkerZ>
         </Marker>
         <Marker>
             <MarkerX>6717</MarkerX>
             <MarkerY>6054</MarkerY>
             <MarkerZ>7</MarkerZ>
         </Marker>
         <Marker>
             <MarkerX>7217</MarkerX>
             <MarkerY>6148</MarkerY>
             <MarkerZ>7</MarkerZ>
         </Marker>
         <Marker>
             <MarkerX>7009</MarkerX>
             <MarkerY>6500</MarkerY>
             <MarkerZ>7</MarkerZ>
         </Marker>
         <Marker>
             <MarkerX>7361</MarkerX>
             <MarkerY>6578</MarkerY>
             <MarkerZ>7</MarkerZ>
         </Marker>
         <Marker>
             <MarkerX>6635</MarkerX>
             <MarkerY>6226</MarkerY>
             <MarkerZ>10</MarkerZ>
         </Marker>
         <Marker>
             <MarkerX>7243</MarkerX>
             <MarkerY>6840</MarkerY>
             <MarkerZ>10</MarkerZ>
         </Marker>
         <Marker>
             <MarkerX>6783</MarkerX>
             <MarkerY>6442</MarkerY>
             <MarkerZ>13</MarkerZ>
         </Marker>
         <Marker>
             <MarkerX>6637</MarkerX>
             <MarkerY>6560</MarkerY>
             <MarkerZ>13</MarkerZ>
         </Marker>
         <Marker>
             <MarkerX>6841</MarkerX>
             <MarkerY>6886</MarkerY>
             <MarkerZ>13</MarkerZ>
         </Marker>
         <Marker>
             <MarkerX>7125</MarkerX>
             <MarkerY>6446</MarkerY>
             <MarkerZ>16</MarkerZ>
         </Marker>
         <Marker>
             <MarkerX>6753</MarkerX>
             <MarkerY>6844</MarkerY>
             <MarkerZ>19</MarkerZ>
         </Marker>
         <Marker>
             <MarkerX>7167</MarkerX>
             <MarkerY>6824</MarkerY>
             <MarkerZ>19</MarkerZ>
         </Marker>
         <Marker>
             <MarkerX>7309</MarkerX>
             <MarkerY>6616</MarkerY>
             <MarkerZ>19</MarkerZ>
         </Marker>
         <Marker>
             <MarkerX>7725</MarkerX>
             <MarkerY>6208</MarkerY>
             <MarkerZ>19</MarkerZ>
         </Marker>
         <Marker>
             <MarkerX>1748</MarkerX>
             <MarkerY>432</MarkerY>
             <MarkerZ>4</MarkerZ>
         </Marker>
         <Marker>
             <MarkerX>1856</MarkerX>
             <MarkerY>484</MarkerY>
             <MarkerZ>4</MarkerZ>
         </Marker>
         <Marker>
             <MarkerX>1722</MarkerX>
             <MarkerY>562</MarkerY>
             <MarkerZ>4</MarkerZ>
         </Marker>
         <Marker>
             <MarkerX>1708</MarkerX>
             <MarkerY>780</MarkerY>
             <MarkerZ>4</MarkerZ>
         </Marker>
         <Marker>
             <MarkerX>1974</MarkerX>
             <MarkerY>480</MarkerY>
             <MarkerZ>4</MarkerZ>
         </Marker>
         <Marker>
             <MarkerX>2098</MarkerX>
             <MarkerY>384</MarkerY>
             <MarkerZ>4</MarkerZ>
         </Marker>
         <Marker>
             <MarkerX>2142</MarkerX>
             <MarkerY>316</MarkerY>
             <MarkerZ>4</MarkerZ>
         </Marker>
         <Marker>
             <MarkerX>2050</MarkerX>
             <MarkerY>684</MarkerY>
             <MarkerZ>4</MarkerZ>
         </Marker>
         <Marker>
             <MarkerX>2098</MarkerX>
             <MarkerY>760</MarkerY>
             <MarkerZ>4</MarkerZ>
         </Marker>
         <Marker>
             <MarkerX>2210</MarkerX>
             <MarkerY>808</MarkerY>
             <MarkerZ>4</MarkerZ>
         </Marker>
         <Marker>
             <MarkerX>2242</MarkerX>
             <MarkerY>1028</MarkerY>
             <MarkerZ>4</MarkerZ>
         </Marker>
         <Marker>
             <MarkerX>2432</MarkerX>
             <MarkerY>674</MarkerY>
             <MarkerZ>4</MarkerZ>
         </Marker>
         <Marker>
             <MarkerX>2578</MarkerX>
             <MarkerY>572</MarkerY>
             <MarkerZ>4</MarkerZ>
         </Marker>
         <Marker>
             <MarkerX>2586</MarkerX>
             <MarkerY>474</MarkerY>
             <MarkerZ>4</MarkerZ>
         </Marker>
         <Marker>
             <MarkerX>2716</MarkerX>
             <MarkerY>666</MarkerY>
             <MarkerZ>4</MarkerZ>
         </Marker>
         <Marker>
             <MarkerX>2742</MarkerX>
             <MarkerY>592</MarkerY>
             <MarkerZ>4</MarkerZ>
         </Marker>
         <Marker>
             <MarkerX>2806</MarkerX>
             <MarkerY>350</MarkerY>
             <MarkerZ>4</MarkerZ>
         </Marker>
         <Marker>
             <MarkerX>2874</MarkerX>
             <MarkerY>344</MarkerY>
             <MarkerZ>4</MarkerZ>
         </Marker>
         <Marker>
             <MarkerX>2720</MarkerX>
             <MarkerY>236</MarkerY>
             <MarkerZ>4</MarkerZ>
         </Marker>
         <Marker>
             <MarkerX>2698</MarkerX>
             <MarkerY>806</MarkerY>
             <MarkerZ>4</MarkerZ>
         </Marker>
         <Marker>
             <MarkerX>2834</MarkerX>
             <MarkerY>828</MarkerY>
             <MarkerZ>4</MarkerZ>
         </Marker>
         <Marker>
             <MarkerX>2824</MarkerX>
             <MarkerY>954</MarkerY>
             <MarkerZ>4</MarkerZ>
         </Marker>
         <Marker>
             <MarkerX>2950</MarkerX>
             <MarkerY>990</MarkerY>
             <MarkerZ>4</MarkerZ>
         </Marker>
         <Marker>
             <MarkerX>2900</MarkerX>
             <MarkerY>1054</MarkerY>
             <MarkerZ>4</MarkerZ>
         </Marker>
         <Marker>
             <MarkerX>3024</MarkerX>
             <MarkerY>1080</MarkerY>
             <MarkerZ>4</MarkerZ>
         </Marker>
         <Marker>
             <MarkerX>3040</MarkerX>
             <MarkerY>992</MarkerY>
             <MarkerZ>4</MarkerZ>
         </Marker>
         <Marker>
             <MarkerX>3198</MarkerX>
             <MarkerY>1122</MarkerY>
             <MarkerZ>4</MarkerZ>
         </Marker>
         <Marker>
             <MarkerX>3014</MarkerX>
             <MarkerY>560</MarkerY>
             <MarkerZ>4</MarkerZ>
         </Marker>
         <Marker>
             <MarkerX>2868</MarkerX>
             <MarkerY>546</MarkerY>
             <MarkerZ>7</MarkerZ>
         </Marker>
         <Marker>
             <MarkerX>2886</MarkerX>
             <MarkerY>516</MarkerY>
             <MarkerZ>7</MarkerZ>
         </Marker>
         <Marker>
             <MarkerX>3064</MarkerX>
             <MarkerY>386</MarkerY>
             <MarkerZ>7</MarkerZ>
         </Marker>
         <Marker>
             <MarkerX>2754</MarkerX>
             <MarkerY>344</MarkerY>
             <MarkerZ>7</MarkerZ>
         </Marker>
         <Marker>
             <MarkerX>2334</MarkerX>
             <MarkerY>428</MarkerY>
             <MarkerZ>7</MarkerZ>
         </Marker>
         <Marker>
             <MarkerX>2302</MarkerX>
             <MarkerY>432</MarkerY>
             <MarkerZ>7</MarkerZ>
         </Marker>
         <Marker>
             <MarkerX>2510</MarkerX>
             <MarkerY>656</MarkerY>
             <MarkerZ>7</MarkerZ>
         </Marker>
         <Marker>
             <MarkerX>2008</MarkerX>
             <MarkerY>456</MarkerY>
             <MarkerZ>7</MarkerZ>
         </Marker>
         <Marker>
             <MarkerX>2736</MarkerX>
             <MarkerY>274</MarkerY>
             <MarkerZ>7</MarkerZ>
         </Marker>
         <Marker>
             <MarkerX>3404</MarkerX>
             <MarkerY>188</MarkerY>
             <MarkerZ>7</MarkerZ>
         </Marker>
         <Marker>
             <MarkerX>2950</MarkerX>
             <MarkerY>560</MarkerY>
             <MarkerZ>7</MarkerZ>
         </Marker>
         <Marker>
             <MarkerX>1750</MarkerX>
             <MarkerY>840</MarkerY>
             <MarkerZ>7</MarkerZ>
         </Marker>
         <Marker>
             <MarkerX>2310</MarkerX>
             <MarkerY>1192</MarkerY>
             <MarkerZ>7</MarkerZ>
         </Marker>
         <Marker>
             <MarkerX>2702</MarkerX>
             <MarkerY>1214</MarkerY>
             <MarkerZ>7</MarkerZ>
         </Marker>
         <Marker>
             <MarkerX>3270</MarkerX>
             <MarkerY>1170</MarkerY>
             <MarkerZ>7</MarkerZ>
         </Marker>
         <Marker>
             <MarkerX>3374</MarkerX>
             <MarkerY>982</MarkerY>
             <MarkerZ>7</MarkerZ>
         </Marker>
         <Marker>
             <MarkerX>2448</MarkerX>
             <MarkerY>836</MarkerY>
             <MarkerZ>10</MarkerZ>
         </Marker>
         <Marker>
             <MarkerX>2006</MarkerX>
             <MarkerY>508</MarkerY>
             <MarkerZ>10</MarkerZ>
         </Marker>
         <Marker>
             <MarkerX>2356</MarkerX>
             <MarkerY>272</MarkerY>
             <MarkerZ>10</MarkerZ>
         </Marker>
         <Marker>
             <MarkerX>2882</MarkerX>
             <MarkerY>484</MarkerY>
             <MarkerZ>10</MarkerZ>
         </Marker>
         <Marker>
             <MarkerX>3338</MarkerX>
             <MarkerY>652</MarkerY>
             <MarkerZ>10</MarkerZ>
         </Marker>
         <Marker>
             <MarkerX>2864</MarkerX>
             <MarkerY>1236</MarkerY>
             <MarkerZ>10</MarkerZ>
         </Marker>
         <Marker>
             <MarkerX>2944</MarkerX>
             <MarkerY>600</MarkerY>
             <MarkerZ>10</MarkerZ>
         </Marker>
         <Marker>
             <MarkerX>2488</MarkerX>
             <MarkerY>574</MarkerY>
             <MarkerZ>13</MarkerZ>
         </Marker>
         <Marker>
             <MarkerX>2420</MarkerX>
             <MarkerY>712</MarkerY>
             <MarkerZ>13</MarkerZ>
         </Marker>
         <Marker>
             <MarkerX>1948</MarkerX>
             <MarkerY>972</MarkerY>
             <MarkerZ>13</MarkerZ>
         </Marker>
         <Marker>
             <MarkerX>2498</MarkerX>
             <MarkerY>1130</MarkerY>
             <MarkerZ>13</MarkerZ>
         </Marker>
         <Marker>
             <MarkerX>2254</MarkerX>
             <MarkerY>544</MarkerY>
             <MarkerZ>13</MarkerZ>
         </Marker>
         <Marker>
             <MarkerX>2486</MarkerX>
             <MarkerY>254</MarkerY>
             <MarkerZ>13</MarkerZ>
         </Marker>
         <Marker>
             <MarkerX>2632</MarkerX>
             <MarkerY>246</MarkerY>
             <MarkerZ>13</MarkerZ>
         </Marker>
         <Marker>
             <MarkerX>2530</MarkerX>
             <MarkerY>256</MarkerY>
             <MarkerZ>13</MarkerZ>
         </Marker>
         <Marker>
             <MarkerX>2432</MarkerX>
             <MarkerY>302</MarkerY>
             <MarkerZ>13</MarkerZ>
         </Marker>
         <Marker>
             <MarkerX>3286</MarkerX>
             <MarkerY>752</MarkerY>
             <MarkerZ>13</MarkerZ>
         </Marker>
         <Marker>
             <MarkerX>3366</MarkerX>
             <MarkerY>1024</MarkerY>
             <MarkerZ>13</MarkerZ>
         </Marker>
         <Marker>
             <MarkerX>2966</MarkerX>
             <MarkerY>1212</MarkerY>
             <MarkerZ>13</MarkerZ>
         </Marker>
         <Marker>
             <MarkerX>3390</MarkerX>
             <MarkerY>640</MarkerY>
             <MarkerZ>13</MarkerZ>
         </Marker>
         <Marker>
             <MarkerX>2314</MarkerX>
             <MarkerY>558</MarkerY>
             <MarkerZ>16</MarkerZ>
         </Marker>
         <Marker>
             <MarkerX>2306</MarkerX>
             <MarkerY>274</MarkerY>
             <MarkerZ>16</MarkerZ>
         </Marker>
         <Marker>
             <MarkerX>2490</MarkerX>
             <MarkerY>512</MarkerY>
             <MarkerZ>16</MarkerZ>
         </Marker>
         <Marker>
             <MarkerX>1892</MarkerX>
             <MarkerY>1066</MarkerY>
             <MarkerZ>16</MarkerZ>
         </Marker>
         <Marker>
             <MarkerX>3412</MarkerX>
             <MarkerY>888</MarkerY>
             <MarkerZ>16</MarkerZ>
         </Marker>
         <Marker>
             <MarkerX>3326</MarkerX>
             <MarkerY>488</MarkerY>
             <MarkerZ>19</MarkerZ>
         </Marker>
         <Marker>
             <MarkerX>3428</MarkerX>
             <MarkerY>256</MarkerY>
             <MarkerZ>19</MarkerZ>
         </Marker>
         <Marker>
             <MarkerX>3408</MarkerX>
             <MarkerY>274</MarkerY>
             <MarkerZ>19</MarkerZ>
         </Marker>
         <Marker>
             <MarkerX>3406</MarkerX>
             <MarkerY>1124</MarkerY>
             <MarkerZ>19</MarkerZ>
         </Marker>
         <Marker>
             <MarkerX>2708</MarkerX>
             <MarkerY>1048</MarkerY>
             <MarkerZ>19</MarkerZ>
         </Marker>
         <Marker>
             <MarkerX>2346</MarkerX>
             <MarkerY>1162</MarkerY>
             <MarkerZ>19</MarkerZ>
         </Marker>
         <Marker>
             <MarkerX>2072</MarkerX>
             <MarkerY>1230</MarkerY>
             <MarkerZ>19</MarkerZ>
         </Marker>
         <Marker>
             <MarkerX>2070</MarkerX>
             <MarkerY>882</MarkerY>
             <MarkerZ>22</MarkerZ>
         </Marker>
         <Marker>
             <MarkerX>2270</MarkerX>
             <MarkerY>1220</MarkerY>
             <MarkerZ>22</MarkerZ>
         </Marker>
         <Marker>
             <MarkerX>2512</MarkerX>
             <MarkerY>384</MarkerY>
             <MarkerZ>22</MarkerZ>
         </Marker>
         <Marker>
             <MarkerX>2374</MarkerX>
             <MarkerY>318</MarkerY>
             <MarkerZ>22</MarkerZ>
         </Marker>
         <Marker>
             <MarkerX>2924</MarkerX>
             <MarkerY>496</MarkerY>
             <MarkerZ>22</MarkerZ>
         </Marker>
         <Marker>
             <MarkerX>3508</MarkerX>
             <MarkerY>1014</MarkerY>
             <MarkerZ>22</MarkerZ>
         </Marker>
         <Marker>
             <MarkerX>2968</MarkerX>
             <MarkerY>1170</MarkerY>
             <MarkerZ>22</MarkerZ>
         </Marker>
         <Marker>
             <MarkerX>3312</MarkerX>
             <MarkerY>566</MarkerY>
             <MarkerZ>25</MarkerZ>
         </Marker>
         <Marker>
             <MarkerX>3342</MarkerX>
             <MarkerY>364</MarkerY>
             <MarkerZ>25</MarkerZ>
         </Marker>
         <Marker>
             <MarkerX>3254</MarkerX>
             <MarkerY>1006</MarkerY>
             <MarkerZ>25</MarkerZ>
         </Marker>
         <Marker>
             <MarkerX>3142</MarkerX>
             <MarkerY>842</MarkerY>
             <MarkerZ>25</MarkerZ>
         </Marker>
         <Marker>
             <MarkerX>1904</MarkerX>
             <MarkerY>644</MarkerY>
             <MarkerZ>25</MarkerZ>
         </Marker>
         <Marker>
             <MarkerX>1886</MarkerX>
             <MarkerY>528</MarkerY>
             <MarkerZ>28</MarkerZ>
         </Marker>
         <Marker>
             <MarkerX>2470</MarkerX>
             <MarkerY>274</MarkerY>
             <MarkerZ>28</MarkerZ>
         </Marker>
         <Marker>
             <MarkerX>3548</MarkerX>
             <MarkerY>240</MarkerY>
             <MarkerZ>28</MarkerZ>
         </Marker>
         <Marker>
             <MarkerX>3582</MarkerX>
             <MarkerY>254</MarkerY>
             <MarkerZ>28</MarkerZ>
         </Marker>
         <Marker>
             <MarkerX>3118</MarkerX>
             <MarkerY>410</MarkerY>
             <MarkerZ>28</MarkerZ>
         </Marker>
         <Marker>
             <MarkerX>3424</MarkerX>
             <MarkerY>694</MarkerY>
             <MarkerZ>28</MarkerZ>
         </Marker>
         <Marker>
             <MarkerX>2104</MarkerX>
             <MarkerY>818</MarkerY>
             <MarkerZ>28</MarkerZ>
         </Marker>
         <Marker>
             <MarkerX>1654</MarkerX>
             <MarkerY>576</MarkerY>
             <MarkerZ>28</MarkerZ>
         </Marker>
         <Marker>
             <MarkerX>1428</MarkerX>
             <MarkerY>736</MarkerY>
             <MarkerZ>28</MarkerZ>
         </Marker>
         <Marker>
             <MarkerX>1104</MarkerX>
             <MarkerY>1244</MarkerY>
             <MarkerZ>28</MarkerZ>
         </Marker>
         <Marker>
             <MarkerX>1150</MarkerX>
             <MarkerY>1298</MarkerY>
             <MarkerZ>28</MarkerZ>
         </Marker>
         <Marker>
             <MarkerX>892</MarkerX>
             <MarkerY>1384</MarkerY>
             <MarkerZ>28</MarkerZ>
         </Marker>
         <Marker>
             <MarkerX>1536</MarkerX>
             <MarkerY>972</MarkerY>
             <MarkerZ>28</MarkerZ>
         </Marker>
         <Marker>
             <MarkerX>1566</MarkerX>
             <MarkerY>700</MarkerY>
             <MarkerZ>28</MarkerZ>
         </Marker>
         <Marker>
             <MarkerX>1322</MarkerX>
             <MarkerY>946</MarkerY>
             <MarkerZ>25</MarkerZ>
         </Marker>
         <Marker>
             <MarkerX>1780</MarkerX>
             <MarkerY>1286</MarkerY>
             <MarkerZ>25</MarkerZ>
         </Marker>
         <Marker>
             <MarkerX>2314</MarkerX>
             <MarkerY>1460</MarkerY>
             <MarkerZ>25</MarkerZ>
         </Marker>
         <Marker>
             <MarkerX>1700</MarkerX>
             <MarkerY>846</MarkerY>
             <MarkerZ>22</MarkerZ>
         </Marker>
         <Marker>
             <MarkerX>1222</MarkerX>
             <MarkerY>1024</MarkerY>
             <MarkerZ>22</MarkerZ>
         </Marker>
         <Marker>
             <MarkerX>1298</MarkerX>
             <MarkerY>838</MarkerY>
             <MarkerZ>22</MarkerZ>
         </Marker>
         <Marker>
             <MarkerX>1780</MarkerX>
             <MarkerY>440</MarkerY>
             <MarkerZ>22</MarkerZ>
         </Marker>
         <Marker>
             <MarkerX>1178</MarkerX>
             <MarkerY>1560</MarkerY>
             <MarkerZ>22</MarkerZ>
         </Marker>
         <Marker>
             <MarkerX>1892</MarkerX>
             <MarkerY>1464</MarkerY>
             <MarkerZ>22</MarkerZ>
         </Marker>
         <Marker>
             <MarkerX>2388</MarkerX>
             <MarkerY>1344</MarkerY>
             <MarkerZ>22</MarkerZ>
         </Marker>
         <Marker>
             <MarkerX>1404</MarkerX>
             <MarkerY>1214</MarkerY>
             <MarkerZ>19</MarkerZ>
         </Marker>
         <Marker>
             <MarkerX>1276</MarkerX>
             <MarkerY>1078</MarkerY>
             <MarkerZ>19</MarkerZ>
         </Marker>
         <Marker>
             <MarkerX>1884</MarkerX>
             <MarkerY>1396</MarkerY>
             <MarkerZ>19</MarkerZ>
         </Marker>
         <Marker>
             <MarkerX>2196</MarkerX>
             <MarkerY>1562</MarkerY>
             <MarkerZ>19</MarkerZ>
         </Marker>
         <Marker>
             <MarkerX>2658</MarkerX>
             <MarkerY>1630</MarkerY>
             <MarkerZ>19</MarkerZ>
         </Marker>
         <Marker>
             <MarkerX>1134</MarkerX>
             <MarkerY>1530</MarkerY>
             <MarkerZ>16</MarkerZ>
         </Marker>
         <Marker>
             <MarkerX>908</MarkerX>
             <MarkerY>1220</MarkerY>
             <MarkerZ>16</MarkerZ>
         </Marker>
         <Marker>
             <MarkerX>2174</MarkerX>
             <MarkerY>980</MarkerY>
             <MarkerZ>16</MarkerZ>
         </Marker>
         <Marker>
             <MarkerX>2724</MarkerX>
             <MarkerY>1610</MarkerY>
             <MarkerZ>16</MarkerZ>
         </Marker>
         <Marker>
             <MarkerX>1460</MarkerX>
             <MarkerY>1526</MarkerY>
             <MarkerZ>16</MarkerZ>
         </Marker>
         <Marker>
             <MarkerX>1412</MarkerX>
             <MarkerY>1232</MarkerY>
             <MarkerZ>16</MarkerZ>
         </Marker>
         <Marker>
             <MarkerX>1140</MarkerX>
             <MarkerY>1394</MarkerY>
             <MarkerZ>16</MarkerZ>
         </Marker>
         <Marker>
             <MarkerX>2784</MarkerX>
             <MarkerY>1464</MarkerY>
             <MarkerZ>13</MarkerZ>
         </Marker>
         <Marker>
             <MarkerX>2208</MarkerX>
             <MarkerY>1650</MarkerY>
             <MarkerZ>13</MarkerZ>
         </Marker>
         <Marker>
             <MarkerX>2098</MarkerX>
             <MarkerY>1572</MarkerY>
             <MarkerZ>13</MarkerZ>
         </Marker>
         <Marker>
             <MarkerX>1256</MarkerX>
             <MarkerY>1600</MarkerY>
             <MarkerZ>13</MarkerZ>
         </Marker>
         <Marker>
             <MarkerX>1280</MarkerX>
             <MarkerY>1496</MarkerY>
             <MarkerZ>13</MarkerZ>
         </Marker>
         <Marker>
             <MarkerX>1186</MarkerX>
             <MarkerY>1646</MarkerY>
             <MarkerZ>13</MarkerZ>
         </Marker>
         <Marker>
             <MarkerX>1050</MarkerX>
             <MarkerY>1188</MarkerY>
             <MarkerZ>13</MarkerZ>
         </Marker>
         <Marker>
             <MarkerX>1590</MarkerX>
             <MarkerY>1046</MarkerY>
             <MarkerZ>10</MarkerZ>
         </Marker>
         <Marker>
             <MarkerX>1252</MarkerX>
             <MarkerY>944</MarkerY>
             <MarkerZ>10</MarkerZ>
         </Marker>
         <Marker>
             <MarkerX>1248</MarkerX>
             <MarkerY>874</MarkerY>
             <MarkerZ>10</MarkerZ>
         </Marker>
         <Marker>
             <MarkerX>1272</MarkerX>
             <MarkerY>1262</MarkerY>
             <MarkerZ>10</MarkerZ>
         </Marker>
         <Marker>
             <MarkerX>1084</MarkerX>
             <MarkerY>1642</MarkerY>
             <MarkerZ>10</MarkerZ>
         </Marker>
         <Marker>
             <MarkerX>2210</MarkerX>
             <MarkerY>1456</MarkerY>
             <MarkerZ>10</MarkerZ>
         </Marker>
         <Marker>
             <MarkerX>2446</MarkerX>
             <MarkerY>1540</MarkerY>
             <MarkerZ>10</MarkerZ>
         </Marker>
         <Marker>
             <MarkerX>2538</MarkerX>
             <MarkerY>1486</MarkerY>
             <MarkerZ>10</MarkerZ>
         </Marker>
         <Marker>
             <MarkerX>2680</MarkerX>
             <MarkerY>1252</MarkerY>
             <MarkerZ>10</MarkerZ>
         </Marker>
         <Marker>
             <MarkerX>2628</MarkerX>
             <MarkerY>1304</MarkerY>
             <MarkerZ>10</MarkerZ>
         </Marker>
         <Marker>
             <MarkerX>1504</MarkerX>
             <MarkerY>872</MarkerY>
             <MarkerZ>7</MarkerZ>
         </Marker>
         <Marker>
             <MarkerX>1472</MarkerX>
             <MarkerY>972</MarkerY>
             <MarkerZ>7</MarkerZ>
         </Marker>
         <Marker>
             <MarkerX>1492</MarkerX>
             <MarkerY>1080</MarkerY>
             <MarkerZ>7</MarkerZ>
         </Marker>
         <Marker>
             <MarkerX>992</MarkerX>
             <MarkerY>1288</MarkerY>
             <MarkerZ>7</MarkerZ>
         </Marker>
         <Marker>
             <MarkerX>1022</MarkerX>
             <MarkerY>1442</MarkerY>
             <MarkerZ>7</MarkerZ>
         </Marker>
         <Marker>
             <MarkerX>930</MarkerX>
             <MarkerY>1446</MarkerY>
             <MarkerZ>7</MarkerZ>
         </Marker>
         <Marker>
             <MarkerX>1946</MarkerX>
             <MarkerY>1366</MarkerY>
             <MarkerZ>7</MarkerZ>
         </Marker>
         <Marker>
             <MarkerX>2360</MarkerX>
             <MarkerY>1318</MarkerY>
             <MarkerZ>7</MarkerZ>
         </Marker>
         <Marker>
             <MarkerX>2458</MarkerX>
             <MarkerY>1512</MarkerY>
             <MarkerZ>7</MarkerZ>
         </Marker>
         <Marker>
             <MarkerX>2700</MarkerX>
             <MarkerY>1570</MarkerY>
             <MarkerZ>7</MarkerZ>
         </Marker>
         <Marker>
             <MarkerX>2618</MarkerX>
             <MarkerY>562</MarkerY>
             <MarkerZ>7</MarkerZ>
         </Marker>
         <Marker>
             <MarkerX>1208</MarkerX>
             <MarkerY>1092</MarkerY>
             <MarkerZ>4</MarkerZ>
         </Marker>
         <Marker>
             <MarkerX>1378</MarkerX>
             <MarkerY>1228</MarkerY>
             <MarkerZ>4</MarkerZ>
         </Marker>
         <Marker>
             <MarkerX>1274</MarkerX>
             <MarkerY>1184</MarkerY>
             <MarkerZ>4</MarkerZ>
         </Marker>
         <Marker>
             <MarkerX>1268</MarkerX>
             <MarkerY>1386</MarkerY>
             <MarkerZ>4</MarkerZ>
         </Marker>
         <Marker>
             <MarkerX>1746</MarkerX>
             <MarkerY>1388</MarkerY>
             <MarkerZ>4</MarkerZ>
         </Marker>
         <Marker>
             <MarkerX>1754</MarkerX>
             <MarkerY>1630</MarkerY>
             <MarkerZ>4</MarkerZ>
         </Marker>
         <Marker>
             <MarkerX>1584</MarkerX>
             <MarkerY>1386</MarkerY>
             <MarkerZ>4</MarkerZ>
         </Marker>
         <Marker>
             <MarkerX>2606</MarkerX>
             <MarkerY>1334</MarkerY>
             <MarkerZ>4</MarkerZ>
         </Marker>
         <Marker>
             <MarkerX>2524</MarkerX>
             <MarkerY>1320</MarkerY>
             <MarkerZ>4</MarkerZ>
         </Marker>
         <Marker>
             <MarkerX>2372</MarkerX>
             <MarkerY>1478</MarkerY>
             <MarkerZ>4</MarkerZ>
         </Marker>
         <Marker>
             <MarkerX>2516</MarkerX>
             <MarkerY>1560</MarkerY>
             <MarkerZ>1</MarkerZ>
         </Marker>
         <Marker>
             <MarkerX>431</MarkerX>
             <MarkerY>1785</MarkerY>
             <MarkerZ>4</MarkerZ>
         </Marker>
         <Marker>
             <MarkerX>285</MarkerX>
             <MarkerY>1887</MarkerY>
             <MarkerZ>4</MarkerZ>
         </Marker>
         <Marker>
             <MarkerX>379</MarkerX>
             <MarkerY>2137</MarkerY>
             <MarkerZ>4</MarkerZ>
         </Marker>
         <Marker>
             <MarkerX>379</MarkerX>
             <MarkerY>2221</MarkerY>
             <MarkerZ>4</MarkerZ>
         </Marker>
         <Marker>
             <MarkerX>219</MarkerX>
             <MarkerY>2301</MarkerY>
             <MarkerZ>4</MarkerZ>
         </Marker>
         <Marker>
             <MarkerX>525</MarkerX>
             <MarkerY>1687</MarkerY>
             <MarkerZ>4</MarkerZ>
         </Marker>
         <Marker>
             <MarkerX>657</MarkerX>
             <MarkerY>1465</MarkerY>
             <MarkerZ>4</MarkerZ>
         </Marker>
         <Marker>
             <MarkerX>655</MarkerX>
             <MarkerY>1545</MarkerY>
             <MarkerZ>4</MarkerZ>
         </Marker>
         <Marker>
             <MarkerX>671</MarkerX>
             <MarkerY>1751</MarkerY>
             <MarkerZ>4</MarkerZ>
         </Marker>
         <Marker>
             <MarkerX>1895</MarkerX>
             <MarkerY>1727</MarkerY>
             <MarkerZ>4</MarkerZ>
         </Marker>
         <Marker>
             <MarkerX>2055</MarkerX>
             <MarkerY>2343</MarkerY>
             <MarkerZ>4</MarkerZ>
         </Marker>
         <Marker>
             <MarkerX>1841</MarkerX>
             <MarkerY>2025</MarkerY>
             <MarkerZ>4</MarkerZ>
         </Marker>
         <Marker>
             <MarkerX>775</MarkerX>
             <MarkerY>2313</MarkerY>
             <MarkerZ>4</MarkerZ>
         </Marker>
         <Marker>
             <MarkerX>513</MarkerX>
             <MarkerY>2483</MarkerY>
             <MarkerZ>4</MarkerZ>
         </Marker>
         <Marker>
             <MarkerX>963</MarkerX>
             <MarkerY>2037</MarkerY>
             <MarkerZ>4</MarkerZ>
         </Marker>
         <Marker>
             <MarkerX>1153</MarkerX>
             <MarkerY>1773</MarkerY>
             <MarkerZ>7</MarkerZ>
         </Marker>
         <Marker>
             <MarkerX>1041</MarkerX>
             <MarkerY>1881</MarkerY>
             <MarkerZ>7</MarkerZ>
         </Marker>
         <Marker>
             <MarkerX>713</MarkerX>
             <MarkerY>1845</MarkerY>
             <MarkerZ>7</MarkerZ>
         </Marker>
         <Marker>
             <MarkerX>1093</MarkerX>
             <MarkerY>2007</MarkerY>
             <MarkerZ>7</MarkerZ>
         </Marker>
         <Marker>
             <MarkerX>1377</MarkerX>
             <MarkerY>1957</MarkerY>
             <MarkerZ>7</MarkerZ>
         </Marker>
         <Marker>
             <MarkerX>1303</MarkerX>
             <MarkerY>2179</MarkerY>
             <MarkerZ>7</MarkerZ>
         </Marker>
         <Marker>
             <MarkerX>1389</MarkerX>
             <MarkerY>2321</MarkerY>
             <MarkerZ>7</MarkerZ>
         </Marker>
         <Marker>
             <MarkerX>1695</MarkerX>
             <MarkerY>2565</MarkerY>
             <MarkerZ>7</MarkerZ>
         </Marker>
         <Marker>
             <MarkerX>1755</MarkerX>
             <MarkerY>2279</MarkerY>
             <MarkerZ>7</MarkerZ>
         </Marker>
         <Marker>
             <MarkerX>1629</MarkerX>
             <MarkerY>2187</MarkerY>
             <MarkerZ>7</MarkerZ>
         </Marker>
         <Marker>
             <MarkerX>1945</MarkerX>
             <MarkerY>2463</MarkerY>
             <MarkerZ>7</MarkerZ>
         </Marker>
         <Marker>
             <MarkerX>2053</MarkerX>
             <MarkerY>2553</MarkerY>
             <MarkerZ>7</MarkerZ>
         </Marker>
         <Marker>
             <MarkerX>2089</MarkerX>
             <MarkerY>2523</MarkerY>
             <MarkerZ>7</MarkerZ>
         </Marker>
         <Marker>
             <MarkerX>2101</MarkerX>
             <MarkerY>2383</MarkerY>
             <MarkerZ>7</MarkerZ>
         </Marker>
         <Marker>
             <MarkerX>1761</MarkerX>
             <MarkerY>1977</MarkerY>
             <MarkerZ>7</MarkerZ>
         </Marker>
         <Marker>
             <MarkerX>1831</MarkerX>
             <MarkerY>1947</MarkerY>
             <MarkerZ>10</MarkerZ>
         </Marker>
         <Marker>
             <MarkerX>1767</MarkerX>
             <MarkerY>1925</MarkerY>
             <MarkerZ>10</MarkerZ>
         </Marker>
         <Marker>
             <MarkerX>2109</MarkerX>
             <MarkerY>1927</MarkerY>
             <MarkerZ>10</MarkerZ>
         </Marker>
         <Marker>
             <MarkerX>1085</MarkerX>
             <MarkerY>1861</MarkerY>
             <MarkerZ>10</MarkerZ>
         </Marker>
         <Marker>
             <MarkerX>447</MarkerX>
             <MarkerY>1923</MarkerY>
             <MarkerZ>10</MarkerZ>
         </Marker>
         <Marker>
             <MarkerX>537</MarkerX>
             <MarkerY>2137</MarkerY>
             <MarkerZ>10</MarkerZ>
         </Marker>
         <Marker>
             <MarkerX>837</MarkerX>
             <MarkerY>2509</MarkerY>
             <MarkerZ>10</MarkerZ>
         </Marker>
         <Marker>
             <MarkerX>839</MarkerX>
             <MarkerY>2445</MarkerY>
             <MarkerZ>10</MarkerZ>
         </Marker>
         <Marker>
             <MarkerX>395</MarkerX>
             <MarkerY>2315</MarkerY>
             <MarkerZ>10</MarkerZ>
         </Marker>
         <Marker>
             <MarkerX>895</MarkerX>
             <MarkerY>2243</MarkerY>
             <MarkerZ>10</MarkerZ>
         </Marker>
         <Marker>
             <MarkerX>1001</MarkerX>
             <MarkerY>2361</MarkerY>
             <MarkerZ>10</MarkerZ>
         </Marker>
         <Marker>
             <MarkerX>1199</MarkerX>
             <MarkerY>2413</MarkerY>
             <MarkerZ>10</MarkerZ>
         </Marker>
         <Marker>
             <MarkerX>1253</MarkerX>
             <MarkerY>2387</MarkerY>
             <MarkerZ>10</MarkerZ>
         </Marker>
         <Marker>
             <MarkerX>1545</MarkerX>
             <MarkerY>2351</MarkerY>
             <MarkerZ>10</MarkerZ>
         </Marker>
         <Marker>
             <MarkerX>1939</MarkerX>
             <MarkerY>2357</MarkerY>
             <MarkerZ>10</MarkerZ>
         </Marker>
         <Marker>
             <MarkerX>2153</MarkerX>
             <MarkerY>2601</MarkerY>
             <MarkerZ>10</MarkerZ>
         </Marker>
         <Marker>
             <MarkerX>971</MarkerX>
             <MarkerY>1703</MarkerY>
             <MarkerZ>13</MarkerZ>
         </Marker>
         <Marker>
             <MarkerX>957</MarkerX>
             <MarkerY>1875</MarkerY>
             <MarkerZ>13</MarkerZ>
         </Marker>
         <Marker>
             <MarkerX>1271</MarkerX>
             <MarkerY>2587</MarkerY>
             <MarkerZ>13</MarkerZ>
         </Marker>
         <Marker>
             <MarkerX>1461</MarkerX>
             <MarkerY>2111</MarkerY>
             <MarkerZ>13</MarkerZ>
         </Marker>
         <Marker>
             <MarkerX>1655</MarkerX>
             <MarkerY>2011</MarkerY>
             <MarkerZ>13</MarkerZ>
         </Marker>
         <Marker>
             <MarkerX>1533</MarkerX>
             <MarkerY>2243</MarkerY>
             <MarkerZ>13</MarkerZ>
         </Marker>
         <Marker>
             <MarkerX>1597</MarkerX>
             <MarkerY>2243</MarkerY>
             <MarkerZ>13</MarkerZ>
         </Marker>
         <Marker>
             <MarkerX>1989</MarkerX>
             <MarkerY>2373</MarkerY>
             <MarkerZ>13</MarkerZ>
         </Marker>
         <Marker>
             <MarkerX>2079</MarkerX>
             <MarkerY>2267</MarkerY>
             <MarkerZ>13</MarkerZ>
         </Marker>
         <Marker>
             <MarkerX>1705</MarkerX>
             <MarkerY>2499</MarkerY>
             <MarkerZ>13</MarkerZ>
         </Marker>
         <Marker>
             <MarkerX>247</MarkerX>
             <MarkerY>2383</MarkerY>
             <MarkerZ>13</MarkerZ>
         </Marker>
         <Marker>
             <MarkerX>315</MarkerX>
             <MarkerY>1785</MarkerY>
             <MarkerZ>16</MarkerZ>
         </Marker>
         <Marker>
             <MarkerX>529</MarkerX>
             <MarkerY>1975</MarkerY>
             <MarkerZ>16</MarkerZ>
         </Marker>
         <Marker>
             <MarkerX>695</MarkerX>
             <MarkerY>1931</MarkerY>
             <MarkerZ>16</MarkerZ>
         </Marker>
         <Marker>
             <MarkerX>965</MarkerX>
             <MarkerY>2163</MarkerY>
             <MarkerZ>16</MarkerZ>
         </Marker>
         <Marker>
             <MarkerX>1361</MarkerX>
             <MarkerY>2417</MarkerY>
             <MarkerZ>16</MarkerZ>
         </Marker>
         <Marker>
             <MarkerX>1707</MarkerX>
             <MarkerY>2291</MarkerY>
             <MarkerZ>16</MarkerZ>
         </Marker>
         <Marker>
             <MarkerX>1665</MarkerX>
             <MarkerY>2381</MarkerY>
             <MarkerZ>16</MarkerZ>
         </Marker>
         <Marker>
             <MarkerX>1411</MarkerX>
             <MarkerY>2425</MarkerY>
             <MarkerZ>16</MarkerZ>
         </Marker>
         <Marker>
             <MarkerX>1745</MarkerX>
             <MarkerY>1999</MarkerY>
             <MarkerZ>16</MarkerZ>
         </Marker>
         <Marker>
             <MarkerX>1773</MarkerX>
             <MarkerY>2027</MarkerY>
             <MarkerZ>16</MarkerZ>
         </Marker>
         <Marker>
             <MarkerX>1403</MarkerX>
             <MarkerY>1793</MarkerY>
             <MarkerZ>16</MarkerZ>
         </Marker>
         <Marker>
             <MarkerX>1035</MarkerX>
             <MarkerY>2151</MarkerY>
             <MarkerZ>16</MarkerZ>
         </Marker>
         <Marker>
             <MarkerX>811</MarkerX>
             <MarkerY>1513</MarkerY>
             <MarkerZ>19</MarkerZ>
         </Marker>
         <Marker>
             <MarkerX>623</MarkerX>
             <MarkerY>2235</MarkerY>
             <MarkerZ>19</MarkerZ>
         </Marker>
         <Marker>
             <MarkerX>1367</MarkerX>
             <MarkerY>2029</MarkerY>
             <MarkerZ>19</MarkerZ>
         </Marker>
         <Marker>
             <MarkerX>2039</MarkerX>
             <MarkerY>2199</MarkerY>
             <MarkerZ>19</MarkerZ>
         </Marker>
         <Marker>
             <MarkerX>2115</MarkerX>
             <MarkerY>2323</MarkerY>
             <MarkerZ>19</MarkerZ>
         </Marker>
         <Marker>
             <MarkerX>2153</MarkerX>
             <MarkerY>2361</MarkerY>
             <MarkerZ>19</MarkerZ>
         </Marker>
         <Marker>
             <MarkerX>1637</MarkerX>
             <MarkerY>1963</MarkerY>
             <MarkerZ>19</MarkerZ>
         </Marker>
         <Marker>
             <MarkerX>1701</MarkerX>
             <MarkerY>1731</MarkerY>
             <MarkerZ>19</MarkerZ>
         </Marker>
         <Marker>
             <MarkerX>823</MarkerX>
             <MarkerY>1697</MarkerY>
             <MarkerZ>19</MarkerZ>
         </Marker>
         <Marker>
             <MarkerX>691</MarkerX>
             <MarkerY>1909</MarkerY>
             <MarkerZ>19</MarkerZ>
         </Marker>
         <Marker>
             <MarkerX>465</MarkerX>
             <MarkerY>1651</MarkerY>
             <MarkerZ>22</MarkerZ>
         </Marker>
         <Marker>
             <MarkerX>493</MarkerX>
             <MarkerY>1677</MarkerY>
             <MarkerZ>22</MarkerZ>
         </Marker>
         <Marker>
             <MarkerX>223</MarkerX>
             <MarkerY>1901</MarkerY>
             <MarkerZ>22</MarkerZ>
         </Marker>
         <Marker>
             <MarkerX>1363</MarkerX>
             <MarkerY>2533</MarkerY>
             <MarkerZ>22</MarkerZ>
         </Marker>
         <Marker>
             <MarkerX>1665</MarkerX>
             <MarkerY>2117</MarkerY>
             <MarkerZ>22</MarkerZ>
         </Marker>
         <Marker>
             <MarkerX>1977</MarkerX>
             <MarkerY>1841</MarkerY>
             <MarkerZ>22</MarkerZ>
         </Marker>
         <Marker>
             <MarkerX>279</MarkerX>
             <MarkerY>1987</MarkerY>
             <MarkerZ>25</MarkerZ>
         </Marker>
         <Marker>
             <MarkerX>311</MarkerX>
             <MarkerY>2049</MarkerY>
             <MarkerZ>25</MarkerZ>
         </Marker>
         <Marker>
             <MarkerX>303</MarkerX>
             <MarkerY>2097</MarkerY>
             <MarkerZ>25</MarkerZ>
         </Marker>
         <Marker>
             <MarkerX>235</MarkerX>
             <MarkerY>2221</MarkerY>
             <MarkerZ>25</MarkerZ>
         </Marker>
         <Marker>
             <MarkerX>623</MarkerX>
             <MarkerY>1861</MarkerY>
             <MarkerZ>25</MarkerZ>
         </Marker>
         <Marker>
             <MarkerX>623</MarkerX>
             <MarkerY>2153</MarkerY>
             <MarkerZ>22</MarkerZ>
         </Marker>
         <Marker>
             <MarkerX>1437</MarkerX>
             <MarkerY>2189</MarkerY>
             <MarkerZ>22</MarkerZ>
         </Marker>
         <Marker>
             <MarkerX>1577</MarkerX>
             <MarkerY>1723</MarkerY>
             <MarkerZ>22</MarkerZ>
         </Marker>
         <Marker>
             <MarkerX>1895</MarkerX>
             <MarkerY>2381</MarkerY>
             <MarkerZ>22</MarkerZ>
         </Marker>
         <Marker>
             <MarkerX>1657</MarkerX>
             <MarkerY>2461</MarkerY>
             <MarkerZ>25</MarkerZ>
         </Marker>
         <Marker>
             <MarkerX>1601</MarkerX>
             <MarkerY>2331</MarkerY>
             <MarkerZ>25</MarkerZ>
         </Marker>
         <Marker>
             <MarkerX>727</MarkerX>
             <MarkerY>1517</MarkerY>
             <MarkerZ>25</MarkerZ>
         </Marker>
         <Marker>
             <MarkerX>785</MarkerX>
             <MarkerY>1957</MarkerY>
             <MarkerZ>25</MarkerZ>
         </Marker>
         <Marker>
             <MarkerX>363</MarkerX>
             <MarkerY>1847</MarkerY>
             <MarkerZ>28</MarkerZ>
         </Marker>
         <Marker>
             <MarkerX>897</MarkerX>
             <MarkerY>2429</MarkerY>
             <MarkerZ>28</MarkerZ>
         </Marker>
         <Marker>
             <MarkerX>585</MarkerX>
             <MarkerY>1533</MarkerY>
             <MarkerZ>28</MarkerZ>
         </Marker>
         <Marker>
             <MarkerX>2005</MarkerX>
             <MarkerY>2547</MarkerY>
             <MarkerZ>28</MarkerZ>
         </Marker>
         <Marker>
             <MarkerX>84</MarkerX>
             <MarkerY>2343</MarkerY>
             <MarkerZ>28</MarkerZ>
         </Marker>
         <Marker>
             <MarkerX>1754</MarkerX>
             <MarkerY>2683</MarkerY>
             <MarkerZ>25</MarkerZ>
         </Marker>
         <Marker>
             <MarkerX>1640</MarkerX>
             <MarkerY>3293</MarkerY>
             <MarkerZ>25</MarkerZ>
         </Marker>
         <Marker>
             <MarkerX>1728</MarkerX>
             <MarkerY>3167</MarkerY>
             <MarkerZ>25</MarkerZ>
         </Marker>
         <Marker>
             <MarkerX>1740</MarkerX>
             <MarkerY>3073</MarkerY>
             <MarkerZ>25</MarkerZ>
         </Marker>
         <Marker>
             <MarkerX>670</MarkerX>
             <MarkerY>3167</MarkerY>
             <MarkerZ>25</MarkerZ>
         </Marker>
         <Marker>
             <MarkerX>556</MarkerX>
             <MarkerY>3203</MarkerY>
             <MarkerZ>25</MarkerZ>
         </Marker>
         <Marker>
             <MarkerX>176</MarkerX>
             <MarkerY>3311</MarkerY>
             <MarkerZ>25</MarkerZ>
         </Marker>
         <Marker>
             <MarkerX>766</MarkerX>
             <MarkerY>3443</MarkerY>
             <MarkerZ>25</MarkerZ>
         </Marker>
         <Marker>
             <MarkerX>754</MarkerX>
             <MarkerY>3487</MarkerY>
             <MarkerZ>25</MarkerZ>
         </Marker>
         <Marker>
             <MarkerX>660</MarkerX>
             <MarkerY>3687</MarkerY>
             <MarkerZ>25</MarkerZ>
         </Marker>
         <Marker>
             <MarkerX>732</MarkerX>
             <MarkerY>3695</MarkerY>
             <MarkerZ>25</MarkerZ>
         </Marker>
         <Marker>
             <MarkerX>254</MarkerX>
             <MarkerY>2655</MarkerY>
             <MarkerZ>25</MarkerZ>
         </Marker>
         <Marker>
             <MarkerX>416</MarkerX>
             <MarkerY>2577</MarkerY>
             <MarkerZ>25</MarkerZ>
         </Marker>
         <Marker>
             <MarkerX>816</MarkerX>
             <MarkerY>2671</MarkerY>
             <MarkerZ>25</MarkerZ>
         </Marker>
         <Marker>
             <MarkerX>756</MarkerX>
             <MarkerY>2883</MarkerY>
             <MarkerZ>25</MarkerZ>
         </Marker>
         <Marker>
             <MarkerX>884</MarkerX>
             <MarkerY>2669</MarkerY>
             <MarkerZ>25</MarkerZ>
         </Marker>
         <Marker>
             <MarkerX>448</MarkerX>
             <MarkerY>3361</MarkerY>
             <MarkerZ>25</MarkerZ>
         </Marker>
         <Marker>
             <MarkerX>1776</MarkerX>
             <MarkerY>2781</MarkerY>
             <MarkerZ>25</MarkerZ>
         </Marker>
         <Marker>
             <MarkerX>1836</MarkerX>
             <MarkerY>2985</MarkerY>
             <MarkerZ>25</MarkerZ>
         </Marker>
         <Marker>
             <MarkerX>530</MarkerX>
             <MarkerY>3567</MarkerY>
             <MarkerZ>25</MarkerZ>
         </Marker>
         <Marker>
             <MarkerX>278</MarkerX>
             <MarkerY>3215</MarkerY>
             <MarkerZ>22</MarkerZ>
         </Marker>
         <Marker>
             <MarkerX>1150</MarkerX>
             <MarkerY>3457</MarkerY>
             <MarkerZ>22</MarkerZ>
         </Marker>
         <Marker>
             <MarkerX>1528</MarkerX>
             <MarkerY>3555</MarkerY>
             <MarkerZ>22</MarkerZ>
         </Marker>
         <Marker>
             <MarkerX>1412</MarkerX>
             <MarkerY>3405</MarkerY>
             <MarkerZ>22</MarkerZ>
         </Marker>
         <Marker>
             <MarkerX>1488</MarkerX>
             <MarkerY>2929</MarkerY>
             <MarkerZ>22</MarkerZ>
         </Marker>
         <Marker>
             <MarkerX>1442</MarkerX>
             <MarkerY>3179</MarkerY>
             <MarkerZ>22</MarkerZ>
         </Marker>
         <Marker>
             <MarkerX>1514</MarkerX>
             <MarkerY>3321</MarkerY>
             <MarkerZ>22</MarkerZ>
         </Marker>
         <Marker>
             <MarkerX>1718</MarkerX>
             <MarkerY>2541</MarkerY>
             <MarkerZ>22</MarkerZ>
         </Marker>
         <Marker>
             <MarkerX>1168</MarkerX>
             <MarkerY>3533</MarkerY>
             <MarkerZ>19</MarkerZ>
         </Marker>
         <Marker>
             <MarkerX>1088</MarkerX>
             <MarkerY>3565</MarkerY>
             <MarkerZ>19</MarkerZ>
         </Marker>
         <Marker>
             <MarkerX>892</MarkerX>
             <MarkerY>3285</MarkerY>
             <MarkerZ>19</MarkerZ>
         </Marker>
         <Marker>
             <MarkerX>814</MarkerX>
             <MarkerY>2981</MarkerY>
             <MarkerZ>19</MarkerZ>
         </Marker>
         <Marker>
             <MarkerX>852</MarkerX>
             <MarkerY>2955</MarkerY>
             <MarkerZ>19</MarkerZ>
         </Marker>
         <Marker>
             <MarkerX>976</MarkerX>
             <MarkerY>2811</MarkerY>
             <MarkerZ>19</MarkerZ>
         </Marker>
         <Marker>
             <MarkerX>618</MarkerX>
             <MarkerY>2969</MarkerY>
             <MarkerZ>19</MarkerZ>
         </Marker>
         <Marker>
             <MarkerX>1160</MarkerX>
             <MarkerY>2929</MarkerY>
             <MarkerZ>19</MarkerZ>
         </Marker>
         <Marker>
             <MarkerX>1604</MarkerX>
             <MarkerY>2839</MarkerY>
             <MarkerZ>19</MarkerZ>
         </Marker>
         <Marker>
             <MarkerX>1738</MarkerX>
             <MarkerY>2659</MarkerY>
             <MarkerZ>19</MarkerZ>
         </Marker>
         <Marker>
             <MarkerX>1812</MarkerX>
             <MarkerY>2673</MarkerY>
             <MarkerZ>19</MarkerZ>
         </Marker>
         <Marker>
             <MarkerX>1676</MarkerX>
             <MarkerY>3063</MarkerY>
             <MarkerZ>19</MarkerZ>
         </Marker>
         <Marker>
             <MarkerX>1746</MarkerX>
             <MarkerY>3551</MarkerY>
             <MarkerZ>19</MarkerZ>
         </Marker>
         <Marker>
             <MarkerX>1688</MarkerX>
             <MarkerY>3561</MarkerY>
             <MarkerZ>19</MarkerZ>
         </Marker>
         <Marker>
             <MarkerX>1664</MarkerX>
             <MarkerY>3543</MarkerY>
             <MarkerZ>19</MarkerZ>
         </Marker>
         <Marker>
             <MarkerX>992</MarkerX>
             <MarkerY>3625</MarkerY>
             <MarkerZ>19</MarkerZ>
         </Marker>
         <Marker>
             <MarkerX>800</MarkerX>
             <MarkerY>3565</MarkerY>
             <MarkerZ>19</MarkerZ>
         </Marker>
         <Marker>
             <MarkerX>1702</MarkerX>
             <MarkerY>3427</MarkerY>
             <MarkerZ>19</MarkerZ>
         </Marker>
         <Marker>
             <MarkerX>1334</MarkerX>
             <MarkerY>3077</MarkerY>
             <MarkerZ>22</MarkerZ>
         </Marker>
         <Marker>
             <MarkerX>322</MarkerX>
             <MarkerY>2747</MarkerY>
             <MarkerZ>22</MarkerZ>
         </Marker>
         <Marker>
             <MarkerX>644</MarkerX>
             <MarkerY>2627</MarkerY>
             <MarkerZ>22</MarkerZ>
         </Marker>
         <Marker>
             <MarkerX>1146</MarkerX>
             <MarkerY>3577</MarkerY>
             <MarkerZ>22</MarkerZ>
         </Marker>
         <Marker>
             <MarkerX>800</MarkerX>
             <MarkerY>3463</MarkerY>
             <MarkerZ>19</MarkerZ>
         </Marker>
         <Marker>
             <MarkerX>1250</MarkerX>
             <MarkerY>2673</MarkerY>
             <MarkerZ>19</MarkerZ>
         </Marker>
         <Marker>
             <MarkerX>1712</MarkerX>
             <MarkerY>2867</MarkerY>
             <MarkerZ>19</MarkerZ>
         </Marker>
         <Marker>
             <MarkerX>1286</MarkerX>
             <MarkerY>3189</MarkerY>
             <MarkerZ>16</MarkerZ>
         </Marker>
         <Marker>
             <MarkerX>1566</MarkerX>
             <MarkerY>2927</MarkerY>
             <MarkerZ>16</MarkerZ>
         </Marker>
         <Marker>
             <MarkerX>1854</MarkerX>
             <MarkerY>3091</MarkerY>
             <MarkerZ>16</MarkerZ>
         </Marker>
         <Marker>
             <MarkerX>558</MarkerX>
             <MarkerY>3243</MarkerY>
             <MarkerZ>16</MarkerZ>
         </Marker>
         <Marker>
             <MarkerX>1130</MarkerX>
             <MarkerY>3359</MarkerY>
             <MarkerZ>16</MarkerZ>
         </Marker>
         <Marker>
             <MarkerX>1374</MarkerX>
             <MarkerY>3611</MarkerY>
             <MarkerZ>16</MarkerZ>
         </Marker>
         <Marker>
             <MarkerX>1388</MarkerX>
             <MarkerY>3523</MarkerY>
             <MarkerZ>16</MarkerZ>
         </Marker>
         <Marker>
             <MarkerX>1906</MarkerX>
             <MarkerY>3603</MarkerY>
             <MarkerZ>16</MarkerZ>
         </Marker>
         <Marker>
             <MarkerX>1502</MarkerX>
             <MarkerY>2973</MarkerY>
             <MarkerZ>16</MarkerZ>
         </Marker>
         <Marker>
             <MarkerX>1686</MarkerX>
             <MarkerY>2679</MarkerY>
             <MarkerZ>16</MarkerZ>
         </Marker>
         <Marker>
             <MarkerX>1526</MarkerX>
             <MarkerY>2561</MarkerY>
             <MarkerZ>16</MarkerZ>
         </Marker>
         <Marker>
             <MarkerX>1526</MarkerX>
             <MarkerY>2641</MarkerY>
             <MarkerZ>16</MarkerZ>
         </Marker>
         <Marker>
             <MarkerX>420</MarkerX>
             <MarkerY>2937</MarkerY>
             <MarkerZ>16</MarkerZ>
         </Marker>
         <Marker>
             <MarkerX>394</MarkerX>
             <MarkerY>3383</MarkerY>
             <MarkerZ>16</MarkerZ>
         </Marker>
         <Marker>
             <MarkerX>1020</MarkerX>
             <MarkerY>3199</MarkerY>
             <MarkerZ>16</MarkerZ>
         </Marker>
         <Marker>
             <MarkerX>1104</MarkerX>
             <MarkerY>3167</MarkerY>
             <MarkerZ>16</MarkerZ>
         </Marker>
         <Marker>
             <MarkerX>1554</MarkerX>
             <MarkerY>3423</MarkerY>
             <MarkerZ>16</MarkerZ>
         </Marker>
         <Marker>
             <MarkerX>392</MarkerX>
             <MarkerY>2651</MarkerY>
             <MarkerZ>13</MarkerZ>
         </Marker>
         <Marker>
             <MarkerX>106</MarkerX>
             <MarkerY>2535</MarkerY>
             <MarkerZ>13</MarkerZ>
         </Marker>
         <Marker>
             <MarkerX>572</MarkerX>
             <MarkerY>2787</MarkerY>
             <MarkerZ>13</MarkerZ>
         </Marker>
         <Marker>
             <MarkerX>222</MarkerX>
             <MarkerY>3075</MarkerY>
             <MarkerZ>13</MarkerZ>
         </Marker>
         <Marker>
             <MarkerX>578</MarkerX>
             <MarkerY>3115</MarkerY>
             <MarkerZ>13</MarkerZ>
         </Marker>
         <Marker>
             <MarkerX>518</MarkerX>
             <MarkerY>3347</MarkerY>
             <MarkerZ>13</MarkerZ>
         </Marker>
         <Marker>
             <MarkerX>468</MarkerX>
             <MarkerY>3369</MarkerY>
             <MarkerZ>13</MarkerZ>
         </Marker>
         <Marker>
             <MarkerX>550</MarkerX>
             <MarkerY>3301</MarkerY>
             <MarkerZ>13</MarkerZ>
         </Marker>
         <Marker>
             <MarkerX>514</MarkerX>
             <MarkerY>3415</MarkerY>
             <MarkerZ>13</MarkerZ>
         </Marker>
         <Marker>
             <MarkerX>346</MarkerX>
             <MarkerY>3483</MarkerY>
             <MarkerZ>13</MarkerZ>
         </Marker>
         <Marker>
             <MarkerX>580</MarkerX>
             <MarkerY>3581</MarkerY>
             <MarkerZ>13</MarkerZ>
         </Marker>
         <Marker>
             <MarkerX>636</MarkerX>
             <MarkerY>3345</MarkerY>
             <MarkerZ>13</MarkerZ>
         </Marker>
         <Marker>
             <MarkerX>780</MarkerX>
             <MarkerY>3193</MarkerY>
             <MarkerZ>13</MarkerZ>
         </Marker>
         <Marker>
             <MarkerX>836</MarkerX>
             <MarkerY>3637</MarkerY>
             <MarkerZ>13</MarkerZ>
         </Marker>
         <Marker>
             <MarkerX>930</MarkerX>
             <MarkerY>3041</MarkerY>
             <MarkerZ>13</MarkerZ>
         </Marker>
         <Marker>
             <MarkerX>1098</MarkerX>
             <MarkerY>3313</MarkerY>
             <MarkerZ>13</MarkerZ>
         </Marker>
         <Marker>
             <MarkerX>1036</MarkerX>
             <MarkerY>3253</MarkerY>
             <MarkerZ>13</MarkerZ>
         </Marker>
         <Marker>
             <MarkerX>1256</MarkerX>
             <MarkerY>3025</MarkerY>
             <MarkerZ>13</MarkerZ>
         </Marker>
         <Marker>
             <MarkerX>1224</MarkerX>
             <MarkerY>2669</MarkerY>
             <MarkerZ>13</MarkerZ>
         </Marker>
         <Marker>
             <MarkerX>1202</MarkerX>
             <MarkerY>2627</MarkerY>
             <MarkerZ>13</MarkerZ>
         </Marker>
         <Marker>
             <MarkerX>930</MarkerX>
             <MarkerY>2795</MarkerY>
             <MarkerZ>13</MarkerZ>
         </Marker>
         <Marker>
             <MarkerX>1614</MarkerX>
             <MarkerY>2613</MarkerY>
             <MarkerZ>13</MarkerZ>
         </Marker>
         <Marker>
             <MarkerX>1844</MarkerX>
             <MarkerY>2779</MarkerY>
             <MarkerZ>13</MarkerZ>
         </Marker>
         <Marker>
             <MarkerX>1712</MarkerX>
             <MarkerY>2967</MarkerY>
             <MarkerZ>13</MarkerZ>
         </Marker>
         <Marker>
             <MarkerX>1876</MarkerX>
             <MarkerY>2915</MarkerY>
             <MarkerZ>13</MarkerZ>
         </Marker>
         <Marker>
             <MarkerX>1816</MarkerX>
             <MarkerY>2965</MarkerY>
             <MarkerZ>13</MarkerZ>
         </Marker>
         <Marker>
             <MarkerX>1928</MarkerX>
             <MarkerY>2895</MarkerY>
             <MarkerZ>13</MarkerZ>
         </Marker>
         <Marker>
             <MarkerX>1912</MarkerX>
             <MarkerY>3103</MarkerY>
             <MarkerZ>13</MarkerZ>
         </Marker>
         <Marker>
             <MarkerX>1946</MarkerX>
             <MarkerY>3075</MarkerY>
             <MarkerZ>13</MarkerZ>
         </Marker>
         <Marker>
             <MarkerX>1468</MarkerX>
             <MarkerY>3251</MarkerY>
             <MarkerZ>13</MarkerZ>
         </Marker>
         <Marker>
             <MarkerX>1270</MarkerX>
             <MarkerY>3353</MarkerY>
             <MarkerZ>13</MarkerZ>
         </Marker>
         <Marker>
             <MarkerX>1626</MarkerX>
             <MarkerY>3275</MarkerY>
             <MarkerZ>13</MarkerZ>
         </Marker>
         <Marker>
             <MarkerX>1674</MarkerX>
             <MarkerY>3275</MarkerY>
             <MarkerZ>13</MarkerZ>
         </Marker>
         <Marker>
             <MarkerX>1778</MarkerX>
             <MarkerY>3337</MarkerY>
             <MarkerZ>13</MarkerZ>
         </Marker>
         <Marker>
             <MarkerX>1836</MarkerX>
             <MarkerY>3367</MarkerY>
             <MarkerZ>13</MarkerZ>
         </Marker>
         <Marker>
             <MarkerX>1616</MarkerX>
             <MarkerY>3619</MarkerY>
             <MarkerZ>13</MarkerZ>
         </Marker>
         <Marker>
             <MarkerX>1140</MarkerX>
             <MarkerY>3671</MarkerY>
             <MarkerZ>13</MarkerZ>
         </Marker>
         <Marker>
             <MarkerX>976</MarkerX>
             <MarkerY>2905</MarkerY>
             <MarkerZ>10</MarkerZ>
         </Marker>
         <Marker>
             <MarkerX>1218</MarkerX>
             <MarkerY>3611</MarkerY>
             <MarkerZ>10</MarkerZ>
         </Marker>
         <Marker>
             <MarkerX>1656</MarkerX>
             <MarkerY>3319</MarkerY>
             <MarkerZ>10</MarkerZ>
         </Marker>
         <Marker>
             <MarkerX>1802</MarkerX>
             <MarkerY>2901</MarkerY>
             <MarkerZ>10</MarkerZ>
         </Marker>
         <Marker>
             <MarkerX>1868</MarkerX>
             <MarkerY>3577</MarkerY>
             <MarkerZ>10</MarkerZ>
         </Marker>
         <Marker>
             <MarkerX>842</MarkerX>
             <MarkerY>2931</MarkerY>
             <MarkerZ>7</MarkerZ>
         </Marker>
         <Marker>
             <MarkerX>712</MarkerX>
             <MarkerY>3009</MarkerY>
             <MarkerZ>7</MarkerZ>
         </Marker>
         <Marker>
             <MarkerX>124</MarkerX>
             <MarkerY>3249</MarkerY>
             <MarkerZ>7</MarkerZ>
         </Marker>
         <Marker>
             <MarkerX>680</MarkerX>
             <MarkerY>3579</MarkerY>
             <MarkerZ>7</MarkerZ>
         </Marker>
         <Marker>
             <MarkerX>656</MarkerX>
             <MarkerY>3515</MarkerY>
             <MarkerZ>7</MarkerZ>
         </Marker>
         <Marker>
             <MarkerX>1618</MarkerX>
             <MarkerY>3025</MarkerY>
             <MarkerZ>7</MarkerZ>
         </Marker>
         <Marker>
             <MarkerX>1610</MarkerX>
             <MarkerY>3085</MarkerY>
             <MarkerZ>7</MarkerZ>
         </Marker>
         <Marker>
             <MarkerX>1388</MarkerX>
             <MarkerY>3321</MarkerY>
             <MarkerZ>7</MarkerZ>
         </Marker>
         <Marker>
             <MarkerX>1080</MarkerX>
             <MarkerY>3191</MarkerY>
             <MarkerZ>7</MarkerZ>
         </Marker>
         <Marker>
             <MarkerX>1032</MarkerX>
             <MarkerY>3157</MarkerY>
             <MarkerZ>7</MarkerZ>
         </Marker>
         <Marker>
             <MarkerX>1202</MarkerX>
             <MarkerY>2853</MarkerY>
             <MarkerZ>7</MarkerZ>
         </Marker>
         <Marker>
             <MarkerX>694</MarkerX>
             <MarkerY>2685</MarkerY>
             <MarkerZ>7</MarkerZ>
         </Marker>
         <Marker>
             <MarkerX>1396</MarkerX>
             <MarkerY>2631</MarkerY>
             <MarkerZ>7</MarkerZ>
         </Marker>
         <Marker>
             <MarkerX>1692</MarkerX>
             <MarkerY>3173</MarkerY>
             <MarkerZ>7</MarkerZ>
         </Marker>
         <Marker>
             <MarkerX>1956</MarkerX>
             <MarkerY>3227</MarkerY>
             <MarkerZ>7</MarkerZ>
         </Marker>
         <Marker>
             <MarkerX>1838</MarkerX>
             <MarkerY>3645</MarkerY>
             <MarkerZ>7</MarkerZ>
         </Marker>
         <Marker>
             <MarkerX>536</MarkerX>
             <MarkerY>3453</MarkerY>
             <MarkerZ>7</MarkerZ>
         </Marker>
         <Marker>
             <MarkerX>1366</MarkerX>
             <MarkerY>3151</MarkerY>
             <MarkerZ>7</MarkerZ>
         </Marker>
         <Marker>
             <MarkerX>734</MarkerX>
             <MarkerY>3131</MarkerY>
             <MarkerZ>7</MarkerZ>
         </Marker>
         <Marker>
             <MarkerX>882</MarkerX>
             <MarkerY>2717</MarkerY>
             <MarkerZ>7</MarkerZ>
         </Marker>
         <Marker>
             <MarkerX>146</MarkerX>
             <MarkerY>2665</MarkerY>
             <MarkerZ>4</MarkerZ>
         </Marker>
         <Marker>
             <MarkerX>334</MarkerX>
             <MarkerY>3167</MarkerY>
             <MarkerZ>4</MarkerZ>
         </Marker>
         <Marker>
             <MarkerX>464</MarkerX>
             <MarkerY>3107</MarkerY>
             <MarkerZ>4</MarkerZ>
         </Marker>
         <Marker>
             <MarkerX>132</MarkerX>
             <MarkerY>3349</MarkerY>
             <MarkerZ>4</MarkerZ>
         </Marker>
         <Marker>
             <MarkerX>554</MarkerX>
             <MarkerY>3271</MarkerY>
             <MarkerZ>4</MarkerZ>
         </Marker>
         <Marker>
             <MarkerX>966</MarkerX>
             <MarkerY>3405</MarkerY>
             <MarkerZ>4</MarkerZ>
         </Marker>
         <Marker>
             <MarkerX>866</MarkerX>
             <MarkerY>3123</MarkerY>
             <MarkerZ>4</MarkerZ>
         </Marker>
         <Marker>
             <MarkerX>888</MarkerX>
             <MarkerY>3079</MarkerY>
             <MarkerZ>4</MarkerZ>
         </Marker>
         <Marker>
             <MarkerX>912</MarkerX>
             <MarkerY>2917</MarkerY>
             <MarkerZ>4</MarkerZ>
         </Marker>
         <Marker>
             <MarkerX>1034</MarkerX>
             <MarkerY>3037</MarkerY>
             <MarkerZ>4</MarkerZ>
         </Marker>
         <Marker>
             <MarkerX>1182</MarkerX>
             <MarkerY>3655</MarkerY>
             <MarkerZ>4</MarkerZ>
         </Marker>
         <Marker>
             <MarkerX>1576</MarkerX>
             <MarkerY>3501</MarkerY>
             <MarkerZ>4</MarkerZ>
         </Marker>
         <Marker>
             <MarkerX>1436</MarkerX>
             <MarkerY>2973</MarkerY>
             <MarkerZ>4</MarkerZ>
         </Marker>
         <Marker>
             <MarkerX>1796</MarkerX>
             <MarkerY>2837</MarkerY>
             <MarkerZ>4</MarkerZ>
         </Marker>
         <Marker>
             <MarkerX>1910</MarkerX>
             <MarkerY>2701</MarkerY>
             <MarkerZ>4</MarkerZ>
         </Marker>
         <Marker>
             <MarkerX>1778</MarkerX>
             <MarkerY>2897</MarkerY>
             <MarkerZ>4</MarkerZ>
         </Marker>
         <Marker>
             <MarkerX>1518</MarkerX>
             <MarkerY>2925</MarkerY>
             <MarkerZ>4</MarkerZ>
         </Marker>
         <Marker>
             <MarkerX>1504</MarkerX>
             <MarkerY>3157</MarkerY>
             <MarkerZ>4</MarkerZ>
         </Marker>
         <Marker>
             <MarkerX>1902</MarkerX>
             <MarkerY>3383</MarkerY>
             <MarkerZ>4</MarkerZ>
         </Marker>
         <Marker>
             <MarkerX>1914</MarkerX>
             <MarkerY>3485</MarkerY>
             <MarkerZ>4</MarkerZ>
         </Marker>
         <Marker>
             <MarkerX>238</MarkerX>
             <MarkerY>3599</MarkerY>
             <MarkerZ>1</MarkerZ>
         </Marker>
         <Marker>
             <MarkerX>404</MarkerX>
             <MarkerY>3669</MarkerY>
             <MarkerZ>1</MarkerZ>
         </Marker>
         <Marker>
             <MarkerX>498</MarkerX>
             <MarkerY>3617</MarkerY>
             <MarkerZ>1</MarkerZ>
         </Marker>
         <Marker>
             <MarkerX>196</MarkerX>
             <MarkerY>2623</MarkerY>
             <MarkerZ>1</MarkerZ>
         </Marker>
         <Marker>
             <MarkerX>1260</MarkerX>
             <MarkerY>3561</MarkerY>
             <MarkerZ>1</MarkerZ>
         </Marker>
         <Marker>
             <MarkerX>1146</MarkerX>
             <MarkerY>3499</MarkerY>
             <MarkerZ>1</MarkerZ>
         </Marker>
         <Marker>
             <MarkerX>1078</MarkerX>
             <MarkerY>3537</MarkerY>
             <MarkerZ>1</MarkerZ>
         </Marker>
         <Marker>
             <MarkerX>1238</MarkerX>
             <MarkerY>3461</MarkerY>
             <MarkerZ>1</MarkerZ>
         </Marker>
         <Marker>
             <MarkerX>1950</MarkerX>
             <MarkerY>3187</MarkerY>
             <MarkerZ>1</MarkerZ>
         </Marker>
         <Marker>
             <MarkerX>1362</MarkerX>
             <MarkerY>2913</MarkerY>
             <MarkerZ>1</MarkerZ>
         </Marker>
         <Marker>
             <MarkerX>1932</MarkerX>
             <MarkerY>3503</MarkerY>
             <MarkerZ>1</MarkerZ>
         </Marker>
         <Marker>
             <MarkerX>896</MarkerX>
             <MarkerY>3751</MarkerY>
             <MarkerZ>1</MarkerZ>
         </Marker>
         <Marker>
             <MarkerX>648</MarkerX>
             <MarkerY>3855</MarkerY>
             <MarkerZ>1</MarkerZ>
         </Marker>
         <Marker>
             <MarkerX>546</MarkerX>
             <MarkerY>3683</MarkerY>
             <MarkerZ>1</MarkerZ>
         </Marker>
         <Marker>
             <MarkerX>586</MarkerX>
             <MarkerY>4017</MarkerY>
             <MarkerZ>1</MarkerZ>
         </Marker>
         <Marker>
             <MarkerX>700</MarkerX>
             <MarkerY>3985</MarkerY>
             <MarkerZ>1</MarkerZ>
         </Marker>
         <Marker>
             <MarkerX>594</MarkerX>
             <MarkerY>4307</MarkerY>
             <MarkerZ>1</MarkerZ>
         </Marker>
         <Marker>
             <MarkerX>382</MarkerX>
             <MarkerY>4425</MarkerY>
             <MarkerZ>1</MarkerZ>
         </Marker>
         <Marker>
             <MarkerX>530</MarkerX>
             <MarkerY>4499</MarkerY>
             <MarkerZ>1</MarkerZ>
         </Marker>
         <Marker>
             <MarkerX>740</MarkerX>
             <MarkerY>4387</MarkerY>
             <MarkerZ>1</MarkerZ>
         </Marker>
         <Marker>
             <MarkerX>778</MarkerX>
             <MarkerY>4189</MarkerY>
             <MarkerZ>1</MarkerZ>
         </Marker>
         <Marker>
             <MarkerX>852</MarkerX>
             <MarkerY>4245</MarkerY>
             <MarkerZ>1</MarkerZ>
         </Marker>
         <Marker>
             <MarkerX>888</MarkerX>
             <MarkerY>4225</MarkerY>
             <MarkerZ>1</MarkerZ>
         </Marker>
         <Marker>
             <MarkerX>1060</MarkerX>
             <MarkerY>3943</MarkerY>
             <MarkerZ>1</MarkerZ>
         </Marker>
         <Marker>
             <MarkerX>1056</MarkerX>
             <MarkerY>3893</MarkerY>
             <MarkerZ>1</MarkerZ>
         </Marker>
         <Marker>
             <MarkerX>1250</MarkerX>
             <MarkerY>3859</MarkerY>
             <MarkerZ>1</MarkerZ>
         </Marker>
         <Marker>
             <MarkerX>1210</MarkerX>
             <MarkerY>3705</MarkerY>
             <MarkerZ>1</MarkerZ>
         </Marker>
         <Marker>
             <MarkerX>388</MarkerX>
             <MarkerY>4355</MarkerY>
             <MarkerZ>1</MarkerZ>
         </Marker>
         <Marker>
             <MarkerX>948</MarkerX>
             <MarkerY>4505</MarkerY>
             <MarkerZ>1</MarkerZ>
         </Marker>
         <Marker>
             <MarkerX>1216</MarkerX>
             <MarkerY>4407</MarkerY>
             <MarkerZ>1</MarkerZ>
         </Marker>
         <Marker>
             <MarkerX>1802</MarkerX>
             <MarkerY>3747</MarkerY>
             <MarkerZ>1</MarkerZ>
         </Marker>
         <Marker>
             <MarkerX>1690</MarkerX>
             <MarkerY>4081</MarkerY>
             <MarkerZ>1</MarkerZ>
         </Marker>
         <Marker>
             <MarkerX>1820</MarkerX>
             <MarkerY>3999</MarkerY>
             <MarkerZ>1</MarkerZ>
         </Marker>
         <Marker>
             <MarkerX>1490</MarkerX>
             <MarkerY>4389</MarkerY>
             <MarkerZ>1</MarkerZ>
         </Marker>
         <Marker>
             <MarkerX>1474</MarkerX>
             <MarkerY>4433</MarkerY>
             <MarkerZ>1</MarkerZ>
         </Marker>
         <Marker>
             <MarkerX>1220</MarkerX>
             <MarkerY>4445</MarkerY>
             <MarkerZ>1</MarkerZ>
         </Marker>
         <Marker>
             <MarkerX>1944</MarkerX>
             <MarkerY>3863</MarkerY>
             <MarkerZ>1</MarkerZ>
         </Marker>
         <Marker>
             <MarkerX>1916</MarkerX>
             <MarkerY>4045</MarkerY>
             <MarkerZ>1</MarkerZ>
         </Marker>
         <Marker>
             <MarkerX>1606</MarkerX>
             <MarkerY>4053</MarkerY>
             <MarkerZ>1</MarkerZ>
         </Marker>
         <Marker>
             <MarkerX>1470</MarkerX>
             <MarkerY>3965</MarkerY>
             <MarkerZ>4</MarkerZ>
         </Marker>
         <Marker>
             <MarkerX>1820</MarkerX>
             <MarkerY>3953</MarkerY>
             <MarkerZ>4</MarkerZ>
         </Marker>
         <Marker>
             <MarkerX>780</MarkerX>
             <MarkerY>3763</MarkerY>
             <MarkerZ>4</MarkerZ>
         </Marker>
         <Marker>
             <MarkerX>898</MarkerX>
             <MarkerY>4049</MarkerY>
             <MarkerZ>4</MarkerZ>
         </Marker>
         <Marker>
             <MarkerX>316</MarkerX>
             <MarkerY>4223</MarkerY>
             <MarkerZ>4</MarkerZ>
         </Marker>
         <Marker>
             <MarkerX>802</MarkerX>
             <MarkerY>4285</MarkerY>
             <MarkerZ>4</MarkerZ>
         </Marker>
         <Marker>
             <MarkerX>1120</MarkerX>
             <MarkerY>4463</MarkerY>
             <MarkerZ>4</MarkerZ>
         </Marker>
         <Marker>
             <MarkerX>1342</MarkerX>
             <MarkerY>4255</MarkerY>
             <MarkerZ>4</MarkerZ>
         </Marker>
         <Marker>
             <MarkerX>1576</MarkerX>
             <MarkerY>4519</MarkerY>
             <MarkerZ>4</MarkerZ>
         </Marker>
         <Marker>
             <MarkerX>1768</MarkerX>
             <MarkerY>4535</MarkerY>
             <MarkerZ>4</MarkerZ>
         </Marker>
         <Marker>
             <MarkerX>1202</MarkerX>
             <MarkerY>4193</MarkerY>
             <MarkerZ>4</MarkerZ>
         </Marker>
         <Marker>
             <MarkerX>758</MarkerX>
             <MarkerY>4549</MarkerY>
             <MarkerZ>4</MarkerZ>
         </Marker>
         <Marker>
             <MarkerX>74</MarkerX>
             <MarkerY>4195</MarkerY>
             <MarkerZ>4</MarkerZ>
         </Marker>
         <Marker>
             <MarkerX>1000</MarkerX>
             <MarkerY>4097</MarkerY>
             <MarkerZ>7</MarkerZ>
         </Marker>
         <Marker>
             <MarkerX>1052</MarkerX>
             <MarkerY>4223</MarkerY>
             <MarkerZ>7</MarkerZ>
         </Marker>
         <Marker>
             <MarkerX>844</MarkerX>
             <MarkerY>4179</MarkerY>
             <MarkerZ>7</MarkerZ>
         </Marker>
         <Marker>
             <MarkerX>1136</MarkerX>
             <MarkerY>3949</MarkerY>
             <MarkerZ>7</MarkerZ>
         </Marker>
         <Marker>
             <MarkerX>1468</MarkerX>
             <MarkerY>4145</MarkerY>
             <MarkerZ>7</MarkerZ>
         </Marker>
         <Marker>
             <MarkerX>1672</MarkerX>
             <MarkerY>4233</MarkerY>
             <MarkerZ>7</MarkerZ>
         </Marker>
         <Marker>
             <MarkerX>1856</MarkerX>
             <MarkerY>4209</MarkerY>
             <MarkerZ>7</MarkerZ>
         </Marker>
         <Marker>
             <MarkerX>1800</MarkerX>
             <MarkerY>4165</MarkerY>
             <MarkerZ>7</MarkerZ>
         </Marker>
         <Marker>
             <MarkerX>1464</MarkerX>
             <MarkerY>4049</MarkerY>
             <MarkerZ>7</MarkerZ>
         </Marker>
         <Marker>
             <MarkerX>1280</MarkerX>
             <MarkerY>4317</MarkerY>
             <MarkerZ>7</MarkerZ>
         </Marker>
         <Marker>
             <MarkerX>1502</MarkerX>
             <MarkerY>4467</MarkerY>
             <MarkerZ>7</MarkerZ>
         </Marker>
         <Marker>
             <MarkerX>1208</MarkerX>
             <MarkerY>4305</MarkerY>
             <MarkerZ>7</MarkerZ>
         </Marker>
         <Marker>
             <MarkerX>872</MarkerX>
             <MarkerY>4419</MarkerY>
             <MarkerZ>7</MarkerZ>
         </Marker>
         <Marker>
             <MarkerX>882</MarkerX>
             <MarkerY>4349</MarkerY>
             <MarkerZ>7</MarkerZ>
         </Marker>
         <Marker>
             <MarkerX>1008</MarkerX>
             <MarkerY>4567</MarkerY>
             <MarkerZ>7</MarkerZ>
         </Marker>
         <Marker>
             <MarkerX>652</MarkerX>
             <MarkerY>3967</MarkerY>
             <MarkerZ>10</MarkerZ>
         </Marker>
         <Marker>
             <MarkerX>532</MarkerX>
             <MarkerY>4015</MarkerY>
             <MarkerZ>10</MarkerZ>
         </Marker>
         <Marker>
             <MarkerX>206</MarkerX>
             <MarkerY>3801</MarkerY>
             <MarkerZ>10</MarkerZ>
         </Marker>
         <Marker>
             <MarkerX>358</MarkerX>
             <MarkerY>3531</MarkerY>
             <MarkerZ>10</MarkerZ>
         </Marker>
         <Marker>
             <MarkerX>712</MarkerX>
             <MarkerY>3797</MarkerY>
             <MarkerZ>10</MarkerZ>
         </Marker>
         <Marker>
             <MarkerX>708</MarkerX>
             <MarkerY>3741</MarkerY>
             <MarkerZ>10</MarkerZ>
         </Marker>
         <Marker>
             <MarkerX>908</MarkerX>
             <MarkerY>3971</MarkerY>
             <MarkerZ>10</MarkerZ>
         </Marker>
         <Marker>
             <MarkerX>986</MarkerX>
             <MarkerY>3921</MarkerY>
             <MarkerZ>10</MarkerZ>
         </Marker>
         <Marker>
             <MarkerX>982</MarkerX>
             <MarkerY>3717</MarkerY>
             <MarkerZ>10</MarkerZ>
         </Marker>
         <Marker>
             <MarkerX>1118</MarkerX>
             <MarkerY>3847</MarkerY>
             <MarkerZ>10</MarkerZ>
         </Marker>
         <Marker>
             <MarkerX>1296</MarkerX>
             <MarkerY>3849</MarkerY>
             <MarkerZ>10</MarkerZ>
         </Marker>
         <Marker>
             <MarkerX>418</MarkerX>
             <MarkerY>4133</MarkerY>
             <MarkerZ>10</MarkerZ>
         </Marker>
         <Marker>
             <MarkerX>784</MarkerX>
             <MarkerY>4317</MarkerY>
             <MarkerZ>10</MarkerZ>
         </Marker>
         <Marker>
             <MarkerX>712</MarkerX>
             <MarkerY>3909</MarkerY>
             <MarkerZ>10</MarkerZ>
         </Marker>
         <Marker>
             <MarkerX>964</MarkerX>
             <MarkerY>4543</MarkerY>
             <MarkerZ>10</MarkerZ>
         </Marker>
         <Marker>
             <MarkerX>1002</MarkerX>
             <MarkerY>4491</MarkerY>
             <MarkerZ>10</MarkerZ>
         </Marker>
         <Marker>
             <MarkerX>1398</MarkerX>
             <MarkerY>4343</MarkerY>
             <MarkerZ>10</MarkerZ>
         </Marker>
         <Marker>
             <MarkerX>1394</MarkerX>
             <MarkerY>4091</MarkerY>
             <MarkerZ>10</MarkerZ>
         </Marker>
         <Marker>
             <MarkerX>1360</MarkerX>
             <MarkerY>4049</MarkerY>
             <MarkerZ>10</MarkerZ>
         </Marker>
         <Marker>
             <MarkerX>1244</MarkerX>
             <MarkerY>3993</MarkerY>
             <MarkerZ>10</MarkerZ>
         </Marker>
         <Marker>
             <MarkerX>1546</MarkerX>
             <MarkerY>4425</MarkerY>
             <MarkerZ>10</MarkerZ>
         </Marker>
         <Marker>
             <MarkerX>1458</MarkerX>
             <MarkerY>4377</MarkerY>
             <MarkerZ>10</MarkerZ>
         </Marker>
         <Marker>
             <MarkerX>548</MarkerX>
             <MarkerY>3957</MarkerY>
             <MarkerZ>13</MarkerZ>
         </Marker>
         <Marker>
             <MarkerX>826</MarkerX>
             <MarkerY>3985</MarkerY>
             <MarkerZ>13</MarkerZ>
         </Marker>
         <Marker>
             <MarkerX>750</MarkerX>
             <MarkerY>3961</MarkerY>
             <MarkerZ>13</MarkerZ>
         </Marker>
         <Marker>
             <MarkerX>1168</MarkerX>
             <MarkerY>3897</MarkerY>
             <MarkerZ>13</MarkerZ>
         </Marker>
         <Marker>
             <MarkerX>1180</MarkerX>
             <MarkerY>3943</MarkerY>
             <MarkerZ>13</MarkerZ>
         </Marker>
         <Marker>
             <MarkerX>1394</MarkerX>
             <MarkerY>3865</MarkerY>
             <MarkerZ>13</MarkerZ>
         </Marker>
         <Marker>
             <MarkerX>1426</MarkerX>
             <MarkerY>4007</MarkerY>
             <MarkerZ>13</MarkerZ>
         </Marker>
         <Marker>
             <MarkerX>1366</MarkerX>
             <MarkerY>4187</MarkerY>
             <MarkerZ>13</MarkerZ>
         </Marker>
         <Marker>
             <MarkerX>1076</MarkerX>
             <MarkerY>4375</MarkerY>
             <MarkerZ>13</MarkerZ>
         </Marker>
         <Marker>
             <MarkerX>1108</MarkerX>
             <MarkerY>4317</MarkerY>
             <MarkerZ>13</MarkerZ>
         </Marker>
         <Marker>
             <MarkerX>1098</MarkerX>
             <MarkerY>4541</MarkerY>
             <MarkerZ>13</MarkerZ>
         </Marker>
         <Marker>
             <MarkerX>812</MarkerX>
             <MarkerY>4393</MarkerY>
             <MarkerZ>13</MarkerZ>
         </Marker>
         <Marker>
             <MarkerX>1716</MarkerX>
             <MarkerY>4483</MarkerY>
             <MarkerZ>13</MarkerZ>
         </Marker>
         <Marker>
             <MarkerX>1824</MarkerX>
             <MarkerY>4211</MarkerY>
             <MarkerZ>13</MarkerZ>
         </Marker>
         <Marker>
             <MarkerX>1772</MarkerX>
             <MarkerY>4031</MarkerY>
             <MarkerZ>13</MarkerZ>
         </Marker>
         <Marker>
             <MarkerX>504</MarkerX>
             <MarkerY>3733</MarkerY>
             <MarkerZ>13</MarkerZ>
         </Marker>
         <Marker>
             <MarkerX>1058</MarkerX>
             <MarkerY>3769</MarkerY>
             <MarkerZ>16</MarkerZ>
         </Marker>
         <Marker>
             <MarkerX>684</MarkerX>
             <MarkerY>3771</MarkerY>
             <MarkerZ>16</MarkerZ>
         </Marker>
         <Marker>
             <MarkerX>420</MarkerX>
             <MarkerY>3899</MarkerY>
             <MarkerZ>16</MarkerZ>
         </Marker>
         <Marker>
             <MarkerX>738</MarkerX>
             <MarkerY>4077</MarkerY>
             <MarkerZ>16</MarkerZ>
         </Marker>
         <Marker>
             <MarkerX>1164</MarkerX>
             <MarkerY>4345</MarkerY>
             <MarkerZ>16</MarkerZ>
         </Marker>
         <Marker>
             <MarkerX>1208</MarkerX>
             <MarkerY>4371</MarkerY>
             <MarkerZ>16</MarkerZ>
         </Marker>
         <Marker>
             <MarkerX>1244</MarkerX>
             <MarkerY>4333</MarkerY>
             <MarkerZ>16</MarkerZ>
         </Marker>
         <Marker>
             <MarkerX>1232</MarkerX>
             <MarkerY>4561</MarkerY>
             <MarkerZ>16</MarkerZ>
         </Marker>
         <Marker>
             <MarkerX>826</MarkerX>
             <MarkerY>4549</MarkerY>
             <MarkerZ>16</MarkerZ>
         </Marker>
         <Marker>
             <MarkerX>1526</MarkerX>
             <MarkerY>4057</MarkerY>
             <MarkerZ>16</MarkerZ>
         </Marker>
         <Marker>
             <MarkerX>1906</MarkerX>
             <MarkerY>4079</MarkerY>
             <MarkerZ>16</MarkerZ>
         </Marker>
         <Marker>
             <MarkerX>1766</MarkerX>
             <MarkerY>3923</MarkerY>
             <MarkerZ>16</MarkerZ>
         </Marker>
         <Marker>
             <MarkerX>1566</MarkerX>
             <MarkerY>3869</MarkerY>
             <MarkerZ>16</MarkerZ>
         </Marker>
         <Marker>
             <MarkerX>1544</MarkerX>
             <MarkerY>3939</MarkerY>
             <MarkerZ>16</MarkerZ>
         </Marker>
         <Marker>
             <MarkerX>1008</MarkerX>
             <MarkerY>3849</MarkerY>
             <MarkerZ>19</MarkerZ>
         </Marker>
         <Marker>
             <MarkerX>1020</MarkerX>
             <MarkerY>3951</MarkerY>
             <MarkerZ>19</MarkerZ>
         </Marker>
         <Marker>
             <MarkerX>1050</MarkerX>
             <MarkerY>3461</MarkerY>
             <MarkerZ>19</MarkerZ>
         </Marker>
         <Marker>
             <MarkerX>1478</MarkerX>
             <MarkerY>3685</MarkerY>
             <MarkerZ>19</MarkerZ>
         </Marker>
         <Marker>
             <MarkerX>1528</MarkerX>
             <MarkerY>3699</MarkerY>
             <MarkerZ>19</MarkerZ>
         </Marker>
         <Marker>
             <MarkerX>1700</MarkerX>
             <MarkerY>4393</MarkerY>
             <MarkerZ>19</MarkerZ>
         </Marker>
         <Marker>
             <MarkerX>1684</MarkerX>
             <MarkerY>4431</MarkerY>
             <MarkerZ>19</MarkerZ>
         </Marker>
         <Marker>
             <MarkerX>1652</MarkerX>
             <MarkerY>4349</MarkerY>
             <MarkerZ>19</MarkerZ>
         </Marker>
         <Marker>
             <MarkerX>1924</MarkerX>
             <MarkerY>4301</MarkerY>
             <MarkerZ>19</MarkerZ>
         </Marker>
         <Marker>
             <MarkerX>1324</MarkerX>
             <MarkerY>4497</MarkerY>
             <MarkerZ>19</MarkerZ>
         </Marker>
         <Marker>
             <MarkerX>1448</MarkerX>
             <MarkerY>4225</MarkerY>
             <MarkerZ>19</MarkerZ>
         </Marker>
         <Marker>
             <MarkerX>1088</MarkerX>
             <MarkerY>4437</MarkerY>
             <MarkerZ>19</MarkerZ>
         </Marker>
         <Marker>
             <MarkerX>1190</MarkerX>
             <MarkerY>4521</MarkerY>
             <MarkerZ>19</MarkerZ>
         </Marker>
         <Marker>
             <MarkerX>722</MarkerX>
             <MarkerY>4323</MarkerY>
             <MarkerZ>19</MarkerZ>
         </Marker>
         <Marker>
             <MarkerX>844</MarkerX>
             <MarkerY>4301</MarkerY>
             <MarkerZ>19</MarkerZ>
         </Marker>
         <Marker>
             <MarkerX>1066</MarkerX>
             <MarkerY>4531</MarkerY>
             <MarkerZ>19</MarkerZ>
         </Marker>
         <Marker>
             <MarkerX>1000</MarkerX>
             <MarkerY>3993</MarkerY>
             <MarkerZ>22</MarkerZ>
         </Marker>
         <Marker>
             <MarkerX>1050</MarkerX>
             <MarkerY>4011</MarkerY>
             <MarkerZ>22</MarkerZ>
         </Marker>
         <Marker>
             <MarkerX>1206</MarkerX>
             <MarkerY>4071</MarkerY>
             <MarkerZ>22</MarkerZ>
         </Marker>
         <Marker>
             <MarkerX>1394</MarkerX>
             <MarkerY>3721</MarkerY>
             <MarkerZ>22</MarkerZ>
         </Marker>
         <Marker>
             <MarkerX>1432</MarkerX>
             <MarkerY>4181</MarkerY>
             <MarkerZ>22</MarkerZ>
         </Marker>
         <Marker>
             <MarkerX>1552</MarkerX>
             <MarkerY>4193</MarkerY>
             <MarkerZ>22</MarkerZ>
         </Marker>
         <Marker>
             <MarkerX>1690</MarkerX>
             <MarkerY>4017</MarkerY>
             <MarkerZ>22</MarkerZ>
         </Marker>
         <Marker>
             <MarkerX>1368</MarkerX>
             <MarkerY>4003</MarkerY>
             <MarkerZ>22</MarkerZ>
         </Marker>
         <Marker>
             <MarkerX>1950</MarkerX>
             <MarkerY>4543</MarkerY>
             <MarkerZ>22</MarkerZ>
         </Marker>
         <Marker>
             <MarkerX>624</MarkerX>
             <MarkerY>3931</MarkerY>
             <MarkerZ>25</MarkerZ>
         </Marker>
         <Marker>
             <MarkerX>650</MarkerX>
             <MarkerY>3793</MarkerY>
             <MarkerZ>25</MarkerZ>
         </Marker>
         <Marker>
             <MarkerX>812</MarkerX>
             <MarkerY>3815</MarkerY>
             <MarkerZ>25</MarkerZ>
         </Marker>
         <Marker>
             <MarkerX>646</MarkerX>
             <MarkerY>4251</MarkerY>
             <MarkerZ>25</MarkerZ>
         </Marker>
         <Marker>
             <MarkerX>734</MarkerX>
             <MarkerY>4473</MarkerY>
             <MarkerZ>25</MarkerZ>
         </Marker>
         <Marker>
             <MarkerX>840</MarkerX>
             <MarkerY>4473</MarkerY>
             <MarkerZ>25</MarkerZ>
         </Marker>
         <Marker>
             <MarkerX>966</MarkerX>
             <MarkerY>3943</MarkerY>
             <MarkerZ>25</MarkerZ>
         </Marker>
         <Marker>
             <MarkerX>1460</MarkerX>
             <MarkerY>4341</MarkerY>
             <MarkerZ>25</MarkerZ>
         </Marker>
         <Marker>
             <MarkerX>1770</MarkerX>
             <MarkerY>4157</MarkerY>
             <MarkerZ>25</MarkerZ>
         </Marker>
         <Marker>
             <MarkerX>1116</MarkerX>
             <MarkerY>3901</MarkerY>
             <MarkerZ>25</MarkerZ>
         </Marker>
         <Marker>
             <MarkerX>708</MarkerX>
             <MarkerY>4787</MarkerY>
             <MarkerZ>1</MarkerZ>
         </Marker>
         <Marker>
             <MarkerX>836</MarkerX>
             <MarkerY>4719</MarkerY>
             <MarkerZ>1</MarkerZ>
         </Marker>
         <Marker>
             <MarkerX>904</MarkerX>
             <MarkerY>4757</MarkerY>
             <MarkerZ>1</MarkerZ>
         </Marker>
         <Marker>
             <MarkerX>780</MarkerX>
             <MarkerY>4853</MarkerY>
             <MarkerZ>1</MarkerZ>
         </Marker>
         <Marker>
             <MarkerX>998</MarkerX>
             <MarkerY>4747</MarkerY>
             <MarkerZ>1</MarkerZ>
         </Marker>
         <Marker>
             <MarkerX>1050</MarkerX>
             <MarkerY>4751</MarkerY>
             <MarkerZ>1</MarkerZ>
         </Marker>
         <Marker>
             <MarkerX>1056</MarkerX>
             <MarkerY>4905</MarkerY>
             <MarkerZ>1</MarkerZ>
         </Marker>
         <Marker>
             <MarkerX>1074</MarkerX>
             <MarkerY>5011</MarkerY>
             <MarkerZ>1</MarkerZ>
         </Marker>
         <Marker>
             <MarkerX>1110</MarkerX>
             <MarkerY>4955</MarkerY>
             <MarkerZ>1</MarkerZ>
         </Marker>
         <Marker>
             <MarkerX>1210</MarkerX>
             <MarkerY>4929</MarkerY>
             <MarkerZ>1</MarkerZ>
         </Marker>
         <Marker>
             <MarkerX>1198</MarkerX>
             <MarkerY>5051</MarkerY>
             <MarkerZ>1</MarkerZ>
         </Marker>
         <Marker>
             <MarkerX>898</MarkerX>
             <MarkerY>5203</MarkerY>
             <MarkerZ>1</MarkerZ>
         </Marker>
         <Marker>
             <MarkerX>826</MarkerX>
             <MarkerY>5245</MarkerY>
             <MarkerZ>1</MarkerZ>
         </Marker>
         <Marker>
             <MarkerX>820</MarkerX>
             <MarkerY>5145</MarkerY>
             <MarkerZ>1</MarkerZ>
         </Marker>
         <Marker>
             <MarkerX>718</MarkerX>
             <MarkerY>5409</MarkerY>
             <MarkerZ>1</MarkerZ>
         </Marker>
         <Marker>
             <MarkerX>1000</MarkerX>
             <MarkerY>5345</MarkerY>
             <MarkerZ>1</MarkerZ>
         </Marker>
         <Marker>
             <MarkerX>1100</MarkerX>
             <MarkerY>5303</MarkerY>
             <MarkerZ>1</MarkerZ>
         </Marker>
         <Marker>
             <MarkerX>1112</MarkerX>
             <MarkerY>5351</MarkerY>
             <MarkerZ>1</MarkerZ>
         </Marker>
         <Marker>
             <MarkerX>1060</MarkerX>
             <MarkerY>5519</MarkerY>
             <MarkerZ>1</MarkerZ>
         </Marker>
         <Marker>
             <MarkerX>1088</MarkerX>
             <MarkerY>5761</MarkerY>
             <MarkerZ>1</MarkerZ>
         </Marker>
         <Marker>
             <MarkerX>1178</MarkerX>
             <MarkerY>5595</MarkerY>
             <MarkerZ>1</MarkerZ>
         </Marker>
         <Marker>
             <MarkerX>1214</MarkerX>
             <MarkerY>5537</MarkerY>
             <MarkerZ>1</MarkerZ>
         </Marker>
         <Marker>
             <MarkerX>1282</MarkerX>
             <MarkerY>5653</MarkerY>
             <MarkerZ>1</MarkerZ>
         </Marker>
         <Marker>
             <MarkerX>1476</MarkerX>
             <MarkerY>5485</MarkerY>
             <MarkerZ>1</MarkerZ>
         </Marker>
         <Marker>
             <MarkerX>1292</MarkerX>
             <MarkerY>5067</MarkerY>
             <MarkerZ>1</MarkerZ>
         </Marker>
         <Marker>
             <MarkerX>1256</MarkerX>
             <MarkerY>4795</MarkerY>
             <MarkerZ>1</MarkerZ>
         </Marker>
         <Marker>
             <MarkerX>1522</MarkerX>
             <MarkerY>4945</MarkerY>
             <MarkerZ>1</MarkerZ>
         </Marker>
         <Marker>
             <MarkerX>1618</MarkerX>
             <MarkerY>5213</MarkerY>
             <MarkerZ>1</MarkerZ>
         </Marker>
         <Marker>
             <MarkerX>1708</MarkerX>
             <MarkerY>5141</MarkerY>
             <MarkerZ>1</MarkerZ>
         </Marker>
         <Marker>
             <MarkerX>1666</MarkerX>
             <MarkerY>4881</MarkerY>
             <MarkerZ>1</MarkerZ>
         </Marker>
         <Marker>
             <MarkerX>1798</MarkerX>
             <MarkerY>5383</MarkerY>
             <MarkerZ>1</MarkerZ>
         </Marker>
         <Marker>
             <MarkerX>1732</MarkerX>
             <MarkerY>5423</MarkerY>
             <MarkerZ>1</MarkerZ>
         </Marker>
         <Marker>
             <MarkerX>1930</MarkerX>
             <MarkerY>5573</MarkerY>
             <MarkerZ>1</MarkerZ>
         </Marker>
         <Marker>
             <MarkerX>1878</MarkerX>
             <MarkerY>5771</MarkerY>
             <MarkerZ>1</MarkerZ>
         </Marker>
         <Marker>
             <MarkerX>2074</MarkerX>
             <MarkerY>5599</MarkerY>
             <MarkerZ>1</MarkerZ>
         </Marker>
         <Marker>
             <MarkerX>1974</MarkerX>
             <MarkerY>5307</MarkerY>
             <MarkerZ>1</MarkerZ>
         </Marker>
         <Marker>
             <MarkerX>1918</MarkerX>
             <MarkerY>5055</MarkerY>
             <MarkerZ>1</MarkerZ>
         </Marker>
         <Marker>
             <MarkerX>1762</MarkerX>
             <MarkerY>4991</MarkerY>
             <MarkerZ>1</MarkerZ>
         </Marker>
         <Marker>
             <MarkerX>1866</MarkerX>
             <MarkerY>4941</MarkerY>
             <MarkerZ>1</MarkerZ>
         </Marker>
         <Marker>
             <MarkerX>1852</MarkerX>
             <MarkerY>4889</MarkerY>
             <MarkerZ>1</MarkerZ>
         </Marker>
         <Marker>
             <MarkerX>1938</MarkerX>
             <MarkerY>4893</MarkerY>
             <MarkerZ>1</MarkerZ>
         </Marker>
         <Marker>
             <MarkerX>1820</MarkerX>
             <MarkerY>4793</MarkerY>
             <MarkerZ>1</MarkerZ>
         </Marker>
         <Marker>
             <MarkerX>1948</MarkerX>
             <MarkerY>4717</MarkerY>
             <MarkerZ>1</MarkerZ>
         </Marker>
         <Marker>
             <MarkerX>1604</MarkerX>
             <MarkerY>4775</MarkerY>
             <MarkerZ>1</MarkerZ>
         </Marker>
         <Marker>
             <MarkerX>1462</MarkerX>
             <MarkerY>4773</MarkerY>
             <MarkerZ>1</MarkerZ>
         </Marker>
         <Marker>
             <MarkerX>1640</MarkerX>
             <MarkerY>4651</MarkerY>
             <MarkerZ>1</MarkerZ>
         </Marker>
         <Marker>
             <MarkerX>2102</MarkerX>
             <MarkerY>4725</MarkerY>
             <MarkerZ>1</MarkerZ>
         </Marker>
         <Marker>
             <MarkerX>2214</MarkerX>
             <MarkerY>4769</MarkerY>
             <MarkerZ>1</MarkerZ>
         </Marker>
         <Marker>
             <MarkerX>2252</MarkerX>
             <MarkerY>5021</MarkerY>
             <MarkerZ>1</MarkerZ>
         </Marker>
         <Marker>
             <MarkerX>2268</MarkerX>
             <MarkerY>4891</MarkerY>
             <MarkerZ>1</MarkerZ>
         </Marker>
         <Marker>
             <MarkerX>2248</MarkerX>
             <MarkerY>5101</MarkerY>
             <MarkerZ>1</MarkerZ>
         </Marker>
         <Marker>
             <MarkerX>2318</MarkerX>
             <MarkerY>5561</MarkerY>
             <MarkerZ>1</MarkerZ>
         </Marker>
         <Marker>
             <MarkerX>2264</MarkerX>
             <MarkerY>5679</MarkerY>
             <MarkerZ>1</MarkerZ>
         </Marker>
         <Marker>
             <MarkerX>834</MarkerX>
             <MarkerY>5063</MarkerY>
             <MarkerZ>4</MarkerZ>
         </Marker>
         <Marker>
             <MarkerX>934</MarkerX>
             <MarkerY>5243</MarkerY>
             <MarkerZ>4</MarkerZ>
         </Marker>
         <Marker>
             <MarkerX>948</MarkerX>
             <MarkerY>5043</MarkerY>
             <MarkerZ>4</MarkerZ>
         </Marker>
         <Marker>
             <MarkerX>1144</MarkerX>
             <MarkerY>4827</MarkerY>
             <MarkerZ>4</MarkerZ>
         </Marker>
         <Marker>
             <MarkerX>1318</MarkerX>
             <MarkerY>4823</MarkerY>
             <MarkerZ>4</MarkerZ>
         </Marker>
         <Marker>
             <MarkerX>1294</MarkerX>
             <MarkerY>4925</MarkerY>
             <MarkerZ>4</MarkerZ>
         </Marker>
         <Marker>
             <MarkerX>1228</MarkerX>
             <MarkerY>4997</MarkerY>
             <MarkerZ>4</MarkerZ>
         </Marker>
         <Marker>
             <MarkerX>1126</MarkerX>
             <MarkerY>5569</MarkerY>
             <MarkerZ>4</MarkerZ>
         </Marker>
         <Marker>
             <MarkerX>1362</MarkerX>
             <MarkerY>5573</MarkerY>
             <MarkerZ>4</MarkerZ>
         </Marker>
         <Marker>
             <MarkerX>1422</MarkerX>
             <MarkerY>5655</MarkerY>
             <MarkerZ>4</MarkerZ>
         </Marker>
         <Marker>
             <MarkerX>1744</MarkerX>
             <MarkerY>5115</MarkerY>
             <MarkerZ>4</MarkerZ>
         </Marker>
         <Marker>
             <MarkerX>1786</MarkerX>
             <MarkerY>5091</MarkerY>
             <MarkerZ>4</MarkerZ>
         </Marker>
         <Marker>
             <MarkerX>1664</MarkerX>
             <MarkerY>4787</MarkerY>
             <MarkerZ>4</MarkerZ>
         </Marker>
         <Marker>
             <MarkerX>1760</MarkerX>
             <MarkerY>4719</MarkerY>
             <MarkerZ>4</MarkerZ>
         </Marker>
         <Marker>
             <MarkerX>1760</MarkerX>
             <MarkerY>4653</MarkerY>
             <MarkerZ>4</MarkerZ>
         </Marker>
         <Marker>
             <MarkerX>1952</MarkerX>
             <MarkerY>4681</MarkerY>
             <MarkerZ>4</MarkerZ>
         </Marker>
         <Marker>
             <MarkerX>2210</MarkerX>
             <MarkerY>5273</MarkerY>
             <MarkerZ>4</MarkerZ>
         </Marker>
         <Marker>
             <MarkerX>2162</MarkerX>
             <MarkerY>5249</MarkerY>
             <MarkerZ>4</MarkerZ>
         </Marker>
         <Marker>
             <MarkerX>1862</MarkerX>
             <MarkerY>5723</MarkerY>
             <MarkerZ>4</MarkerZ>
         </Marker>
         <Marker>
             <MarkerX>2046</MarkerX>
             <MarkerY>5757</MarkerY>
             <MarkerZ>4</MarkerZ>
         </Marker>
         <Marker>
             <MarkerX>2190</MarkerX>
             <MarkerY>5607</MarkerY>
             <MarkerZ>4</MarkerZ>
         </Marker>
         <Marker>
             <MarkerX>1442</MarkerX>
             <MarkerY>4675</MarkerY>
             <MarkerZ>7</MarkerZ>
         </Marker>
         <Marker>
             <MarkerX>1472</MarkerX>
             <MarkerY>4669</MarkerY>
             <MarkerZ>7</MarkerZ>
         </Marker>
         <Marker>
             <MarkerX>1496</MarkerX>
             <MarkerY>4727</MarkerY>
             <MarkerZ>7</MarkerZ>
         </Marker>
         <Marker>
             <MarkerX>1186</MarkerX>
             <MarkerY>4811</MarkerY>
             <MarkerZ>7</MarkerZ>
         </Marker>
         <Marker>
             <MarkerX>1040</MarkerX>
             <MarkerY>4879</MarkerY>
             <MarkerZ>7</MarkerZ>
         </Marker>
         <Marker>
             <MarkerX>1096</MarkerX>
             <MarkerY>4885</MarkerY>
             <MarkerZ>7</MarkerZ>
         </Marker>
         <Marker>
             <MarkerX>1028</MarkerX>
             <MarkerY>4787</MarkerY>
             <MarkerZ>7</MarkerZ>
         </Marker>
         <Marker>
             <MarkerX>924</MarkerX>
             <MarkerY>4891</MarkerY>
             <MarkerZ>7</MarkerZ>
         </Marker>
         <Marker>
             <MarkerX>1126</MarkerX>
             <MarkerY>5111</MarkerY>
             <MarkerZ>7</MarkerZ>
         </Marker>
         <Marker>
             <MarkerX>1150</MarkerX>
             <MarkerY>5233</MarkerY>
             <MarkerZ>7</MarkerZ>
         </Marker>
         <Marker>
             <MarkerX>1050</MarkerX>
             <MarkerY>5259</MarkerY>
             <MarkerZ>7</MarkerZ>
         </Marker>
         <Marker>
             <MarkerX>1316</MarkerX>
             <MarkerY>5145</MarkerY>
             <MarkerZ>7</MarkerZ>
         </Marker>
         <Marker>
             <MarkerX>1260</MarkerX>
             <MarkerY>5187</MarkerY>
             <MarkerZ>7</MarkerZ>
         </Marker>
         <Marker>
             <MarkerX>1394</MarkerX>
             <MarkerY>4931</MarkerY>
             <MarkerZ>7</MarkerZ>
         </Marker>
         <Marker>
             <MarkerX>1560</MarkerX>
             <MarkerY>5087</MarkerY>
             <MarkerZ>7</MarkerZ>
         </Marker>
         <Marker>
             <MarkerX>1750</MarkerX>
             <MarkerY>5007</MarkerY>
             <MarkerZ>7</MarkerZ>
         </Marker>
         <Marker>
             <MarkerX>1816</MarkerX>
             <MarkerY>5025</MarkerY>
             <MarkerZ>7</MarkerZ>
         </Marker>
         <Marker>
             <MarkerX>1598</MarkerX>
             <MarkerY>4873</MarkerY>
             <MarkerZ>7</MarkerZ>
         </Marker>
         <Marker>
             <MarkerX>2242</MarkerX>
             <MarkerY>5249</MarkerY>
             <MarkerZ>7</MarkerZ>
         </Marker>
         <Marker>
             <MarkerX>2306</MarkerX>
             <MarkerY>5085</MarkerY>
             <MarkerZ>7</MarkerZ>
         </Marker>
         <Marker>
             <MarkerX>1294</MarkerX>
             <MarkerY>5603</MarkerY>
             <MarkerZ>7</MarkerZ>
         </Marker>
         <Marker>
             <MarkerX>1156</MarkerX>
             <MarkerY>5719</MarkerY>
             <MarkerZ>7</MarkerZ>
         </Marker>
         <Marker>
             <MarkerX>1540</MarkerX>
             <MarkerY>5751</MarkerY>
             <MarkerZ>7</MarkerZ>
         </Marker>
         <Marker>
             <MarkerX>2164</MarkerX>
             <MarkerY>5625</MarkerY>
             <MarkerZ>7</MarkerZ>
         </Marker>
         <Marker>
             <MarkerX>2302</MarkerX>
             <MarkerY>5629</MarkerY>
             <MarkerZ>7</MarkerZ>
         </Marker>
         <Marker>
             <MarkerX>2274</MarkerX>
             <MarkerY>5505</MarkerY>
             <MarkerZ>7</MarkerZ>
         </Marker>
         <Marker>
             <MarkerX>2226</MarkerX>
             <MarkerY>5427</MarkerY>
             <MarkerZ>7</MarkerZ>
         </Marker>
         <Marker>
             <MarkerX>1836</MarkerX>
             <MarkerY>5191</MarkerY>
             <MarkerZ>7</MarkerZ>
         </Marker>
         <Marker>
             <MarkerX>1688</MarkerX>
             <MarkerY>4655</MarkerY>
             <MarkerZ>7</MarkerZ>
         </Marker>
         <Marker>
             <MarkerX>908</MarkerX>
             <MarkerY>5331</MarkerY>
             <MarkerZ>10</MarkerZ>
         </Marker>
         <Marker>
             <MarkerX>980</MarkerX>
             <MarkerY>5575</MarkerY>
             <MarkerZ>10</MarkerZ>
         </Marker>
         <Marker>
             <MarkerX>1192</MarkerX>
             <MarkerY>5323</MarkerY>
             <MarkerZ>10</MarkerZ>
         </Marker>
         <Marker>
             <MarkerX>1236</MarkerX>
             <MarkerY>5221</MarkerY>
             <MarkerZ>10</MarkerZ>
         </Marker>
         <Marker>
             <MarkerX>1360</MarkerX>
             <MarkerY>5139</MarkerY>
             <MarkerZ>10</MarkerZ>
         </Marker>
         <Marker>
             <MarkerX>1008</MarkerX>
             <MarkerY>4971</MarkerY>
             <MarkerZ>10</MarkerZ>
         </Marker>
         <Marker>
             <MarkerX>926</MarkerX>
             <MarkerY>4639</MarkerY>
             <MarkerZ>10</MarkerZ>
         </Marker>
         <Marker>
             <MarkerX>1038</MarkerX>
             <MarkerY>4721</MarkerY>
             <MarkerZ>10</MarkerZ>
         </Marker>
         <Marker>
             <MarkerX>1204</MarkerX>
             <MarkerY>4727</MarkerY>
             <MarkerZ>10</MarkerZ>
         </Marker>
         <Marker>
             <MarkerX>1222</MarkerX>
             <MarkerY>4761</MarkerY>
             <MarkerZ>10</MarkerZ>
         </Marker>
         <Marker>
             <MarkerX>1238</MarkerX>
             <MarkerY>4699</MarkerY>
             <MarkerZ>10</MarkerZ>
         </Marker>
         <Marker>
             <MarkerX>1262</MarkerX>
             <MarkerY>4969</MarkerY>
             <MarkerZ>10</MarkerZ>
         </Marker>
         <Marker>
             <MarkerX>1702</MarkerX>
             <MarkerY>5275</MarkerY>
             <MarkerZ>10</MarkerZ>
         </Marker>
         <Marker>
             <MarkerX>2140</MarkerX>
             <MarkerY>5319</MarkerY>
             <MarkerZ>10</MarkerZ>
         </Marker>
         <Marker>
             <MarkerX>2218</MarkerX>
             <MarkerY>5359</MarkerY>
             <MarkerZ>10</MarkerZ>
         </Marker>
         <Marker>
             <MarkerX>2062</MarkerX>
             <MarkerY>5675</MarkerY>
             <MarkerZ>10</MarkerZ>
         </Marker>
         <Marker>
             <MarkerX>2200</MarkerX>
             <MarkerY>5049</MarkerY>
             <MarkerZ>10</MarkerZ>
         </Marker>
         <Marker>
             <MarkerX>2124</MarkerX>
             <MarkerY>5159</MarkerY>
             <MarkerZ>10</MarkerZ>
         </Marker>
         <Marker>
             <MarkerX>1658</MarkerX>
             <MarkerY>4731</MarkerY>
             <MarkerZ>10</MarkerZ>
         </Marker>
         <Marker>
             <MarkerX>1734</MarkerX>
             <MarkerY>4763</MarkerY>
             <MarkerZ>10</MarkerZ>
         </Marker>
         <Marker>
             <MarkerX>1908</MarkerX>
             <MarkerY>4593</MarkerY>
             <MarkerZ>10</MarkerZ>
         </Marker>
         <Marker>
             <MarkerX>846</MarkerX>
             <MarkerY>5267</MarkerY>
             <MarkerZ>13</MarkerZ>
         </Marker>
         <Marker>
             <MarkerX>846</MarkerX>
             <MarkerY>5473</MarkerY>
             <MarkerZ>13</MarkerZ>
         </Marker>
         <Marker>
             <MarkerX>420</MarkerX>
             <MarkerY>4993</MarkerY>
             <MarkerZ>13</MarkerZ>
         </Marker>
         <Marker>
             <MarkerX>1122</MarkerX>
             <MarkerY>5503</MarkerY>
             <MarkerZ>13</MarkerZ>
         </Marker>
         <Marker>
             <MarkerX>1076</MarkerX>
             <MarkerY>5229</MarkerY>
             <MarkerZ>13</MarkerZ>
         </Marker>
         <Marker>
             <MarkerX>1402</MarkerX>
             <MarkerY>4801</MarkerY>
             <MarkerZ>13</MarkerZ>
         </Marker>
         <Marker>
             <MarkerX>1452</MarkerX>
             <MarkerY>4835</MarkerY>
             <MarkerZ>13</MarkerZ>
         </Marker>
         <Marker>
             <MarkerX>1534</MarkerX>
             <MarkerY>4789</MarkerY>
             <MarkerZ>13</MarkerZ>
         </Marker>
         <Marker>
             <MarkerX>1462</MarkerX>
             <MarkerY>5201</MarkerY>
             <MarkerZ>13</MarkerZ>
         </Marker>
         <Marker>
             <MarkerX>1610</MarkerX>
             <MarkerY>5115</MarkerY>
             <MarkerZ>13</MarkerZ>
         </Marker>
         <Marker>
             <MarkerX>1674</MarkerX>
             <MarkerY>5197</MarkerY>
             <MarkerZ>13</MarkerZ>
         </Marker>
         <Marker>
             <MarkerX>1672</MarkerX>
             <MarkerY>5249</MarkerY>
             <MarkerZ>13</MarkerZ>
         </Marker>
         <Marker>
             <MarkerX>1710</MarkerX>
             <MarkerY>5173</MarkerY>
             <MarkerZ>13</MarkerZ>
         </Marker>
         <Marker>
             <MarkerX>1856</MarkerX>
             <MarkerY>5131</MarkerY>
             <MarkerZ>13</MarkerZ>
         </Marker>
         <Marker>
             <MarkerX>1864</MarkerX>
             <MarkerY>5229</MarkerY>
             <MarkerZ>13</MarkerZ>
         </Marker>
         <Marker>
             <MarkerX>1968</MarkerX>
             <MarkerY>5353</MarkerY>
             <MarkerZ>13</MarkerZ>
         </Marker>
         <Marker>
             <MarkerX>2016</MarkerX>
             <MarkerY>4869</MarkerY>
             <MarkerZ>13</MarkerZ>
         </Marker>
         <Marker>
             <MarkerX>2014</MarkerX>
             <MarkerY>4833</MarkerY>
             <MarkerZ>13</MarkerZ>
         </Marker>
         <Marker>
             <MarkerX>1976</MarkerX>
             <MarkerY>4809</MarkerY>
             <MarkerZ>13</MarkerZ>
         </Marker>
         <Marker>
             <MarkerX>2240</MarkerX>
             <MarkerY>4727</MarkerY>
             <MarkerZ>13</MarkerZ>
         </Marker>
         <Marker>
             <MarkerX>2212</MarkerX>
             <MarkerY>5719</MarkerY>
             <MarkerZ>13</MarkerZ>
         </Marker>
         <Marker>
             <MarkerX>1452</MarkerX>
             <MarkerY>5243</MarkerY>
             <MarkerZ>16</MarkerZ>
         </Marker>
         <Marker>
             <MarkerX>1768</MarkerX>
             <MarkerY>5357</MarkerY>
             <MarkerZ>16</MarkerZ>
         </Marker>
         <Marker>
             <MarkerX>1718</MarkerX>
             <MarkerY>5461</MarkerY>
             <MarkerZ>16</MarkerZ>
         </Marker>
         <Marker>
             <MarkerX>1956</MarkerX>
             <MarkerY>5531</MarkerY>
             <MarkerZ>16</MarkerZ>
         </Marker>
         <Marker>
             <MarkerX>2118</MarkerX>
             <MarkerY>5713</MarkerY>
             <MarkerZ>16</MarkerZ>
         </Marker>
         <Marker>
             <MarkerX>1986</MarkerX>
             <MarkerY>4733</MarkerY>
             <MarkerZ>16</MarkerZ>
         </Marker>
         <Marker>
             <MarkerX>2302</MarkerX>
             <MarkerY>4791</MarkerY>
             <MarkerZ>16</MarkerZ>
         </Marker>
         <Marker>
             <MarkerX>2280</MarkerX>
             <MarkerY>4735</MarkerY>
             <MarkerZ>16</MarkerZ>
         </Marker>
         <Marker>
             <MarkerX>510</MarkerX>
             <MarkerY>4987</MarkerY>
             <MarkerZ>16</MarkerZ>
         </Marker>
         <Marker>
             <MarkerX>790</MarkerX>
             <MarkerY>4909</MarkerY>
             <MarkerZ>16</MarkerZ>
         </Marker>
         <Marker>
             <MarkerX>622</MarkerX>
             <MarkerY>5083</MarkerY>
             <MarkerZ>16</MarkerZ>
         </Marker>
         <Marker>
             <MarkerX>888</MarkerX>
             <MarkerY>5011</MarkerY>
             <MarkerZ>16</MarkerZ>
         </Marker>
         <Marker>
             <MarkerX>924</MarkerX>
             <MarkerY>5111</MarkerY>
             <MarkerZ>16</MarkerZ>
         </Marker>
         <Marker>
             <MarkerX>1046</MarkerX>
             <MarkerY>5547</MarkerY>
             <MarkerZ>16</MarkerZ>
         </Marker>
         <Marker>
             <MarkerX>1540</MarkerX>
             <MarkerY>5617</MarkerY>
             <MarkerZ>16</MarkerZ>
         </Marker>
         <Marker>
             <MarkerX>1622</MarkerX>
             <MarkerY>4831</MarkerY>
             <MarkerZ>16</MarkerZ>
         </Marker>
         <Marker>
             <MarkerX>416</MarkerX>
             <MarkerY>5107</MarkerY>
             <MarkerZ>19</MarkerZ>
         </Marker>
         <Marker>
             <MarkerX>1120</MarkerX>
             <MarkerY>4851</MarkerY>
             <MarkerZ>19</MarkerZ>
         </Marker>
         <Marker>
             <MarkerX>1206</MarkerX>
             <MarkerY>5129</MarkerY>
             <MarkerZ>19</MarkerZ>
         </Marker>
         <Marker>
             <MarkerX>1168</MarkerX>
             <MarkerY>5051</MarkerY>
             <MarkerZ>19</MarkerZ>
         </Marker>
         <Marker>
             <MarkerX>1134</MarkerX>
             <MarkerY>5299</MarkerY>
             <MarkerZ>19</MarkerZ>
         </Marker>
         <Marker>
             <MarkerX>1430</MarkerX>
             <MarkerY>5371</MarkerY>
             <MarkerZ>19</MarkerZ>
         </Marker>
         <Marker>
             <MarkerX>1946</MarkerX>
             <MarkerY>5453</MarkerY>
             <MarkerZ>19</MarkerZ>
         </Marker>
         <Marker>
             <MarkerX>1986</MarkerX>
             <MarkerY>5395</MarkerY>
             <MarkerZ>19</MarkerZ>
         </Marker>
         <Marker>
             <MarkerX>2058</MarkerX>
             <MarkerY>5303</MarkerY>
             <MarkerZ>19</MarkerZ>
         </Marker>
         <Marker>
             <MarkerX>2028</MarkerX>
             <MarkerY>5651</MarkerY>
             <MarkerZ>19</MarkerZ>
         </Marker>
         <Marker>
             <MarkerX>2126</MarkerX>
             <MarkerY>5069</MarkerY>
             <MarkerZ>19</MarkerZ>
         </Marker>
         <Marker>
             <MarkerX>2148</MarkerX>
             <MarkerY>4877</MarkerY>
             <MarkerZ>19</MarkerZ>
         </Marker>
         <Marker>
             <MarkerX>2078</MarkerX>
             <MarkerY>4853</MarkerY>
             <MarkerZ>19</MarkerZ>
         </Marker>
         <Marker>
             <MarkerX>1928</MarkerX>
             <MarkerY>4867</MarkerY>
             <MarkerZ>19</MarkerZ>
         </Marker>
         <Marker>
             <MarkerX>1716</MarkerX>
             <MarkerY>4651</MarkerY>
             <MarkerZ>19</MarkerZ>
         </Marker>
         <Marker>
             <MarkerX>1898</MarkerX>
             <MarkerY>5607</MarkerY>
             <MarkerZ>19</MarkerZ>
         </Marker>
         <Marker>
             <MarkerX>602</MarkerX>
             <MarkerY>4761</MarkerY>
             <MarkerZ>22</MarkerZ>
         </Marker>
         <Marker>
             <MarkerX>968</MarkerX>
             <MarkerY>4967</MarkerY>
             <MarkerZ>22</MarkerZ>
         </Marker>
         <Marker>
             <MarkerX>1132</MarkerX>
             <MarkerY>4577</MarkerY>
             <MarkerZ>22</MarkerZ>
         </Marker>
         <Marker>
             <MarkerX>1434</MarkerX>
             <MarkerY>4635</MarkerY>
             <MarkerZ>22</MarkerZ>
         </Marker>
         <Marker>
             <MarkerX>1786</MarkerX>
             <MarkerY>4595</MarkerY>
             <MarkerZ>22</MarkerZ>
         </Marker>
         <Marker>
             <MarkerX>1754</MarkerX>
             <MarkerY>4931</MarkerY>
             <MarkerZ>22</MarkerZ>
         </Marker>
         <Marker>
             <MarkerX>1486</MarkerX>
             <MarkerY>5163</MarkerY>
             <MarkerZ>22</MarkerZ>
         </Marker>
         <Marker>
             <MarkerX>1614</MarkerX>
             <MarkerY>5179</MarkerY>
             <MarkerZ>22</MarkerZ>
         </Marker>
         <Marker>
             <MarkerX>1244</MarkerX>
             <MarkerY>5671</MarkerY>
             <MarkerZ>22</MarkerZ>
         </Marker>
         <Marker>
             <MarkerX>2028</MarkerX>
             <MarkerY>5503</MarkerY>
             <MarkerZ>22</MarkerZ>
         </Marker>
         <Marker>
             <MarkerX>2260</MarkerX>
             <MarkerY>5589</MarkerY>
             <MarkerZ>22</MarkerZ>
         </Marker>
         <Marker>
             <MarkerX>1472</MarkerX>
             <MarkerY>4921</MarkerY>
             <MarkerZ>22</MarkerZ>
         </Marker>
         <Marker>
             <MarkerX>1518</MarkerX>
             <MarkerY>4995</MarkerY>
             <MarkerZ>22</MarkerZ>
         </Marker>
         <Marker>
             <MarkerX>1792</MarkerX>
             <MarkerY>4931</MarkerY>
             <MarkerZ>22</MarkerZ>
         </Marker>
         <Marker>
             <MarkerX>2114</MarkerX>
             <MarkerY>4907</MarkerY>
             <MarkerZ>22</MarkerZ>
         </Marker>
         <Marker>
             <MarkerX>2260</MarkerX>
             <MarkerY>4659</MarkerY>
             <MarkerZ>22</MarkerZ>
         </Marker>
         <Marker>
             <MarkerX>1102</MarkerX>
             <MarkerY>4761</MarkerY>
             <MarkerZ>23</MarkerZ>
         </Marker>
         <Marker>
             <MarkerX>1152</MarkerX>
             <MarkerY>4755</MarkerY>
             <MarkerZ>23</MarkerZ>
         </Marker>
         <Marker>
             <MarkerX>1838</MarkerX>
             <MarkerY>5365</MarkerY>
             <MarkerZ>23</MarkerZ>
         </Marker>
         <Marker>
             <MarkerX>1880</MarkerX>
             <MarkerY>5475</MarkerY>
             <MarkerZ>23</MarkerZ>
         </Marker>
         <Marker>
             <MarkerX>2118</MarkerX>
             <MarkerY>5313</MarkerY>
             <MarkerZ>23</MarkerZ>
         </Marker>
         <Marker>
             <MarkerX>2230</MarkerX>
             <MarkerY>5169</MarkerY>
             <MarkerZ>23</MarkerZ>
         </Marker>
         <Marker>
             <MarkerX>1174</MarkerX>
             <MarkerY>5125</MarkerY>
             <MarkerZ>23</MarkerZ>
         </Marker>
         <Marker>
             <MarkerX>1682</MarkerX>
             <MarkerY>5491</MarkerY>
             <MarkerZ>26</MarkerZ>
         </Marker>
         <Marker>
             <MarkerX>1950</MarkerX>
             <MarkerY>5323</MarkerY>
             <MarkerZ>26</MarkerZ>
         </Marker>
         <Marker>
             <MarkerX>2248</MarkerX>
             <MarkerY>5327</MarkerY>
             <MarkerZ>26</MarkerZ>
         </Marker>
         <Marker>
             <MarkerX>1012</MarkerX>
             <MarkerY>5405</MarkerY>
             <MarkerZ>26</MarkerZ>
         </Marker>
         <Marker>
             <MarkerX>1128</MarkerX>
             <MarkerY>5541</MarkerY>
             <MarkerZ>26</MarkerZ>
         </Marker>
         <Marker>
             <MarkerX>1356</MarkerX>
             <MarkerY>5395</MarkerY>
             <MarkerZ>26</MarkerZ>
         </Marker>
         <Marker>
             <MarkerX>4369</MarkerX>
             <MarkerY>1786</MarkerY>
             <MarkerZ>29</MarkerZ>
         </Marker>
         <Marker>
             <MarkerX>4723</MarkerX>
             <MarkerY>1165</MarkerY>
             <MarkerZ>26</MarkerZ>
         </Marker>
         <Marker>
             <MarkerX>4726</MarkerX>
             <MarkerY>1237</MarkerY>
             <MarkerZ>26</MarkerZ>
         </Marker>
         <Marker>
             <MarkerX>4537</MarkerX>
             <MarkerY>1231</MarkerY>
             <MarkerZ>26</MarkerZ>
         </Marker>
         <Marker>
             <MarkerX>4495</MarkerX>
             <MarkerY>1186</MarkerY>
             <MarkerZ>26</MarkerZ>
         </Marker>
         <Marker>
             <MarkerX>4312</MarkerX>
             <MarkerY>1324</MarkerY>
             <MarkerZ>26</MarkerZ>
         </Marker>
         <Marker>
             <MarkerX>4333</MarkerX>
             <MarkerY>1549</MarkerY>
             <MarkerZ>26</MarkerZ>
         </Marker>
         <Marker>
             <MarkerX>4747</MarkerX>
             <MarkerY>1684</MarkerY>
             <MarkerZ>26</MarkerZ>
         </Marker>
         <Marker>
             <MarkerX>4081</MarkerX>
             <MarkerY>1801</MarkerY>
             <MarkerZ>26</MarkerZ>
         </Marker>
         <Marker>
             <MarkerX>3799</MarkerX>
             <MarkerY>1630</MarkerY>
             <MarkerZ>26</MarkerZ>
         </Marker>
         <Marker>
             <MarkerX>3706</MarkerX>
             <MarkerY>1606</MarkerY>
             <MarkerZ>26</MarkerZ>
         </Marker>
         <Marker>
             <MarkerX>3715</MarkerX>
             <MarkerY>1444</MarkerY>
             <MarkerZ>26</MarkerZ>
         </Marker>
         <Marker>
             <MarkerX>3406</MarkerX>
             <MarkerY>1387</MarkerY>
             <MarkerZ>26</MarkerZ>
         </Marker>
         <Marker>
             <MarkerX>3661</MarkerX>
             <MarkerY>1045</MarkerY>
             <MarkerZ>26</MarkerZ>
         </Marker>
         <Marker>
             <MarkerX>2953</MarkerX>
             <MarkerY>1477</MarkerY>
             <MarkerZ>26</MarkerZ>
         </Marker>
         <Marker>
             <MarkerX>2818</MarkerX>
             <MarkerY>1549</MarkerY>
             <MarkerZ>26</MarkerZ>
         </Marker>
         <Marker>
             <MarkerX>2899</MarkerX>
             <MarkerY>1618</MarkerY>
             <MarkerZ>26</MarkerZ>
         </Marker>
         <Marker>
             <MarkerX>2917</MarkerX>
             <MarkerY>1723</MarkerY>
             <MarkerZ>26</MarkerZ>
         </Marker>
         <Marker>
             <MarkerX>2542</MarkerX>
             <MarkerY>1966</MarkerY>
             <MarkerZ>26</MarkerZ>
         </Marker>
         <Marker>
             <MarkerX>2500</MarkerX>
             <MarkerY>1906</MarkerY>
             <MarkerZ>26</MarkerZ>
         </Marker>
         <Marker>
             <MarkerX>2440</MarkerX>
             <MarkerY>2065</MarkerY>
             <MarkerZ>26</MarkerZ>
         </Marker>
         <Marker>
             <MarkerX>3214</MarkerX>
             <MarkerY>1912</MarkerY>
             <MarkerZ>26</MarkerZ>
         </Marker>
         <Marker>
             <MarkerX>3433</MarkerX>
             <MarkerY>2023</MarkerY>
             <MarkerZ>26</MarkerZ>
         </Marker>
         <Marker>
             <MarkerX>3229</MarkerX>
             <MarkerY>2218</MarkerY>
             <MarkerZ>26</MarkerZ>
         </Marker>
         <Marker>
             <MarkerX>3190</MarkerX>
             <MarkerY>2290</MarkerY>
             <MarkerZ>26</MarkerZ>
         </Marker>
         <Marker>
             <MarkerX>3193</MarkerX>
             <MarkerY>2215</MarkerY>
             <MarkerZ>26</MarkerZ>
         </Marker>
         <Marker>
             <MarkerX>3118</MarkerX>
             <MarkerY>2155</MarkerY>
             <MarkerZ>26</MarkerZ>
         </Marker>
         <Marker>
             <MarkerX>3331</MarkerX>
             <MarkerY>2245</MarkerY>
             <MarkerZ>26</MarkerZ>
         </Marker>
         <Marker>
             <MarkerX>3349</MarkerX>
             <MarkerY>2284</MarkerY>
             <MarkerZ>26</MarkerZ>
         </Marker>
         <Marker>
             <MarkerX>3028</MarkerX>
             <MarkerY>2656</MarkerY>
             <MarkerZ>26</MarkerZ>
         </Marker>
         <Marker>
             <MarkerX>2935</MarkerX>
             <MarkerY>2773</MarkerY>
             <MarkerZ>26</MarkerZ>
         </Marker>
         <Marker>
             <MarkerX>2848</MarkerX>
             <MarkerY>2464</MarkerY>
             <MarkerZ>26</MarkerZ>
         </Marker>
         <Marker>
             <MarkerX>3154</MarkerX>
             <MarkerY>2542</MarkerY>
             <MarkerZ>26</MarkerZ>
         </Marker>
         <Marker>
             <MarkerX>3391</MarkerX>
             <MarkerY>2503</MarkerY>
             <MarkerZ>26</MarkerZ>
         </Marker>
         <Marker>
             <MarkerX>3478</MarkerX>
             <MarkerY>2401</MarkerY>
             <MarkerZ>26</MarkerZ>
         </Marker>
         <Marker>
             <MarkerX>3766</MarkerX>
             <MarkerY>2284</MarkerY>
             <MarkerZ>26</MarkerZ>
         </Marker>
         <Marker>
             <MarkerX>3871</MarkerX>
             <MarkerY>2374</MarkerY>
             <MarkerZ>26</MarkerZ>
         </Marker>
         <Marker>
             <MarkerX>3850</MarkerX>
             <MarkerY>2431</MarkerY>
             <MarkerZ>26</MarkerZ>
         </Marker>
         <Marker>
             <MarkerX>3805</MarkerX>
             <MarkerY>2548</MarkerY>
             <MarkerZ>26</MarkerZ>
         </Marker>
         <Marker>
             <MarkerX>3658</MarkerX>
             <MarkerY>2599</MarkerY>
             <MarkerZ>26</MarkerZ>
         </Marker>
         <Marker>
             <MarkerX>3733</MarkerX>
             <MarkerY>2554</MarkerY>
             <MarkerZ>26</MarkerZ>
         </Marker>
         <Marker>
             <MarkerX>4054</MarkerX>
             <MarkerY>2839</MarkerY>
             <MarkerZ>26</MarkerZ>
         </Marker>
         <Marker>
             <MarkerX>3790</MarkerX>
             <MarkerY>2749</MarkerY>
             <MarkerZ>26</MarkerZ>
         </Marker>
         <Marker>
             <MarkerX>4144</MarkerX>
             <MarkerY>2587</MarkerY>
             <MarkerZ>26</MarkerZ>
         </Marker>
         <Marker>
             <MarkerX>4213</MarkerX>
             <MarkerY>2719</MarkerY>
             <MarkerZ>26</MarkerZ>
         </Marker>
         <Marker>
             <MarkerX>4498</MarkerX>
             <MarkerY>2722</MarkerY>
             <MarkerZ>26</MarkerZ>
         </Marker>
         <Marker>
             <MarkerX>4516</MarkerX>
             <MarkerY>2626</MarkerY>
             <MarkerZ>26</MarkerZ>
         </Marker>
         <Marker>
             <MarkerX>4477</MarkerX>
             <MarkerY>2464</MarkerY>
             <MarkerZ>26</MarkerZ>
         </Marker>
         <Marker>
             <MarkerX>4462</MarkerX>
             <MarkerY>2386</MarkerY>
             <MarkerZ>26</MarkerZ>
         </Marker>
         <Marker>
             <MarkerX>4705</MarkerX>
             <MarkerY>2236</MarkerY>
             <MarkerZ>26</MarkerZ>
         </Marker>
         <Marker>
             <MarkerX>2218</MarkerX>
             <MarkerY>2446</MarkerY>
             <MarkerZ>23</MarkerZ>
         </Marker>
         <Marker>
             <MarkerX>2089</MarkerX>
             <MarkerY>2737</MarkerY>
             <MarkerZ>23</MarkerZ>
         </Marker>
         <Marker>
             <MarkerX>2062</MarkerX>
             <MarkerY>2779</MarkerY>
             <MarkerZ>23</MarkerZ>
         </Marker>
         <Marker>
             <MarkerX>2206</MarkerX>
             <MarkerY>2686</MarkerY>
             <MarkerZ>23</MarkerZ>
         </Marker>
         <Marker>
             <MarkerX>2467</MarkerX>
             <MarkerY>2554</MarkerY>
             <MarkerZ>23</MarkerZ>
         </Marker>
         <Marker>
             <MarkerX>2464</MarkerX>
             <MarkerY>2497</MarkerY>
             <MarkerZ>23</MarkerZ>
         </Marker>
         <Marker>
             <MarkerX>2554</MarkerX>
             <MarkerY>2431</MarkerY>
             <MarkerZ>23</MarkerZ>
         </Marker>
         <Marker>
             <MarkerX>2698</MarkerX>
             <MarkerY>2707</MarkerY>
             <MarkerZ>23</MarkerZ>
         </Marker>
         <Marker>
             <MarkerX>2875</MarkerX>
             <MarkerY>2704</MarkerY>
             <MarkerZ>23</MarkerZ>
         </Marker>
         <Marker>
             <MarkerX>3064</MarkerX>
             <MarkerY>2707</MarkerY>
             <MarkerZ>23</MarkerZ>
         </Marker>
         <Marker>
             <MarkerX>3052</MarkerX>
             <MarkerY>2770</MarkerY>
             <MarkerZ>23</MarkerZ>
         </Marker>
         <Marker>
             <MarkerX>3316</MarkerX>
             <MarkerY>2698</MarkerY>
             <MarkerZ>23</MarkerZ>
         </Marker>
         <Marker>
             <MarkerX>3277</MarkerX>
             <MarkerY>2737</MarkerY>
             <MarkerZ>23</MarkerZ>
         </Marker>
         <Marker>
             <MarkerX>3556</MarkerX>
             <MarkerY>2752</MarkerY>
             <MarkerZ>23</MarkerZ>
         </Marker>
         <Marker>
             <MarkerX>3631</MarkerX>
             <MarkerY>2860</MarkerY>
             <MarkerZ>23</MarkerZ>
         </Marker>
         <Marker>
             <MarkerX>3733</MarkerX>
             <MarkerY>2776</MarkerY>
             <MarkerZ>23</MarkerZ>
         </Marker>
         <Marker>
             <MarkerX>3970</MarkerX>
             <MarkerY>2770</MarkerY>
             <MarkerZ>23</MarkerZ>
         </Marker>
         <Marker>
             <MarkerX>4039</MarkerX>
             <MarkerY>2611</MarkerY>
             <MarkerZ>23</MarkerZ>
         </Marker>
         <Marker>
             <MarkerX>3895</MarkerX>
             <MarkerY>2632</MarkerY>
             <MarkerZ>23</MarkerZ>
         </Marker>
         <Marker>
             <MarkerX>4567</MarkerX>
             <MarkerY>2692</MarkerY>
             <MarkerZ>23</MarkerZ>
         </Marker>
         <Marker>
             <MarkerX>4681</MarkerX>
             <MarkerY>2530</MarkerY>
             <MarkerZ>23</MarkerZ>
         </Marker>
         <Marker>
             <MarkerX>3997</MarkerX>
             <MarkerY>2080</MarkerY>
             <MarkerZ>23</MarkerZ>
         </Marker>
         <Marker>
             <MarkerX>3925</MarkerX>
             <MarkerY>2038</MarkerY>
             <MarkerZ>23</MarkerZ>
         </Marker>
         <Marker>
             <MarkerX>3970</MarkerX>
             <MarkerY>1897</MarkerY>
             <MarkerZ>23</MarkerZ>
         </Marker>
         <Marker>
             <MarkerX>4084</MarkerX>
             <MarkerY>1717</MarkerY>
             <MarkerZ>23</MarkerZ>
         </Marker>
         <Marker>
             <MarkerX>4303</MarkerX>
             <MarkerY>1906</MarkerY>
             <MarkerZ>23</MarkerZ>
         </Marker>
         <Marker>
             <MarkerX>4081</MarkerX>
             <MarkerY>1570</MarkerY>
             <MarkerZ>23</MarkerZ>
         </Marker>
         <Marker>
             <MarkerX>3889</MarkerX>
             <MarkerY>1597</MarkerY>
             <MarkerZ>23</MarkerZ>
         </Marker>
         <Marker>
             <MarkerX>3310</MarkerX>
             <MarkerY>1459</MarkerY>
             <MarkerZ>23</MarkerZ>
         </Marker>
         <Marker>
             <MarkerX>3220</MarkerX>
             <MarkerY>1447</MarkerY>
             <MarkerZ>23</MarkerZ>
         </Marker>
         <Marker>
             <MarkerX>2716</MarkerX>
             <MarkerY>1801</MarkerY>
             <MarkerZ>23</MarkerZ>
         </Marker>
         <Marker>
             <MarkerX>2839</MarkerX>
             <MarkerY>1441</MarkerY>
             <MarkerZ>23</MarkerZ>
         </Marker>
         <Marker>
             <MarkerX>2611</MarkerX>
             <MarkerY>2284</MarkerY>
             <MarkerZ>23</MarkerZ>
         </Marker>
         <Marker>
             <MarkerX>2629</MarkerX>
             <MarkerY>2137</MarkerY>
             <MarkerZ>23</MarkerZ>
         </Marker>
         <Marker>
             <MarkerX>2962</MarkerX>
             <MarkerY>2599</MarkerY>
             <MarkerZ>23</MarkerZ>
         </Marker>
         <Marker>
             <MarkerX>3295</MarkerX>
             <MarkerY>2425</MarkerY>
             <MarkerZ>23</MarkerZ>
         </Marker>
         <Marker>
             <MarkerX>3250</MarkerX>
             <MarkerY>2308</MarkerY>
             <MarkerZ>23</MarkerZ>
         </Marker>
         <Marker>
             <MarkerX>3148</MarkerX>
             <MarkerY>2416</MarkerY>
             <MarkerZ>23</MarkerZ>
         </Marker>
         <Marker>
             <MarkerX>3376</MarkerX>
             <MarkerY>2050</MarkerY>
             <MarkerZ>23</MarkerZ>
         </Marker>
         <Marker>
             <MarkerX>3406</MarkerX>
             <MarkerY>1966</MarkerY>
             <MarkerZ>23</MarkerZ>
         </Marker>
         <Marker>
             <MarkerX>3283</MarkerX>
             <MarkerY>1843</MarkerY>
             <MarkerZ>23</MarkerZ>
         </Marker>
         <Marker>
             <MarkerX>3598</MarkerX>
             <MarkerY>1834</MarkerY>
             <MarkerZ>23</MarkerZ>
         </Marker>
         <Marker>
             <MarkerX>3559</MarkerX>
             <MarkerY>2053</MarkerY>
             <MarkerZ>23</MarkerZ>
         </Marker>
         <Marker>
             <MarkerX>3538</MarkerX>
             <MarkerY>1891</MarkerY>
             <MarkerZ>23</MarkerZ>
         </Marker>
         <Marker>
             <MarkerX>4765</MarkerX>
             <MarkerY>1891</MarkerY>
             <MarkerZ>23</MarkerZ>
         </Marker>
         <Marker>
             <MarkerX>2788</MarkerX>
             <MarkerY>1609</MarkerY>
             <MarkerZ>20</MarkerZ>
         </Marker>
         <Marker>
             <MarkerX>2326</MarkerX>
             <MarkerY>1744</MarkerY>
             <MarkerZ>20</MarkerZ>
         </Marker>
         <Marker>
             <MarkerX>2251</MarkerX>
             <MarkerY>2110</MarkerY>
             <MarkerZ>20</MarkerZ>
         </Marker>
         <Marker>
             <MarkerX>2269</MarkerX>
             <MarkerY>2248</MarkerY>
             <MarkerZ>20</MarkerZ>
         </Marker>
         <Marker>
             <MarkerX>4438</MarkerX>
             <MarkerY>1801</MarkerY>
             <MarkerZ>20</MarkerZ>
         </Marker>
         <Marker>
             <MarkerX>3829</MarkerX>
             <MarkerY>1933</MarkerY>
             <MarkerZ>20</MarkerZ>
         </Marker>
         <Marker>
             <MarkerX>4072</MarkerX>
             <MarkerY>2365</MarkerY>
             <MarkerZ>20</MarkerZ>
         </Marker>
         <Marker>
             <MarkerX>4246</MarkerX>
             <MarkerY>2488</MarkerY>
             <MarkerZ>20</MarkerZ>
         </Marker>
         <Marker>
             <MarkerX>4651</MarkerX>
             <MarkerY>2599</MarkerY>
             <MarkerZ>20</MarkerZ>
         </Marker>
         <Marker>
             <MarkerX>4672</MarkerX>
             <MarkerY>2761</MarkerY>
             <MarkerZ>20</MarkerZ>
         </Marker>
         <Marker>
             <MarkerX>3946</MarkerX>
             <MarkerY>2716</MarkerY>
             <MarkerZ>20</MarkerZ>
         </Marker>
         <Marker>
             <MarkerX>4255</MarkerX>
             <MarkerY>2869</MarkerY>
             <MarkerZ>20</MarkerZ>
         </Marker>
         <Marker>
             <MarkerX>3757</MarkerX>
             <MarkerY>2257</MarkerY>
             <MarkerZ>20</MarkerZ>
         </Marker>
         <Marker>
             <MarkerX>4030</MarkerX>
             <MarkerY>1903</MarkerY>
             <MarkerZ>20</MarkerZ>
         </Marker>
         <Marker>
             <MarkerX>3844</MarkerX>
             <MarkerY>1675</MarkerY>
             <MarkerZ>20</MarkerZ>
         </Marker>
         <Marker>
             <MarkerX>3661</MarkerX>
             <MarkerY>1354</MarkerY>
             <MarkerZ>20</MarkerZ>
         </Marker>
         <Marker>
             <MarkerX>3610</MarkerX>
             <MarkerY>1504</MarkerY>
             <MarkerZ>20</MarkerZ>
         </Marker>
         <Marker>
             <MarkerX>3412</MarkerX>
             <MarkerY>1654</MarkerY>
             <MarkerZ>20</MarkerZ>
         </Marker>
         <Marker>
             <MarkerX>3487</MarkerX>
             <MarkerY>2014</MarkerY>
             <MarkerZ>20</MarkerZ>
         </Marker>
         <Marker>
             <MarkerX>3283</MarkerX>
             <MarkerY>1897</MarkerY>
             <MarkerZ>20</MarkerZ>
         </Marker>
         <Marker>
             <MarkerX>3064</MarkerX>
             <MarkerY>2230</MarkerY>
             <MarkerZ>20</MarkerZ>
         </Marker>
         <Marker>
             <MarkerX>2611</MarkerX>
             <MarkerY>2176</MarkerY>
             <MarkerZ>20</MarkerZ>
         </Marker>
         <Marker>
             <MarkerX>2383</MarkerX>
             <MarkerY>2434</MarkerY>
             <MarkerZ>20</MarkerZ>
         </Marker>
         <Marker>
             <MarkerX>2206</MarkerX>
             <MarkerY>2749</MarkerY>
             <MarkerZ>20</MarkerZ>
         </Marker>
         <Marker>
             <MarkerX>3052</MarkerX>
             <MarkerY>2674</MarkerY>
             <MarkerZ>20</MarkerZ>
         </Marker>
         <Marker>
             <MarkerX>3424</MarkerX>
             <MarkerY>2371</MarkerY>
             <MarkerZ>20</MarkerZ>
         </Marker>
         <Marker>
             <MarkerX>3478</MarkerX>
             <MarkerY>2539</MarkerY>
             <MarkerZ>20</MarkerZ>
         </Marker>
         <Marker>
             <MarkerX>3553</MarkerX>
             <MarkerY>2416</MarkerY>
             <MarkerZ>20</MarkerZ>
         </Marker>
         <Marker>
             <MarkerX>3652</MarkerX>
             <MarkerY>2338</MarkerY>
             <MarkerZ>20</MarkerZ>
         </Marker>
         <Marker>
             <MarkerX>4255</MarkerX>
             <MarkerY>2197</MarkerY>
             <MarkerZ>20</MarkerZ>
         </Marker>
         <Marker>
             <MarkerX>3997</MarkerX>
             <MarkerY>1714</MarkerY>
             <MarkerZ>20</MarkerZ>
         </Marker>
         <Marker>
             <MarkerX>4243</MarkerX>
             <MarkerY>1483</MarkerY>
             <MarkerZ>20</MarkerZ>
         </Marker>
         <Marker>
             <MarkerX>2698</MarkerX>
             <MarkerY>1960</MarkerY>
             <MarkerZ>17</MarkerZ>
         </Marker>
         <Marker>
             <MarkerX>2491</MarkerX>
             <MarkerY>2107</MarkerY>
             <MarkerZ>17</MarkerZ>
         </Marker>
         <Marker>
             <MarkerX>2059</MarkerX>
             <MarkerY>2062</MarkerY>
             <MarkerZ>17</MarkerZ>
         </Marker>
         <Marker>
             <MarkerX>1948</MarkerX>
             <MarkerY>2026</MarkerY>
             <MarkerZ>17</MarkerZ>
         </Marker>
         <Marker>
             <MarkerX>2275</MarkerX>
             <MarkerY>2371</MarkerY>
             <MarkerZ>17</MarkerZ>
         </Marker>
         <Marker>
             <MarkerX>2698</MarkerX>
             <MarkerY>2302</MarkerY>
             <MarkerZ>17</MarkerZ>
         </Marker>
         <Marker>
             <MarkerX>2623</MarkerX>
             <MarkerY>2638</MarkerY>
             <MarkerZ>17</MarkerZ>
         </Marker>
         <Marker>
             <MarkerX>2692</MarkerX>
             <MarkerY>2794</MarkerY>
             <MarkerZ>17</MarkerZ>
         </Marker>
         <Marker>
             <MarkerX>2620</MarkerX>
             <MarkerY>2830</MarkerY>
             <MarkerZ>17</MarkerZ>
         </Marker>
         <Marker>
             <MarkerX>2998</MarkerX>
             <MarkerY>2434</MarkerY>
             <MarkerZ>17</MarkerZ>
         </Marker>
         <Marker>
             <MarkerX>3127</MarkerX>
             <MarkerY>2455</MarkerY>
             <MarkerZ>17</MarkerZ>
         </Marker>
         <Marker>
             <MarkerX>3331</MarkerX>
             <MarkerY>2488</MarkerY>
             <MarkerZ>17</MarkerZ>
         </Marker>
         <Marker>
             <MarkerX>3103</MarkerX>
             <MarkerY>2293</MarkerY>
             <MarkerZ>17</MarkerZ>
         </Marker>
         <Marker>
             <MarkerX>2935</MarkerX>
             <MarkerY>1756</MarkerY>
             <MarkerZ>17</MarkerZ>
         </Marker>
         <Marker>
             <MarkerX>3031</MarkerX>
             <MarkerY>1714</MarkerY>
             <MarkerZ>17</MarkerZ>
         </Marker>
         <Marker>
             <MarkerX>3193</MarkerX>
             <MarkerY>1636</MarkerY>
             <MarkerZ>17</MarkerZ>
         </Marker>
         <Marker>
             <MarkerX>3238</MarkerX>
             <MarkerY>1702</MarkerY>
             <MarkerZ>17</MarkerZ>
         </Marker>
         <Marker>
             <MarkerX>3313</MarkerX>
             <MarkerY>1528</MarkerY>
             <MarkerZ>17</MarkerZ>
         </Marker>
         <Marker>
             <MarkerX>3424</MarkerX>
             <MarkerY>1249</MarkerY>
             <MarkerZ>17</MarkerZ>
         </Marker>
         <Marker>
             <MarkerX>3388</MarkerX>
             <MarkerY>1708</MarkerY>
             <MarkerZ>17</MarkerZ>
         </Marker>
         <Marker>
             <MarkerX>3106</MarkerX>
             <MarkerY>1978</MarkerY>
             <MarkerZ>17</MarkerZ>
         </Marker>
         <Marker>
             <MarkerX>3268</MarkerX>
             <MarkerY>2041</MarkerY>
             <MarkerZ>17</MarkerZ>
         </Marker>
         <Marker>
             <MarkerX>2563</MarkerX>
             <MarkerY>1723</MarkerY>
             <MarkerZ>17</MarkerZ>
         </Marker>
         <Marker>
             <MarkerX>2914</MarkerX>
             <MarkerY>1450</MarkerY>
             <MarkerZ>17</MarkerZ>
         </Marker>
         <Marker>
             <MarkerX>3793</MarkerX>
             <MarkerY>2092</MarkerY>
             <MarkerZ>17</MarkerZ>
         </Marker>
         <Marker>
             <MarkerX>3601</MarkerX>
             <MarkerY>2311</MarkerY>
             <MarkerZ>17</MarkerZ>
         </Marker>
         <Marker>
             <MarkerX>3280</MarkerX>
             <MarkerY>2602</MarkerY>
             <MarkerZ>17</MarkerZ>
         </Marker>
         <Marker>
             <MarkerX>3766</MarkerX>
             <MarkerY>2578</MarkerY>
             <MarkerZ>17</MarkerZ>
         </Marker>
         <Marker>
             <MarkerX>3901</MarkerX>
             <MarkerY>2560</MarkerY>
             <MarkerZ>17</MarkerZ>
         </Marker>
         <Marker>
             <MarkerX>4006</MarkerX>
             <MarkerY>2554</MarkerY>
             <MarkerZ>17</MarkerZ>
         </Marker>
         <Marker>
             <MarkerX>4000</MarkerX>
             <MarkerY>2482</MarkerY>
             <MarkerZ>17</MarkerZ>
         </Marker>
         <Marker>
             <MarkerX>3769</MarkerX>
             <MarkerY>2326</MarkerY>
             <MarkerZ>17</MarkerZ>
         </Marker>
         <Marker>
             <MarkerX>3901</MarkerX>
             <MarkerY>2215</MarkerY>
             <MarkerZ>17</MarkerZ>
         </Marker>
         <Marker>
             <MarkerX>4132</MarkerX>
             <MarkerY>2320</MarkerY>
             <MarkerZ>17</MarkerZ>
         </Marker>
         <Marker>
             <MarkerX>4234</MarkerX>
             <MarkerY>2437</MarkerY>
             <MarkerZ>17</MarkerZ>
         </Marker>
         <Marker>
             <MarkerX>4366</MarkerX>
             <MarkerY>2806</MarkerY>
             <MarkerZ>17</MarkerZ>
         </Marker>
         <Marker>
             <MarkerX>4234</MarkerX>
             <MarkerY>2728</MarkerY>
             <MarkerZ>17</MarkerZ>
         </Marker>
         <Marker>
             <MarkerX>4483</MarkerX>
             <MarkerY>1861</MarkerY>
             <MarkerZ>17</MarkerZ>
         </Marker>
         <Marker>
             <MarkerX>4705</MarkerX>
             <MarkerY>1897</MarkerY>
             <MarkerZ>17</MarkerZ>
         </Marker>
         <Marker>
             <MarkerX>4192</MarkerX>
             <MarkerY>1642</MarkerY>
             <MarkerZ>17</MarkerZ>
         </Marker>
         <Marker>
             <MarkerX>4513</MarkerX>
             <MarkerY>1282</MarkerY>
             <MarkerZ>17</MarkerZ>
         </Marker>
         <Marker>
             <MarkerX>4693</MarkerX>
             <MarkerY>1135</MarkerY>
             <MarkerZ>17</MarkerZ>
         </Marker>
         <Marker>
             <MarkerX>4252</MarkerX>
             <MarkerY>1042</MarkerY>
             <MarkerZ>17</MarkerZ>
         </Marker>
         <Marker>
             <MarkerX>2314</MarkerX>
             <MarkerY>2287</MarkerY>
             <MarkerZ>14</MarkerZ>
         </Marker>
         <Marker>
             <MarkerX>2026</MarkerX>
             <MarkerY>2488</MarkerY>
             <MarkerZ>14</MarkerZ>
         </Marker>
         <Marker>
             <MarkerX>2086</MarkerX>
             <MarkerY>2680</MarkerY>
             <MarkerZ>14</MarkerZ>
         </Marker>
         <Marker>
             <MarkerX>1969</MarkerX>
             <MarkerY>2116</MarkerY>
             <MarkerZ>14</MarkerZ>
         </Marker>
         <Marker>
             <MarkerX>2614</MarkerX>
             <MarkerY>2023</MarkerY>
             <MarkerZ>14</MarkerZ>
         </Marker>
         <Marker>
             <MarkerX>2893</MarkerX>
             <MarkerY>2110</MarkerY>
             <MarkerZ>14</MarkerZ>
         </Marker>
         <Marker>
             <MarkerX>2995</MarkerX>
             <MarkerY>2317</MarkerY>
             <MarkerZ>14</MarkerZ>
         </Marker>
         <Marker>
             <MarkerX>2878</MarkerX>
             <MarkerY>2557</MarkerY>
             <MarkerZ>14</MarkerZ>
         </Marker>
         <Marker>
             <MarkerX>3088</MarkerX>
             <MarkerY>2830</MarkerY>
             <MarkerZ>14</MarkerZ>
         </Marker>
         <Marker>
             <MarkerX>3172</MarkerX>
             <MarkerY>2833</MarkerY>
             <MarkerZ>14</MarkerZ>
         </Marker>
         <Marker>
             <MarkerX>3184</MarkerX>
             <MarkerY>2782</MarkerY>
             <MarkerZ>14</MarkerZ>
         </Marker>
         <Marker>
             <MarkerX>3169</MarkerX>
             <MarkerY>2125</MarkerY>
             <MarkerZ>14</MarkerZ>
         </Marker>
         <Marker>
             <MarkerX>3019</MarkerX>
             <MarkerY>2083</MarkerY>
             <MarkerZ>14</MarkerZ>
         </Marker>
         <Marker>
             <MarkerX>2965</MarkerX>
             <MarkerY>1366</MarkerY>
             <MarkerZ>14</MarkerZ>
         </Marker>
         <Marker>
             <MarkerX>3487</MarkerX>
             <MarkerY>1960</MarkerY>
             <MarkerZ>14</MarkerZ>
         </Marker>
         <Marker>
             <MarkerX>3736</MarkerX>
             <MarkerY>1855</MarkerY>
             <MarkerZ>14</MarkerZ>
         </Marker>
         <Marker>
             <MarkerX>3763</MarkerX>
             <MarkerY>2434</MarkerY>
             <MarkerZ>14</MarkerZ>
         </Marker>
         <Marker>
             <MarkerX>4015</MarkerX>
             <MarkerY>2227</MarkerY>
             <MarkerZ>14</MarkerZ>
         </Marker>
         <Marker>
             <MarkerX>4105</MarkerX>
             <MarkerY>2128</MarkerY>
             <MarkerZ>14</MarkerZ>
         </Marker>
         <Marker>
             <MarkerX>3973</MarkerX>
             <MarkerY>1777</MarkerY>
             <MarkerZ>14</MarkerZ>
         </Marker>
         <Marker>
             <MarkerX>4282</MarkerX>
             <MarkerY>1741</MarkerY>
             <MarkerZ>14</MarkerZ>
         </Marker>
         <Marker>
             <MarkerX>4579</MarkerX>
             <MarkerY>2233</MarkerY>
             <MarkerZ>14</MarkerZ>
         </Marker>
         <Marker>
             <MarkerX>4432</MarkerX>
             <MarkerY>2173</MarkerY>
             <MarkerZ>14</MarkerZ>
         </Marker>
         <Marker>
             <MarkerX>3934</MarkerX>
             <MarkerY>2638</MarkerY>
             <MarkerZ>14</MarkerZ>
         </Marker>
         <Marker>
             <MarkerX>3889</MarkerX>
             <MarkerY>2704</MarkerY>
             <MarkerZ>14</MarkerZ>
         </Marker>
         <Marker>
             <MarkerX>3958</MarkerX>
             <MarkerY>2227</MarkerY>
             <MarkerZ>14</MarkerZ>
         </Marker>
         <Marker>
             <MarkerX>4081</MarkerX>
             <MarkerY>1888</MarkerY>
             <MarkerZ>14</MarkerZ>
         </Marker>
         <Marker>
             <MarkerX>2383</MarkerX>
             <MarkerY>1975</MarkerY>
             <MarkerZ>14</MarkerZ>
         </Marker>
         <Marker>
             <MarkerX>4618</MarkerX>
             <MarkerY>2722</MarkerY>
             <MarkerZ>14</MarkerZ>
         </Marker>
         <Marker>
             <MarkerX>2761</MarkerX>
             <MarkerY>2704</MarkerY>
             <MarkerZ>14</MarkerZ>
         </Marker>
         <Marker>
             <MarkerX>3589</MarkerX>
             <MarkerY>1564</MarkerY>
             <MarkerZ>14</MarkerZ>
         </Marker>
         <Marker>
             <MarkerX>3550</MarkerX>
             <MarkerY>1645</MarkerY>
             <MarkerZ>14</MarkerZ>
         </Marker>
         <Marker>
             <MarkerX>3580</MarkerX>
             <MarkerY>1753</MarkerY>
             <MarkerZ>14</MarkerZ>
         </Marker>
         <Marker>
             <MarkerX>2254</MarkerX>
             <MarkerY>2353</MarkerY>
             <MarkerZ>11</MarkerZ>
         </Marker>
         <Marker>
             <MarkerX>2236</MarkerX>
             <MarkerY>2005</MarkerY>
             <MarkerZ>11</MarkerZ>
         </Marker>
         <Marker>
             <MarkerX>2194</MarkerX>
             <MarkerY>1951</MarkerY>
             <MarkerZ>11</MarkerZ>
         </Marker>
         <Marker>
             <MarkerX>2560</MarkerX>
             <MarkerY>2182</MarkerY>
             <MarkerZ>11</MarkerZ>
         </Marker>
         <Marker>
             <MarkerX>2560</MarkerX>
             <MarkerY>2284</MarkerY>
             <MarkerZ>11</MarkerZ>
         </Marker>
         <Marker>
             <MarkerX>2521</MarkerX>
             <MarkerY>2311</MarkerY>
             <MarkerZ>11</MarkerZ>
         </Marker>
         <Marker>
             <MarkerX>2500</MarkerX>
             <MarkerY>2683</MarkerY>
             <MarkerZ>11</MarkerZ>
         </Marker>
         <Marker>
             <MarkerX>2368</MarkerX>
             <MarkerY>2791</MarkerY>
             <MarkerZ>11</MarkerZ>
         </Marker>
         <Marker>
             <MarkerX>2734</MarkerX>
             <MarkerY>2602</MarkerY>
             <MarkerZ>11</MarkerZ>
         </Marker>
         <Marker>
             <MarkerX>2917</MarkerX>
             <MarkerY>2212</MarkerY>
             <MarkerZ>11</MarkerZ>
         </Marker>
         <Marker>
             <MarkerX>3070</MarkerX>
             <MarkerY>2200</MarkerY>
             <MarkerZ>11</MarkerZ>
         </Marker>
         <Marker>
             <MarkerX>3247</MarkerX>
             <MarkerY>2491</MarkerY>
             <MarkerZ>11</MarkerZ>
         </Marker>
         <Marker>
             <MarkerX>3085</MarkerX>
             <MarkerY>2605</MarkerY>
             <MarkerZ>11</MarkerZ>
         </Marker>
         <Marker>
             <MarkerX>3010</MarkerX>
             <MarkerY>2713</MarkerY>
             <MarkerZ>11</MarkerZ>
         </Marker>
         <Marker>
             <MarkerX>3298</MarkerX>
             <MarkerY>2779</MarkerY>
             <MarkerZ>11</MarkerZ>
         </Marker>
         <Marker>
             <MarkerX>3250</MarkerX>
             <MarkerY>2755</MarkerY>
             <MarkerZ>11</MarkerZ>
         </Marker>
         <Marker>
             <MarkerX>3412</MarkerX>
             <MarkerY>2629</MarkerY>
             <MarkerZ>11</MarkerZ>
         </Marker>
         <Marker>
             <MarkerX>3538</MarkerX>
             <MarkerY>2779</MarkerY>
             <MarkerZ>11</MarkerZ>
         </Marker>
         <Marker>
             <MarkerX>3730</MarkerX>
             <MarkerY>2398</MarkerY>
             <MarkerZ>11</MarkerZ>
         </Marker>
         <Marker>
             <MarkerX>3400</MarkerX>
             <MarkerY>2212</MarkerY>
             <MarkerZ>11</MarkerZ>
         </Marker>
         <Marker>
             <MarkerX>3361</MarkerX>
             <MarkerY>2128</MarkerY>
             <MarkerZ>11</MarkerZ>
         </Marker>
         <Marker>
             <MarkerX>3070</MarkerX>
             <MarkerY>1615</MarkerY>
             <MarkerZ>11</MarkerZ>
         </Marker>
         <Marker>
             <MarkerX>3478</MarkerX>
             <MarkerY>1543</MarkerY>
             <MarkerZ>11</MarkerZ>
         </Marker>
         <Marker>
             <MarkerX>3913</MarkerX>
             <MarkerY>1663</MarkerY>
             <MarkerZ>11</MarkerZ>
         </Marker>
         <Marker>
             <MarkerX>3964</MarkerX>
             <MarkerY>1708</MarkerY>
             <MarkerZ>11</MarkerZ>
         </Marker>
         <Marker>
             <MarkerX>3907</MarkerX>
             <MarkerY>2104</MarkerY>
             <MarkerZ>11</MarkerZ>
         </Marker>
         <Marker>
             <MarkerX>4165</MarkerX>
             <MarkerY>1384</MarkerY>
             <MarkerZ>11</MarkerZ>
         </Marker>
         <Marker>
             <MarkerX>4255</MarkerX>
             <MarkerY>1300</MarkerY>
             <MarkerZ>11</MarkerZ>
         </Marker>
         <Marker>
             <MarkerX>4639</MarkerX>
             <MarkerY>2041</MarkerY>
             <MarkerZ>11</MarkerZ>
         </Marker>
         <Marker>
             <MarkerX>4510</MarkerX>
             <MarkerY>2782</MarkerY>
             <MarkerZ>11</MarkerZ>
         </Marker>
         <Marker>
             <MarkerX>4561</MarkerX>
             <MarkerY>2560</MarkerY>
             <MarkerZ>11</MarkerZ>
         </Marker>
         <Marker>
             <MarkerX>2734</MarkerX>
             <MarkerY>1879</MarkerY>
             <MarkerZ>8</MarkerZ>
         </Marker>
         <Marker>
             <MarkerX>2398</MarkerX>
             <MarkerY>1867</MarkerY>
             <MarkerZ>8</MarkerZ>
         </Marker>
         <Marker>
             <MarkerX>2428</MarkerX>
             <MarkerY>1966</MarkerY>
             <MarkerZ>8</MarkerZ>
         </Marker>
         <Marker>
             <MarkerX>2266</MarkerX>
             <MarkerY>2128</MarkerY>
             <MarkerZ>8</MarkerZ>
         </Marker>
         <Marker>
             <MarkerX>2353</MarkerX>
             <MarkerY>2227</MarkerY>
             <MarkerZ>8</MarkerZ>
         </Marker>
         <Marker>
             <MarkerX>2347</MarkerX>
             <MarkerY>2383</MarkerY>
             <MarkerZ>8</MarkerZ>
         </Marker>
         <Marker>
             <MarkerX>2338</MarkerX>
             <MarkerY>2695</MarkerY>
             <MarkerZ>8</MarkerZ>
         </Marker>
         <Marker>
             <MarkerX>2518</MarkerX>
             <MarkerY>2173</MarkerY>
             <MarkerZ>8</MarkerZ>
         </Marker>
         <Marker>
             <MarkerX>2437</MarkerX>
             <MarkerY>2140</MarkerY>
             <MarkerZ>8</MarkerZ>
         </Marker>
         <Marker>
             <MarkerX>2863</MarkerX>
             <MarkerY>2314</MarkerY>
             <MarkerZ>8</MarkerZ>
         </Marker>
         <Marker>
             <MarkerX>2758</MarkerX>
             <MarkerY>2089</MarkerY>
             <MarkerZ>8</MarkerZ>
         </Marker>
         <Marker>
             <MarkerX>2788</MarkerX>
             <MarkerY>1750</MarkerY>
             <MarkerZ>8</MarkerZ>
         </Marker>
         <Marker>
             <MarkerX>2899</MarkerX>
             <MarkerY>1555</MarkerY>
             <MarkerZ>8</MarkerZ>
         </Marker>
         <Marker>
             <MarkerX>2866</MarkerX>
             <MarkerY>1408</MarkerY>
             <MarkerZ>8</MarkerZ>
         </Marker>
         <Marker>
             <MarkerX>3001</MarkerX>
             <MarkerY>1873</MarkerY>
             <MarkerZ>8</MarkerZ>
         </Marker>
         <Marker>
             <MarkerX>3202</MarkerX>
             <MarkerY>1996</MarkerY>
             <MarkerZ>8</MarkerZ>
         </Marker>
         <Marker>
             <MarkerX>3214</MarkerX>
             <MarkerY>2677</MarkerY>
             <MarkerZ>8</MarkerZ>
         </Marker>
         <Marker>
             <MarkerX>3259</MarkerX>
             <MarkerY>2692</MarkerY>
             <MarkerZ>8</MarkerZ>
         </Marker>
         <Marker>
             <MarkerX>3589</MarkerX>
             <MarkerY>2686</MarkerY>
             <MarkerZ>8</MarkerZ>
         </Marker>
         <Marker>
             <MarkerX>3682</MarkerX>
             <MarkerY>2707</MarkerY>
             <MarkerZ>8</MarkerZ>
         </Marker>
         <Marker>
             <MarkerX>3637</MarkerX>
             <MarkerY>2473</MarkerY>
             <MarkerZ>8</MarkerZ>
         </Marker>
         <Marker>
             <MarkerX>3748</MarkerX>
             <MarkerY>2452</MarkerY>
             <MarkerZ>8</MarkerZ>
         </Marker>
         <Marker>
             <MarkerX>3745</MarkerX>
             <MarkerY>2200</MarkerY>
             <MarkerZ>8</MarkerZ>
         </Marker>
         <Marker>
             <MarkerX>3949</MarkerX>
             <MarkerY>2350</MarkerY>
             <MarkerZ>8</MarkerZ>
         </Marker>
         <Marker>
             <MarkerX>3916</MarkerX>
             <MarkerY>2440</MarkerY>
             <MarkerZ>8</MarkerZ>
         </Marker>
         <Marker>
             <MarkerX>3769</MarkerX>
             <MarkerY>2014</MarkerY>
             <MarkerZ>8</MarkerZ>
         </Marker>
         <Marker>
             <MarkerX>3724</MarkerX>
             <MarkerY>1822</MarkerY>
             <MarkerZ>8</MarkerZ>
         </Marker>
         <Marker>
             <MarkerX>3502</MarkerX>
             <MarkerY>1753</MarkerY>
             <MarkerZ>8</MarkerZ>
         </Marker>
         <Marker>
             <MarkerX>3406</MarkerX>
             <MarkerY>1612</MarkerY>
             <MarkerZ>8</MarkerZ>
         </Marker>
         <Marker>
             <MarkerX>3394</MarkerX>
             <MarkerY>1579</MarkerY>
             <MarkerZ>8</MarkerZ>
         </Marker>
         <Marker>
             <MarkerX>3103</MarkerX>
             <MarkerY>1405</MarkerY>
             <MarkerZ>8</MarkerZ>
         </Marker>
         <Marker>
             <MarkerX>4144</MarkerX>
             <MarkerY>1198</MarkerY>
             <MarkerZ>8</MarkerZ>
         </Marker>
         <Marker>
             <MarkerX>4243</MarkerX>
             <MarkerY>1201</MarkerY>
             <MarkerZ>8</MarkerZ>
         </Marker>
         <Marker>
             <MarkerX>4429</MarkerX>
             <MarkerY>1234</MarkerY>
             <MarkerZ>8</MarkerZ>
         </Marker>
         <Marker>
             <MarkerX>4396</MarkerX>
             <MarkerY>1366</MarkerY>
             <MarkerZ>8</MarkerZ>
         </Marker>
         <Marker>
             <MarkerX>4510</MarkerX>
             <MarkerY>1453</MarkerY>
             <MarkerZ>8</MarkerZ>
         </Marker>
         <Marker>
             <MarkerX>4672</MarkerX>
             <MarkerY>1468</MarkerY>
             <MarkerZ>8</MarkerZ>
         </Marker>
         <Marker>
             <MarkerX>4696</MarkerX>
             <MarkerY>1537</MarkerY>
             <MarkerZ>8</MarkerZ>
         </Marker>
         <Marker>
             <MarkerX>4246</MarkerX>
             <MarkerY>2020</MarkerY>
             <MarkerZ>8</MarkerZ>
         </Marker>
         <Marker>
             <MarkerX>3874</MarkerX>
             <MarkerY>2095</MarkerY>
             <MarkerZ>8</MarkerZ>
         </Marker>
         <Marker>
             <MarkerX>4078</MarkerX>
             <MarkerY>2167</MarkerY>
             <MarkerZ>8</MarkerZ>
         </Marker>
         <Marker>
             <MarkerX>4387</MarkerX>
             <MarkerY>2242</MarkerY>
             <MarkerZ>8</MarkerZ>
         </Marker>
         <Marker>
             <MarkerX>4531</MarkerX>
             <MarkerY>2047</MarkerY>
             <MarkerZ>8</MarkerZ>
         </Marker>
         <Marker>
             <MarkerX>3118</MarkerX>
             <MarkerY>2032</MarkerY>
             <MarkerZ>5</MarkerZ>
         </Marker>
         <Marker>
             <MarkerX>3157</MarkerX>
             <MarkerY>2089</MarkerY>
             <MarkerZ>5</MarkerZ>
         </Marker>
         <Marker>
             <MarkerX>2836</MarkerX>
             <MarkerY>2014</MarkerY>
             <MarkerZ>5</MarkerZ>
         </Marker>
         <Marker>
             <MarkerX>2425</MarkerX>
             <MarkerY>2614</MarkerY>
             <MarkerZ>5</MarkerZ>
         </Marker>
         <Marker>
             <MarkerX>2395</MarkerX>
             <MarkerY>2773</MarkerY>
             <MarkerZ>5</MarkerZ>
         </Marker>
         <Marker>
             <MarkerX>2194</MarkerX>
             <MarkerY>2782</MarkerY>
             <MarkerZ>5</MarkerZ>
         </Marker>
         <Marker>
             <MarkerX>2893</MarkerX>
             <MarkerY>2758</MarkerY>
             <MarkerZ>5</MarkerZ>
         </Marker>
         <Marker>
             <MarkerX>2977</MarkerX>
             <MarkerY>2821</MarkerY>
             <MarkerZ>5</MarkerZ>
         </Marker>
         <Marker>
             <MarkerX>3145</MarkerX>
             <MarkerY>2314</MarkerY>
             <MarkerZ>5</MarkerZ>
         </Marker>
         <Marker>
             <MarkerX>3043</MarkerX>
             <MarkerY>2329</MarkerY>
             <MarkerZ>5</MarkerZ>
         </Marker>
         <Marker>
             <MarkerX>3169</MarkerX>
             <MarkerY>1573</MarkerY>
             <MarkerZ>5</MarkerZ>
         </Marker>
         <Marker>
             <MarkerX>3178</MarkerX>
             <MarkerY>1363</MarkerY>
             <MarkerZ>5</MarkerZ>
         </Marker>
         <Marker>
             <MarkerX>3427</MarkerX>
             <MarkerY>1327</MarkerY>
             <MarkerZ>5</MarkerZ>
         </Marker>
         <Marker>
             <MarkerX>3610</MarkerX>
             <MarkerY>1276</MarkerY>
             <MarkerZ>5</MarkerZ>
         </Marker>
         <Marker>
             <MarkerX>4177</MarkerX>
             <MarkerY>1129</MarkerY>
             <MarkerZ>5</MarkerZ>
         </Marker>
         <Marker>
             <MarkerX>4129</MarkerX>
             <MarkerY>1642</MarkerY>
             <MarkerZ>5</MarkerZ>
         </Marker>
         <Marker>
             <MarkerX>4447</MarkerX>
             <MarkerY>1714</MarkerY>
             <MarkerZ>5</MarkerZ>
         </Marker>
         <Marker>
             <MarkerX>4201</MarkerX>
             <MarkerY>1804</MarkerY>
             <MarkerZ>5</MarkerZ>
         </Marker>
         <Marker>
             <MarkerX>3967</MarkerX>
             <MarkerY>1978</MarkerY>
             <MarkerZ>5</MarkerZ>
         </Marker>
         <Marker>
             <MarkerX>4162</MarkerX>
             <MarkerY>1972</MarkerY>
             <MarkerZ>5</MarkerZ>
         </Marker>
         <Marker>
             <MarkerX>3625</MarkerX>
             <MarkerY>2086</MarkerY>
             <MarkerZ>5</MarkerZ>
         </Marker>
         <Marker>
             <MarkerX>3592</MarkerX>
             <MarkerY>2230</MarkerY>
             <MarkerZ>5</MarkerZ>
         </Marker>
         <Marker>
             <MarkerX>3817</MarkerX>
             <MarkerY>2152</MarkerY>
             <MarkerZ>5</MarkerZ>
         </Marker>
         <Marker>
             <MarkerX>3868</MarkerX>
             <MarkerY>2305</MarkerY>
             <MarkerZ>5</MarkerZ>
         </Marker>
         <Marker>
             <MarkerX>2476</MarkerX>
             <MarkerY>1969</MarkerY>
             <MarkerZ>5</MarkerZ>
         </Marker>
         <Marker>
             <MarkerX>4741</MarkerX>
             <MarkerY>2461</MarkerY>
             <MarkerZ>5</MarkerZ>
         </Marker>
         <Marker>
             <MarkerX>4789</MarkerX>
             <MarkerY>2395</MarkerY>
             <MarkerZ>5</MarkerZ>
         </Marker>
         <Marker>
             <MarkerX>4663</MarkerX>
             <MarkerY>2398</MarkerY>
             <MarkerZ>5</MarkerZ>
         </Marker>
         <Marker>
             <MarkerX>4699</MarkerX>
             <MarkerY>2827</MarkerY>
             <MarkerZ>5</MarkerZ>
         </Marker>
         <Marker>
             <MarkerX>4654</MarkerX>
             <MarkerY>2866</MarkerY>
             <MarkerZ>5</MarkerZ>
         </Marker>
         <Marker>
             <MarkerX>4390</MarkerX>
             <MarkerY>2029</MarkerY>
             <MarkerZ>5</MarkerZ>
         </Marker>
         <Marker>
             <MarkerX>4132</MarkerX>
             <MarkerY>2215</MarkerY>
             <MarkerZ>5</MarkerZ>
         </Marker>
         <Marker>
             <MarkerX>3970</MarkerX>
             <MarkerY>1504</MarkerY>
             <MarkerZ>5</MarkerZ>
         </Marker>
         <Marker>
             <MarkerX>2272</MarkerX>
             <MarkerY>1663</MarkerY>
             <MarkerZ>2</MarkerZ>
         </Marker>
         <Marker>
             <MarkerX>2242</MarkerX>
             <MarkerY>2221</MarkerY>
             <MarkerZ>2</MarkerZ>
         </Marker>
         <Marker>
             <MarkerX>1969</MarkerX>
             <MarkerY>2212</MarkerY>
             <MarkerZ>2</MarkerZ>
         </Marker>
         <Marker>
             <MarkerX>2209</MarkerX>
             <MarkerY>2503</MarkerY>
             <MarkerZ>2</MarkerZ>
         </Marker>
         <Marker>
             <MarkerX>2383</MarkerX>
             <MarkerY>2548</MarkerY>
             <MarkerZ>2</MarkerZ>
         </Marker>
         <Marker>
             <MarkerX>2407</MarkerX>
             <MarkerY>2527</MarkerY>
             <MarkerZ>2</MarkerZ>
         </Marker>
         <Marker>
             <MarkerX>2608</MarkerX>
             <MarkerY>2488</MarkerY>
             <MarkerZ>2</MarkerZ>
         </Marker>
         <Marker>
             <MarkerX>2626</MarkerX>
             <MarkerY>2377</MarkerY>
             <MarkerZ>2</MarkerZ>
         </Marker>
         <Marker>
             <MarkerX>2590</MarkerX>
             <MarkerY>2302</MarkerY>
             <MarkerZ>2</MarkerZ>
         </Marker>
         <Marker>
             <MarkerX>2650</MarkerX>
             <MarkerY>2716</MarkerY>
             <MarkerZ>2</MarkerZ>
         </Marker>
         <Marker>
             <MarkerX>2869</MarkerX>
             <MarkerY>2629</MarkerY>
             <MarkerZ>2</MarkerZ>
         </Marker>
         <Marker>
             <MarkerX>2896</MarkerX>
             <MarkerY>2434</MarkerY>
             <MarkerZ>2</MarkerZ>
         </Marker>
         <Marker>
             <MarkerX>2881</MarkerX>
             <MarkerY>2065</MarkerY>
             <MarkerZ>2</MarkerZ>
         </Marker>
         <Marker>
             <MarkerX>3295</MarkerX>
             <MarkerY>1576</MarkerY>
             <MarkerZ>2</MarkerZ>
         </Marker>
         <Marker>
             <MarkerX>2944</MarkerX>
             <MarkerY>1846</MarkerY>
             <MarkerZ>2</MarkerZ>
         </Marker>
         <Marker>
             <MarkerX>3535</MarkerX>
             <MarkerY>2671</MarkerY>
             <MarkerZ>2</MarkerZ>
         </Marker>
         <Marker>
             <MarkerX>3670</MarkerX>
             <MarkerY>2674</MarkerY>
             <MarkerZ>2</MarkerZ>
         </Marker>
         <Marker>
             <MarkerX>3592</MarkerX>
             <MarkerY>2410</MarkerY>
             <MarkerZ>2</MarkerZ>
         </Marker>
         <Marker>
             <MarkerX>4087</MarkerX>
             <MarkerY>2416</MarkerY>
             <MarkerZ>2</MarkerZ>
         </Marker>
         <Marker>
             <MarkerX>4174</MarkerX>
             <MarkerY>2440</MarkerY>
             <MarkerZ>2</MarkerZ>
         </Marker>
         <Marker>
             <MarkerX>4222</MarkerX>
             <MarkerY>2539</MarkerY>
             <MarkerZ>2</MarkerZ>
         </Marker>
         <Marker>
             <MarkerX>4405</MarkerX>
             <MarkerY>2338</MarkerY>
             <MarkerZ>2</MarkerZ>
         </Marker>
         <Marker>
             <MarkerX>4453</MarkerX>
             <MarkerY>2125</MarkerY>
             <MarkerZ>2</MarkerZ>
         </Marker>
         <Marker>
             <MarkerX>4066</MarkerX>
             <MarkerY>2005</MarkerY>
             <MarkerZ>2</MarkerZ>
         </Marker>
         <Marker>
             <MarkerX>4039</MarkerX>
             <MarkerY>2071</MarkerY>
             <MarkerZ>2</MarkerZ>
         </Marker>
         <Marker>
             <MarkerX>3556</MarkerX>
             <MarkerY>2572</MarkerY>
             <MarkerZ>2</MarkerZ>
         </Marker>
         <Marker>
             <MarkerX>3673</MarkerX>
             <MarkerY>2617</MarkerY>
             <MarkerZ>2</MarkerZ>
         </Marker>
         <Marker>
             <MarkerX>4771</MarkerX>
             <MarkerY>2686</MarkerY>
             <MarkerZ>2</MarkerZ>
         </Marker>
         <Marker>
             <MarkerX>4201</MarkerX>
             <MarkerY>2758</MarkerY>
             <MarkerZ>2</MarkerZ>
         </Marker>
         <Marker>
             <MarkerX>4123</MarkerX>
             <MarkerY>2752</MarkerY>
             <MarkerZ>2</MarkerZ>
         </Marker>
         <Marker>
             <MarkerX>3976</MarkerX>
             <MarkerY>2659</MarkerY>
             <MarkerZ>2</MarkerZ>
         </Marker>
         <Marker>
             <MarkerX>4570</MarkerX>
             <MarkerY>1516</MarkerY>
             <MarkerZ>2</MarkerZ>
         </Marker>
         <Marker>
             <MarkerX>2680</MarkerX>
             <MarkerY>1933</MarkerY>
             <MarkerZ>2</MarkerZ>
         </Marker>
         <Marker>
             <MarkerX>2869</MarkerX>
             <MarkerY>1561</MarkerY>
             <MarkerZ>2</MarkerZ>
         </Marker>
         <Marker>
             <MarkerX>3558</MarkerX>
             <MarkerY>2892</MarkerY>
             <MarkerZ>2</MarkerZ>
         </Marker>
         <Marker>
             <MarkerX>3558</MarkerX>
             <MarkerY>3012</MarkerY>
             <MarkerZ>2</MarkerZ>
         </Marker>
         <Marker>
             <MarkerX>3284</MarkerX>
             <MarkerY>3044</MarkerY>
             <MarkerZ>2</MarkerZ>
         </Marker>
         <Marker>
             <MarkerX>3092</MarkerX>
             <MarkerY>3062</MarkerY>
             <MarkerZ>2</MarkerZ>
         </Marker>
         <Marker>
             <MarkerX>2630</MarkerX>
             <MarkerY>2972</MarkerY>
             <MarkerZ>2</MarkerZ>
         </Marker>
         <Marker>
             <MarkerX>2642</MarkerX>
             <MarkerY>3194</MarkerY>
             <MarkerZ>2</MarkerZ>
         </Marker>
         <Marker>
             <MarkerX>2498</MarkerX>
             <MarkerY>3258</MarkerY>
             <MarkerZ>2</MarkerZ>
         </Marker>
         <Marker>
             <MarkerX>2224</MarkerX>
             <MarkerY>3076</MarkerY>
             <MarkerZ>2</MarkerZ>
         </Marker>
         <Marker>
             <MarkerX>2046</MarkerX>
             <MarkerY>3110</MarkerY>
             <MarkerZ>2</MarkerZ>
         </Marker>
         <Marker>
             <MarkerX>2032</MarkerX>
             <MarkerY>3040</MarkerY>
             <MarkerZ>2</MarkerZ>
         </Marker>
         <Marker>
             <MarkerX>1982</MarkerX>
             <MarkerY>2974</MarkerY>
             <MarkerZ>2</MarkerZ>
         </Marker>
         <Marker>
             <MarkerX>1976</MarkerX>
             <MarkerY>2918</MarkerY>
             <MarkerZ>2</MarkerZ>
         </Marker>
         <Marker>
             <MarkerX>2020</MarkerX>
             <MarkerY>2900</MarkerY>
             <MarkerZ>2</MarkerZ>
         </Marker>
         <Marker>
             <MarkerX>2034</MarkerX>
             <MarkerY>2956</MarkerY>
             <MarkerZ>2</MarkerZ>
         </Marker>
         <Marker>
             <MarkerX>2156</MarkerX>
             <MarkerY>3148</MarkerY>
             <MarkerZ>2</MarkerZ>
         </Marker>
         <Marker>
             <MarkerX>2132</MarkerX>
             <MarkerY>3280</MarkerY>
             <MarkerZ>2</MarkerZ>
         </Marker>
         <Marker>
             <MarkerX>2168</MarkerX>
             <MarkerY>3426</MarkerY>
             <MarkerZ>2</MarkerZ>
         </Marker>
         <Marker>
             <MarkerX>2118</MarkerX>
             <MarkerY>3510</MarkerY>
             <MarkerZ>2</MarkerZ>
         </Marker>
         <Marker>
             <MarkerX>1988</MarkerX>
             <MarkerY>3772</MarkerY>
             <MarkerZ>2</MarkerZ>
         </Marker>
         <Marker>
             <MarkerX>2352</MarkerX>
             <MarkerY>3676</MarkerY>
             <MarkerZ>2</MarkerZ>
         </Marker>
         <Marker>
             <MarkerX>2400</MarkerX>
             <MarkerY>3778</MarkerY>
             <MarkerZ>2</MarkerZ>
         </Marker>
         <Marker>
             <MarkerX>2230</MarkerX>
             <MarkerY>3774</MarkerY>
             <MarkerZ>2</MarkerZ>
         </Marker>
         <Marker>
             <MarkerX>3090</MarkerX>
             <MarkerY>3454</MarkerY>
             <MarkerZ>2</MarkerZ>
         </Marker>
         <Marker>
             <MarkerX>3050</MarkerX>
             <MarkerY>3430</MarkerY>
             <MarkerZ>2</MarkerZ>
         </Marker>
         <Marker>
             <MarkerX>2812</MarkerX>
             <MarkerY>3532</MarkerY>
             <MarkerZ>2</MarkerZ>
         </Marker>
         <Marker>
             <MarkerX>2824</MarkerX>
             <MarkerY>3618</MarkerY>
             <MarkerZ>2</MarkerZ>
         </Marker>
         <Marker>
             <MarkerX>2714</MarkerX>
             <MarkerY>3626</MarkerY>
             <MarkerZ>2</MarkerZ>
         </Marker>
         <Marker>
             <MarkerX>2670</MarkerX>
             <MarkerY>3570</MarkerY>
             <MarkerZ>2</MarkerZ>
         </Marker>
         <Marker>
             <MarkerX>2654</MarkerX>
             <MarkerY>3500</MarkerY>
             <MarkerZ>2</MarkerZ>
         </Marker>
         <Marker>
             <MarkerX>2728</MarkerX>
             <MarkerY>3484</MarkerY>
             <MarkerZ>2</MarkerZ>
         </Marker>
         <Marker>
             <MarkerX>2516</MarkerX>
             <MarkerY>3358</MarkerY>
             <MarkerZ>2</MarkerZ>
         </Marker>
         <Marker>
             <MarkerX>2560</MarkerX>
             <MarkerY>3390</MarkerY>
             <MarkerZ>2</MarkerZ>
         </Marker>
         <Marker>
             <MarkerX>2724</MarkerX>
             <MarkerY>3370</MarkerY>
             <MarkerZ>2</MarkerZ>
         </Marker>
         <Marker>
             <MarkerX>2480</MarkerX>
             <MarkerY>3808</MarkerY>
             <MarkerZ>2</MarkerZ>
         </Marker>
         <Marker>
             <MarkerX>3096</MarkerX>
             <MarkerY>3236</MarkerY>
             <MarkerZ>2</MarkerZ>
         </Marker>
         <Marker>
             <MarkerX>3020</MarkerX>
             <MarkerY>3298</MarkerY>
             <MarkerZ>2</MarkerZ>
         </Marker>
         <Marker>
             <MarkerX>3208</MarkerX>
             <MarkerY>3142</MarkerY>
             <MarkerZ>2</MarkerZ>
         </Marker>
         <Marker>
             <MarkerX>3270</MarkerX>
             <MarkerY>3380</MarkerY>
             <MarkerZ>2</MarkerZ>
         </Marker>
         <Marker>
             <MarkerX>3408</MarkerX>
             <MarkerY>3128</MarkerY>
             <MarkerZ>2</MarkerZ>
         </Marker>
         <Marker>
             <MarkerX>3252</MarkerX>
             <MarkerY>3636</MarkerY>
             <MarkerZ>2</MarkerZ>
         </Marker>
         <Marker>
             <MarkerX>3338</MarkerX>
             <MarkerY>3754</MarkerY>
             <MarkerZ>2</MarkerZ>
         </Marker>
         <Marker>
             <MarkerX>3486</MarkerX>
             <MarkerY>3688</MarkerY>
             <MarkerZ>2</MarkerZ>
         </Marker>
         <Marker>
             <MarkerX>3488</MarkerX>
             <MarkerY>3648</MarkerY>
             <MarkerZ>2</MarkerZ>
         </Marker>
         <Marker>
             <MarkerX>3562</MarkerX>
             <MarkerY>3882</MarkerY>
             <MarkerZ>2</MarkerZ>
         </Marker>
         <Marker>
             <MarkerX>3804</MarkerX>
             <MarkerY>3242</MarkerY>
             <MarkerZ>2</MarkerZ>
         </Marker>
         <Marker>
             <MarkerX>3684</MarkerX>
             <MarkerY>3518</MarkerY>
             <MarkerZ>2</MarkerZ>
         </Marker>
         <Marker>
             <MarkerX>3322</MarkerX>
             <MarkerY>3856</MarkerY>
             <MarkerZ>5</MarkerZ>
         </Marker>
         <Marker>
             <MarkerX>3324</MarkerX>
             <MarkerY>3500</MarkerY>
             <MarkerZ>5</MarkerZ>
         </Marker>
         <Marker>
             <MarkerX>3480</MarkerX>
             <MarkerY>3432</MarkerY>
             <MarkerZ>5</MarkerZ>
         </Marker>
         <Marker>
             <MarkerX>3452</MarkerX>
             <MarkerY>3316</MarkerY>
             <MarkerZ>5</MarkerZ>
         </Marker>
         <Marker>
             <MarkerX>3458</MarkerX>
             <MarkerY>3250</MarkerY>
             <MarkerZ>5</MarkerZ>
         </Marker>
         <Marker>
             <MarkerX>3602</MarkerX>
             <MarkerY>3214</MarkerY>
             <MarkerZ>5</MarkerZ>
         </Marker>
         <Marker>
             <MarkerX>3638</MarkerX>
             <MarkerY>3280</MarkerY>
             <MarkerZ>5</MarkerZ>
         </Marker>
         <Marker>
             <MarkerX>3722</MarkerX>
             <MarkerY>3376</MarkerY>
             <MarkerZ>5</MarkerZ>
         </Marker>
         <Marker>
             <MarkerX>3712</MarkerX>
             <MarkerY>3236</MarkerY>
             <MarkerZ>5</MarkerZ>
         </Marker>
         <Marker>
             <MarkerX>3698</MarkerX>
             <MarkerY>3194</MarkerY>
             <MarkerZ>5</MarkerZ>
         </Marker>
         <Marker>
             <MarkerX>3792</MarkerX>
             <MarkerY>2902</MarkerY>
             <MarkerZ>5</MarkerZ>
         </Marker>
         <Marker>
             <MarkerX>3356</MarkerX>
             <MarkerY>2946</MarkerY>
             <MarkerZ>5</MarkerZ>
         </Marker>
         <Marker>
             <MarkerX>3484</MarkerX>
             <MarkerY>2922</MarkerY>
             <MarkerZ>5</MarkerZ>
         </Marker>
         <Marker>
             <MarkerX>2958</MarkerX>
             <MarkerY>3044</MarkerY>
             <MarkerZ>5</MarkerZ>
         </Marker>
         <Marker>
             <MarkerX>2730</MarkerX>
             <MarkerY>2940</MarkerY>
             <MarkerZ>5</MarkerZ>
         </Marker>
         <Marker>
             <MarkerX>2848</MarkerX>
             <MarkerY>2934</MarkerY>
             <MarkerZ>5</MarkerZ>
         </Marker>
         <Marker>
             <MarkerX>2746</MarkerX>
             <MarkerY>3098</MarkerY>
             <MarkerZ>5</MarkerZ>
         </Marker>
         <Marker>
             <MarkerX>3028</MarkerX>
             <MarkerY>2836</MarkerY>
             <MarkerZ>5</MarkerZ>
         </Marker>
         <Marker>
             <MarkerX>2476</MarkerX>
             <MarkerY>3094</MarkerY>
             <MarkerZ>5</MarkerZ>
         </Marker>
         <Marker>
             <MarkerX>2414</MarkerX>
             <MarkerY>3076</MarkerY>
             <MarkerZ>5</MarkerZ>
         </Marker>
         <Marker>
             <MarkerX>2318</MarkerX>
             <MarkerY>3236</MarkerY>
             <MarkerZ>5</MarkerZ>
         </Marker>
         <Marker>
             <MarkerX>2286</MarkerX>
             <MarkerY>3582</MarkerY>
             <MarkerZ>5</MarkerZ>
         </Marker>
         <Marker>
             <MarkerX>2102</MarkerX>
             <MarkerY>3544</MarkerY>
             <MarkerZ>5</MarkerZ>
         </Marker>
         <Marker>
             <MarkerX>3002</MarkerX>
             <MarkerY>3370</MarkerY>
             <MarkerZ>5</MarkerZ>
         </Marker>
         <Marker>
             <MarkerX>2964</MarkerX>
             <MarkerY>3292</MarkerY>
             <MarkerZ>5</MarkerZ>
         </Marker>
         <Marker>
             <MarkerX>3222</MarkerX>
             <MarkerY>3330</MarkerY>
             <MarkerZ>5</MarkerZ>
         </Marker>
         <Marker>
             <MarkerX>3268</MarkerX>
             <MarkerY>3268</MarkerY>
             <MarkerZ>5</MarkerZ>
         </Marker>
         <Marker>
             <MarkerX>3330</MarkerX>
             <MarkerY>3252</MarkerY>
             <MarkerZ>5</MarkerZ>
         </Marker>
         <Marker>
             <MarkerX>2456</MarkerX>
             <MarkerY>3880</MarkerY>
             <MarkerZ>5</MarkerZ>
         </Marker>
         <Marker>
             <MarkerX>2230</MarkerX>
             <MarkerY>2902</MarkerY>
             <MarkerZ>5</MarkerZ>
         </Marker>
         <Marker>
             <MarkerX>2924</MarkerX>
             <MarkerY>3396</MarkerY>
             <MarkerZ>5</MarkerZ>
         </Marker>
         <Marker>
             <MarkerX>2068</MarkerX>
             <MarkerY>2952</MarkerY>
             <MarkerZ>8</MarkerZ>
         </Marker>
         <Marker>
             <MarkerX>2210</MarkerX>
             <MarkerY>2926</MarkerY>
             <MarkerZ>8</MarkerZ>
         </Marker>
         <Marker>
             <MarkerX>2482</MarkerX>
             <MarkerY>2948</MarkerY>
             <MarkerZ>8</MarkerZ>
         </Marker>
         <Marker>
             <MarkerX>2608</MarkerX>
             <MarkerY>2962</MarkerY>
             <MarkerZ>8</MarkerZ>
         </Marker>
         <Marker>
             <MarkerX>2824</MarkerX>
             <MarkerY>2884</MarkerY>
             <MarkerZ>8</MarkerZ>
         </Marker>
         <Marker>
             <MarkerX>2904</MarkerX>
             <MarkerY>2868</MarkerY>
             <MarkerZ>8</MarkerZ>
         </Marker>
         <Marker>
             <MarkerX>3026</MarkerX>
             <MarkerY>2916</MarkerY>
             <MarkerZ>8</MarkerZ>
         </Marker>
         <Marker>
             <MarkerX>3084</MarkerX>
             <MarkerY>2988</MarkerY>
             <MarkerZ>8</MarkerZ>
         </Marker>
         <Marker>
             <MarkerX>2820</MarkerX>
             <MarkerY>3246</MarkerY>
             <MarkerZ>8</MarkerZ>
         </Marker>
         <Marker>
             <MarkerX>2522</MarkerX>
             <MarkerY>3164</MarkerY>
             <MarkerZ>8</MarkerZ>
         </Marker>
         <Marker>
             <MarkerX>2570</MarkerX>
             <MarkerY>3134</MarkerY>
             <MarkerZ>8</MarkerZ>
         </Marker>
         <Marker>
             <MarkerX>2160</MarkerX>
             <MarkerY>3512</MarkerY>
             <MarkerZ>8</MarkerZ>
         </Marker>
         <Marker>
             <MarkerX>2064</MarkerX>
             <MarkerY>3602</MarkerY>
             <MarkerZ>8</MarkerZ>
         </Marker>
         <Marker>
             <MarkerX>2208</MarkerX>
             <MarkerY>3556</MarkerY>
             <MarkerZ>8</MarkerZ>
         </Marker>
         <Marker>
             <MarkerX>2228</MarkerX>
             <MarkerY>3622</MarkerY>
             <MarkerZ>8</MarkerZ>
         </Marker>
         <Marker>
             <MarkerX>2218</MarkerX>
             <MarkerY>3832</MarkerY>
             <MarkerZ>8</MarkerZ>
         </Marker>
         <Marker>
             <MarkerX>2090</MarkerX>
             <MarkerY>3932</MarkerY>
             <MarkerZ>8</MarkerZ>
         </Marker>
         <Marker>
             <MarkerX>2020</MarkerX>
             <MarkerY>3952</MarkerY>
             <MarkerZ>8</MarkerZ>
         </Marker>
         <Marker>
             <MarkerX>2556</MarkerX>
             <MarkerY>3618</MarkerY>
             <MarkerZ>8</MarkerZ>
         </Marker>
         <Marker>
             <MarkerX>2546</MarkerX>
             <MarkerY>3560</MarkerY>
             <MarkerZ>8</MarkerZ>
         </Marker>
         <Marker>
             <MarkerX>2266</MarkerX>
             <MarkerY>3952</MarkerY>
             <MarkerZ>8</MarkerZ>
         </Marker>
         <Marker>
             <MarkerX>2380</MarkerX>
             <MarkerY>3786</MarkerY>
             <MarkerZ>8</MarkerZ>
         </Marker>
         <Marker>
             <MarkerX>2860</MarkerX>
             <MarkerY>3830</MarkerY>
             <MarkerZ>8</MarkerZ>
         </Marker>
         <Marker>
             <MarkerX>2810</MarkerX>
             <MarkerY>3928</MarkerY>
             <MarkerZ>8</MarkerZ>
         </Marker>
         <Marker>
             <MarkerX>2928</MarkerX>
             <MarkerY>3990</MarkerY>
             <MarkerZ>8</MarkerZ>
         </Marker>
         <Marker>
             <MarkerX>2788</MarkerX>
             <MarkerY>3650</MarkerY>
             <MarkerZ>8</MarkerZ>
         </Marker>
         <Marker>
             <MarkerX>2880</MarkerX>
             <MarkerY>3682</MarkerY>
             <MarkerZ>8</MarkerZ>
         </Marker>
         <Marker>
             <MarkerX>2800</MarkerX>
             <MarkerY>3558</MarkerY>
             <MarkerZ>8</MarkerZ>
         </Marker>
         <Marker>
             <MarkerX>3088</MarkerX>
             <MarkerY>3642</MarkerY>
             <MarkerZ>8</MarkerZ>
         </Marker>
         <Marker>
             <MarkerX>3226</MarkerX>
             <MarkerY>3872</MarkerY>
             <MarkerZ>8</MarkerZ>
         </Marker>
         <Marker>
             <MarkerX>3396</MarkerX>
             <MarkerY>3536</MarkerY>
             <MarkerZ>8</MarkerZ>
         </Marker>
         <Marker>
             <MarkerX>3284</MarkerX>
             <MarkerY>3494</MarkerY>
             <MarkerZ>8</MarkerZ>
         </Marker>
         <Marker>
             <MarkerX>3660</MarkerX>
             <MarkerY>3632</MarkerY>
             <MarkerZ>8</MarkerZ>
         </Marker>
         <Marker>
             <MarkerX>3664</MarkerX>
             <MarkerY>3370</MarkerY>
             <MarkerZ>8</MarkerZ>
         </Marker>
         <Marker>
             <MarkerX>3210</MarkerX>
             <MarkerY>3170</MarkerY>
             <MarkerZ>8</MarkerZ>
         </Marker>
         <Marker>
             <MarkerX>3334</MarkerX>
             <MarkerY>3182</MarkerY>
             <MarkerZ>8</MarkerZ>
         </Marker>
         <Marker>
             <MarkerX>3510</MarkerX>
             <MarkerY>3054</MarkerY>
             <MarkerZ>8</MarkerZ>
         </Marker>
         <Marker>
             <MarkerX>2814</MarkerX>
             <MarkerY>3510</MarkerY>
             <MarkerZ>11</MarkerZ>
         </Marker>
         <Marker>
             <MarkerX>3148</MarkerX>
             <MarkerY>3468</MarkerY>
             <MarkerZ>11</MarkerZ>
         </Marker>
         <Marker>
             <MarkerX>2836</MarkerX>
             <MarkerY>3338</MarkerY>
             <MarkerZ>11</MarkerZ>
         </Marker>
         <Marker>
             <MarkerX>2952</MarkerX>
             <MarkerY>3224</MarkerY>
             <MarkerZ>11</MarkerZ>
         </Marker>
         <Marker>
             <MarkerX>2960</MarkerX>
             <MarkerY>2942</MarkerY>
             <MarkerZ>11</MarkerZ>
         </Marker>
         <Marker>
             <MarkerX>2992</MarkerX>
             <MarkerY>2948</MarkerY>
             <MarkerZ>11</MarkerZ>
         </Marker>
         <Marker>
             <MarkerX>2640</MarkerX>
             <MarkerY>3094</MarkerY>
             <MarkerZ>11</MarkerZ>
         </Marker>
         <Marker>
             <MarkerX>2704</MarkerX>
             <MarkerY>2966</MarkerY>
             <MarkerZ>11</MarkerZ>
         </Marker>
         <Marker>
             <MarkerX>2664</MarkerX>
             <MarkerY>3000</MarkerY>
             <MarkerZ>11</MarkerZ>
         </Marker>
         <Marker>
             <MarkerX>2590</MarkerX>
             <MarkerY>3038</MarkerY>
             <MarkerZ>11</MarkerZ>
         </Marker>
         <Marker>
             <MarkerX>2466</MarkerX>
             <MarkerY>3036</MarkerY>
             <MarkerZ>11</MarkerZ>
         </Marker>
         <Marker>
             <MarkerX>2348</MarkerX>
             <MarkerY>3996</MarkerY>
             <MarkerZ>11</MarkerZ>
         </Marker>
         <Marker>
             <MarkerX>2660</MarkerX>
             <MarkerY>3872</MarkerY>
             <MarkerZ>11</MarkerZ>
         </Marker>
         <Marker>
             <MarkerX>3082</MarkerX>
             <MarkerY>3990</MarkerY>
             <MarkerZ>11</MarkerZ>
         </Marker>
         <Marker>
             <MarkerX>2590</MarkerX>
             <MarkerY>3488</MarkerY>
             <MarkerZ>11</MarkerZ>
         </Marker>
         <Marker>
             <MarkerX>3660</MarkerX>
             <MarkerY>3446</MarkerY>
             <MarkerZ>11</MarkerZ>
         </Marker>
         <Marker>
             <MarkerX>3652</MarkerX>
             <MarkerY>3804</MarkerY>
             <MarkerZ>11</MarkerZ>
         </Marker>
         <Marker>
             <MarkerX>3592</MarkerX>
             <MarkerY>2962</MarkerY>
             <MarkerZ>11</MarkerZ>
         </Marker>
         <Marker>
             <MarkerX>3502</MarkerX>
             <MarkerY>3074</MarkerY>
             <MarkerZ>11</MarkerZ>
         </Marker>
         <Marker>
             <MarkerX>3768</MarkerX>
             <MarkerY>3122</MarkerY>
             <MarkerZ>11</MarkerZ>
         </Marker>
         <Marker>
             <MarkerX>2260</MarkerX>
             <MarkerY>3076</MarkerY>
             <MarkerZ>14</MarkerZ>
         </Marker>
         <Marker>
             <MarkerX>2338</MarkerX>
             <MarkerY>3036</MarkerY>
             <MarkerZ>14</MarkerZ>
         </Marker>
         <Marker>
             <MarkerX>2408</MarkerX>
             <MarkerY>3002</MarkerY>
             <MarkerZ>14</MarkerZ>
         </Marker>
         <Marker>
             <MarkerX>2634</MarkerX>
             <MarkerY>2920</MarkerY>
             <MarkerZ>14</MarkerZ>
         </Marker>
         <Marker>
             <MarkerX>2272</MarkerX>
             <MarkerY>3530</MarkerY>
             <MarkerZ>14</MarkerZ>
         </Marker>
         <Marker>
             <MarkerX>2304</MarkerX>
             <MarkerY>3368</MarkerY>
             <MarkerZ>14</MarkerZ>
         </Marker>
         <Marker>
             <MarkerX>2298</MarkerX>
             <MarkerY>3722</MarkerY>
             <MarkerZ>14</MarkerZ>
         </Marker>
         <Marker>
             <MarkerX>1934</MarkerX>
             <MarkerY>3934</MarkerY>
             <MarkerZ>14</MarkerZ>
         </Marker>
         <Marker>
             <MarkerX>2540</MarkerX>
             <MarkerY>3648</MarkerY>
             <MarkerZ>14</MarkerZ>
         </Marker>
         <Marker>
             <MarkerX>2888</MarkerX>
             <MarkerY>3876</MarkerY>
             <MarkerZ>14</MarkerZ>
         </Marker>
         <Marker>
             <MarkerX>2962</MarkerX>
             <MarkerY>3406</MarkerY>
             <MarkerZ>14</MarkerZ>
         </Marker>
         <Marker>
             <MarkerX>3138</MarkerX>
             <MarkerY>3356</MarkerY>
             <MarkerZ>14</MarkerZ>
         </Marker>
         <Marker>
             <MarkerX>3312</MarkerX>
             <MarkerY>3354</MarkerY>
             <MarkerZ>14</MarkerZ>
         </Marker>
         <Marker>
             <MarkerX>3406</MarkerX>
             <MarkerY>3618</MarkerY>
             <MarkerZ>14</MarkerZ>
         </Marker>
         <Marker>
             <MarkerX>3582</MarkerX>
             <MarkerY>3706</MarkerY>
             <MarkerZ>14</MarkerZ>
         </Marker>
         <Marker>
             <MarkerX>3532</MarkerX>
             <MarkerY>3974</MarkerY>
             <MarkerZ>14</MarkerZ>
         </Marker>
         <Marker>
             <MarkerX>3792</MarkerX>
             <MarkerY>4008</MarkerY>
             <MarkerZ>14</MarkerZ>
         </Marker>
         <Marker>
             <MarkerX>3560</MarkerX>
             <MarkerY>3546</MarkerY>
             <MarkerZ>14</MarkerZ>
         </Marker>
         <Marker>
             <MarkerX>3504</MarkerX>
             <MarkerY>3380</MarkerY>
             <MarkerZ>14</MarkerZ>
         </Marker>
         <Marker>
             <MarkerX>3476</MarkerX>
             <MarkerY>2994</MarkerY>
             <MarkerZ>14</MarkerZ>
         </Marker>
         <Marker>
             <MarkerX>3254</MarkerX>
             <MarkerY>3164</MarkerY>
             <MarkerZ>14</MarkerZ>
         </Marker>
         <Marker>
             <MarkerX>2248</MarkerX>
             <MarkerY>3262</MarkerY>
             <MarkerZ>17</MarkerZ>
         </Marker>
         <Marker>
             <MarkerX>2446</MarkerX>
             <MarkerY>3098</MarkerY>
             <MarkerZ>17</MarkerZ>
         </Marker>
         <Marker>
             <MarkerX>1944</MarkerX>
             <MarkerY>3800</MarkerY>
             <MarkerZ>17</MarkerZ>
         </Marker>
         <Marker>
             <MarkerX>2114</MarkerX>
             <MarkerY>3970</MarkerY>
             <MarkerZ>17</MarkerZ>
         </Marker>
         <Marker>
             <MarkerX>2530</MarkerX>
             <MarkerY>3810</MarkerY>
             <MarkerZ>17</MarkerZ>
         </Marker>
         <Marker>
             <MarkerX>2756</MarkerX>
             <MarkerY>3798</MarkerY>
             <MarkerZ>17</MarkerZ>
         </Marker>
         <Marker>
             <MarkerX>2888</MarkerX>
             <MarkerY>3724</MarkerY>
             <MarkerZ>17</MarkerZ>
         </Marker>
         <Marker>
             <MarkerX>2766</MarkerX>
             <MarkerY>3508</MarkerY>
             <MarkerZ>17</MarkerZ>
         </Marker>
         <Marker>
             <MarkerX>2872</MarkerX>
             <MarkerY>3428</MarkerY>
             <MarkerZ>17</MarkerZ>
         </Marker>
         <Marker>
             <MarkerX>3314</MarkerX>
             <MarkerY>3536</MarkerY>
             <MarkerZ>17</MarkerZ>
         </Marker>
         <Marker>
             <MarkerX>3646</MarkerX>
             <MarkerY>3714</MarkerY>
             <MarkerZ>17</MarkerZ>
         </Marker>
         <Marker>
             <MarkerX>3720</MarkerX>
             <MarkerY>3478</MarkerY>
             <MarkerZ>17</MarkerZ>
         </Marker>
         <Marker>
             <MarkerX>3658</MarkerX>
             <MarkerY>3236</MarkerY>
             <MarkerZ>17</MarkerZ>
         </Marker>
         <Marker>
             <MarkerX>3678</MarkerX>
             <MarkerY>3272</MarkerY>
             <MarkerZ>17</MarkerZ>
         </Marker>
         <Marker>
             <MarkerX>3390</MarkerX>
             <MarkerY>3224</MarkerY>
             <MarkerZ>17</MarkerZ>
         </Marker>
         <Marker>
             <MarkerX>3136</MarkerX>
             <MarkerY>3008</MarkerY>
             <MarkerZ>17</MarkerZ>
         </Marker>
         <Marker>
             <MarkerX>2888</MarkerX>
             <MarkerY>2960</MarkerY>
             <MarkerZ>17</MarkerZ>
         </Marker>
         <Marker>
             <MarkerX>2896</MarkerX>
             <MarkerY>3064</MarkerY>
             <MarkerZ>17</MarkerZ>
         </Marker>
         <Marker>
             <MarkerX>2894</MarkerX>
             <MarkerY>3092</MarkerY>
             <MarkerZ>17</MarkerZ>
         </Marker>
         <Marker>
             <MarkerX>1994</MarkerX>
             <MarkerY>3476</MarkerY>
             <MarkerZ>17</MarkerZ>
         </Marker>
         <Marker>
             <MarkerX>2008</MarkerX>
             <MarkerY>3446</MarkerY>
             <MarkerZ>17</MarkerZ>
         </Marker>
         <Marker>
             <MarkerX>2770</MarkerX>
             <MarkerY>2932</MarkerY>
             <MarkerZ>20</MarkerZ>
         </Marker>
         <Marker>
             <MarkerX>2734</MarkerX>
             <MarkerY>3146</MarkerY>
             <MarkerZ>20</MarkerZ>
         </Marker>
         <Marker>
             <MarkerX>2328</MarkerX>
             <MarkerY>3086</MarkerY>
             <MarkerZ>20</MarkerZ>
         </Marker>
         <Marker>
             <MarkerX>2492</MarkerX>
             <MarkerY>3230</MarkerY>
             <MarkerZ>20</MarkerZ>
         </Marker>
         <Marker>
             <MarkerX>2058</MarkerX>
             <MarkerY>3630</MarkerY>
             <MarkerZ>20</MarkerZ>
         </Marker>
         <Marker>
             <MarkerX>2048</MarkerX>
             <MarkerY>3750</MarkerY>
             <MarkerZ>20</MarkerZ>
         </Marker>
         <Marker>
             <MarkerX>2376</MarkerX>
             <MarkerY>3878</MarkerY>
             <MarkerZ>20</MarkerZ>
         </Marker>
         <Marker>
             <MarkerX>2374</MarkerX>
             <MarkerY>3832</MarkerY>
             <MarkerZ>20</MarkerZ>
         </Marker>
         <Marker>
             <MarkerX>2734</MarkerX>
             <MarkerY>3824</MarkerY>
             <MarkerZ>20</MarkerZ>
         </Marker>
         <Marker>
             <MarkerX>2816</MarkerX>
             <MarkerY>3858</MarkerY>
             <MarkerZ>20</MarkerZ>
         </Marker>
         <Marker>
             <MarkerX>2770</MarkerX>
             <MarkerY>3964</MarkerY>
             <MarkerZ>20</MarkerZ>
         </Marker>
         <Marker>
             <MarkerX>3074</MarkerX>
             <MarkerY>3922</MarkerY>
             <MarkerZ>20</MarkerZ>
         </Marker>
         <Marker>
             <MarkerX>3358</MarkerX>
             <MarkerY>3956</MarkerY>
             <MarkerZ>20</MarkerZ>
         </Marker>
         <Marker>
             <MarkerX>3622</MarkerX>
             <MarkerY>3672</MarkerY>
             <MarkerZ>20</MarkerZ>
         </Marker>
         <Marker>
             <MarkerX>3754</MarkerX>
             <MarkerY>3654</MarkerY>
             <MarkerZ>20</MarkerZ>
         </Marker>
         <Marker>
             <MarkerX>3724</MarkerX>
             <MarkerY>3950</MarkerY>
             <MarkerZ>20</MarkerZ>
         </Marker>
         <Marker>
             <MarkerX>3066</MarkerX>
             <MarkerY>3596</MarkerY>
             <MarkerZ>20</MarkerZ>
         </Marker>
         <Marker>
             <MarkerX>3004</MarkerX>
             <MarkerY>3708</MarkerY>
             <MarkerZ>20</MarkerZ>
         </Marker>
         <Marker>
             <MarkerX>3020</MarkerX>
             <MarkerY>3752</MarkerY>
             <MarkerZ>20</MarkerZ>
         </Marker>
         <Marker>
             <MarkerX>3402</MarkerX>
             <MarkerY>3438</MarkerY>
             <MarkerZ>20</MarkerZ>
         </Marker>
         <Marker>
             <MarkerX>3364</MarkerX>
             <MarkerY>3394</MarkerY>
             <MarkerZ>20</MarkerZ>
         </Marker>
         <Marker>
             <MarkerX>3366</MarkerX>
             <MarkerY>3320</MarkerY>
             <MarkerZ>20</MarkerZ>
         </Marker>
         <Marker>
             <MarkerX>3306</MarkerX>
             <MarkerY>3300</MarkerY>
             <MarkerZ>20</MarkerZ>
         </Marker>
         <Marker>
             <MarkerX>3064</MarkerX>
             <MarkerY>3270</MarkerY>
             <MarkerZ>20</MarkerZ>
         </Marker>
         <Marker>
             <MarkerX>3378</MarkerX>
             <MarkerY>3154</MarkerY>
             <MarkerZ>20</MarkerZ>
         </Marker>
         <Marker>
             <MarkerX>3322</MarkerX>
             <MarkerY>2942</MarkerY>
             <MarkerZ>20</MarkerZ>
         </Marker>
         <Marker>
             <MarkerX>2036</MarkerX>
             <MarkerY>3004</MarkerY>
             <MarkerZ>20</MarkerZ>
         </Marker>
         <Marker>
             <MarkerX>2486</MarkerX>
             <MarkerY>3320</MarkerY>
             <MarkerZ>20</MarkerZ>
         </Marker>
         <Marker>
             <MarkerX>2612</MarkerX>
             <MarkerY>3386</MarkerY>
             <MarkerZ>20</MarkerZ>
         </Marker>
         <Marker>
             <MarkerX>1972</MarkerX>
             <MarkerY>3520</MarkerY>
             <MarkerZ>20</MarkerZ>
         </Marker>
         <Marker>
             <MarkerX>2238</MarkerX>
             <MarkerY>3020</MarkerY>
             <MarkerZ>23</MarkerZ>
         </Marker>
         <Marker>
             <MarkerX>2318</MarkerX>
             <MarkerY>3154</MarkerY>
             <MarkerZ>23</MarkerZ>
         </Marker>
         <Marker>
             <MarkerX>2750</MarkerX>
             <MarkerY>3016</MarkerY>
             <MarkerZ>23</MarkerZ>
         </Marker>
         <Marker>
             <MarkerX>2870</MarkerX>
             <MarkerY>2900</MarkerY>
             <MarkerZ>23</MarkerZ>
         </Marker>
         <Marker>
             <MarkerX>3060</MarkerX>
             <MarkerY>2996</MarkerY>
             <MarkerZ>23</MarkerZ>
         </Marker>
         <Marker>
             <MarkerX>2924</MarkerX>
             <MarkerY>3182</MarkerY>
             <MarkerZ>23</MarkerZ>
         </Marker>
         <Marker>
             <MarkerX>2504</MarkerX>
             <MarkerY>3442</MarkerY>
             <MarkerZ>23</MarkerZ>
         </Marker>
         <Marker>
             <MarkerX>2414</MarkerX>
             <MarkerY>3608</MarkerY>
             <MarkerZ>23</MarkerZ>
         </Marker>
         <Marker>
             <MarkerX>2116</MarkerX>
             <MarkerY>3826</MarkerY>
             <MarkerZ>23</MarkerZ>
         </Marker>
         <Marker>
             <MarkerX>2296</MarkerX>
             <MarkerY>3306</MarkerY>
             <MarkerZ>23</MarkerZ>
         </Marker>
         <Marker>
             <MarkerX>2786</MarkerX>
             <MarkerY>3906</MarkerY>
             <MarkerZ>23</MarkerZ>
         </Marker>
         <Marker>
             <MarkerX>3136</MarkerX>
             <MarkerY>3580</MarkerY>
             <MarkerZ>23</MarkerZ>
         </Marker>
         <Marker>
             <MarkerX>3120</MarkerX>
             <MarkerY>3540</MarkerY>
             <MarkerZ>23</MarkerZ>
         </Marker>
         <Marker>
             <MarkerX>3174</MarkerX>
             <MarkerY>3538</MarkerY>
             <MarkerZ>23</MarkerZ>
         </Marker>
         <Marker>
             <MarkerX>3402</MarkerX>
             <MarkerY>4002</MarkerY>
             <MarkerZ>23</MarkerZ>
         </Marker>
         <Marker>
             <MarkerX>3558</MarkerX>
             <MarkerY>3794</MarkerY>
             <MarkerZ>23</MarkerZ>
         </Marker>
         <Marker>
             <MarkerX>3552</MarkerX>
             <MarkerY>3504</MarkerY>
             <MarkerZ>23</MarkerZ>
         </Marker>
         <Marker>
             <MarkerX>3718</MarkerX>
             <MarkerY>3324</MarkerY>
             <MarkerZ>23</MarkerZ>
         </Marker>
         <Marker>
             <MarkerX>3422</MarkerX>
             <MarkerY>3074</MarkerY>
             <MarkerZ>23</MarkerZ>
         </Marker>
         <Marker>
             <MarkerX>3272</MarkerX>
             <MarkerY>3022</MarkerY>
             <MarkerZ>23</MarkerZ>
         </Marker>
         <Marker>
             <MarkerX>3328</MarkerX>
             <MarkerY>2988</MarkerY>
             <MarkerZ>23</MarkerZ>
         </Marker>
         <Marker>
             <MarkerX>3638</MarkerX>
             <MarkerY>3054</MarkerY>
             <MarkerZ>23</MarkerZ>
         </Marker>
         <Marker>
             <MarkerX>2984</MarkerX>
             <MarkerY>3876</MarkerY>
             <MarkerZ>23</MarkerZ>
         </Marker>
         <Marker>
             <MarkerX>3120</MarkerX>
             <MarkerY>3980</MarkerY>
             <MarkerZ>23</MarkerZ>
         </Marker>
         <Marker>
             <MarkerX>3236</MarkerX>
             <MarkerY>3906</MarkerY>
             <MarkerZ>23</MarkerZ>
         </Marker>
         <Marker>
             <MarkerX>3346</MarkerX>
             <MarkerY>4020</MarkerY>
             <MarkerZ>23</MarkerZ>
         </Marker>
         <Marker>
             <MarkerX>2704</MarkerX>
             <MarkerY>3802</MarkerY>
             <MarkerZ>23</MarkerZ>
         </Marker>
         <Marker>
             <MarkerX>2510</MarkerX>
             <MarkerY>3686</MarkerY>
             <MarkerZ>23</MarkerZ>
         </Marker>
         <Marker>
             <MarkerX>3516</MarkerX>
             <MarkerY>3716</MarkerY>
             <MarkerZ>23</MarkerZ>
         </Marker>
         <Marker>
             <MarkerX>3622</MarkerX>
             <MarkerY>3760</MarkerY>
             <MarkerZ>23</MarkerZ>
         </Marker>
         <Marker>
             <MarkerX>3570</MarkerX>
             <MarkerY>3094</MarkerY>
             <MarkerZ>26</MarkerZ>
         </Marker>
         <Marker>
             <MarkerX>3356</MarkerX>
             <MarkerY>2904</MarkerY>
             <MarkerZ>26</MarkerZ>
         </Marker>
         <Marker>
             <MarkerX>2900</MarkerX>
             <MarkerY>2894</MarkerY>
             <MarkerZ>26</MarkerZ>
         </Marker>
         <Marker>
             <MarkerX>2606</MarkerX>
             <MarkerY>3022</MarkerY>
             <MarkerZ>26</MarkerZ>
         </Marker>
         <Marker>
             <MarkerX>2288</MarkerX>
             <MarkerY>3294</MarkerY>
             <MarkerZ>26</MarkerZ>
         </Marker>
         <Marker>
             <MarkerX>2016</MarkerX>
             <MarkerY>3534</MarkerY>
             <MarkerZ>26</MarkerZ>
         </Marker>
         <Marker>
             <MarkerX>2370</MarkerX>
             <MarkerY>3552</MarkerY>
             <MarkerZ>26</MarkerZ>
         </Marker>
         <Marker>
             <MarkerX>2434</MarkerX>
             <MarkerY>3454</MarkerY>
             <MarkerZ>26</MarkerZ>
         </Marker>
         <Marker>
             <MarkerX>3102</MarkerX>
             <MarkerY>3122</MarkerY>
             <MarkerZ>26</MarkerZ>
         </Marker>
         <Marker>
             <MarkerX>3172</MarkerX>
             <MarkerY>3020</MarkerY>
             <MarkerZ>26</MarkerZ>
         </Marker>
         <Marker>
             <MarkerX>3582</MarkerX>
             <MarkerY>3266</MarkerY>
             <MarkerZ>26</MarkerZ>
         </Marker>
         <Marker>
             <MarkerX>3524</MarkerX>
             <MarkerY>3936</MarkerY>
             <MarkerZ>26</MarkerZ>
         </Marker>
         <Marker>
             <MarkerX>2850</MarkerX>
             <MarkerY>3290</MarkerY>
             <MarkerZ>26</MarkerZ>
         </Marker>
         <Marker>
             <MarkerX>2894</MarkerX>
             <MarkerY>3530</MarkerY>
             <MarkerZ>26</MarkerZ>
         </Marker>
         <Marker>
             <MarkerX>3010</MarkerX>
             <MarkerY>3846</MarkerY>
             <MarkerZ>26</MarkerZ>
         </Marker>
         <Marker>
             <MarkerX>3006</MarkerX>
             <MarkerY>3184</MarkerY>
             <MarkerZ>26</MarkerZ>
         </Marker>
         <Marker>
             <MarkerX>2818</MarkerX>
             <MarkerY>3370</MarkerY>
             <MarkerZ>26</MarkerZ>
         </Marker>
         <Marker>
             <MarkerX>3204</MarkerX>
             <MarkerY>3426</MarkerY>
             <MarkerZ>26</MarkerZ>
         </Marker>
         <Marker>
             <MarkerX>2048</MarkerX>
             <MarkerY>4184</MarkerY>
             <MarkerZ>26</MarkerZ>
         </Marker>
         <Marker>
             <MarkerX>2218</MarkerX>
             <MarkerY>4328</MarkerY>
             <MarkerZ>26</MarkerZ>
         </Marker>
         <Marker>
             <MarkerX>2450</MarkerX>
             <MarkerY>4388</MarkerY>
             <MarkerZ>26</MarkerZ>
         </Marker>
         <Marker>
             <MarkerX>2466</MarkerX>
             <MarkerY>4222</MarkerY>
             <MarkerZ>26</MarkerZ>
         </Marker>
         <Marker>
             <MarkerX>2770</MarkerX>
             <MarkerY>4208</MarkerY>
             <MarkerZ>26</MarkerZ>
         </Marker>
         <Marker>
             <MarkerX>2746</MarkerX>
             <MarkerY>4386</MarkerY>
             <MarkerZ>26</MarkerZ>
         </Marker>
         <Marker>
             <MarkerX>2588</MarkerX>
             <MarkerY>4588</MarkerY>
             <MarkerZ>26</MarkerZ>
         </Marker>
         <Marker>
             <MarkerX>2370</MarkerX>
             <MarkerY>4612</MarkerY>
             <MarkerZ>26</MarkerZ>
         </Marker>
         <Marker>
             <MarkerX>2514</MarkerX>
             <MarkerY>4992</MarkerY>
             <MarkerZ>26</MarkerZ>
         </Marker>
         <Marker>
             <MarkerX>2494</MarkerX>
             <MarkerY>5026</MarkerY>
             <MarkerZ>26</MarkerZ>
         </Marker>
         <Marker>
             <MarkerX>2166</MarkerX>
             <MarkerY>5010</MarkerY>
             <MarkerZ>26</MarkerZ>
         </Marker>
         <Marker>
             <MarkerX>2626</MarkerX>
             <MarkerY>5060</MarkerY>
             <MarkerZ>26</MarkerZ>
         </Marker>
         <Marker>
             <MarkerX>2540</MarkerX>
             <MarkerY>5132</MarkerY>
             <MarkerZ>26</MarkerZ>
         </Marker>
         <Marker>
             <MarkerX>2700</MarkerX>
             <MarkerY>5142</MarkerY>
             <MarkerZ>26</MarkerZ>
         </Marker>
         <Marker>
             <MarkerX>2754</MarkerX>
             <MarkerY>4860</MarkerY>
             <MarkerZ>26</MarkerZ>
         </Marker>
         <Marker>
             <MarkerX>2790</MarkerX>
             <MarkerY>4816</MarkerY>
             <MarkerZ>26</MarkerZ>
         </Marker>
         <Marker>
             <MarkerX>2880</MarkerX>
             <MarkerY>4732</MarkerY>
             <MarkerZ>26</MarkerZ>
         </Marker>
         <Marker>
             <MarkerX>2954</MarkerX>
             <MarkerY>4662</MarkerY>
             <MarkerZ>26</MarkerZ>
         </Marker>
         <Marker>
             <MarkerX>2924</MarkerX>
             <MarkerY>4586</MarkerY>
             <MarkerZ>26</MarkerZ>
         </Marker>
         <Marker>
             <MarkerX>3150</MarkerX>
             <MarkerY>4958</MarkerY>
             <MarkerZ>26</MarkerZ>
         </Marker>
         <Marker>
             <MarkerX>3236</MarkerX>
             <MarkerY>5092</MarkerY>
             <MarkerZ>26</MarkerZ>
         </Marker>
         <Marker>
             <MarkerX>3208</MarkerX>
             <MarkerY>4272</MarkerY>
             <MarkerZ>26</MarkerZ>
         </Marker>
         <Marker>
             <MarkerX>3020</MarkerX>
             <MarkerY>4330</MarkerY>
             <MarkerZ>26</MarkerZ>
         </Marker>
         <Marker>
             <MarkerX>3002</MarkerX>
             <MarkerY>4152</MarkerY>
             <MarkerZ>26</MarkerZ>
         </Marker>
         <Marker>
             <MarkerX>3106</MarkerX>
             <MarkerY>4230</MarkerY>
             <MarkerZ>26</MarkerZ>
         </Marker>
         <Marker>
             <MarkerX>3174</MarkerX>
             <MarkerY>4012</MarkerY>
             <MarkerZ>26</MarkerZ>
         </Marker>
         <Marker>
             <MarkerX>3488</MarkerX>
             <MarkerY>4264</MarkerY>
             <MarkerZ>26</MarkerZ>
         </Marker>
         <Marker>
             <MarkerX>3588</MarkerX>
             <MarkerY>4284</MarkerY>
             <MarkerZ>26</MarkerZ>
         </Marker>
         <Marker>
             <MarkerX>3680</MarkerX>
             <MarkerY>4622</MarkerY>
             <MarkerZ>26</MarkerZ>
         </Marker>
         <Marker>
             <MarkerX>3550</MarkerX>
             <MarkerY>4774</MarkerY>
             <MarkerZ>26</MarkerZ>
         </Marker>
         <Marker>
             <MarkerX>2308</MarkerX>
             <MarkerY>4330</MarkerY>
             <MarkerZ>23</MarkerZ>
         </Marker>
         <Marker>
             <MarkerX>2388</MarkerX>
             <MarkerY>4280</MarkerY>
             <MarkerZ>23</MarkerZ>
         </Marker>
         <Marker>
             <MarkerX>2240</MarkerX>
             <MarkerY>4532</MarkerY>
             <MarkerZ>23</MarkerZ>
         </Marker>
         <Marker>
             <MarkerX>2472</MarkerX>
             <MarkerY>4604</MarkerY>
             <MarkerZ>23</MarkerZ>
         </Marker>
         <Marker>
             <MarkerX>2420</MarkerX>
             <MarkerY>5016</MarkerY>
             <MarkerZ>23</MarkerZ>
         </Marker>
         <Marker>
             <MarkerX>2810</MarkerX>
             <MarkerY>5030</MarkerY>
             <MarkerZ>23</MarkerZ>
         </Marker>
         <Marker>
             <MarkerX>2654</MarkerX>
             <MarkerY>4444</MarkerY>
             <MarkerZ>23</MarkerZ>
         </Marker>
         <Marker>
             <MarkerX>2680</MarkerX>
             <MarkerY>4254</MarkerY>
             <MarkerZ>23</MarkerZ>
         </Marker>
         <Marker>
             <MarkerX>2610</MarkerX>
             <MarkerY>4116</MarkerY>
             <MarkerZ>23</MarkerZ>
         </Marker>
         <Marker>
             <MarkerX>2968</MarkerX>
             <MarkerY>4362</MarkerY>
             <MarkerZ>23</MarkerZ>
         </Marker>
         <Marker>
             <MarkerX>3144</MarkerX>
             <MarkerY>4342</MarkerY>
             <MarkerZ>23</MarkerZ>
         </Marker>
         <Marker>
             <MarkerX>3392</MarkerX>
             <MarkerY>4616</MarkerY>
             <MarkerZ>23</MarkerZ>
         </Marker>
         <Marker>
             <MarkerX>3600</MarkerX>
             <MarkerY>4630</MarkerY>
             <MarkerZ>23</MarkerZ>
         </Marker>
         <Marker>
             <MarkerX>3666</MarkerX>
             <MarkerY>4794</MarkerY>
             <MarkerZ>23</MarkerZ>
         </Marker>
         <Marker>
             <MarkerX>3664</MarkerX>
             <MarkerY>4844</MarkerY>
             <MarkerZ>23</MarkerZ>
         </Marker>
         <Marker>
             <MarkerX>3440</MarkerX>
             <MarkerY>4096</MarkerY>
             <MarkerZ>23</MarkerZ>
         </Marker>
         <Marker>
             <MarkerX>2522</MarkerX>
             <MarkerY>5086</MarkerY>
             <MarkerZ>23</MarkerZ>
         </Marker>
         <Marker>
             <MarkerX>2290</MarkerX>
             <MarkerY>4264</MarkerY>
             <MarkerZ>20</MarkerZ>
         </Marker>
         <Marker>
             <MarkerX>2104</MarkerX>
             <MarkerY>4310</MarkerY>
             <MarkerZ>20</MarkerZ>
         </Marker>
         <Marker>
             <MarkerX>2116</MarkerX>
             <MarkerY>4002</MarkerY>
             <MarkerZ>20</MarkerZ>
         </Marker>
         <Marker>
             <MarkerX>1920</MarkerX>
             <MarkerY>4108</MarkerY>
             <MarkerZ>20</MarkerZ>
         </Marker>
         <Marker>
             <MarkerX>2478</MarkerX>
             <MarkerY>4828</MarkerY>
             <MarkerZ>20</MarkerZ>
         </Marker>
         <Marker>
             <MarkerX>2490</MarkerX>
             <MarkerY>4880</MarkerY>
             <MarkerZ>20</MarkerZ>
         </Marker>
         <Marker>
             <MarkerX>2638</MarkerX>
             <MarkerY>5094</MarkerY>
             <MarkerZ>20</MarkerZ>
         </Marker>
         <Marker>
             <MarkerX>2860</MarkerX>
             <MarkerY>5042</MarkerY>
             <MarkerZ>20</MarkerZ>
         </Marker>
         <Marker>
             <MarkerX>2962</MarkerX>
             <MarkerY>5010</MarkerY>
             <MarkerZ>20</MarkerZ>
         </Marker>
         <Marker>
             <MarkerX>2750</MarkerX>
             <MarkerY>4782</MarkerY>
             <MarkerZ>20</MarkerZ>
         </Marker>
         <Marker>
             <MarkerX>2830</MarkerX>
             <MarkerY>4788</MarkerY>
             <MarkerZ>20</MarkerZ>
         </Marker>
         <Marker>
             <MarkerX>2956</MarkerX>
             <MarkerY>4560</MarkerY>
             <MarkerZ>20</MarkerZ>
         </Marker>
         <Marker>
             <MarkerX>2896</MarkerX>
             <MarkerY>4488</MarkerY>
             <MarkerZ>20</MarkerZ>
         </Marker>
         <Marker>
             <MarkerX>2836</MarkerX>
             <MarkerY>4394</MarkerY>
             <MarkerZ>20</MarkerZ>
         </Marker>
         <Marker>
             <MarkerX>3102</MarkerX>
             <MarkerY>4442</MarkerY>
             <MarkerZ>20</MarkerZ>
         </Marker>
         <Marker>
             <MarkerX>3136</MarkerX>
             <MarkerY>4608</MarkerY>
             <MarkerZ>20</MarkerZ>
         </Marker>
         <Marker>
             <MarkerX>3414</MarkerX>
             <MarkerY>4654</MarkerY>
             <MarkerZ>20</MarkerZ>
         </Marker>
         <Marker>
             <MarkerX>3612</MarkerX>
             <MarkerY>4508</MarkerY>
             <MarkerZ>20</MarkerZ>
         </Marker>
         <Marker>
             <MarkerX>3310</MarkerX>
             <MarkerY>4208</MarkerY>
             <MarkerZ>20</MarkerZ>
         </Marker>
         <Marker>
             <MarkerX>3352</MarkerX>
             <MarkerY>4244</MarkerY>
             <MarkerZ>17</MarkerZ>
         </Marker>
         <Marker>
             <MarkerX>3032</MarkerX>
             <MarkerY>4196</MarkerY>
             <MarkerZ>17</MarkerZ>
         </Marker>
         <Marker>
             <MarkerX>2848</MarkerX>
             <MarkerY>4026</MarkerY>
             <MarkerZ>17</MarkerZ>
         </Marker>
         <Marker>
             <MarkerX>3624</MarkerX>
             <MarkerY>4198</MarkerY>
             <MarkerZ>17</MarkerZ>
         </Marker>
         <Marker>
             <MarkerX>3566</MarkerX>
             <MarkerY>4172</MarkerY>
             <MarkerZ>17</MarkerZ>
         </Marker>
         <Marker>
             <MarkerX>2100</MarkerX>
             <MarkerY>4060</MarkerY>
             <MarkerZ>17</MarkerZ>
         </Marker>
         <Marker>
             <MarkerX>2230</MarkerX>
             <MarkerY>4364</MarkerY>
             <MarkerZ>17</MarkerZ>
         </Marker>
         <Marker>
             <MarkerX>1978</MarkerX>
             <MarkerY>4576</MarkerY>
             <MarkerZ>17</MarkerZ>
         </Marker>
         <Marker>
             <MarkerX>2552</MarkerX>
             <MarkerY>4380</MarkerY>
             <MarkerZ>17</MarkerZ>
         </Marker>
         <Marker>
             <MarkerX>2470</MarkerX>
             <MarkerY>4340</MarkerY>
             <MarkerZ>17</MarkerZ>
         </Marker>
         <Marker>
             <MarkerX>2612</MarkerX>
             <MarkerY>4264</MarkerY>
             <MarkerZ>17</MarkerZ>
         </Marker>
         <Marker>
             <MarkerX>2660</MarkerX>
             <MarkerY>4156</MarkerY>
             <MarkerZ>17</MarkerZ>
         </Marker>
         <Marker>
             <MarkerX>2324</MarkerX>
             <MarkerY>5046</MarkerY>
             <MarkerZ>17</MarkerZ>
         </Marker>
         <Marker>
             <MarkerX>2422</MarkerX>
             <MarkerY>5048</MarkerY>
             <MarkerZ>17</MarkerZ>
         </Marker>
         <Marker>
             <MarkerX>2642</MarkerX>
             <MarkerY>4652</MarkerY>
             <MarkerZ>17</MarkerZ>
         </Marker>
         <Marker>
             <MarkerX>3090</MarkerX>
             <MarkerY>4540</MarkerY>
             <MarkerZ>17</MarkerZ>
         </Marker>
         <Marker>
             <MarkerX>3016</MarkerX>
             <MarkerY>4834</MarkerY>
             <MarkerZ>17</MarkerZ>
         </Marker>
         <Marker>
             <MarkerX>3060</MarkerX>
             <MarkerY>4934</MarkerY>
             <MarkerZ>17</MarkerZ>
         </Marker>
         <Marker>
             <MarkerX>3420</MarkerX>
             <MarkerY>5064</MarkerY>
             <MarkerZ>17</MarkerZ>
         </Marker>
         <Marker>
             <MarkerX>3400</MarkerX>
             <MarkerY>5124</MarkerY>
             <MarkerZ>17</MarkerZ>
         </Marker>
         <Marker>
             <MarkerX>3458</MarkerX>
             <MarkerY>4992</MarkerY>
             <MarkerZ>17</MarkerZ>
         </Marker>
         <Marker>
             <MarkerX>3536</MarkerX>
             <MarkerY>4996</MarkerY>
             <MarkerZ>17</MarkerZ>
         </Marker>
         <Marker>
             <MarkerX>3698</MarkerX>
             <MarkerY>4392</MarkerY>
             <MarkerZ>17</MarkerZ>
         </Marker>
         <Marker>
             <MarkerX>2898</MarkerX>
             <MarkerY>4262</MarkerY>
             <MarkerZ>17</MarkerZ>
         </Marker>
         <Marker>
             <MarkerX>2954</MarkerX>
             <MarkerY>4168</MarkerY>
             <MarkerZ>14</MarkerZ>
         </Marker>
         <Marker>
             <MarkerX>2456</MarkerX>
             <MarkerY>4108</MarkerY>
             <MarkerZ>14</MarkerZ>
         </Marker>
         <Marker>
             <MarkerX>2678</MarkerX>
             <MarkerY>4062</MarkerY>
             <MarkerZ>14</MarkerZ>
         </Marker>
         <Marker>
             <MarkerX>3088</MarkerX>
             <MarkerY>4150</MarkerY>
             <MarkerZ>14</MarkerZ>
         </Marker>
         <Marker>
             <MarkerX>3236</MarkerX>
             <MarkerY>4240</MarkerY>
             <MarkerZ>14</MarkerZ>
         </Marker>
         <Marker>
             <MarkerX>2088</MarkerX>
             <MarkerY>4342</MarkerY>
             <MarkerZ>14</MarkerZ>
         </Marker>
         <Marker>
             <MarkerX>1978</MarkerX>
             <MarkerY>4340</MarkerY>
             <MarkerZ>14</MarkerZ>
         </Marker>
         <Marker>
             <MarkerX>1988</MarkerX>
             <MarkerY>4166</MarkerY>
             <MarkerZ>14</MarkerZ>
         </Marker>
         <Marker>
             <MarkerX>1912</MarkerX>
             <MarkerY>4552</MarkerY>
             <MarkerZ>14</MarkerZ>
         </Marker>
         <Marker>
             <MarkerX>2556</MarkerX>
             <MarkerY>4914</MarkerY>
             <MarkerZ>14</MarkerZ>
         </Marker>
         <Marker>
             <MarkerX>2748</MarkerX>
             <MarkerY>5018</MarkerY>
             <MarkerZ>14</MarkerZ>
         </Marker>
         <Marker>
             <MarkerX>2588</MarkerX>
             <MarkerY>4684</MarkerY>
             <MarkerZ>14</MarkerZ>
         </Marker>
         <Marker>
             <MarkerX>2600</MarkerX>
             <MarkerY>4528</MarkerY>
             <MarkerZ>14</MarkerZ>
         </Marker>
         <Marker>
             <MarkerX>2494</MarkerX>
             <MarkerY>4434</MarkerY>
             <MarkerZ>14</MarkerZ>
         </Marker>
         <Marker>
             <MarkerX>2974</MarkerX>
             <MarkerY>4438</MarkerY>
             <MarkerZ>14</MarkerZ>
         </Marker>
         <Marker>
             <MarkerX>3110</MarkerX>
             <MarkerY>4790</MarkerY>
             <MarkerZ>14</MarkerZ>
         </Marker>
         <Marker>
             <MarkerX>3416</MarkerX>
             <MarkerY>4774</MarkerY>
             <MarkerZ>14</MarkerZ>
         </Marker>
         <Marker>
             <MarkerX>3336</MarkerX>
             <MarkerY>4790</MarkerY>
             <MarkerZ>14</MarkerZ>
         </Marker>
         <Marker>
             <MarkerX>3656</MarkerX>
             <MarkerY>5102</MarkerY>
             <MarkerZ>14</MarkerZ>
         </Marker>
         <Marker>
             <MarkerX>3540</MarkerX>
             <MarkerY>4628</MarkerY>
             <MarkerZ>14</MarkerZ>
         </Marker>
         <Marker>
             <MarkerX>3552</MarkerX>
             <MarkerY>4516</MarkerY>
             <MarkerZ>14</MarkerZ>
         </Marker>
         <Marker>
             <MarkerX>3594</MarkerX>
             <MarkerY>4456</MarkerY>
             <MarkerZ>14</MarkerZ>
         </Marker>
         <Marker>
             <MarkerX>3400</MarkerX>
             <MarkerY>4450</MarkerY>
             <MarkerZ>14</MarkerZ>
         </Marker>
         <Marker>
             <MarkerX>3486</MarkerX>
             <MarkerY>4634</MarkerY>
             <MarkerZ>14</MarkerZ>
         </Marker>
         <Marker>
             <MarkerX>2738</MarkerX>
             <MarkerY>4622</MarkerY>
             <MarkerZ>14</MarkerZ>
         </Marker>
         <Marker>
             <MarkerX>2372</MarkerX>
             <MarkerY>4466</MarkerY>
             <MarkerZ>14</MarkerZ>
         </Marker>
         <Marker>
             <MarkerX>2364</MarkerX>
             <MarkerY>5080</MarkerY>
             <MarkerZ>14</MarkerZ>
         </Marker>
         <Marker>
             <MarkerX>3362</MarkerX>
             <MarkerY>4622</MarkerY>
             <MarkerZ>14</MarkerZ>
         </Marker>
         <Marker>
             <MarkerX>3416</MarkerX>
             <MarkerY>4394</MarkerY>
             <MarkerZ>14</MarkerZ>
         </Marker>
         <Marker>
             <MarkerX>3380</MarkerX>
             <MarkerY>4122</MarkerY>
             <MarkerZ>11</MarkerZ>
         </Marker>
         <Marker>
             <MarkerX>3152</MarkerX>
             <MarkerY>4134</MarkerY>
             <MarkerZ>11</MarkerZ>
         </Marker>
         <Marker>
             <MarkerX>3180</MarkerX>
             <MarkerY>4060</MarkerY>
             <MarkerZ>11</MarkerZ>
         </Marker>
         <Marker>
             <MarkerX>2802</MarkerX>
             <MarkerY>4102</MarkerY>
             <MarkerZ>11</MarkerZ>
         </Marker>
         <Marker>
             <MarkerX>2824</MarkerX>
             <MarkerY>4040</MarkerY>
             <MarkerZ>11</MarkerZ>
         </Marker>
         <Marker>
             <MarkerX>2314</MarkerX>
             <MarkerY>4210</MarkerY>
             <MarkerZ>11</MarkerZ>
         </Marker>
         <Marker>
             <MarkerX>2064</MarkerX>
             <MarkerY>4432</MarkerY>
             <MarkerZ>11</MarkerZ>
         </Marker>
         <Marker>
             <MarkerX>2352</MarkerX>
             <MarkerY>4504</MarkerY>
             <MarkerZ>11</MarkerZ>
         </Marker>
         <Marker>
             <MarkerX>2442</MarkerX>
             <MarkerY>4422</MarkerY>
             <MarkerZ>11</MarkerZ>
         </Marker>
         <Marker>
             <MarkerX>2498</MarkerX>
             <MarkerY>4604</MarkerY>
             <MarkerZ>11</MarkerZ>
         </Marker>
         <Marker>
             <MarkerX>2246</MarkerX>
             <MarkerY>4810</MarkerY>
             <MarkerZ>11</MarkerZ>
         </Marker>
         <Marker>
             <MarkerX>2316</MarkerX>
             <MarkerY>4938</MarkerY>
             <MarkerZ>11</MarkerZ>
         </Marker>
         <Marker>
             <MarkerX>2228</MarkerX>
             <MarkerY>5086</MarkerY>
             <MarkerZ>11</MarkerZ>
         </Marker>
         <Marker>
             <MarkerX>2382</MarkerX>
             <MarkerY>4988</MarkerY>
             <MarkerZ>11</MarkerZ>
         </Marker>
         <Marker>
             <MarkerX>2368</MarkerX>
             <MarkerY>5100</MarkerY>
             <MarkerZ>11</MarkerZ>
         </Marker>
         <Marker>
             <MarkerX>2330</MarkerX>
             <MarkerY>5130</MarkerY>
             <MarkerZ>11</MarkerZ>
         </Marker>
         <Marker>
             <MarkerX>1826</MarkerX>
             <MarkerY>4880</MarkerY>
             <MarkerZ>11</MarkerZ>
         </Marker>
         <Marker>
             <MarkerX>2854</MarkerX>
             <MarkerY>5068</MarkerY>
             <MarkerZ>11</MarkerZ>
         </Marker>
         <Marker>
             <MarkerX>2874</MarkerX>
             <MarkerY>5006</MarkerY>
             <MarkerZ>11</MarkerZ>
         </Marker>
         <Marker>
             <MarkerX>3000</MarkerX>
             <MarkerY>5084</MarkerY>
             <MarkerZ>11</MarkerZ>
         </Marker>
         <Marker>
             <MarkerX>3114</MarkerX>
             <MarkerY>5132</MarkerY>
             <MarkerZ>11</MarkerZ>
         </Marker>
         <Marker>
             <MarkerX>3318</MarkerX>
             <MarkerY>4954</MarkerY>
             <MarkerZ>11</MarkerZ>
         </Marker>
         <Marker>
             <MarkerX>3146</MarkerX>
             <MarkerY>5076</MarkerY>
             <MarkerZ>11</MarkerZ>
         </Marker>
         <Marker>
             <MarkerX>3376</MarkerX>
             <MarkerY>4726</MarkerY>
             <MarkerZ>11</MarkerZ>
         </Marker>
         <Marker>
             <MarkerX>3608</MarkerX>
             <MarkerY>4806</MarkerY>
             <MarkerZ>11</MarkerZ>
         </Marker>
         <Marker>
             <MarkerX>3578</MarkerX>
             <MarkerY>4714</MarkerY>
             <MarkerZ>11</MarkerZ>
         </Marker>
         <Marker>
             <MarkerX>3214</MarkerX>
             <MarkerY>4446</MarkerY>
             <MarkerZ>11</MarkerZ>
         </Marker>
         <Marker>
             <MarkerX>2934</MarkerX>
             <MarkerY>4538</MarkerY>
             <MarkerZ>11</MarkerZ>
         </Marker>
         <Marker>
             <MarkerX>3240</MarkerX>
             <MarkerY>4138</MarkerY>
             <MarkerZ>11</MarkerZ>
         </Marker>
         <Marker>
             <MarkerX>3630</MarkerX>
             <MarkerY>4330</MarkerY>
             <MarkerZ>11</MarkerZ>
         </Marker>
         <Marker>
             <MarkerX>2224</MarkerX>
             <MarkerY>4164</MarkerY>
             <MarkerZ>8</MarkerZ>
         </Marker>
         <Marker>
             <MarkerX>2080</MarkerX>
             <MarkerY>4108</MarkerY>
             <MarkerZ>8</MarkerZ>
         </Marker>
         <Marker>
             <MarkerX>2082</MarkerX>
             <MarkerY>4200</MarkerY>
             <MarkerZ>8</MarkerZ>
         </Marker>
         <Marker>
             <MarkerX>2130</MarkerX>
             <MarkerY>4464</MarkerY>
             <MarkerZ>8</MarkerZ>
         </Marker>
         <Marker>
             <MarkerX>2182</MarkerX>
             <MarkerY>4440</MarkerY>
             <MarkerZ>8</MarkerZ>
         </Marker>
         <Marker>
             <MarkerX>2342</MarkerX>
             <MarkerY>4638</MarkerY>
             <MarkerZ>8</MarkerZ>
         </Marker>
         <Marker>
             <MarkerX>2504</MarkerX>
             <MarkerY>4742</MarkerY>
             <MarkerZ>8</MarkerZ>
         </Marker>
         <Marker>
             <MarkerX>2228</MarkerX>
             <MarkerY>4984</MarkerY>
             <MarkerZ>8</MarkerZ>
         </Marker>
         <Marker>
             <MarkerX>2484</MarkerX>
             <MarkerY>4282</MarkerY>
             <MarkerZ>8</MarkerZ>
         </Marker>
         <Marker>
             <MarkerX>2608</MarkerX>
             <MarkerY>4196</MarkerY>
             <MarkerZ>8</MarkerZ>
         </Marker>
         <Marker>
             <MarkerX>2406</MarkerX>
             <MarkerY>4088</MarkerY>
             <MarkerZ>8</MarkerZ>
         </Marker>
         <Marker>
             <MarkerX>3040</MarkerX>
             <MarkerY>4134</MarkerY>
             <MarkerZ>8</MarkerZ>
         </Marker>
         <Marker>
             <MarkerX>2702</MarkerX>
             <MarkerY>4848</MarkerY>
             <MarkerZ>8</MarkerZ>
         </Marker>
         <Marker>
             <MarkerX>2806</MarkerX>
             <MarkerY>4914</MarkerY>
             <MarkerZ>8</MarkerZ>
         </Marker>
         <Marker>
             <MarkerX>2928</MarkerX>
             <MarkerY>4912</MarkerY>
             <MarkerZ>8</MarkerZ>
         </Marker>
         <Marker>
             <MarkerX>3016</MarkerX>
             <MarkerY>4882</MarkerY>
             <MarkerZ>8</MarkerZ>
         </Marker>
         <Marker>
             <MarkerX>3192</MarkerX>
             <MarkerY>4964</MarkerY>
             <MarkerZ>8</MarkerZ>
         </Marker>
         <Marker>
             <MarkerX>3580</MarkerX>
             <MarkerY>4948</MarkerY>
             <MarkerZ>8</MarkerZ>
         </Marker>
         <Marker>
             <MarkerX>3588</MarkerX>
             <MarkerY>4918</MarkerY>
             <MarkerZ>8</MarkerZ>
         </Marker>
         <Marker>
             <MarkerX>3696</MarkerX>
             <MarkerY>4902</MarkerY>
             <MarkerZ>8</MarkerZ>
         </Marker>
         <Marker>
             <MarkerX>3504</MarkerX>
             <MarkerY>4846</MarkerY>
             <MarkerZ>8</MarkerZ>
         </Marker>
         <Marker>
             <MarkerX>3188</MarkerX>
             <MarkerY>4426</MarkerY>
             <MarkerZ>8</MarkerZ>
         </Marker>
         <Marker>
             <MarkerX>3322</MarkerX>
             <MarkerY>4264</MarkerY>
             <MarkerZ>8</MarkerZ>
         </Marker>
         <Marker>
             <MarkerX>3388</MarkerX>
             <MarkerY>4268</MarkerY>
             <MarkerZ>8</MarkerZ>
         </Marker>
         <Marker>
             <MarkerX>3480</MarkerX>
             <MarkerY>4300</MarkerY>
             <MarkerZ>8</MarkerZ>
         </Marker>
         <Marker>
             <MarkerX>3494</MarkerX>
             <MarkerY>4092</MarkerY>
             <MarkerZ>8</MarkerZ>
         </Marker>
         <Marker>
             <MarkerX>3340</MarkerX>
             <MarkerY>5068</MarkerY>
             <MarkerZ>8</MarkerZ>
         </Marker>
         <Marker>
             <MarkerX>2500</MarkerX>
             <MarkerY>4476</MarkerY>
             <MarkerZ>8</MarkerZ>
         </Marker>
         <Marker>
             <MarkerX>2434</MarkerX>
             <MarkerY>4798</MarkerY>
             <MarkerZ>8</MarkerZ>
         </Marker>
         <Marker>
             <MarkerX>3620</MarkerX>
             <MarkerY>4586</MarkerY>
             <MarkerZ>5</MarkerZ>
         </Marker>
         <Marker>
             <MarkerX>3058</MarkerX>
             <MarkerY>4484</MarkerY>
             <MarkerZ>5</MarkerZ>
         </Marker>
         <Marker>
             <MarkerX>3420</MarkerX>
             <MarkerY>4118</MarkerY>
             <MarkerZ>5</MarkerZ>
         </Marker>
         <Marker>
             <MarkerX>3348</MarkerX>
             <MarkerY>4084</MarkerY>
             <MarkerZ>5</MarkerZ>
         </Marker>
         <Marker>
             <MarkerX>3296</MarkerX>
             <MarkerY>4052</MarkerY>
             <MarkerZ>5</MarkerZ>
         </Marker>
         <Marker>
             <MarkerX>3368</MarkerX>
             <MarkerY>4360</MarkerY>
             <MarkerZ>5</MarkerZ>
         </Marker>
         <Marker>
             <MarkerX>3598</MarkerX>
             <MarkerY>4214</MarkerY>
             <MarkerZ>5</MarkerZ>
         </Marker>
         <Marker>
             <MarkerX>3556</MarkerX>
             <MarkerY>4230</MarkerY>
             <MarkerZ>5</MarkerZ>
         </Marker>
         <Marker>
             <MarkerX>3304</MarkerX>
             <MarkerY>4482</MarkerY>
             <MarkerZ>5</MarkerZ>
         </Marker>
         <Marker>
             <MarkerX>2774</MarkerX>
             <MarkerY>4460</MarkerY>
             <MarkerZ>5</MarkerZ>
         </Marker>
         <Marker>
             <MarkerX>2664</MarkerX>
             <MarkerY>4564</MarkerY>
             <MarkerZ>5</MarkerZ>
         </Marker>
         <Marker>
             <MarkerX>2936</MarkerX>
             <MarkerY>4732</MarkerY>
             <MarkerZ>5</MarkerZ>
         </Marker>
         <Marker>
             <MarkerX>2554</MarkerX>
             <MarkerY>4632</MarkerY>
             <MarkerZ>5</MarkerZ>
         </Marker>
         <Marker>
             <MarkerX>2062</MarkerX>
             <MarkerY>4262</MarkerY>
             <MarkerZ>5</MarkerZ>
         </Marker>
         <Marker>
             <MarkerX>2208</MarkerX>
             <MarkerY>4210</MarkerY>
             <MarkerZ>5</MarkerZ>
         </Marker>
         <Marker>
             <MarkerX>2678</MarkerX>
             <MarkerY>4118</MarkerY>
             <MarkerZ>5</MarkerZ>
         </Marker>
         <Marker>
             <MarkerX>1984</MarkerX>
             <MarkerY>5070</MarkerY>
             <MarkerZ>5</MarkerZ>
         </Marker>
         <Marker>
             <MarkerX>2854</MarkerX>
             <MarkerY>4246</MarkerY>
             <MarkerZ>5</MarkerZ>
         </Marker>
         <Marker>
             <MarkerX>2588</MarkerX>
             <MarkerY>4216</MarkerY>
             <MarkerZ>2</MarkerZ>
         </Marker>
         <Marker>
             <MarkerX>2322</MarkerX>
             <MarkerY>4466</MarkerY>
             <MarkerZ>2</MarkerZ>
         </Marker>
         <Marker>
             <MarkerX>2470</MarkerX>
             <MarkerY>4854</MarkerY>
             <MarkerZ>2</MarkerZ>
         </Marker>
         <Marker>
             <MarkerX>2814</MarkerX>
             <MarkerY>4594</MarkerY>
             <MarkerZ>2</MarkerZ>
         </Marker>
         <Marker>
             <MarkerX>3020</MarkerX>
             <MarkerY>4598</MarkerY>
             <MarkerZ>2</MarkerZ>
         </Marker>
         <Marker>
             <MarkerX>3080</MarkerX>
             <MarkerY>4448</MarkerY>
             <MarkerZ>2</MarkerZ>
         </Marker>
         <Marker>
             <MarkerX>2924</MarkerX>
             <MarkerY>4214</MarkerY>
             <MarkerZ>2</MarkerZ>
         </Marker>
         <Marker>
             <MarkerX>3244</MarkerX>
             <MarkerY>4938</MarkerY>
             <MarkerZ>2</MarkerZ>
         </Marker>
         <Marker>
             <MarkerX>3258</MarkerX>
             <MarkerY>4978</MarkerY>
             <MarkerZ>2</MarkerZ>
         </Marker>
         <Marker>
             <MarkerX>3318</MarkerX>
             <MarkerY>5040</MarkerY>
             <MarkerZ>2</MarkerZ>
         </Marker>
         <Marker>
             <MarkerX>3292</MarkerX>
             <MarkerY>4580</MarkerY>
             <MarkerZ>2</MarkerZ>
         </Marker>
         <Marker>
             <MarkerX>3194</MarkerX>
             <MarkerY>4716</MarkerY>
             <MarkerZ>2</MarkerZ>
         </Marker>
         <Marker>
             <MarkerX>3138</MarkerX>
             <MarkerY>4806</MarkerY>
             <MarkerZ>2</MarkerZ>
         </Marker>
         <Marker>
             <MarkerX>3008</MarkerX>
             <MarkerY>4804</MarkerY>
             <MarkerZ>2</MarkerZ>
         </Marker>
         <Marker>
             <MarkerX>2636</MarkerX>
             <MarkerY>4956</MarkerY>
             <MarkerZ>2</MarkerZ>
         </Marker>
         <Marker>
             <MarkerX>2466</MarkerX>
             <MarkerY>4956</MarkerY>
             <MarkerZ>2</MarkerZ>
         </Marker>
         <Marker>
             <MarkerX>3266</MarkerX>
             <MarkerY>4284</MarkerY>
             <MarkerZ>2</MarkerZ>
         </Marker>
         <Marker>
             <MarkerX>2420</MarkerX>
             <MarkerY>5427</MarkerY>
             <MarkerZ>2</MarkerZ>
         </Marker>
         <Marker>
             <MarkerX>2360</MarkerX>
             <MarkerY>5339</MarkerY>
             <MarkerZ>2</MarkerZ>
         </Marker>
         <Marker>
             <MarkerX>2472</MarkerX>
             <MarkerY>5487</MarkerY>
             <MarkerZ>2</MarkerZ>
         </Marker>
         <Marker>
             <MarkerX>2456</MarkerX>
             <MarkerY>5459</MarkerY>
             <MarkerZ>2</MarkerZ>
         </Marker>
         <Marker>
             <MarkerX>2296</MarkerX>
             <MarkerY>5823</MarkerY>
             <MarkerZ>2</MarkerZ>
         </Marker>
         <Marker>
             <MarkerX>2488</MarkerX>
             <MarkerY>5763</MarkerY>
             <MarkerZ>2</MarkerZ>
         </Marker>
         <Marker>
             <MarkerX>2496</MarkerX>
             <MarkerY>5843</MarkerY>
             <MarkerZ>2</MarkerZ>
         </Marker>
         <Marker>
             <MarkerX>2552</MarkerX>
             <MarkerY>5859</MarkerY>
             <MarkerZ>2</MarkerZ>
         </Marker>
         <Marker>
             <MarkerX>2508</MarkerX>
             <MarkerY>6007</MarkerY>
             <MarkerZ>2</MarkerZ>
         </Marker>
         <Marker>
             <MarkerX>2664</MarkerX>
             <MarkerY>5635</MarkerY>
             <MarkerZ>2</MarkerZ>
         </Marker>
         <Marker>
             <MarkerX>2788</MarkerX>
             <MarkerY>5679</MarkerY>
             <MarkerZ>2</MarkerZ>
         </Marker>
         <Marker>
             <MarkerX>2904</MarkerX>
             <MarkerY>5643</MarkerY>
             <MarkerZ>2</MarkerZ>
         </Marker>
         <Marker>
             <MarkerX>2700</MarkerX>
             <MarkerY>5515</MarkerY>
             <MarkerZ>2</MarkerZ>
         </Marker>
         <Marker>
             <MarkerX>2676</MarkerX>
             <MarkerY>5467</MarkerY>
             <MarkerZ>2</MarkerZ>
         </Marker>
         <Marker>
             <MarkerX>2696</MarkerX>
             <MarkerY>5431</MarkerY>
             <MarkerZ>2</MarkerZ>
         </Marker>
         <Marker>
             <MarkerX>2588</MarkerX>
             <MarkerY>5171</MarkerY>
             <MarkerZ>2</MarkerZ>
         </Marker>
         <Marker>
             <MarkerX>2812</MarkerX>
             <MarkerY>5155</MarkerY>
             <MarkerZ>2</MarkerZ>
         </Marker>
         <Marker>
             <MarkerX>2988</MarkerX>
             <MarkerY>5183</MarkerY>
             <MarkerZ>2</MarkerZ>
         </Marker>
         <Marker>
             <MarkerX>3000</MarkerX>
             <MarkerY>5403</MarkerY>
             <MarkerZ>2</MarkerZ>
         </Marker>
         <Marker>
             <MarkerX>2884</MarkerX>
             <MarkerY>6143</MarkerY>
             <MarkerZ>2</MarkerZ>
         </Marker>
         <Marker>
             <MarkerX>3608</MarkerX>
             <MarkerY>5079</MarkerY>
             <MarkerZ>2</MarkerZ>
         </Marker>
         <Marker>
             <MarkerX>3620</MarkerX>
             <MarkerY>5115</MarkerY>
             <MarkerZ>2</MarkerZ>
         </Marker>
         <Marker>
             <MarkerX>3576</MarkerX>
             <MarkerY>5231</MarkerY>
             <MarkerZ>2</MarkerZ>
         </Marker>
         <Marker>
             <MarkerX>3660</MarkerX>
             <MarkerY>5227</MarkerY>
             <MarkerZ>2</MarkerZ>
         </Marker>
         <Marker>
             <MarkerX>3788</MarkerX>
             <MarkerY>4935</MarkerY>
             <MarkerZ>2</MarkerZ>
         </Marker>
         <Marker>
             <MarkerX>4016</MarkerX>
             <MarkerY>4951</MarkerY>
             <MarkerZ>2</MarkerZ>
         </Marker>
         <Marker>
             <MarkerX>4336</MarkerX>
             <MarkerY>4939</MarkerY>
             <MarkerZ>2</MarkerZ>
         </Marker>
         <Marker>
             <MarkerX>4360</MarkerX>
             <MarkerY>4971</MarkerY>
             <MarkerZ>2</MarkerZ>
         </Marker>
         <Marker>
             <MarkerX>4328</MarkerX>
             <MarkerY>4987</MarkerY>
             <MarkerZ>2</MarkerZ>
         </Marker>
         <Marker>
             <MarkerX>4444</MarkerX>
             <MarkerY>4775</MarkerY>
             <MarkerZ>2</MarkerZ>
         </Marker>
         <Marker>
             <MarkerX>4252</MarkerX>
             <MarkerY>4599</MarkerY>
             <MarkerZ>2</MarkerZ>
         </Marker>
         <Marker>
             <MarkerX>3848</MarkerX>
             <MarkerY>4523</MarkerY>
             <MarkerZ>2</MarkerZ>
         </Marker>
         <Marker>
             <MarkerX>4004</MarkerX>
             <MarkerY>5211</MarkerY>
             <MarkerZ>2</MarkerZ>
         </Marker>
         <Marker>
             <MarkerX>4088</MarkerX>
             <MarkerY>5323</MarkerY>
             <MarkerZ>2</MarkerZ>
         </Marker>
         <Marker>
             <MarkerX>3328</MarkerX>
             <MarkerY>5367</MarkerY>
             <MarkerZ>2</MarkerZ>
         </Marker>
         <Marker>
             <MarkerX>3492</MarkerX>
             <MarkerY>5367</MarkerY>
             <MarkerZ>2</MarkerZ>
         </Marker>
         <Marker>
             <MarkerX>3496</MarkerX>
             <MarkerY>5483</MarkerY>
             <MarkerZ>2</MarkerZ>
         </Marker>
         <Marker>
             <MarkerX>3412</MarkerX>
             <MarkerY>5707</MarkerY>
             <MarkerZ>2</MarkerZ>
         </Marker>
         <Marker>
             <MarkerX>3484</MarkerX>
             <MarkerY>5595</MarkerY>
             <MarkerZ>2</MarkerZ>
         </Marker>
         <Marker>
             <MarkerX>3524</MarkerX>
             <MarkerY>5759</MarkerY>
             <MarkerZ>2</MarkerZ>
         </Marker>
         <Marker>
             <MarkerX>3464</MarkerX>
             <MarkerY>5855</MarkerY>
             <MarkerZ>2</MarkerZ>
         </Marker>
         <Marker>
             <MarkerX>3576</MarkerX>
             <MarkerY>5807</MarkerY>
             <MarkerZ>2</MarkerZ>
         </Marker>
         <Marker>
             <MarkerX>3432</MarkerX>
             <MarkerY>5931</MarkerY>
             <MarkerZ>2</MarkerZ>
         </Marker>
         <Marker>
             <MarkerX>3384</MarkerX>
             <MarkerY>5899</MarkerY>
             <MarkerZ>2</MarkerZ>
         </Marker>
         <Marker>
             <MarkerX>3280</MarkerX>
             <MarkerY>5747</MarkerY>
             <MarkerZ>2</MarkerZ>
         </Marker>
         <Marker>
             <MarkerX>3316</MarkerX>
             <MarkerY>6243</MarkerY>
             <MarkerZ>2</MarkerZ>
         </Marker>
         <Marker>
             <MarkerX>3384</MarkerX>
             <MarkerY>6359</MarkerY>
             <MarkerZ>2</MarkerZ>
         </Marker>
         <Marker>
             <MarkerX>3620</MarkerX>
             <MarkerY>5951</MarkerY>
             <MarkerZ>2</MarkerZ>
         </Marker>
         <Marker>
             <MarkerX>3616</MarkerX>
             <MarkerY>6019</MarkerY>
             <MarkerZ>2</MarkerZ>
         </Marker>
         <Marker>
             <MarkerX>3908</MarkerX>
             <MarkerY>5935</MarkerY>
             <MarkerZ>2</MarkerZ>
         </Marker>
         <Marker>
             <MarkerX>4028</MarkerX>
             <MarkerY>6159</MarkerY>
             <MarkerZ>2</MarkerZ>
         </Marker>
         <Marker>
             <MarkerX>3960</MarkerX>
             <MarkerY>6163</MarkerY>
             <MarkerZ>2</MarkerZ>
         </Marker>
         <Marker>
             <MarkerX>4232</MarkerX>
             <MarkerY>6223</MarkerY>
             <MarkerZ>2</MarkerZ>
         </Marker>
         <Marker>
             <MarkerX>4216</MarkerX>
             <MarkerY>6051</MarkerY>
             <MarkerZ>2</MarkerZ>
         </Marker>
         <Marker>
             <MarkerX>4164</MarkerX>
             <MarkerY>6023</MarkerY>
             <MarkerZ>2</MarkerZ>
         </Marker>
         <Marker>
             <MarkerX>4284</MarkerX>
             <MarkerY>5999</MarkerY>
             <MarkerZ>2</MarkerZ>
         </Marker>
         <Marker>
             <MarkerX>4052</MarkerX>
             <MarkerY>6503</MarkerY>
             <MarkerZ>2</MarkerZ>
         </Marker>
         <Marker>
             <MarkerX>4016</MarkerX>
             <MarkerY>6723</MarkerY>
             <MarkerZ>2</MarkerZ>
         </Marker>
         <Marker>
             <MarkerX>3796</MarkerX>
             <MarkerY>6775</MarkerY>
             <MarkerZ>2</MarkerZ>
         </Marker>
         <Marker>
             <MarkerX>3756</MarkerX>
             <MarkerY>6751</MarkerY>
             <MarkerZ>2</MarkerZ>
         </Marker>
         <Marker>
             <MarkerX>3408</MarkerX>
             <MarkerY>6519</MarkerY>
             <MarkerZ>2</MarkerZ>
         </Marker>
         <Marker>
             <MarkerX>3880</MarkerX>
             <MarkerY>6807</MarkerY>
             <MarkerZ>2</MarkerZ>
         </Marker>
         <Marker>
             <MarkerX>4252</MarkerX>
             <MarkerY>6755</MarkerY>
             <MarkerZ>2</MarkerZ>
         </Marker>
         <Marker>
             <MarkerX>4372</MarkerX>
             <MarkerY>6895</MarkerY>
             <MarkerZ>2</MarkerZ>
         </Marker>
         <Marker>
             <MarkerX>4788</MarkerX>
             <MarkerY>6535</MarkerY>
             <MarkerZ>2</MarkerZ>
         </Marker>
         <Marker>
             <MarkerX>4820</MarkerX>
             <MarkerY>6819</MarkerY>
             <MarkerZ>2</MarkerZ>
         </Marker>
         <Marker>
             <MarkerX>4568</MarkerX>
             <MarkerY>6339</MarkerY>
             <MarkerZ>2</MarkerZ>
         </Marker>
         <Marker>
             <MarkerX>4208</MarkerX>
             <MarkerY>6287</MarkerY>
             <MarkerZ>2</MarkerZ>
         </Marker>
         <Marker>
             <MarkerX>4804</MarkerX>
             <MarkerY>6235</MarkerY>
             <MarkerZ>2</MarkerZ>
         </Marker>
         <Marker>
             <MarkerX>4592</MarkerX>
             <MarkerY>6159</MarkerY>
             <MarkerZ>2</MarkerZ>
         </Marker>
         <Marker>
             <MarkerX>4292</MarkerX>
             <MarkerY>5847</MarkerY>
             <MarkerZ>2</MarkerZ>
         </Marker>
         <Marker>
             <MarkerX>4444</MarkerX>
             <MarkerY>5875</MarkerY>
             <MarkerZ>2</MarkerZ>
         </Marker>
         <Marker>
             <MarkerX>4128</MarkerX>
             <MarkerY>5815</MarkerY>
             <MarkerZ>2</MarkerZ>
         </Marker>
         <Marker>
             <MarkerX>3856</MarkerX>
             <MarkerY>5699</MarkerY>
             <MarkerZ>2</MarkerZ>
         </Marker>
         <Marker>
             <MarkerX>3900</MarkerX>
             <MarkerY>5475</MarkerY>
             <MarkerZ>2</MarkerZ>
         </Marker>
         <Marker>
             <MarkerX>3976</MarkerX>
             <MarkerY>5523</MarkerY>
             <MarkerZ>2</MarkerZ>
         </Marker>
         <Marker>
             <MarkerX>4040</MarkerX>
             <MarkerY>5531</MarkerY>
             <MarkerZ>2</MarkerZ>
         </Marker>
         <Marker>
             <MarkerX>4240</MarkerX>
             <MarkerY>5623</MarkerY>
             <MarkerZ>2</MarkerZ>
         </Marker>
         <Marker>
             <MarkerX>4228</MarkerX>
             <MarkerY>5683</MarkerY>
             <MarkerZ>2</MarkerZ>
         </Marker>
         <Marker>
             <MarkerX>4404</MarkerX>
             <MarkerY>5635</MarkerY>
             <MarkerZ>2</MarkerZ>
         </Marker>
         <Marker>
             <MarkerX>4512</MarkerX>
             <MarkerY>5555</MarkerY>
             <MarkerZ>2</MarkerZ>
         </Marker>
         <Marker>
             <MarkerX>4408</MarkerX>
             <MarkerY>5351</MarkerY>
             <MarkerZ>2</MarkerZ>
         </Marker>
         <Marker>
             <MarkerX>4408</MarkerX>
             <MarkerY>5311</MarkerY>
             <MarkerZ>2</MarkerZ>
         </Marker>
         <Marker>
             <MarkerX>4240</MarkerX>
             <MarkerY>5319</MarkerY>
             <MarkerZ>2</MarkerZ>
         </Marker>
         <Marker>
             <MarkerX>4404</MarkerX>
             <MarkerY>5223</MarkerY>
             <MarkerZ>2</MarkerZ>
         </Marker>
         <Marker>
             <MarkerX>4444</MarkerX>
             <MarkerY>5243</MarkerY>
             <MarkerZ>2</MarkerZ>
         </Marker>
         <Marker>
             <MarkerX>4468</MarkerX>
             <MarkerY>5279</MarkerY>
             <MarkerZ>2</MarkerZ>
         </Marker>
         <Marker>
             <MarkerX>4328</MarkerX>
             <MarkerY>5143</MarkerY>
             <MarkerZ>2</MarkerZ>
         </Marker>
         <Marker>
             <MarkerX>4436</MarkerX>
             <MarkerY>5115</MarkerY>
             <MarkerZ>2</MarkerZ>
         </Marker>
         <Marker>
             <MarkerX>4892</MarkerX>
             <MarkerY>5011</MarkerY>
             <MarkerZ>2</MarkerZ>
         </Marker>
         <Marker>
             <MarkerX>5204</MarkerX>
             <MarkerY>4835</MarkerY>
             <MarkerZ>2</MarkerZ>
         </Marker>
         <Marker>
             <MarkerX>5160</MarkerX>
             <MarkerY>4947</MarkerY>
             <MarkerZ>2</MarkerZ>
         </Marker>
         <Marker>
             <MarkerX>5132</MarkerX>
             <MarkerY>5051</MarkerY>
             <MarkerZ>2</MarkerZ>
         </Marker>
         <Marker>
             <MarkerX>4932</MarkerX>
             <MarkerY>5491</MarkerY>
             <MarkerZ>2</MarkerZ>
         </Marker>
         <Marker>
             <MarkerX>4768</MarkerX>
             <MarkerY>5367</MarkerY>
             <MarkerZ>2</MarkerZ>
         </Marker>
         <Marker>
             <MarkerX>4724</MarkerX>
             <MarkerY>5427</MarkerY>
             <MarkerZ>2</MarkerZ>
         </Marker>
         <Marker>
             <MarkerX>4960</MarkerX>
             <MarkerY>5599</MarkerY>
             <MarkerZ>2</MarkerZ>
         </Marker>
         <Marker>
             <MarkerX>4600</MarkerX>
             <MarkerY>5935</MarkerY>
             <MarkerZ>2</MarkerZ>
         </Marker>
         <Marker>
             <MarkerX>4848</MarkerX>
             <MarkerY>5595</MarkerY>
             <MarkerZ>5</MarkerZ>
         </Marker>
         <Marker>
             <MarkerX>5100</MarkerX>
             <MarkerY>4567</MarkerY>
             <MarkerZ>5</MarkerZ>
         </Marker>
         <Marker>
             <MarkerX>4920</MarkerX>
             <MarkerY>4735</MarkerY>
             <MarkerZ>5</MarkerZ>
         </Marker>
         <Marker>
             <MarkerX>4248</MarkerX>
             <MarkerY>4531</MarkerY>
             <MarkerZ>5</MarkerZ>
         </Marker>
         <Marker>
             <MarkerX>4308</MarkerX>
             <MarkerY>4823</MarkerY>
             <MarkerZ>5</MarkerZ>
         </Marker>
         <Marker>
             <MarkerX>4168</MarkerX>
             <MarkerY>4763</MarkerY>
             <MarkerZ>5</MarkerZ>
         </Marker>
         <Marker>
             <MarkerX>3956</MarkerX>
             <MarkerY>4763</MarkerY>
             <MarkerZ>5</MarkerZ>
         </Marker>
         <Marker>
             <MarkerX>3900</MarkerX>
             <MarkerY>4827</MarkerY>
             <MarkerZ>5</MarkerZ>
         </Marker>
         <Marker>
             <MarkerX>3848</MarkerX>
             <MarkerY>5107</MarkerY>
             <MarkerZ>5</MarkerZ>
         </Marker>
         <Marker>
             <MarkerX>4056</MarkerX>
             <MarkerY>5163</MarkerY>
             <MarkerZ>5</MarkerZ>
         </Marker>
         <Marker>
             <MarkerX>3812</MarkerX>
             <MarkerY>5295</MarkerY>
             <MarkerZ>5</MarkerZ>
         </Marker>
         <Marker>
             <MarkerX>3340</MarkerX>
             <MarkerY>5271</MarkerY>
             <MarkerZ>5</MarkerZ>
         </Marker>
         <Marker>
             <MarkerX>3560</MarkerX>
             <MarkerY>5355</MarkerY>
             <MarkerZ>5</MarkerZ>
         </Marker>
         <Marker>
             <MarkerX>3308</MarkerX>
             <MarkerY>5443</MarkerY>
             <MarkerZ>5</MarkerZ>
         </Marker>
         <Marker>
             <MarkerX>3400</MarkerX>
             <MarkerY>5531</MarkerY>
             <MarkerZ>5</MarkerZ>
         </Marker>
         <Marker>
             <MarkerX>3312</MarkerX>
             <MarkerY>5523</MarkerY>
             <MarkerZ>5</MarkerZ>
         </Marker>
         <Marker>
             <MarkerX>3276</MarkerX>
             <MarkerY>5571</MarkerY>
             <MarkerZ>5</MarkerZ>
         </Marker>
         <Marker>
             <MarkerX>3048</MarkerX>
             <MarkerY>5323</MarkerY>
             <MarkerZ>5</MarkerZ>
         </Marker>
         <Marker>
             <MarkerX>3668</MarkerX>
             <MarkerY>5571</MarkerY>
             <MarkerZ>5</MarkerZ>
         </Marker>
         <Marker>
             <MarkerX>4804</MarkerX>
             <MarkerY>5715</MarkerY>
             <MarkerZ>5</MarkerZ>
         </Marker>
         <Marker>
             <MarkerX>5156</MarkerX>
             <MarkerY>5675</MarkerY>
             <MarkerZ>5</MarkerZ>
         </Marker>
         <Marker>
             <MarkerX>5184</MarkerX>
             <MarkerY>6119</MarkerY>
             <MarkerZ>5</MarkerZ>
         </Marker>
         <Marker>
             <MarkerX>4864</MarkerX>
             <MarkerY>6195</MarkerY>
             <MarkerZ>5</MarkerZ>
         </Marker>
         <Marker>
             <MarkerX>4796</MarkerX>
             <MarkerY>5963</MarkerY>
             <MarkerZ>5</MarkerZ>
         </Marker>
         <Marker>
             <MarkerX>4488</MarkerX>
             <MarkerY>5951</MarkerY>
             <MarkerZ>5</MarkerZ>
         </Marker>
         <Marker>
             <MarkerX>4796</MarkerX>
             <MarkerY>6399</MarkerY>
             <MarkerZ>5</MarkerZ>
         </Marker>
         <Marker>
             <MarkerX>4864</MarkerX>
             <MarkerY>6479</MarkerY>
             <MarkerZ>5</MarkerZ>
         </Marker>
         <Marker>
             <MarkerX>5000</MarkerX>
             <MarkerY>6611</MarkerY>
             <MarkerZ>5</MarkerZ>
         </Marker>
         <Marker>
             <MarkerX>5032</MarkerX>
             <MarkerY>6763</MarkerY>
             <MarkerZ>5</MarkerZ>
         </Marker>
         <Marker>
             <MarkerX>4488</MarkerX>
             <MarkerY>6571</MarkerY>
             <MarkerZ>5</MarkerZ>
         </Marker>
         <Marker>
             <MarkerX>4424</MarkerX>
             <MarkerY>6307</MarkerY>
             <MarkerZ>5</MarkerZ>
         </Marker>
         <Marker>
             <MarkerX>4252</MarkerX>
             <MarkerY>6567</MarkerY>
             <MarkerZ>5</MarkerZ>
         </Marker>
         <Marker>
             <MarkerX>4020</MarkerX>
             <MarkerY>6587</MarkerY>
             <MarkerZ>5</MarkerZ>
         </Marker>
         <Marker>
             <MarkerX>3916</MarkerX>
             <MarkerY>6591</MarkerY>
             <MarkerZ>5</MarkerZ>
         </Marker>
         <Marker>
             <MarkerX>3520</MarkerX>
             <MarkerY>6575</MarkerY>
             <MarkerZ>5</MarkerZ>
         </Marker>
         <Marker>
             <MarkerX>3732</MarkerX>
             <MarkerY>6759</MarkerY>
             <MarkerZ>5</MarkerZ>
         </Marker>
         <Marker>
             <MarkerX>3144</MarkerX>
             <MarkerY>6099</MarkerY>
             <MarkerZ>5</MarkerZ>
         </Marker>
         <Marker>
             <MarkerX>2668</MarkerX>
             <MarkerY>6091</MarkerY>
             <MarkerZ>5</MarkerZ>
         </Marker>
         <Marker>
             <MarkerX>2368</MarkerX>
             <MarkerY>6015</MarkerY>
             <MarkerZ>5</MarkerZ>
         </Marker>
         <Marker>
             <MarkerX>2732</MarkerX>
             <MarkerY>6211</MarkerY>
             <MarkerZ>5</MarkerZ>
         </Marker>
         <Marker>
             <MarkerX>2804</MarkerX>
             <MarkerY>6147</MarkerY>
             <MarkerZ>5</MarkerZ>
         </Marker>
         <Marker>
             <MarkerX>2832</MarkerX>
             <MarkerY>6111</MarkerY>
             <MarkerZ>5</MarkerZ>
         </Marker>
         <Marker>
             <MarkerX>3564</MarkerX>
             <MarkerY>5927</MarkerY>
             <MarkerZ>5</MarkerZ>
         </Marker>
         <Marker>
             <MarkerX>3436</MarkerX>
             <MarkerY>6171</MarkerY>
             <MarkerZ>5</MarkerZ>
         </Marker>
         <Marker>
             <MarkerX>3636</MarkerX>
             <MarkerY>5859</MarkerY>
             <MarkerZ>5</MarkerZ>
         </Marker>
         <Marker>
             <MarkerX>3680</MarkerX>
             <MarkerY>5787</MarkerY>
             <MarkerZ>5</MarkerZ>
         </Marker>
         <Marker>
             <MarkerX>3820</MarkerX>
             <MarkerY>6059</MarkerY>
             <MarkerZ>5</MarkerZ>
         </Marker>
         <Marker>
             <MarkerX>3784</MarkerX>
             <MarkerY>6103</MarkerY>
             <MarkerZ>5</MarkerZ>
         </Marker>
         <Marker>
             <MarkerX>3696</MarkerX>
             <MarkerY>6255</MarkerY>
             <MarkerZ>5</MarkerZ>
         </Marker>
         <Marker>
             <MarkerX>3608</MarkerX>
             <MarkerY>6207</MarkerY>
             <MarkerZ>5</MarkerZ>
         </Marker>
         <Marker>
             <MarkerX>3240</MarkerX>
             <MarkerY>6051</MarkerY>
             <MarkerZ>5</MarkerZ>
         </Marker>
         <Marker>
             <MarkerX>3172</MarkerX>
             <MarkerY>5427</MarkerY>
             <MarkerZ>8</MarkerZ>
         </Marker>
         <Marker>
             <MarkerX>2996</MarkerX>
             <MarkerY>5575</MarkerY>
             <MarkerZ>8</MarkerZ>
         </Marker>
         <Marker>
             <MarkerX>3172</MarkerX>
             <MarkerY>5175</MarkerY>
             <MarkerZ>8</MarkerZ>
         </Marker>
         <Marker>
             <MarkerX>4208</MarkerX>
             <MarkerY>4843</MarkerY>
             <MarkerZ>8</MarkerZ>
         </Marker>
         <Marker>
             <MarkerX>3952</MarkerX>
             <MarkerY>4559</MarkerY>
             <MarkerZ>8</MarkerZ>
         </Marker>
         <Marker>
             <MarkerX>4004</MarkerX>
             <MarkerY>4579</MarkerY>
             <MarkerZ>8</MarkerZ>
         </Marker>
         <Marker>
             <MarkerX>3880</MarkerX>
             <MarkerY>4555</MarkerY>
             <MarkerZ>8</MarkerZ>
         </Marker>
         <Marker>
             <MarkerX>4480</MarkerX>
             <MarkerY>4639</MarkerY>
             <MarkerZ>8</MarkerZ>
         </Marker>
         <Marker>
             <MarkerX>4328</MarkerX>
             <MarkerY>4759</MarkerY>
             <MarkerZ>8</MarkerZ>
         </Marker>
         <Marker>
             <MarkerX>4484</MarkerX>
             <MarkerY>4939</MarkerY>
             <MarkerZ>8</MarkerZ>
         </Marker>
         <Marker>
             <MarkerX>4420</MarkerX>
             <MarkerY>4939</MarkerY>
             <MarkerZ>8</MarkerZ>
         </Marker>
         <Marker>
             <MarkerX>4668</MarkerX>
             <MarkerY>4879</MarkerY>
             <MarkerZ>8</MarkerZ>
         </Marker>
         <Marker>
             <MarkerX>5096</MarkerX>
             <MarkerY>4979</MarkerY>
             <MarkerZ>8</MarkerZ>
         </Marker>
         <Marker>
             <MarkerX>4608</MarkerX>
             <MarkerY>5247</MarkerY>
             <MarkerZ>8</MarkerZ>
         </Marker>
         <Marker>
             <MarkerX>4384</MarkerX>
             <MarkerY>5139</MarkerY>
             <MarkerZ>8</MarkerZ>
         </Marker>
         <Marker>
             <MarkerX>4316</MarkerX>
             <MarkerY>5283</MarkerY>
             <MarkerZ>8</MarkerZ>
         </Marker>
         <Marker>
             <MarkerX>3768</MarkerX>
             <MarkerY>5407</MarkerY>
             <MarkerZ>8</MarkerZ>
         </Marker>
         <Marker>
             <MarkerX>3832</MarkerX>
             <MarkerY>5483</MarkerY>
             <MarkerZ>8</MarkerZ>
         </Marker>
         <Marker>
             <MarkerX>3972</MarkerX>
             <MarkerY>5435</MarkerY>
             <MarkerZ>8</MarkerZ>
         </Marker>
         <Marker>
             <MarkerX>4552</MarkerX>
             <MarkerY>5503</MarkerY>
             <MarkerZ>8</MarkerZ>
         </Marker>
         <Marker>
             <MarkerX>5112</MarkerX>
             <MarkerY>4987</MarkerY>
             <MarkerZ>8</MarkerZ>
         </Marker>
         <Marker>
             <MarkerX>4680</MarkerX>
             <MarkerY>5615</MarkerY>
             <MarkerZ>8</MarkerZ>
         </Marker>
         <Marker>
             <MarkerX>4572</MarkerX>
             <MarkerY>5631</MarkerY>
             <MarkerZ>8</MarkerZ>
         </Marker>
         <Marker>
             <MarkerX>4828</MarkerX>
             <MarkerY>5831</MarkerY>
             <MarkerZ>8</MarkerZ>
         </Marker>
         <Marker>
             <MarkerX>3812</MarkerX>
             <MarkerY>5855</MarkerY>
             <MarkerZ>8</MarkerZ>
         </Marker>
         <Marker>
             <MarkerX>3844</MarkerX>
             <MarkerY>5887</MarkerY>
             <MarkerZ>8</MarkerZ>
         </Marker>
         <Marker>
             <MarkerX>3328</MarkerX>
             <MarkerY>5927</MarkerY>
             <MarkerZ>8</MarkerZ>
         </Marker>
         <Marker>
             <MarkerX>3192</MarkerX>
             <MarkerY>5839</MarkerY>
             <MarkerZ>8</MarkerZ>
         </Marker>
         <Marker>
             <MarkerX>3088</MarkerX>
             <MarkerY>5751</MarkerY>
             <MarkerZ>8</MarkerZ>
         </Marker>
         <Marker>
             <MarkerX>2980</MarkerX>
             <MarkerY>5855</MarkerY>
             <MarkerZ>8</MarkerZ>
         </Marker>
         <Marker>
             <MarkerX>3384</MarkerX>
             <MarkerY>6155</MarkerY>
             <MarkerZ>8</MarkerZ>
         </Marker>
         <Marker>
             <MarkerX>3772</MarkerX>
             <MarkerY>6691</MarkerY>
             <MarkerZ>8</MarkerZ>
         </Marker>
         <Marker>
             <MarkerX>3864</MarkerX>
             <MarkerY>6371</MarkerY>
             <MarkerZ>8</MarkerZ>
         </Marker>
         <Marker>
             <MarkerX>3976</MarkerX>
             <MarkerY>6403</MarkerY>
             <MarkerZ>8</MarkerZ>
         </Marker>
         <Marker>
             <MarkerX>4076</MarkerX>
             <MarkerY>6415</MarkerY>
             <MarkerZ>8</MarkerZ>
         </Marker>
         <Marker>
             <MarkerX>4284</MarkerX>
             <MarkerY>6391</MarkerY>
             <MarkerZ>8</MarkerZ>
         </Marker>
         <Marker>
             <MarkerX>4136</MarkerX>
             <MarkerY>6319</MarkerY>
             <MarkerZ>8</MarkerZ>
         </Marker>
         <Marker>
             <MarkerX>4212</MarkerX>
             <MarkerY>6739</MarkerY>
             <MarkerZ>8</MarkerZ>
         </Marker>
         <Marker>
             <MarkerX>4264</MarkerX>
             <MarkerY>6839</MarkerY>
             <MarkerZ>8</MarkerZ>
         </Marker>
         <Marker>
             <MarkerX>4668</MarkerX>
             <MarkerY>6671</MarkerY>
             <MarkerZ>8</MarkerZ>
         </Marker>
         <Marker>
             <MarkerX>4692</MarkerX>
             <MarkerY>6779</MarkerY>
             <MarkerZ>8</MarkerZ>
         </Marker>
         <Marker>
             <MarkerX>4432</MarkerX>
             <MarkerY>6143</MarkerY>
             <MarkerZ>8</MarkerZ>
         </Marker>
         <Marker>
             <MarkerX>4800</MarkerX>
             <MarkerY>6143</MarkerY>
             <MarkerZ>8</MarkerZ>
         </Marker>
         <Marker>
             <MarkerX>4840</MarkerX>
             <MarkerY>6127</MarkerY>
             <MarkerZ>8</MarkerZ>
         </Marker>
         <Marker>
             <MarkerX>4988</MarkerX>
             <MarkerY>6327</MarkerY>
             <MarkerZ>8</MarkerZ>
         </Marker>
         <Marker>
             <MarkerX>5028</MarkerX>
             <MarkerY>6115</MarkerY>
             <MarkerZ>8</MarkerZ>
         </Marker>
         <Marker>
             <MarkerX>5060</MarkerX>
             <MarkerY>6051</MarkerY>
             <MarkerZ>8</MarkerZ>
         </Marker>
         <Marker>
             <MarkerX>5216</MarkerX>
             <MarkerY>6043</MarkerY>
             <MarkerZ>8</MarkerZ>
         </Marker>
         <Marker>
             <MarkerX>5228</MarkerX>
             <MarkerY>6207</MarkerY>
             <MarkerZ>8</MarkerZ>
         </Marker>
         <Marker>
             <MarkerX>5160</MarkerX>
             <MarkerY>6183</MarkerY>
             <MarkerZ>8</MarkerZ>
         </Marker>
         <Marker>
             <MarkerX>5172</MarkerX>
             <MarkerY>6407</MarkerY>
             <MarkerZ>8</MarkerZ>
         </Marker>
         <Marker>
             <MarkerX>3688</MarkerX>
             <MarkerY>5643</MarkerY>
             <MarkerZ>11</MarkerZ>
         </Marker>
         <Marker>
             <MarkerX>3640</MarkerX>
             <MarkerY>5715</MarkerY>
             <MarkerZ>11</MarkerZ>
         </Marker>
         <Marker>
             <MarkerX>3752</MarkerX>
             <MarkerY>5679</MarkerY>
             <MarkerZ>11</MarkerZ>
         </Marker>
         <Marker>
             <MarkerX>3220</MarkerX>
             <MarkerY>6455</MarkerY>
             <MarkerZ>11</MarkerZ>
         </Marker>
         <Marker>
             <MarkerX>3336</MarkerX>
             <MarkerY>6339</MarkerY>
             <MarkerZ>11</MarkerZ>
         </Marker>
         <Marker>
             <MarkerX>3276</MarkerX>
             <MarkerY>5651</MarkerY>
             <MarkerZ>11</MarkerZ>
         </Marker>
         <Marker>
             <MarkerX>2896</MarkerX>
             <MarkerY>5351</MarkerY>
             <MarkerZ>11</MarkerZ>
         </Marker>
         <Marker>
             <MarkerX>2916</MarkerX>
             <MarkerY>5459</MarkerY>
             <MarkerZ>11</MarkerZ>
         </Marker>
         <Marker>
             <MarkerX>2516</MarkerX>
             <MarkerY>5511</MarkerY>
             <MarkerZ>11</MarkerZ>
         </Marker>
         <Marker>
             <MarkerX>2476</MarkerX>
             <MarkerY>5411</MarkerY>
             <MarkerZ>11</MarkerZ>
         </Marker>
         <Marker>
             <MarkerX>2676</MarkerX>
             <MarkerY>5539</MarkerY>
             <MarkerZ>11</MarkerZ>
         </Marker>
         <Marker>
             <MarkerX>3256</MarkerX>
             <MarkerY>6571</MarkerY>
             <MarkerZ>11</MarkerZ>
         </Marker>
         <Marker>
             <MarkerX>3544</MarkerX>
             <MarkerY>6703</MarkerY>
             <MarkerZ>11</MarkerZ>
         </Marker>
         <Marker>
             <MarkerX>3720</MarkerX>
             <MarkerY>6279</MarkerY>
             <MarkerZ>11</MarkerZ>
         </Marker>
         <Marker>
             <MarkerX>3856</MarkerX>
             <MarkerY>6771</MarkerY>
             <MarkerZ>11</MarkerZ>
         </Marker>
         <Marker>
             <MarkerX>3900</MarkerX>
             <MarkerY>6871</MarkerY>
             <MarkerZ>11</MarkerZ>
         </Marker>
         <Marker>
             <MarkerX>4228</MarkerX>
             <MarkerY>6395</MarkerY>
             <MarkerZ>11</MarkerZ>
         </Marker>
         <Marker>
             <MarkerX>4296</MarkerX>
             <MarkerY>6543</MarkerY>
             <MarkerZ>11</MarkerZ>
         </Marker>
         <Marker>
             <MarkerX>4364</MarkerX>
             <MarkerY>6575</MarkerY>
             <MarkerZ>11</MarkerZ>
         </Marker>
         <Marker>
             <MarkerX>4460</MarkerX>
             <MarkerY>6599</MarkerY>
             <MarkerZ>11</MarkerZ>
         </Marker>
         <Marker>
             <MarkerX>4568</MarkerX>
             <MarkerY>6563</MarkerY>
             <MarkerZ>11</MarkerZ>
         </Marker>
         <Marker>
             <MarkerX>4744</MarkerX>
             <MarkerY>6467</MarkerY>
             <MarkerZ>11</MarkerZ>
         </Marker>
         <Marker>
             <MarkerX>4652</MarkerX>
             <MarkerY>6431</MarkerY>
             <MarkerZ>11</MarkerZ>
         </Marker>
         <Marker>
             <MarkerX>5044</MarkerX>
             <MarkerY>6711</MarkerY>
             <MarkerZ>11</MarkerZ>
         </Marker>
         <Marker>
             <MarkerX>5196</MarkerX>
             <MarkerY>6691</MarkerY>
             <MarkerZ>11</MarkerZ>
         </Marker>
         <Marker>
             <MarkerX>5196</MarkerX>
             <MarkerY>6639</MarkerY>
             <MarkerZ>11</MarkerZ>
         </Marker>
         <Marker>
             <MarkerX>5228</MarkerX>
             <MarkerY>6767</MarkerY>
             <MarkerZ>11</MarkerZ>
         </Marker>
         <Marker>
             <MarkerX>4844</MarkerX>
             <MarkerY>5279</MarkerY>
             <MarkerZ>11</MarkerZ>
         </Marker>
         <Marker>
             <MarkerX>4552</MarkerX>
             <MarkerY>5851</MarkerY>
             <MarkerZ>11</MarkerZ>
         </Marker>
         <Marker>
             <MarkerX>4484</MarkerX>
             <MarkerY>6027</MarkerY>
             <MarkerZ>11</MarkerZ>
         </Marker>
         <Marker>
             <MarkerX>4600</MarkerX>
             <MarkerY>5983</MarkerY>
             <MarkerZ>11</MarkerZ>
         </Marker>
         <Marker>
             <MarkerX>5096</MarkerX>
             <MarkerY>5763</MarkerY>
             <MarkerZ>11</MarkerZ>
         </Marker>
         <Marker>
             <MarkerX>4168</MarkerX>
             <MarkerY>5271</MarkerY>
             <MarkerZ>11</MarkerZ>
         </Marker>
         <Marker>
             <MarkerX>4032</MarkerX>
             <MarkerY>5443</MarkerY>
             <MarkerZ>11</MarkerZ>
         </Marker>
         <Marker>
             <MarkerX>4120</MarkerX>
             <MarkerY>5083</MarkerY>
             <MarkerZ>11</MarkerZ>
         </Marker>
         <Marker>
             <MarkerX>3984</MarkerX>
             <MarkerY>5091</MarkerY>
             <MarkerZ>11</MarkerZ>
         </Marker>
         <Marker>
             <MarkerX>3776</MarkerX>
             <MarkerY>4983</MarkerY>
             <MarkerZ>11</MarkerZ>
         </Marker>
         <Marker>
             <MarkerX>3824</MarkerX>
             <MarkerY>4983</MarkerY>
             <MarkerZ>11</MarkerZ>
         </Marker>
         <Marker>
             <MarkerX>4100</MarkerX>
             <MarkerY>4887</MarkerY>
             <MarkerZ>11</MarkerZ>
         </Marker>
         <Marker>
             <MarkerX>4584</MarkerX>
             <MarkerY>5099</MarkerY>
             <MarkerZ>11</MarkerZ>
         </Marker>
         <Marker>
             <MarkerX>4648</MarkerX>
             <MarkerY>4943</MarkerY>
             <MarkerZ>11</MarkerZ>
         </Marker>
         <Marker>
             <MarkerX>4628</MarkerX>
             <MarkerY>4823</MarkerY>
             <MarkerZ>11</MarkerZ>
         </Marker>
         <Marker>
             <MarkerX>4752</MarkerX>
             <MarkerY>4847</MarkerY>
             <MarkerZ>11</MarkerZ>
         </Marker>
         <Marker>
             <MarkerX>4932</MarkerX>
             <MarkerY>4911</MarkerY>
             <MarkerZ>11</MarkerZ>
         </Marker>
         <Marker>
             <MarkerX>4376</MarkerX>
             <MarkerY>4567</MarkerY>
             <MarkerZ>11</MarkerZ>
         </Marker>
         <Marker>
             <MarkerX>4512</MarkerX>
             <MarkerY>4683</MarkerY>
             <MarkerZ>11</MarkerZ>
         </Marker>
         <Marker>
             <MarkerX>3528</MarkerX>
             <MarkerY>6227</MarkerY>
             <MarkerZ>11</MarkerZ>
         </Marker>
         <Marker>
             <MarkerX>3424</MarkerX>
             <MarkerY>6027</MarkerY>
             <MarkerZ>11</MarkerZ>
         </Marker>
         <Marker>
             <MarkerX>4092</MarkerX>
             <MarkerY>5843</MarkerY>
             <MarkerZ>11</MarkerZ>
         </Marker>
         <Marker>
             <MarkerX>2920</MarkerX>
             <MarkerY>5759</MarkerY>
             <MarkerZ>14</MarkerZ>
         </Marker>
         <Marker>
             <MarkerX>2756</MarkerX>
             <MarkerY>5755</MarkerY>
             <MarkerZ>14</MarkerZ>
         </Marker>
         <Marker>
             <MarkerX>2680</MarkerX>
             <MarkerY>5899</MarkerY>
             <MarkerZ>14</MarkerZ>
         </Marker>
         <Marker>
             <MarkerX>2724</MarkerX>
             <MarkerY>6019</MarkerY>
             <MarkerZ>14</MarkerZ>
         </Marker>
         <Marker>
             <MarkerX>2948</MarkerX>
             <MarkerY>5507</MarkerY>
             <MarkerZ>14</MarkerZ>
         </Marker>
         <Marker>
             <MarkerX>2908</MarkerX>
             <MarkerY>5187</MarkerY>
             <MarkerZ>14</MarkerZ>
         </Marker>
         <Marker>
             <MarkerX>2860</MarkerX>
             <MarkerY>5307</MarkerY>
             <MarkerZ>14</MarkerZ>
         </Marker>
         <Marker>
             <MarkerX>4036</MarkerX>
             <MarkerY>4743</MarkerY>
             <MarkerZ>14</MarkerZ>
         </Marker>
         <Marker>
             <MarkerX>4676</MarkerX>
             <MarkerY>4611</MarkerY>
             <MarkerZ>14</MarkerZ>
         </Marker>
         <Marker>
             <MarkerX>4808</MarkerX>
             <MarkerY>4971</MarkerY>
             <MarkerZ>14</MarkerZ>
         </Marker>
         <Marker>
             <MarkerX>5016</MarkerX>
             <MarkerY>5083</MarkerY>
             <MarkerZ>14</MarkerZ>
         </Marker>
         <Marker>
             <MarkerX>5164</MarkerX>
             <MarkerY>5119</MarkerY>
             <MarkerZ>14</MarkerZ>
         </Marker>
         <Marker>
             <MarkerX>5168</MarkerX>
             <MarkerY>5451</MarkerY>
             <MarkerZ>14</MarkerZ>
         </Marker>
         <Marker>
             <MarkerX>4992</MarkerX>
             <MarkerY>5335</MarkerY>
             <MarkerZ>14</MarkerZ>
         </Marker>
         <Marker>
             <MarkerX>4796</MarkerX>
             <MarkerY>5563</MarkerY>
             <MarkerZ>14</MarkerZ>
         </Marker>
         <Marker>
             <MarkerX>4672</MarkerX>
             <MarkerY>5771</MarkerY>
             <MarkerZ>14</MarkerZ>
         </Marker>
         <Marker>
             <MarkerX>4120</MarkerX>
             <MarkerY>5579</MarkerY>
             <MarkerZ>14</MarkerZ>
         </Marker>
         <Marker>
             <MarkerX>4320</MarkerX>
             <MarkerY>5531</MarkerY>
             <MarkerZ>14</MarkerZ>
         </Marker>
         <Marker>
             <MarkerX>4168</MarkerX>
             <MarkerY>6231</MarkerY>
             <MarkerZ>14</MarkerZ>
         </Marker>
         <Marker>
             <MarkerX>3920</MarkerX>
             <MarkerY>6279</MarkerY>
             <MarkerZ>14</MarkerZ>
         </Marker>
         <Marker>
             <MarkerX>3352</MarkerX>
             <MarkerY>6095</MarkerY>
             <MarkerZ>14</MarkerZ>
         </Marker>
         <Marker>
             <MarkerX>3220</MarkerX>
             <MarkerY>5991</MarkerY>
             <MarkerZ>14</MarkerZ>
         </Marker>
         <Marker>
             <MarkerX>3392</MarkerX>
             <MarkerY>5579</MarkerY>
             <MarkerZ>14</MarkerZ>
         </Marker>
         <Marker>
             <MarkerX>3420</MarkerX>
             <MarkerY>5667</MarkerY>
             <MarkerZ>14</MarkerZ>
         </Marker>
         <Marker>
             <MarkerX>3592</MarkerX>
             <MarkerY>5459</MarkerY>
             <MarkerZ>14</MarkerZ>
         </Marker>
         <Marker>
             <MarkerX>3644</MarkerX>
             <MarkerY>5483</MarkerY>
             <MarkerZ>14</MarkerZ>
         </Marker>
         <Marker>
             <MarkerX>3784</MarkerX>
             <MarkerY>5195</MarkerY>
             <MarkerZ>14</MarkerZ>
         </Marker>
         <Marker>
             <MarkerX>4400</MarkerX>
             <MarkerY>6283</MarkerY>
             <MarkerZ>14</MarkerZ>
         </Marker>
         <Marker>
             <MarkerX>4444</MarkerX>
             <MarkerY>6255</MarkerY>
             <MarkerZ>14</MarkerZ>
         </Marker>
         <Marker>
             <MarkerX>4584</MarkerX>
             <MarkerY>6143</MarkerY>
             <MarkerZ>14</MarkerZ>
         </Marker>
         <Marker>
             <MarkerX>4924</MarkerX>
             <MarkerY>6751</MarkerY>
             <MarkerZ>14</MarkerZ>
         </Marker>
         <Marker>
             <MarkerX>4068</MarkerX>
             <MarkerY>4883</MarkerY>
             <MarkerZ>14</MarkerZ>
         </Marker>
         <Marker>
             <MarkerX>3264</MarkerX>
             <MarkerY>5787</MarkerY>
             <MarkerZ>17</MarkerZ>
         </Marker>
         <Marker>
             <MarkerX>3296</MarkerX>
             <MarkerY>5807</MarkerY>
             <MarkerZ>17</MarkerZ>
         </Marker>
         <Marker>
             <MarkerX>3172</MarkerX>
             <MarkerY>5919</MarkerY>
             <MarkerZ>17</MarkerZ>
         </Marker>
         <Marker>
             <MarkerX>3120</MarkerX>
             <MarkerY>5799</MarkerY>
             <MarkerZ>17</MarkerZ>
         </Marker>
         <Marker>
             <MarkerX>3036</MarkerX>
             <MarkerY>5571</MarkerY>
             <MarkerZ>17</MarkerZ>
         </Marker>
         <Marker>
             <MarkerX>2884</MarkerX>
             <MarkerY>5819</MarkerY>
             <MarkerZ>17</MarkerZ>
         </Marker>
         <Marker>
             <MarkerX>3000</MarkerX>
             <MarkerY>6091</MarkerY>
             <MarkerZ>17</MarkerZ>
         </Marker>
         <Marker>
             <MarkerX>3008</MarkerX>
             <MarkerY>6155</MarkerY>
             <MarkerZ>17</MarkerZ>
         </Marker>
         <Marker>
             <MarkerX>2924</MarkerX>
             <MarkerY>6215</MarkerY>
             <MarkerZ>17</MarkerZ>
         </Marker>
         <Marker>
             <MarkerX>2584</MarkerX>
             <MarkerY>6087</MarkerY>
             <MarkerZ>17</MarkerZ>
         </Marker>
         <Marker>
             <MarkerX>3112</MarkerX>
             <MarkerY>6383</MarkerY>
             <MarkerZ>17</MarkerZ>
         </Marker>
         <Marker>
             <MarkerX>3640</MarkerX>
             <MarkerY>6479</MarkerY>
             <MarkerZ>17</MarkerZ>
         </Marker>
         <Marker>
             <MarkerX>4508</MarkerX>
             <MarkerY>6327</MarkerY>
             <MarkerZ>17</MarkerZ>
         </Marker>
         <Marker>
             <MarkerX>4520</MarkerX>
             <MarkerY>6475</MarkerY>
             <MarkerZ>17</MarkerZ>
         </Marker>
         <Marker>
             <MarkerX>4632</MarkerX>
             <MarkerY>6503</MarkerY>
             <MarkerZ>17</MarkerZ>
         </Marker>
         <Marker>
             <MarkerX>4572</MarkerX>
             <MarkerY>6799</MarkerY>
             <MarkerZ>17</MarkerZ>
         </Marker>
         <Marker>
             <MarkerX>4744</MarkerX>
             <MarkerY>6819</MarkerY>
             <MarkerZ>17</MarkerZ>
         </Marker>
         <Marker>
             <MarkerX>5052</MarkerX>
             <MarkerY>6555</MarkerY>
             <MarkerZ>17</MarkerZ>
         </Marker>
         <Marker>
             <MarkerX>5048</MarkerX>
             <MarkerY>6611</MarkerY>
             <MarkerZ>17</MarkerZ>
         </Marker>
         <Marker>
             <MarkerX>5228</MarkerX>
             <MarkerY>6871</MarkerY>
             <MarkerZ>17</MarkerZ>
         </Marker>
         <Marker>
             <MarkerX>5184</MarkerX>
             <MarkerY>6819</MarkerY>
             <MarkerZ>17</MarkerZ>
         </Marker>
         <Marker>
             <MarkerX>4568</MarkerX>
             <MarkerY>6127</MarkerY>
             <MarkerZ>17</MarkerZ>
         </Marker>
         <Marker>
             <MarkerX>3364</MarkerX>
             <MarkerY>6415</MarkerY>
             <MarkerZ>17</MarkerZ>
         </Marker>
         <Marker>
             <MarkerX>3904</MarkerX>
             <MarkerY>6487</MarkerY>
             <MarkerZ>17</MarkerZ>
         </Marker>
         <Marker>
             <MarkerX>3920</MarkerX>
             <MarkerY>6379</MarkerY>
             <MarkerZ>17</MarkerZ>
         </Marker>
         <Marker>
             <MarkerX>3968</MarkerX>
             <MarkerY>6331</MarkerY>
             <MarkerZ>17</MarkerZ>
         </Marker>
         <Marker>
             <MarkerX>4748</MarkerX>
             <MarkerY>4679</MarkerY>
             <MarkerZ>17</MarkerZ>
         </Marker>
         <Marker>
             <MarkerX>4092</MarkerX>
             <MarkerY>4603</MarkerY>
             <MarkerZ>17</MarkerZ>
         </Marker>
         <Marker>
             <MarkerX>4624</MarkerX>
             <MarkerY>5167</MarkerY>
             <MarkerZ>17</MarkerZ>
         </Marker>
         <Marker>
             <MarkerX>4076</MarkerX>
             <MarkerY>5363</MarkerY>
             <MarkerZ>17</MarkerZ>
         </Marker>
         <Marker>
             <MarkerX>4080</MarkerX>
             <MarkerY>5479</MarkerY>
             <MarkerZ>17</MarkerZ>
         </Marker>
         <Marker>
             <MarkerX>3940</MarkerX>
             <MarkerY>5507</MarkerY>
             <MarkerZ>17</MarkerZ>
         </Marker>
         <Marker>
             <MarkerX>3616</MarkerX>
             <MarkerY>5267</MarkerY>
             <MarkerZ>17</MarkerZ>
         </Marker>
         <Marker>
             <MarkerX>3676</MarkerX>
             <MarkerY>5635</MarkerY>
             <MarkerZ>17</MarkerZ>
         </Marker>
         <Marker>
             <MarkerX>4132</MarkerX>
             <MarkerY>6135</MarkerY>
             <MarkerZ>17</MarkerZ>
         </Marker>
         <Marker>
             <MarkerX>4028</MarkerX>
             <MarkerY>5919</MarkerY>
             <MarkerZ>17</MarkerZ>
         </Marker>
         <Marker>
             <MarkerX>4348</MarkerX>
             <MarkerY>5887</MarkerY>
             <MarkerZ>17</MarkerZ>
         </Marker>
         <Marker>
             <MarkerX>4684</MarkerX>
             <MarkerY>6367</MarkerY>
             <MarkerZ>17</MarkerZ>
         </Marker>
         <Marker>
             <MarkerX>5192</MarkerX>
             <MarkerY>6219</MarkerY>
             <MarkerZ>17</MarkerZ>
         </Marker>
         <Marker>
             <MarkerX>4228</MarkerX>
             <MarkerY>6667</MarkerY>
             <MarkerZ>20</MarkerZ>
         </Marker>
         <Marker>
             <MarkerX>3988</MarkerX>
             <MarkerY>6775</MarkerY>
             <MarkerZ>20</MarkerZ>
         </Marker>
         <Marker>
             <MarkerX>4140</MarkerX>
             <MarkerY>5919</MarkerY>
             <MarkerZ>20</MarkerZ>
         </Marker>
         <Marker>
             <MarkerX>2776</MarkerX>
             <MarkerY>5919</MarkerY>
             <MarkerZ>20</MarkerZ>
         </Marker>
         <Marker>
             <MarkerX>2480</MarkerX>
             <MarkerY>5339</MarkerY>
             <MarkerZ>20</MarkerZ>
         </Marker>
         <Marker>
             <MarkerX>2356</MarkerX>
             <MarkerY>5387</MarkerY>
             <MarkerZ>20</MarkerZ>
         </Marker>
         <Marker>
             <MarkerX>2520</MarkerX>
             <MarkerY>5167</MarkerY>
             <MarkerZ>20</MarkerZ>
         </Marker>
         <Marker>
             <MarkerX>2972</MarkerX>
             <MarkerY>5163</MarkerY>
             <MarkerZ>20</MarkerZ>
         </Marker>
         <Marker>
             <MarkerX>2592</MarkerX>
             <MarkerY>4827</MarkerY>
             <MarkerZ>20</MarkerZ>
         </Marker>
         <Marker>
             <MarkerX>3908</MarkerX>
             <MarkerY>4855</MarkerY>
             <MarkerZ>20</MarkerZ>
         </Marker>
         <Marker>
             <MarkerX>3816</MarkerX>
             <MarkerY>4555</MarkerY>
             <MarkerZ>20</MarkerZ>
         </Marker>
         <Marker>
             <MarkerX>4248</MarkerX>
             <MarkerY>4775</MarkerY>
             <MarkerZ>20</MarkerZ>
         </Marker>
         <Marker>
             <MarkerX>4112</MarkerX>
             <MarkerY>4635</MarkerY>
             <MarkerZ>20</MarkerZ>
         </Marker>
         <Marker>
             <MarkerX>4084</MarkerX>
             <MarkerY>4555</MarkerY>
             <MarkerZ>20</MarkerZ>
         </Marker>
         <Marker>
             <MarkerX>4264</MarkerX>
             <MarkerY>4623</MarkerY>
             <MarkerZ>20</MarkerZ>
         </Marker>
         <Marker>
             <MarkerX>4444</MarkerX>
             <MarkerY>4543</MarkerY>
             <MarkerZ>20</MarkerZ>
         </Marker>
         <Marker>
             <MarkerX>3760</MarkerX>
             <MarkerY>6155</MarkerY>
             <MarkerZ>20</MarkerZ>
         </Marker>
         <Marker>
             <MarkerX>3480</MarkerX>
             <MarkerY>5923</MarkerY>
             <MarkerZ>20</MarkerZ>
         </Marker>
         <Marker>
             <MarkerX>4892</MarkerX>
             <MarkerY>6415</MarkerY>
             <MarkerZ>20</MarkerZ>
         </Marker>
         <Marker>
             <MarkerX>4940</MarkerX>
             <MarkerY>6215</MarkerY>
             <MarkerZ>20</MarkerZ>
         </Marker>
         <Marker>
             <MarkerX>4976</MarkerX>
             <MarkerY>6135</MarkerY>
             <MarkerZ>20</MarkerZ>
         </Marker>
         <Marker>
             <MarkerX>4688</MarkerX>
             <MarkerY>6175</MarkerY>
             <MarkerZ>20</MarkerZ>
         </Marker>
         <Marker>
             <MarkerX>4988</MarkerX>
             <MarkerY>6783</MarkerY>
             <MarkerZ>20</MarkerZ>
         </Marker>
         <Marker>
             <MarkerX>5204</MarkerX>
             <MarkerY>5963</MarkerY>
             <MarkerZ>20</MarkerZ>
         </Marker>
         <Marker>
             <MarkerX>4912</MarkerX>
             <MarkerY>5619</MarkerY>
             <MarkerZ>20</MarkerZ>
         </Marker>
         <Marker>
             <MarkerX>4764</MarkerX>
             <MarkerY>4983</MarkerY>
             <MarkerZ>20</MarkerZ>
         </Marker>
         <Marker>
             <MarkerX>4728</MarkerX>
             <MarkerY>4895</MarkerY>
             <MarkerZ>20</MarkerZ>
         </Marker>
         <Marker>
             <MarkerX>4160</MarkerX>
             <MarkerY>5011</MarkerY>
             <MarkerZ>20</MarkerZ>
         </Marker>
         <Marker>
             <MarkerX>4088</MarkerX>
             <MarkerY>5007</MarkerY>
             <MarkerZ>20</MarkerZ>
         </Marker>
         <Marker>
             <MarkerX>3336</MarkerX>
             <MarkerY>5175</MarkerY>
             <MarkerZ>23</MarkerZ>
         </Marker>
         <Marker>
             <MarkerX>2508</MarkerX>
             <MarkerY>6075</MarkerY>
             <MarkerZ>23</MarkerZ>
         </Marker>
         <Marker>
             <MarkerX>2700</MarkerX>
             <MarkerY>6143</MarkerY>
             <MarkerZ>23</MarkerZ>
         </Marker>
         <Marker>
             <MarkerX>2932</MarkerX>
             <MarkerY>6075</MarkerY>
             <MarkerZ>23</MarkerZ>
         </Marker>
         <Marker>
             <MarkerX>3504</MarkerX>
             <MarkerY>6215</MarkerY>
             <MarkerZ>23</MarkerZ>
         </Marker>
         <Marker>
             <MarkerX>3460</MarkerX>
             <MarkerY>6203</MarkerY>
             <MarkerZ>23</MarkerZ>
         </Marker>
         <Marker>
             <MarkerX>3536</MarkerX>
             <MarkerY>6643</MarkerY>
             <MarkerZ>23</MarkerZ>
         </Marker>
         <Marker>
             <MarkerX>3724</MarkerX>
             <MarkerY>6503</MarkerY>
             <MarkerZ>23</MarkerZ>
         </Marker>
         <Marker>
             <MarkerX>3700</MarkerX>
             <MarkerY>6763</MarkerY>
             <MarkerZ>23</MarkerZ>
         </Marker>
         <Marker>
             <MarkerX>3660</MarkerX>
             <MarkerY>6403</MarkerY>
             <MarkerZ>23</MarkerZ>
         </Marker>
         <Marker>
             <MarkerX>3972</MarkerX>
             <MarkerY>6607</MarkerY>
             <MarkerZ>23</MarkerZ>
         </Marker>
         <Marker>
             <MarkerX>4012</MarkerX>
             <MarkerY>6623</MarkerY>
             <MarkerZ>23</MarkerZ>
         </Marker>
         <Marker>
             <MarkerX>4052</MarkerX>
             <MarkerY>6323</MarkerY>
             <MarkerZ>23</MarkerZ>
         </Marker>
         <Marker>
             <MarkerX>4136</MarkerX>
             <MarkerY>6195</MarkerY>
             <MarkerZ>23</MarkerZ>
         </Marker>
         <Marker>
             <MarkerX>4248</MarkerX>
             <MarkerY>6151</MarkerY>
             <MarkerZ>23</MarkerZ>
         </Marker>
         <Marker>
             <MarkerX>4348</MarkerX>
             <MarkerY>6315</MarkerY>
             <MarkerZ>23</MarkerZ>
         </Marker>
         <Marker>
             <MarkerX>4592</MarkerX>
             <MarkerY>6627</MarkerY>
             <MarkerZ>23</MarkerZ>
         </Marker>
         <Marker>
             <MarkerX>4784</MarkerX>
             <MarkerY>6691</MarkerY>
             <MarkerZ>23</MarkerZ>
         </Marker>
         <Marker>
             <MarkerX>4748</MarkerX>
             <MarkerY>6583</MarkerY>
             <MarkerZ>23</MarkerZ>
         </Marker>
         <Marker>
             <MarkerX>4636</MarkerX>
             <MarkerY>5847</MarkerY>
             <MarkerZ>23</MarkerZ>
         </Marker>
         <Marker>
             <MarkerX>4592</MarkerX>
             <MarkerY>5535</MarkerY>
             <MarkerZ>23</MarkerZ>
         </Marker>
         <Marker>
             <MarkerX>4296</MarkerX>
             <MarkerY>5591</MarkerY>
             <MarkerZ>23</MarkerZ>
         </Marker>
         <Marker>
             <MarkerX>4276</MarkerX>
             <MarkerY>5663</MarkerY>
             <MarkerZ>23</MarkerZ>
         </Marker>
         <Marker>
             <MarkerX>4016</MarkerX>
             <MarkerY>5775</MarkerY>
             <MarkerZ>23</MarkerZ>
         </Marker>
         <Marker>
             <MarkerX>3904</MarkerX>
             <MarkerY>5963</MarkerY>
             <MarkerZ>23</MarkerZ>
         </Marker>
         <Marker>
             <MarkerX>3780</MarkerX>
             <MarkerY>5847</MarkerY>
             <MarkerZ>23</MarkerZ>
         </Marker>
         <Marker>
             <MarkerX>3860</MarkerX>
             <MarkerY>5795</MarkerY>
             <MarkerZ>23</MarkerZ>
         </Marker>
         <Marker>
             <MarkerX>3136</MarkerX>
             <MarkerY>6015</MarkerY>
             <MarkerZ>23</MarkerZ>
         </Marker>
         <Marker>
             <MarkerX>2948</MarkerX>
             <MarkerY>5931</MarkerY>
             <MarkerZ>23</MarkerZ>
         </Marker>
         <Marker>
             <MarkerX>3552</MarkerX>
             <MarkerY>5687</MarkerY>
             <MarkerZ>23</MarkerZ>
         </Marker>
         <Marker>
             <MarkerX>4252</MarkerX>
             <MarkerY>5231</MarkerY>
             <MarkerZ>23</MarkerZ>
         </Marker>
         <Marker>
             <MarkerX>4340</MarkerX>
             <MarkerY>5027</MarkerY>
             <MarkerZ>23</MarkerZ>
         </Marker>
         <Marker>
             <MarkerX>4240</MarkerX>
             <MarkerY>4715</MarkerY>
             <MarkerZ>23</MarkerZ>
         </Marker>
         <Marker>
             <MarkerX>4568</MarkerX>
             <MarkerY>4523</MarkerY>
             <MarkerZ>23</MarkerZ>
         </Marker>
         <Marker>
             <MarkerX>3056</MarkerX>
             <MarkerY>5443</MarkerY>
             <MarkerZ>23</MarkerZ>
         </Marker>
         <Marker>
             <MarkerX>4472</MarkerX>
             <MarkerY>5631</MarkerY>
             <MarkerZ>25</MarkerZ>
         </Marker>
         <Marker>
             <MarkerX>4396</MarkerX>
             <MarkerY>5931</MarkerY>
             <MarkerZ>25</MarkerZ>
         </Marker>
         <Marker>
             <MarkerX>4320</MarkerX>
             <MarkerY>6147</MarkerY>
             <MarkerZ>25</MarkerZ>
         </Marker>
         <Marker>
             <MarkerX>4360</MarkerX>
             <MarkerY>6191</MarkerY>
             <MarkerZ>25</MarkerZ>
         </Marker>
         <Marker>
             <MarkerX>4200</MarkerX>
             <MarkerY>6491</MarkerY>
             <MarkerZ>25</MarkerZ>
         </Marker>
         <Marker>
             <MarkerX>3580</MarkerX>
             <MarkerY>6603</MarkerY>
             <MarkerZ>25</MarkerZ>
         </Marker>
         <Marker>
             <MarkerX>4604</MarkerX>
             <MarkerY>6887</MarkerY>
             <MarkerZ>25</MarkerZ>
         </Marker>
         <Marker>
             <MarkerX>4388</MarkerX>
             <MarkerY>6731</MarkerY>
             <MarkerZ>25</MarkerZ>
         </Marker>
         <Marker>
             <MarkerX>4120</MarkerX>
             <MarkerY>6863</MarkerY>
             <MarkerZ>25</MarkerZ>
         </Marker>
         <Marker>
             <MarkerX>4628</MarkerX>
             <MarkerY>6795</MarkerY>
             <MarkerZ>25</MarkerZ>
         </Marker>
         <Marker>
             <MarkerX>4836</MarkerX>
             <MarkerY>6679</MarkerY>
             <MarkerZ>25</MarkerZ>
         </Marker>
         <Marker>
             <MarkerX>5148</MarkerX>
             <MarkerY>6019</MarkerY>
             <MarkerZ>25</MarkerZ>
         </Marker>
         <Marker>
             <MarkerX>5204</MarkerX>
             <MarkerY>5863</MarkerY>
             <MarkerZ>25</MarkerZ>
         </Marker>
         <Marker>
             <MarkerX>4864</MarkerX>
             <MarkerY>5943</MarkerY>
             <MarkerZ>25</MarkerZ>
         </Marker>
         <Marker>
             <MarkerX>4776</MarkerX>
             <MarkerY>5855</MarkerY>
             <MarkerZ>25</MarkerZ>
         </Marker>
         <Marker>
             <MarkerX>4744</MarkerX>
             <MarkerY>5695</MarkerY>
             <MarkerZ>25</MarkerZ>
         </Marker>
         <Marker>
             <MarkerX>5052</MarkerX>
             <MarkerY>5271</MarkerY>
             <MarkerZ>25</MarkerZ>
         </Marker>
         <Marker>
             <MarkerX>3464</MarkerX>
             <MarkerY>6403</MarkerY>
             <MarkerZ>25</MarkerZ>
         </Marker>
         <Marker>
             <MarkerX>3220</MarkerX>
             <MarkerY>6187</MarkerY>
             <MarkerZ>25</MarkerZ>
         </Marker>
         <Marker>
             <MarkerX>3160</MarkerX>
             <MarkerY>6235</MarkerY>
             <MarkerZ>25</MarkerZ>
         </Marker>
         <Marker>
             <MarkerX>3080</MarkerX>
             <MarkerY>6215</MarkerY>
             <MarkerZ>25</MarkerZ>
         </Marker>
         <Marker>
             <MarkerX>3972</MarkerX>
             <MarkerY>5883</MarkerY>
             <MarkerZ>25</MarkerZ>
         </Marker>
         <Marker>
             <MarkerX>4084</MarkerX>
             <MarkerY>5427</MarkerY>
             <MarkerZ>25</MarkerZ>
         </Marker>
         <Marker>
             <MarkerX>4668</MarkerX>
             <MarkerY>4999</MarkerY>
             <MarkerZ>25</MarkerZ>
         </Marker>
         <Marker>
             <MarkerX>4364</MarkerX>
             <MarkerY>4627</MarkerY>
             <MarkerZ>25</MarkerZ>
         </Marker>
         <Marker>
             <MarkerX>3872</MarkerX>
             <MarkerY>4779</MarkerY>
             <MarkerZ>25</MarkerZ>
         </Marker>
         <Marker>
             <MarkerX>3788</MarkerX>
             <MarkerY>4755</MarkerY>
             <MarkerZ>25</MarkerZ>
         </Marker>
         <Marker>
             <MarkerX>3912</MarkerX>
             <MarkerY>4591</MarkerY>
             <MarkerZ>25</MarkerZ>
         </Marker>
         <Marker>
             <MarkerX>4904</MarkerX>
             <MarkerY>4647</MarkerY>
             <MarkerZ>25</MarkerZ>
         </Marker>
         <Marker>
             <MarkerX>4856</MarkerX>
             <MarkerY>5947</MarkerY>
             <MarkerZ>28</MarkerZ>
         </Marker>
         <Marker>
             <MarkerX>4808</MarkerX>
             <MarkerY>6299</MarkerY>
             <MarkerZ>28</MarkerZ>
         </Marker>
         <Marker>
             <MarkerX>3886</MarkerX>
             <MarkerY>4462</MarkerY>
             <MarkerZ>25</MarkerZ>
         </Marker>
         <Marker>
             <MarkerX>3906</MarkerX>
             <MarkerY>4262</MarkerY>
             <MarkerZ>25</MarkerZ>
         </Marker>
         <Marker>
             <MarkerX>4018</MarkerX>
             <MarkerY>4162</MarkerY>
             <MarkerZ>25</MarkerZ>
         </Marker>
         <Marker>
             <MarkerX>4102</MarkerX>
             <MarkerY>4206</MarkerY>
             <MarkerZ>25</MarkerZ>
         </Marker>
         <Marker>
             <MarkerX>4302</MarkerX>
             <MarkerY>4186</MarkerY>
             <MarkerZ>25</MarkerZ>
         </Marker>
         <Marker>
             <MarkerX>4286</MarkerX>
             <MarkerY>4094</MarkerY>
             <MarkerZ>25</MarkerZ>
         </Marker>
         <Marker>
             <MarkerX>4474</MarkerX>
             <MarkerY>3902</MarkerY>
             <MarkerZ>25</MarkerZ>
         </Marker>
         <Marker>
             <MarkerX>4370</MarkerX>
             <MarkerY>3766</MarkerY>
             <MarkerZ>25</MarkerZ>
         </Marker>
         <Marker>
             <MarkerX>4130</MarkerX>
             <MarkerY>3746</MarkerY>
             <MarkerZ>25</MarkerZ>
         </Marker>
         <Marker>
             <MarkerX>3930</MarkerX>
             <MarkerY>3470</MarkerY>
             <MarkerZ>25</MarkerZ>
         </Marker>
         <Marker>
             <MarkerX>3846</MarkerX>
             <MarkerY>3142</MarkerY>
             <MarkerZ>25</MarkerZ>
         </Marker>
         <Marker>
             <MarkerX>3950</MarkerX>
             <MarkerY>3262</MarkerY>
             <MarkerZ>25</MarkerZ>
         </Marker>
         <Marker>
             <MarkerX>4254</MarkerX>
             <MarkerY>3250</MarkerY>
             <MarkerZ>25</MarkerZ>
         </Marker>
         <Marker>
             <MarkerX>4238</MarkerX>
             <MarkerY>3278</MarkerY>
             <MarkerZ>25</MarkerZ>
         </Marker>
         <Marker>
             <MarkerX>4146</MarkerX>
             <MarkerY>3162</MarkerY>
             <MarkerZ>25</MarkerZ>
         </Marker>
         <Marker>
             <MarkerX>4026</MarkerX>
             <MarkerY>3170</MarkerY>
             <MarkerZ>25</MarkerZ>
         </Marker>
         <Marker>
             <MarkerX>3994</MarkerX>
             <MarkerY>2902</MarkerY>
             <MarkerZ>25</MarkerZ>
         </Marker>
         <Marker>
             <MarkerX>4618</MarkerX>
             <MarkerY>3422</MarkerY>
             <MarkerZ>25</MarkerZ>
         </Marker>
         <Marker>
             <MarkerX>4590</MarkerX>
             <MarkerY>3486</MarkerY>
             <MarkerZ>25</MarkerZ>
         </Marker>
         <Marker>
             <MarkerX>4618</MarkerX>
             <MarkerY>3626</MarkerY>
             <MarkerZ>25</MarkerZ>
         </Marker>
         <Marker>
             <MarkerX>4374</MarkerX>
             <MarkerY>3542</MarkerY>
             <MarkerZ>25</MarkerZ>
         </Marker>
         <Marker>
             <MarkerX>4750</MarkerX>
             <MarkerY>3806</MarkerY>
             <MarkerZ>25</MarkerZ>
         </Marker>
         <Marker>
             <MarkerX>4858</MarkerX>
             <MarkerY>4058</MarkerY>
             <MarkerZ>25</MarkerZ>
         </Marker>
         <Marker>
             <MarkerX>4998</MarkerX>
             <MarkerY>4102</MarkerY>
             <MarkerZ>25</MarkerZ>
         </Marker>
         <Marker>
             <MarkerX>5154</MarkerX>
             <MarkerY>4150</MarkerY>
             <MarkerZ>25</MarkerZ>
         </Marker>
         <Marker>
             <MarkerX>5266</MarkerX>
             <MarkerY>4290</MarkerY>
             <MarkerZ>25</MarkerZ>
         </Marker>
         <Marker>
             <MarkerX>5242</MarkerX>
             <MarkerY>4362</MarkerY>
             <MarkerZ>25</MarkerZ>
         </Marker>
         <Marker>
             <MarkerX>5166</MarkerX>
             <MarkerY>3906</MarkerY>
             <MarkerZ>25</MarkerZ>
         </Marker>
         <Marker>
             <MarkerX>5098</MarkerX>
             <MarkerY>3466</MarkerY>
             <MarkerZ>25</MarkerZ>
         </Marker>
         <Marker>
             <MarkerX>5154</MarkerX>
             <MarkerY>3446</MarkerY>
             <MarkerZ>25</MarkerZ>
         </Marker>
         <Marker>
             <MarkerX>5198</MarkerX>
             <MarkerY>3322</MarkerY>
             <MarkerZ>25</MarkerZ>
         </Marker>
         <Marker>
             <MarkerX>5446</MarkerX>
             <MarkerY>3134</MarkerY>
             <MarkerZ>25</MarkerZ>
         </Marker>
         <Marker>
             <MarkerX>5010</MarkerX>
             <MarkerY>3074</MarkerY>
             <MarkerZ>25</MarkerZ>
         </Marker>
         <Marker>
             <MarkerX>5170</MarkerX>
             <MarkerY>2910</MarkerY>
             <MarkerZ>25</MarkerZ>
         </Marker>
         <Marker>
             <MarkerX>4998</MarkerX>
             <MarkerY>2746</MarkerY>
             <MarkerZ>25</MarkerZ>
         </Marker>
         <Marker>
             <MarkerX>4950</MarkerX>
             <MarkerY>2630</MarkerY>
             <MarkerZ>25</MarkerZ>
         </Marker>
         <Marker>
             <MarkerX>4918</MarkerX>
             <MarkerY>2694</MarkerY>
             <MarkerZ>25</MarkerZ>
         </Marker>
         <Marker>
             <MarkerX>5182</MarkerX>
             <MarkerY>2734</MarkerY>
             <MarkerZ>25</MarkerZ>
         </Marker>
         <Marker>
             <MarkerX>5458</MarkerX>
             <MarkerY>2758</MarkerY>
             <MarkerZ>25</MarkerZ>
         </Marker>
         <Marker>
             <MarkerX>5526</MarkerX>
             <MarkerY>3586</MarkerY>
             <MarkerZ>25</MarkerZ>
         </Marker>
         <Marker>
             <MarkerX>5694</MarkerX>
             <MarkerY>3438</MarkerY>
             <MarkerZ>25</MarkerZ>
         </Marker>
         <Marker>
             <MarkerX>5582</MarkerX>
             <MarkerY>3670</MarkerY>
             <MarkerZ>25</MarkerZ>
         </Marker>
         <Marker>
             <MarkerX>5934</MarkerX>
             <MarkerY>3726</MarkerY>
             <MarkerZ>25</MarkerZ>
         </Marker>
         <Marker>
             <MarkerX>5982</MarkerX>
             <MarkerY>3722</MarkerY>
             <MarkerZ>25</MarkerZ>
         </Marker>
         <Marker>
             <MarkerX>5858</MarkerX>
             <MarkerY>4042</MarkerY>
             <MarkerZ>25</MarkerZ>
         </Marker>
         <Marker>
             <MarkerX>5586</MarkerX>
             <MarkerY>4382</MarkerY>
             <MarkerZ>25</MarkerZ>
         </Marker>
         <Marker>
             <MarkerX>5690</MarkerX>
             <MarkerY>4298</MarkerY>
             <MarkerZ>25</MarkerZ>
         </Marker>
         <Marker>
             <MarkerX>5914</MarkerX>
             <MarkerY>4774</MarkerY>
             <MarkerZ>25</MarkerZ>
         </Marker>
         <Marker>
             <MarkerX>6490</MarkerX>
             <MarkerY>4802</MarkerY>
             <MarkerZ>25</MarkerZ>
         </Marker>
         <Marker>
             <MarkerX>6474</MarkerX>
             <MarkerY>4606</MarkerY>
             <MarkerZ>25</MarkerZ>
         </Marker>
         <Marker>
             <MarkerX>6490</MarkerX>
             <MarkerY>4542</MarkerY>
             <MarkerZ>25</MarkerZ>
         </Marker>
         <Marker>
             <MarkerX>6390</MarkerX>
             <MarkerY>4494</MarkerY>
             <MarkerZ>25</MarkerZ>
         </Marker>
         <Marker>
             <MarkerX>6434</MarkerX>
             <MarkerY>4334</MarkerY>
             <MarkerZ>25</MarkerZ>
         </Marker>
         <Marker>
             <MarkerX>6402</MarkerX>
             <MarkerY>4230</MarkerY>
             <MarkerZ>25</MarkerZ>
         </Marker>
         <Marker>
             <MarkerX>6550</MarkerX>
             <MarkerY>4114</MarkerY>
             <MarkerZ>25</MarkerZ>
         </Marker>
         <Marker>
             <MarkerX>4230</MarkerX>
             <MarkerY>3574</MarkerY>
             <MarkerZ>22</MarkerZ>
         </Marker>
         <Marker>
             <MarkerX>4182</MarkerX>
             <MarkerY>3662</MarkerY>
             <MarkerZ>22</MarkerZ>
         </Marker>
         <Marker>
             <MarkerX>4314</MarkerX>
             <MarkerY>3590</MarkerY>
             <MarkerZ>22</MarkerZ>
         </Marker>
         <Marker>
             <MarkerX>4418</MarkerX>
             <MarkerY>3314</MarkerY>
             <MarkerZ>22</MarkerZ>
         </Marker>
         <Marker>
             <MarkerX>4354</MarkerX>
             <MarkerY>3066</MarkerY>
             <MarkerZ>22</MarkerZ>
         </Marker>
         <Marker>
             <MarkerX>4846</MarkerX>
             <MarkerY>2766</MarkerY>
             <MarkerZ>22</MarkerZ>
         </Marker>
         <Marker>
             <MarkerX>4878</MarkerX>
             <MarkerY>2942</MarkerY>
             <MarkerZ>22</MarkerZ>
         </Marker>
         <Marker>
             <MarkerX>4934</MarkerX>
             <MarkerY>2934</MarkerY>
             <MarkerZ>22</MarkerZ>
         </Marker>
         <Marker>
             <MarkerX>5426</MarkerX>
             <MarkerY>2994</MarkerY>
             <MarkerZ>22</MarkerZ>
         </Marker>
         <Marker>
             <MarkerX>4998</MarkerX>
             <MarkerY>3190</MarkerY>
             <MarkerZ>22</MarkerZ>
         </Marker>
         <Marker>
             <MarkerX>5702</MarkerX>
             <MarkerY>3130</MarkerY>
             <MarkerZ>22</MarkerZ>
         </Marker>
         <Marker>
             <MarkerX>5870</MarkerX>
             <MarkerY>3750</MarkerY>
             <MarkerZ>22</MarkerZ>
         </Marker>
         <Marker>
             <MarkerX>5722</MarkerX>
             <MarkerY>3674</MarkerY>
             <MarkerZ>22</MarkerZ>
         </Marker>
         <Marker>
             <MarkerX>5730</MarkerX>
             <MarkerY>3838</MarkerY>
             <MarkerZ>22</MarkerZ>
         </Marker>
         <Marker>
             <MarkerX>5662</MarkerX>
             <MarkerY>4006</MarkerY>
             <MarkerZ>22</MarkerZ>
         </Marker>
         <Marker>
             <MarkerX>5742</MarkerX>
             <MarkerY>3930</MarkerY>
             <MarkerZ>22</MarkerZ>
         </Marker>
         <Marker>
             <MarkerX>5422</MarkerX>
             <MarkerY>4194</MarkerY>
             <MarkerZ>22</MarkerZ>
         </Marker>
         <Marker>
             <MarkerX>5130</MarkerX>
             <MarkerY>3958</MarkerY>
             <MarkerZ>22</MarkerZ>
         </Marker>
         <Marker>
             <MarkerX>4670</MarkerX>
             <MarkerY>4078</MarkerY>
             <MarkerZ>22</MarkerZ>
         </Marker>
         <Marker>
             <MarkerX>4686</MarkerX>
             <MarkerY>3562</MarkerY>
             <MarkerZ>22</MarkerZ>
         </Marker>
         <Marker>
             <MarkerX>4658</MarkerX>
             <MarkerY>3490</MarkerY>
             <MarkerZ>22</MarkerZ>
         </Marker>
         <Marker>
             <MarkerX>4882</MarkerX>
             <MarkerY>3434</MarkerY>
             <MarkerZ>22</MarkerZ>
         </Marker>
         <Marker>
             <MarkerX>4398</MarkerX>
             <MarkerY>3946</MarkerY>
             <MarkerZ>22</MarkerZ>
         </Marker>
         <Marker>
             <MarkerX>3994</MarkerX>
             <MarkerY>3938</MarkerY>
             <MarkerZ>22</MarkerZ>
         </Marker>
         <Marker>
             <MarkerX>5654</MarkerX>
             <MarkerY>4702</MarkerY>
             <MarkerZ>22</MarkerZ>
         </Marker>
         <Marker>
             <MarkerX>6034</MarkerX>
             <MarkerY>3642</MarkerY>
             <MarkerZ>22</MarkerZ>
         </Marker>
         <Marker>
             <MarkerX>6262</MarkerX>
             <MarkerY>4158</MarkerY>
             <MarkerZ>19</MarkerZ>
         </Marker>
         <Marker>
             <MarkerX>6090</MarkerX>
             <MarkerY>4202</MarkerY>
             <MarkerZ>19</MarkerZ>
         </Marker>
         <Marker>
             <MarkerX>5894</MarkerX>
             <MarkerY>4642</MarkerY>
             <MarkerZ>19</MarkerZ>
         </Marker>
         <Marker>
             <MarkerX>5678</MarkerX>
             <MarkerY>4910</MarkerY>
             <MarkerZ>19</MarkerZ>
         </Marker>
         <Marker>
             <MarkerX>5750</MarkerX>
             <MarkerY>4978</MarkerY>
             <MarkerZ>19</MarkerZ>
         </Marker>
         <Marker>
             <MarkerX>5498</MarkerX>
             <MarkerY>5042</MarkerY>
             <MarkerZ>19</MarkerZ>
         </Marker>
         <Marker>
             <MarkerX>5230</MarkerX>
             <MarkerY>4574</MarkerY>
             <MarkerZ>19</MarkerZ>
         </Marker>
         <Marker>
             <MarkerX>5062</MarkerX>
             <MarkerY>4238</MarkerY>
             <MarkerZ>19</MarkerZ>
         </Marker>
         <Marker>
             <MarkerX>4434</MarkerX>
             <MarkerY>4382</MarkerY>
             <MarkerZ>19</MarkerZ>
         </Marker>
         <Marker>
             <MarkerX>4598</MarkerX>
             <MarkerY>4314</MarkerY>
             <MarkerZ>19</MarkerZ>
         </Marker>
         <Marker>
             <MarkerX>4806</MarkerX>
             <MarkerY>4014</MarkerY>
             <MarkerZ>19</MarkerZ>
         </Marker>
         <Marker>
             <MarkerX>4938</MarkerX>
             <MarkerY>3698</MarkerY>
             <MarkerZ>19</MarkerZ>
         </Marker>
         <Marker>
             <MarkerX>5178</MarkerX>
             <MarkerY>3550</MarkerY>
             <MarkerZ>19</MarkerZ>
         </Marker>
         <Marker>
             <MarkerX>4998</MarkerX>
             <MarkerY>3554</MarkerY>
             <MarkerZ>19</MarkerZ>
         </Marker>
         <Marker>
             <MarkerX>5502</MarkerX>
             <MarkerY>4030</MarkerY>
             <MarkerZ>19</MarkerZ>
         </Marker>
         <Marker>
             <MarkerX>5266</MarkerX>
             <MarkerY>4102</MarkerY>
             <MarkerZ>19</MarkerZ>
         </Marker>
         <Marker>
             <MarkerX>5590</MarkerX>
             <MarkerY>4138</MarkerY>
             <MarkerZ>19</MarkerZ>
         </Marker>
         <Marker>
             <MarkerX>5522</MarkerX>
             <MarkerY>3666</MarkerY>
             <MarkerZ>19</MarkerZ>
         </Marker>
         <Marker>
             <MarkerX>5610</MarkerX>
             <MarkerY>3198</MarkerY>
             <MarkerZ>19</MarkerZ>
         </Marker>
         <Marker>
             <MarkerX>5622</MarkerX>
             <MarkerY>2882</MarkerY>
             <MarkerZ>19</MarkerZ>
         </Marker>
         <Marker>
             <MarkerX>5598</MarkerX>
             <MarkerY>2834</MarkerY>
             <MarkerZ>19</MarkerZ>
         </Marker>
         <Marker>
             <MarkerX>6062</MarkerX>
             <MarkerY>4518</MarkerY>
             <MarkerZ>19</MarkerZ>
         </Marker>
         <Marker>
             <MarkerX>6134</MarkerX>
             <MarkerY>3426</MarkerY>
             <MarkerZ>19</MarkerZ>
         </Marker>
         <Marker>
             <MarkerX>7006</MarkerX>
             <MarkerY>3234</MarkerY>
             <MarkerZ>19</MarkerZ>
         </Marker>
         <Marker>
             <MarkerX>4030</MarkerX>
             <MarkerY>2914</MarkerY>
             <MarkerZ>16</MarkerZ>
         </Marker>
         <Marker>
             <MarkerX>3990</MarkerX>
             <MarkerY>3058</MarkerY>
             <MarkerZ>16</MarkerZ>
         </Marker>
         <Marker>
             <MarkerX>4166</MarkerX>
             <MarkerY>2894</MarkerY>
             <MarkerZ>16</MarkerZ>
         </Marker>
         <Marker>
             <MarkerX>4370</MarkerX>
             <MarkerY>2898</MarkerY>
             <MarkerZ>16</MarkerZ>
         </Marker>
         <Marker>
             <MarkerX>4542</MarkerX>
             <MarkerY>2990</MarkerY>
             <MarkerZ>16</MarkerZ>
         </Marker>
         <Marker>
             <MarkerX>4502</MarkerX>
             <MarkerY>3022</MarkerY>
             <MarkerZ>16</MarkerZ>
         </Marker>
         <Marker>
             <MarkerX>4534</MarkerX>
             <MarkerY>3110</MarkerY>
             <MarkerZ>16</MarkerZ>
         </Marker>
         <Marker>
             <MarkerX>3834</MarkerX>
             <MarkerY>3466</MarkerY>
             <MarkerZ>16</MarkerZ>
         </Marker>
         <Marker>
             <MarkerX>3918</MarkerX>
             <MarkerY>3514</MarkerY>
             <MarkerZ>16</MarkerZ>
         </Marker>
         <Marker>
             <MarkerX>4334</MarkerX>
             <MarkerY>3370</MarkerY>
             <MarkerZ>16</MarkerZ>
         </Marker>
         <Marker>
             <MarkerX>4398</MarkerX>
             <MarkerY>3258</MarkerY>
             <MarkerZ>16</MarkerZ>
         </Marker>
         <Marker>
             <MarkerX>4466</MarkerX>
             <MarkerY>3326</MarkerY>
             <MarkerZ>16</MarkerZ>
         </Marker>
         <Marker>
             <MarkerX>4054</MarkerX>
             <MarkerY>4102</MarkerY>
             <MarkerZ>16</MarkerZ>
         </Marker>
         <Marker>
             <MarkerX>4058</MarkerX>
             <MarkerY>4026</MarkerY>
             <MarkerZ>16</MarkerZ>
         </Marker>
         <Marker>
             <MarkerX>3818</MarkerX>
             <MarkerY>4122</MarkerY>
             <MarkerZ>16</MarkerZ>
         </Marker>
         <Marker>
             <MarkerX>3838</MarkerX>
             <MarkerY>4478</MarkerY>
             <MarkerZ>16</MarkerZ>
         </Marker>
         <Marker>
             <MarkerX>3814</MarkerX>
             <MarkerY>4318</MarkerY>
             <MarkerZ>16</MarkerZ>
         </Marker>
         <Marker>
             <MarkerX>4234</MarkerX>
             <MarkerY>4214</MarkerY>
             <MarkerZ>16</MarkerZ>
         </Marker>
         <Marker>
             <MarkerX>4270</MarkerX>
             <MarkerY>4226</MarkerY>
             <MarkerZ>16</MarkerZ>
         </Marker>
         <Marker>
             <MarkerX>4530</MarkerX>
             <MarkerY>4346</MarkerY>
             <MarkerZ>16</MarkerZ>
         </Marker>
         <Marker>
             <MarkerX>4534</MarkerX>
             <MarkerY>4110</MarkerY>
             <MarkerZ>16</MarkerZ>
         </Marker>
         <Marker>
             <MarkerX>4774</MarkerX>
             <MarkerY>4026</MarkerY>
             <MarkerZ>16</MarkerZ>
         </Marker>
         <Marker>
             <MarkerX>4866</MarkerX>
             <MarkerY>4102</MarkerY>
             <MarkerZ>16</MarkerZ>
         </Marker>
         <Marker>
             <MarkerX>5194</MarkerX>
             <MarkerY>3746</MarkerY>
             <MarkerZ>16</MarkerZ>
         </Marker>
         <Marker>
             <MarkerX>5202</MarkerX>
             <MarkerY>4318</MarkerY>
             <MarkerZ>16</MarkerZ>
         </Marker>
         <Marker>
             <MarkerX>5342</MarkerX>
             <MarkerY>4622</MarkerY>
             <MarkerZ>16</MarkerZ>
         </Marker>
         <Marker>
             <MarkerX>5342</MarkerX>
             <MarkerY>4622</MarkerY>
             <MarkerZ>16</MarkerZ>
         </Marker>
         <Marker>
             <MarkerX>5210</MarkerX>
             <MarkerY>4330</MarkerY>
             <MarkerZ>16</MarkerZ>
         </Marker>
         <Marker>
             <MarkerX>5286</MarkerX>
             <MarkerY>3518</MarkerY>
             <MarkerZ>16</MarkerZ>
         </Marker>
         <Marker>
             <MarkerX>5502</MarkerX>
             <MarkerY>3350</MarkerY>
             <MarkerZ>16</MarkerZ>
         </Marker>
         <Marker>
             <MarkerX>5190</MarkerX>
             <MarkerY>3358</MarkerY>
             <MarkerZ>16</MarkerZ>
         </Marker>
         <Marker>
             <MarkerX>5406</MarkerX>
             <MarkerY>3074</MarkerY>
             <MarkerZ>16</MarkerZ>
         </Marker>
         <Marker>
             <MarkerX>5578</MarkerX>
             <MarkerY>3542</MarkerY>
             <MarkerZ>16</MarkerZ>
         </Marker>
         <Marker>
             <MarkerX>6038</MarkerX>
             <MarkerY>4010</MarkerY>
             <MarkerZ>16</MarkerZ>
         </Marker>
         <Marker>
             <MarkerX>6098</MarkerX>
             <MarkerY>3890</MarkerY>
             <MarkerZ>16</MarkerZ>
         </Marker>
         <Marker>
             <MarkerX>5910</MarkerX>
             <MarkerY>3806</MarkerY>
             <MarkerZ>16</MarkerZ>
         </Marker>
         <Marker>
             <MarkerX>6370</MarkerX>
             <MarkerY>4678</MarkerY>
             <MarkerZ>16</MarkerZ>
         </Marker>
         <Marker>
             <MarkerX>6246</MarkerX>
             <MarkerY>4662</MarkerY>
             <MarkerZ>16</MarkerZ>
         </Marker>
         <Marker>
             <MarkerX>3946</MarkerX>
             <MarkerY>3318</MarkerY>
             <MarkerZ>13</MarkerZ>
         </Marker>
         <Marker>
             <MarkerX>4154</MarkerX>
             <MarkerY>3902</MarkerY>
             <MarkerZ>13</MarkerZ>
         </Marker>
         <Marker>
             <MarkerX>4710</MarkerX>
             <MarkerY>3394</MarkerY>
             <MarkerZ>13</MarkerZ>
         </Marker>
         <Marker>
             <MarkerX>4886</MarkerX>
             <MarkerY>3142</MarkerY>
             <MarkerZ>13</MarkerZ>
         </Marker>
         <Marker>
             <MarkerX>5090</MarkerX>
             <MarkerY>3962</MarkerY>
             <MarkerZ>13</MarkerZ>
         </Marker>
         <Marker>
             <MarkerX>5346</MarkerX>
             <MarkerY>3190</MarkerY>
             <MarkerZ>13</MarkerZ>
         </Marker>
         <Marker>
             <MarkerX>5758</MarkerX>
             <MarkerY>3474</MarkerY>
             <MarkerZ>13</MarkerZ>
         </Marker>
         <Marker>
             <MarkerX>5858</MarkerX>
             <MarkerY>3386</MarkerY>
             <MarkerZ>13</MarkerZ>
         </Marker>
         <Marker>
             <MarkerX>5822</MarkerX>
             <MarkerY>3122</MarkerY>
             <MarkerZ>13</MarkerZ>
         </Marker>
         <Marker>
             <MarkerX>6126</MarkerX>
             <MarkerY>2986</MarkerY>
             <MarkerZ>13</MarkerZ>
         </Marker>
         <Marker>
             <MarkerX>4626</MarkerX>
             <MarkerY>4130</MarkerY>
             <MarkerZ>13</MarkerZ>
         </Marker>
         <Marker>
             <MarkerX>4718</MarkerX>
             <MarkerY>4290</MarkerY>
             <MarkerZ>13</MarkerZ>
         </Marker>
         <Marker>
             <MarkerX>4834</MarkerX>
             <MarkerY>4334</MarkerY>
             <MarkerZ>13</MarkerZ>
         </Marker>
         <Marker>
             <MarkerX>5274</MarkerX>
             <MarkerY>4202</MarkerY>
             <MarkerZ>13</MarkerZ>
         </Marker>
         <Marker>
             <MarkerX>5810</MarkerX>
             <MarkerY>4482</MarkerY>
             <MarkerZ>13</MarkerZ>
         </Marker>
         <Marker>
             <MarkerX>5854</MarkerX>
             <MarkerY>3934</MarkerY>
             <MarkerZ>13</MarkerZ>
         </Marker>
         <Marker>
             <MarkerX>5790</MarkerX>
             <MarkerY>4502</MarkerY>
             <MarkerZ>13</MarkerZ>
         </Marker>
         <Marker>
             <MarkerX>5570</MarkerX>
             <MarkerY>4942</MarkerY>
             <MarkerZ>13</MarkerZ>
         </Marker>
         <Marker>
             <MarkerX>5506</MarkerX>
             <MarkerY>4946</MarkerY>
             <MarkerZ>13</MarkerZ>
         </Marker>
         <Marker>
             <MarkerX>5314</MarkerX>
             <MarkerY>4978</MarkerY>
             <MarkerZ>13</MarkerZ>
         </Marker>
         <Marker>
             <MarkerX>6462</MarkerX>
             <MarkerY>3626</MarkerY>
             <MarkerZ>13</MarkerZ>
         </Marker>
         <Marker>
             <MarkerX>3778</MarkerX>
             <MarkerY>4302</MarkerY>
             <MarkerZ>10</MarkerZ>
         </Marker>
         <Marker>
             <MarkerX>3734</MarkerX>
             <MarkerY>4126</MarkerY>
             <MarkerZ>10</MarkerZ>
         </Marker>
         <Marker>
             <MarkerX>3986</MarkerX>
             <MarkerY>3746</MarkerY>
             <MarkerZ>10</MarkerZ>
         </Marker>
         <Marker>
             <MarkerX>3874</MarkerX>
             <MarkerY>3710</MarkerY>
             <MarkerZ>10</MarkerZ>
         </Marker>
         <Marker>
             <MarkerX>3866</MarkerX>
             <MarkerY>3626</MarkerY>
             <MarkerZ>10</MarkerZ>
         </Marker>
         <Marker>
             <MarkerX>4306</MarkerX>
             <MarkerY>3462</MarkerY>
             <MarkerZ>10</MarkerZ>
         </Marker>
         <Marker>
             <MarkerX>4270</MarkerX>
             <MarkerY>3366</MarkerY>
             <MarkerZ>10</MarkerZ>
         </Marker>
         <Marker>
             <MarkerX>4106</MarkerX>
             <MarkerY>3138</MarkerY>
             <MarkerZ>10</MarkerZ>
         </Marker>
         <Marker>
             <MarkerX>4874</MarkerX>
             <MarkerY>2886</MarkerY>
             <MarkerZ>10</MarkerZ>
         </Marker>
         <Marker>
             <MarkerX>5126</MarkerX>
             <MarkerY>2726</MarkerY>
             <MarkerZ>10</MarkerZ>
         </Marker>
         <Marker>
             <MarkerX>5074</MarkerX>
             <MarkerY>3002</MarkerY>
             <MarkerZ>10</MarkerZ>
         </Marker>
         <Marker>
             <MarkerX>5234</MarkerX>
             <MarkerY>3010</MarkerY>
             <MarkerZ>10</MarkerZ>
         </Marker>
         <Marker>
             <MarkerX>5238</MarkerX>
             <MarkerY>2886</MarkerY>
             <MarkerZ>10</MarkerZ>
         </Marker>
         <Marker>
             <MarkerX>4866</MarkerX>
             <MarkerY>3226</MarkerY>
             <MarkerZ>10</MarkerZ>
         </Marker>
         <Marker>
             <MarkerX>4790</MarkerX>
             <MarkerY>3426</MarkerY>
             <MarkerZ>10</MarkerZ>
         </Marker>
         <Marker>
             <MarkerX>4934</MarkerX>
             <MarkerY>3490</MarkerY>
             <MarkerZ>10</MarkerZ>
         </Marker>
         <Marker>
             <MarkerX>4598</MarkerX>
             <MarkerY>3742</MarkerY>
             <MarkerZ>10</MarkerZ>
         </Marker>
         <Marker>
             <MarkerX>4614</MarkerX>
             <MarkerY>3690</MarkerY>
             <MarkerZ>10</MarkerZ>
         </Marker>
         <Marker>
             <MarkerX>4726</MarkerX>
             <MarkerY>3822</MarkerY>
             <MarkerZ>10</MarkerZ>
         </Marker>
         <Marker>
             <MarkerX>4294</MarkerX>
             <MarkerY>4294</MarkerY>
             <MarkerZ>10</MarkerZ>
         </Marker>
         <Marker>
             <MarkerX>4534</MarkerX>
             <MarkerY>4234</MarkerY>
             <MarkerZ>10</MarkerZ>
         </Marker>
         <Marker>
             <MarkerX>4330</MarkerX>
             <MarkerY>4394</MarkerY>
             <MarkerZ>10</MarkerZ>
         </Marker>
         <Marker>
             <MarkerX>4910</MarkerX>
             <MarkerY>4378</MarkerY>
             <MarkerZ>10</MarkerZ>
         </Marker>
         <Marker>
             <MarkerX>5326</MarkerX>
             <MarkerY>4818</MarkerY>
             <MarkerZ>10</MarkerZ>
         </Marker>
         <Marker>
             <MarkerX>5478</MarkerX>
             <MarkerY>4582</MarkerY>
             <MarkerZ>10</MarkerZ>
         </Marker>
         <Marker>
             <MarkerX>5334</MarkerX>
             <MarkerY>4746</MarkerY>
             <MarkerZ>10</MarkerZ>
         </Marker>
         <Marker>
             <MarkerX>5830</MarkerX>
             <MarkerY>3874</MarkerY>
             <MarkerZ>10</MarkerZ>
         </Marker>
         <Marker>
             <MarkerX>5510</MarkerX>
             <MarkerY>3942</MarkerY>
             <MarkerZ>10</MarkerZ>
         </Marker>
         <Marker>
             <MarkerX>5778</MarkerX>
             <MarkerY>3870</MarkerY>
             <MarkerZ>10</MarkerZ>
         </Marker>
         <Marker>
             <MarkerX>5926</MarkerX>
             <MarkerY>4606</MarkerY>
             <MarkerZ>10</MarkerZ>
         </Marker>
         <Marker>
             <MarkerX>6218</MarkerX>
             <MarkerY>4850</MarkerY>
             <MarkerZ>10</MarkerZ>
         </Marker>
         <Marker>
             <MarkerX>5250</MarkerX>
             <MarkerY>3650</MarkerY>
             <MarkerZ>10</MarkerZ>
         </Marker>
         <Marker>
             <MarkerX>5338</MarkerX>
             <MarkerY>3438</MarkerY>
             <MarkerZ>10</MarkerZ>
         </Marker>
         <Marker>
             <MarkerX>4194</MarkerX>
             <MarkerY>3822</MarkerY>
             <MarkerZ>7</MarkerZ>
         </Marker>
         <Marker>
             <MarkerX>4254</MarkerX>
             <MarkerY>3954</MarkerY>
             <MarkerZ>7</MarkerZ>
         </Marker>
         <Marker>
             <MarkerX>4354</MarkerX>
             <MarkerY>3722</MarkerY>
             <MarkerZ>7</MarkerZ>
         </Marker>
         <Marker>
             <MarkerX>3878</MarkerX>
             <MarkerY>3862</MarkerY>
             <MarkerZ>7</MarkerZ>
         </Marker>
         <Marker>
             <MarkerX>3846</MarkerX>
             <MarkerY>3782</MarkerY>
             <MarkerZ>7</MarkerZ>
         </Marker>
         <Marker>
             <MarkerX>4042</MarkerX>
             <MarkerY>3678</MarkerY>
             <MarkerZ>7</MarkerZ>
         </Marker>
         <Marker>
             <MarkerX>4070</MarkerX>
             <MarkerY>3678</MarkerY>
             <MarkerZ>7</MarkerZ>
         </Marker>
         <Marker>
             <MarkerX>5118</MarkerX>
             <MarkerY>3238</MarkerY>
             <MarkerZ>7</MarkerZ>
         </Marker>
         <Marker>
             <MarkerX>4862</MarkerX>
             <MarkerY>3590</MarkerY>
             <MarkerZ>7</MarkerZ>
         </Marker>
         <Marker>
             <MarkerX>5902</MarkerX>
             <MarkerY>2922</MarkerY>
             <MarkerZ>7</MarkerZ>
         </Marker>
         <Marker>
             <MarkerX>5362</MarkerX>
             <MarkerY>4322</MarkerY>
             <MarkerZ>7</MarkerZ>
         </Marker>
         <Marker>
             <MarkerX>5318</MarkerX>
             <MarkerY>4694</MarkerY>
             <MarkerZ>7</MarkerZ>
         </Marker>
         <Marker>
             <MarkerX>5350</MarkerX>
             <MarkerY>4914</MarkerY>
             <MarkerZ>7</MarkerZ>
         </Marker>
         <Marker>
             <MarkerX>5330</MarkerX>
             <MarkerY>4874</MarkerY>
             <MarkerZ>7</MarkerZ>
         </Marker>
         <Marker>
             <MarkerX>6618</MarkerX>
             <MarkerY>3938</MarkerY>
             <MarkerZ>7</MarkerZ>
         </Marker>
         <Marker>
             <MarkerX>4374</MarkerX>
             <MarkerY>4418</MarkerY>
             <MarkerZ>7</MarkerZ>
         </Marker>
         <Marker>
             <MarkerX>5406</MarkerX>
             <MarkerY>4298</MarkerY>
             <MarkerZ>7</MarkerZ>
         </Marker>
         <Marker>
             <MarkerX>4094</MarkerX>
             <MarkerY>4362</MarkerY>
             <MarkerZ>4</MarkerZ>
         </Marker>
         <Marker>
             <MarkerX>4122</MarkerX>
             <MarkerY>4374</MarkerY>
             <MarkerZ>4</MarkerZ>
         </Marker>
         <Marker>
             <MarkerX>4838</MarkerX>
             <MarkerY>4494</MarkerY>
             <MarkerZ>4</MarkerZ>
         </Marker>
         <Marker>
             <MarkerX>5158</MarkerX>
             <MarkerY>3786</MarkerY>
             <MarkerZ>4</MarkerZ>
         </Marker>
         <Marker>
             <MarkerX>5438</MarkerX>
             <MarkerY>3898</MarkerY>
             <MarkerZ>4</MarkerZ>
         </Marker>
         <Marker>
             <MarkerX>5454</MarkerX>
             <MarkerY>3994</MarkerY>
             <MarkerZ>4</MarkerZ>
         </Marker>
         <Marker>
             <MarkerX>5446</MarkerX>
             <MarkerY>4090</MarkerY>
             <MarkerZ>4</MarkerZ>
         </Marker>
         <Marker>
             <MarkerX>5626</MarkerX>
             <MarkerY>3874</MarkerY>
             <MarkerZ>4</MarkerZ>
         </Marker>
         <Marker>
             <MarkerX>6222</MarkerX>
             <MarkerY>3642</MarkerY>
             <MarkerZ>4</MarkerZ>
         </Marker>
         <Marker>
             <MarkerX>6114</MarkerX>
             <MarkerY>4126</MarkerY>
             <MarkerZ>4</MarkerZ>
         </Marker>
         <Marker>
             <MarkerX>4750</MarkerX>
             <MarkerY>4066</MarkerY>
             <MarkerZ>1</MarkerZ>
         </Marker>
         <Marker>
             <MarkerX>4054</MarkerX>
             <MarkerY>4278</MarkerY>
             <MarkerZ>1</MarkerZ>
         </Marker>
         <Marker>
             <MarkerX>3794</MarkerX>
             <MarkerY>3966</MarkerY>
             <MarkerZ>1</MarkerZ>
         </Marker>
         <Marker>
             <MarkerX>3806</MarkerX>
             <MarkerY>3906</MarkerY>
             <MarkerZ>1</MarkerZ>
         </Marker>
         <Marker>
             <MarkerX>4038</MarkerX>
             <MarkerY>3846</MarkerY>
             <MarkerZ>1</MarkerZ>
         </Marker>
         <Marker>
             <MarkerX>6318</MarkerX>
             <MarkerY>3658</MarkerY>
             <MarkerZ>1</MarkerZ>
         </Marker>
         <Marker>
             <MarkerX>5982</MarkerX>
             <MarkerY>3490</MarkerY>
             <MarkerZ>1</MarkerZ>
         </Marker>
         <Marker>
             <MarkerX>5590</MarkerX>
             <MarkerY>3266</MarkerY>
             <MarkerZ>1</MarkerZ>
         </Marker>
         <Marker>
             <MarkerX>4942</MarkerX>
             <MarkerY>4214</MarkerY>
             <MarkerZ>1</MarkerZ>
         </Marker>
         <Marker>
             <MarkerX>4762</MarkerX>
             <MarkerY>3890</MarkerY>
             <MarkerZ>1</MarkerZ>
         </Marker>
         <Marker>
             <MarkerX>4030</MarkerX>
             <MarkerY>4306</MarkerY>
             <MarkerZ>1</MarkerZ>
         </Marker>
         <Marker>
             <MarkerX>4026</MarkerX>
             <MarkerY>4354</MarkerY>
             <MarkerZ>1</MarkerZ>
         </Marker>
         <Marker>
             <MarkerX>4882</MarkerX>
             <MarkerY>4982</MarkerY>
             <MarkerZ>1</MarkerZ>
         </Marker>
         <Marker>
             <MarkerX>5182</MarkerX>
             <MarkerY>4490</MarkerY>
             <MarkerZ>1</MarkerZ>
         </Marker>
         <Marker>
             <MarkerX>6546</MarkerX>
             <MarkerY>4318</MarkerY>
             <MarkerZ>1</MarkerZ>
         </Marker>
         <Marker>
             <MarkerX>5250</MarkerX>
             <MarkerY>4866</MarkerY>
             <MarkerZ>1</MarkerZ>
         </Marker>
         <Marker>
             <MarkerX>5402</MarkerX>
             <MarkerY>3234</MarkerY>
             <MarkerZ>1</MarkerZ>
         </Marker>
         <Marker>
             <MarkerX>5218</MarkerX>
             <MarkerY>3222</MarkerY>
             <MarkerZ>1</MarkerZ>
         </Marker>
         <Marker>
             <MarkerX>5722</MarkerX>
             <MarkerY>2770</MarkerY>
             <MarkerZ>1</MarkerZ>
         </Marker>
         <Marker>
             <MarkerX>4774</MarkerX>
             <MarkerY>2918</MarkerY>
             <MarkerZ>1</MarkerZ>
         </Marker>
         <Marker>
             <MarkerX>4870</MarkerX>
             <MarkerY>4442</MarkerY>
             <MarkerZ>1</MarkerZ>
         </Marker>
         <Marker>
             <MarkerX>4986</MarkerX>
             <MarkerY>4482</MarkerY>
             <MarkerZ>1</MarkerZ>
         </Marker>
         <Marker>
             <MarkerX>5160</MarkerX>
             <MarkerY>4325</MarkerY>
             <MarkerZ>1</MarkerZ>
         </Marker>
         <Marker>
             <MarkerX>5679</MarkerX>
             <MarkerY>4427</MarkerY>
             <MarkerZ>3</MarkerZ>
         </Marker>
         <Marker>
             <MarkerX>5199</MarkerX>
             <MarkerY>3791</MarkerY>
             <MarkerZ>3</MarkerZ>
         </Marker>
         <Marker>
             <MarkerX>4842</MarkerX>
             <MarkerY>3764</MarkerY>
             <MarkerZ>3</MarkerZ>
         </Marker>
         <Marker>
             <MarkerX>4740</MarkerX>
             <MarkerY>3707</MarkerY>
             <MarkerZ>3</MarkerZ>
         </Marker>
         <Marker>
             <MarkerX>4707</MarkerX>
             <MarkerY>3614</MarkerY>
             <MarkerZ>3</MarkerZ>
         </Marker>
         <Marker>
             <MarkerX>5597</MarkerX>
             <MarkerY>3965</MarkerY>
             <MarkerZ>3</MarkerZ>
         </Marker>
         <Marker>
             <MarkerX>5557</MarkerX>
             <MarkerY>4105</MarkerY>
             <MarkerZ>3</MarkerZ>
         </Marker>
         <Marker>
             <MarkerX>5460</MarkerX>
             <MarkerY>2016</MarkerY>
             <MarkerZ>1</MarkerZ>
         </Marker>
         <Marker>
             <MarkerX>4818</MarkerX>
             <MarkerY>1224</MarkerY>
             <MarkerZ>1</MarkerZ>
         </Marker>
         <Marker>
             <MarkerX>4788</MarkerX>
             <MarkerY>2478</MarkerY>
             <MarkerZ>1</MarkerZ>
         </Marker>
         <Marker>
             <MarkerX>4911</MarkerX>
             <MarkerY>2601</MarkerY>
             <MarkerZ>1</MarkerZ>
         </Marker>
         <Marker>
             <MarkerX>4956</MarkerX>
             <MarkerY>2532</MarkerY>
             <MarkerZ>1</MarkerZ>
         </Marker>
         <Marker>
             <MarkerX>5463</MarkerX>
             <MarkerY>2649</MarkerY>
             <MarkerZ>1</MarkerZ>
         </Marker>
         <Marker>
             <MarkerX>5094</MarkerX>
             <MarkerY>2175</MarkerY>
             <MarkerZ>1</MarkerZ>
         </Marker>
         <Marker>
             <MarkerX>5067</MarkerX>
             <MarkerY>2133</MarkerY>
             <MarkerZ>4</MarkerZ>
         </Marker>
         <Marker>
             <MarkerX>5076</MarkerX>
             <MarkerY>2235</MarkerY>
             <MarkerZ>4</MarkerZ>
         </Marker>
         <Marker>
             <MarkerX>5250</MarkerX>
             <MarkerY>2052</MarkerY>
             <MarkerZ>4</MarkerZ>
         </Marker>
         <Marker>
             <MarkerX>5061</MarkerX>
             <MarkerY>2565</MarkerY>
             <MarkerZ>4</MarkerZ>
         </Marker>
         <Marker>
             <MarkerX>5490</MarkerX>
             <MarkerY>2439</MarkerY>
             <MarkerZ>4</MarkerZ>
         </Marker>
         <Marker>
             <MarkerX>5562</MarkerX>
             <MarkerY>2556</MarkerY>
             <MarkerZ>4</MarkerZ>
         </Marker>
         <Marker>
             <MarkerX>5397</MarkerX>
             <MarkerY>2652</MarkerY>
             <MarkerZ>4</MarkerZ>
         </Marker>
         <Marker>
             <MarkerX>5304</MarkerX>
             <MarkerY>2763</MarkerY>
             <MarkerZ>4</MarkerZ>
         </Marker>
         <Marker>
             <MarkerX>5205</MarkerX>
             <MarkerY>1617</MarkerY>
             <MarkerZ>7</MarkerZ>
         </Marker>
         <Marker>
             <MarkerX>5247</MarkerX>
             <MarkerY>1284</MarkerY>
             <MarkerZ>7</MarkerZ>
         </Marker>
         <Marker>
             <MarkerX>4896</MarkerX>
             <MarkerY>1785</MarkerY>
             <MarkerZ>7</MarkerZ>
         </Marker>
         <Marker>
             <MarkerX>5061</MarkerX>
             <MarkerY>2475</MarkerY>
             <MarkerZ>7</MarkerZ>
         </Marker>
         <Marker>
             <MarkerX>5316</MarkerX>
             <MarkerY>2688</MarkerY>
             <MarkerZ>7</MarkerZ>
         </Marker>
         <Marker>
             <MarkerX>5508</MarkerX>
             <MarkerY>2484</MarkerY>
             <MarkerZ>7</MarkerZ>
         </Marker>
         <Marker>
             <MarkerX>4428</MarkerX>
             <MarkerY>2550</MarkerY>
             <MarkerZ>7</MarkerZ>
         </Marker>
         <Marker>
             <MarkerX>5085</MarkerX>
             <MarkerY>1638</MarkerY>
             <MarkerZ>7</MarkerZ>
         </Marker>
         <Marker>
             <MarkerX>5454</MarkerX>
             <MarkerY>2688</MarkerY>
             <MarkerZ>7</MarkerZ>
         </Marker>
         <Marker>
             <MarkerX>5160</MarkerX>
             <MarkerY>1671</MarkerY>
             <MarkerZ>10</MarkerZ>
         </Marker>
         <Marker>
             <MarkerX>5481</MarkerX>
             <MarkerY>1428</MarkerY>
             <MarkerZ>10</MarkerZ>
         </Marker>
         <Marker>
             <MarkerX>5325</MarkerX>
             <MarkerY>2076</MarkerY>
             <MarkerZ>10</MarkerZ>
         </Marker>
         <Marker>
             <MarkerX>5028</MarkerX>
             <MarkerY>2322</MarkerY>
             <MarkerZ>10</MarkerZ>
         </Marker>
         <Marker>
             <MarkerX>5013</MarkerX>
             <MarkerY>2274</MarkerY>
             <MarkerZ>10</MarkerZ>
         </Marker>
         <Marker>
             <MarkerX>5394</MarkerX>
             <MarkerY>1992</MarkerY>
             <MarkerZ>13</MarkerZ>
         </Marker>
         <Marker>
             <MarkerX>5340</MarkerX>
             <MarkerY>2025</MarkerY>
             <MarkerZ>13</MarkerZ>
         </Marker>
         <Marker>
             <MarkerX>5205</MarkerX>
             <MarkerY>2235</MarkerY>
             <MarkerZ>13</MarkerZ>
         </Marker>
         <Marker>
             <MarkerX>5145</MarkerX>
             <MarkerY>2292</MarkerY>
             <MarkerZ>13</MarkerZ>
         </Marker>
         <Marker>
             <MarkerX>4950</MarkerX>
             <MarkerY>2223</MarkerY>
             <MarkerZ>13</MarkerZ>
         </Marker>
         <Marker>
             <MarkerX>5001</MarkerX>
             <MarkerY>2217</MarkerY>
             <MarkerZ>13</MarkerZ>
         </Marker>
         <Marker>
             <MarkerX>4812</MarkerX>
             <MarkerY>2175</MarkerY>
             <MarkerZ>13</MarkerZ>
         </Marker>
         <Marker>
             <MarkerX>4899</MarkerX>
             <MarkerY>2214</MarkerY>
             <MarkerZ>13</MarkerZ>
         </Marker>
         <Marker>
             <MarkerX>4935</MarkerX>
             <MarkerY>1965</MarkerY>
             <MarkerZ>13</MarkerZ>
         </Marker>
         <Marker>
             <MarkerX>4992</MarkerX>
             <MarkerY>1953</MarkerY>
             <MarkerZ>13</MarkerZ>
         </Marker>
         <Marker>
             <MarkerX>5490</MarkerX>
             <MarkerY>2568</MarkerY>
             <MarkerZ>16</MarkerZ>
         </Marker>
         <Marker>
             <MarkerX>5379</MarkerX>
             <MarkerY>2640</MarkerY>
             <MarkerZ>16</MarkerZ>
         </Marker>
         <Marker>
             <MarkerX>5361</MarkerX>
             <MarkerY>2700</MarkerY>
             <MarkerZ>16</MarkerZ>
         </Marker>
         <Marker>
             <MarkerX>5514</MarkerX>
             <MarkerY>2121</MarkerY>
             <MarkerZ>16</MarkerZ>
         </Marker>
         <Marker>
             <MarkerX>5793</MarkerX>
             <MarkerY>2079</MarkerY>
             <MarkerZ>16</MarkerZ>
         </Marker>
         <Marker>
             <MarkerX>4806</MarkerX>
             <MarkerY>1713</MarkerY>
             <MarkerZ>19</MarkerZ>
         </Marker>
         <Marker>
             <MarkerX>5247</MarkerX>
             <MarkerY>2340</MarkerY>
             <MarkerZ>19</MarkerZ>
         </Marker>
         <Marker>
             <MarkerX>5478</MarkerX>
             <MarkerY>2274</MarkerY>
             <MarkerZ>19</MarkerZ>
         </Marker>
         <Marker>
             <MarkerX>5454</MarkerX>
             <MarkerY>2556</MarkerY>
             <MarkerZ>19</MarkerZ>
         </Marker>
         <Marker>
             <MarkerX>5031</MarkerX>
             <MarkerY>2541</MarkerY>
             <MarkerZ>19</MarkerZ>
         </Marker>
         <Marker>
             <MarkerX>5568</MarkerX>
             <MarkerY>2445</MarkerY>
             <MarkerZ>19</MarkerZ>
         </Marker>
         <Marker>
             <MarkerX>4944</MarkerX>
             <MarkerY>1575</MarkerY>
             <MarkerZ>22</MarkerZ>
         </Marker>
         <Marker>
             <MarkerX>4938</MarkerX>
             <MarkerY>1875</MarkerY>
             <MarkerZ>22</MarkerZ>
         </Marker>
         <Marker>
             <MarkerX>4920</MarkerX>
             <MarkerY>1836</MarkerY>
             <MarkerZ>22</MarkerZ>
         </Marker>
         <Marker>
             <MarkerX>5151</MarkerX>
             <MarkerY>2598</MarkerY>
             <MarkerZ>22</MarkerZ>
         </Marker>
         <Marker>
             <MarkerX>5460</MarkerX>
             <MarkerY>2079</MarkerY>
             <MarkerZ>22</MarkerZ>
         </Marker>
         <Marker>
             <MarkerX>5376</MarkerX>
             <MarkerY>1932</MarkerY>
             <MarkerZ>25</MarkerZ>
         </Marker>
         <Marker>
             <MarkerX>5148</MarkerX>
             <MarkerY>1821</MarkerY>
             <MarkerZ>25</MarkerZ>
         </Marker>
         <Marker>
             <MarkerX>5127</MarkerX>
             <MarkerY>1692</MarkerY>
             <MarkerZ>25</MarkerZ>
         </Marker>
         <Marker>
             <MarkerX>5178</MarkerX>
             <MarkerY>1287</MarkerY>
             <MarkerZ>25</MarkerZ>
         </Marker>
         <Marker>
             <MarkerX>4857</MarkerX>
             <MarkerY>2541</MarkerY>
             <MarkerZ>25</MarkerZ>
         </Marker>
         <Marker>
             <MarkerX>5268</MarkerX>
             <MarkerY>2214</MarkerY>
             <MarkerZ>28</MarkerZ>
         </Marker>
         <Marker>
             <MarkerX>4854</MarkerX>
             <MarkerY>2037</MarkerY>
             <MarkerZ>25</MarkerZ>
         </Marker>
         <Marker>
             <MarkerX>5514</MarkerX>
             <MarkerY>2622</MarkerY>
             <MarkerZ>13</MarkerZ>
         </Marker>
         <Marker>
             <MarkerX>5676</MarkerX>
             <MarkerY>5244</MarkerY>
             <MarkerZ>13</MarkerZ>
         </Marker>
         <Marker>
             <MarkerX>5672</MarkerX>
             <MarkerY>5184</MarkerY>
             <MarkerZ>13</MarkerZ>
         </Marker>
         <Marker>
             <MarkerX>6600</MarkerX>
             <MarkerY>4964</MarkerY>
             <MarkerZ>13</MarkerZ>
         </Marker>
         <Marker>
             <MarkerX>6720</MarkerX>
             <MarkerY>4612</MarkerY>
             <MarkerZ>13</MarkerZ>
         </Marker>
         <Marker>
             <MarkerX>6816</MarkerX>
             <MarkerY>4804</MarkerY>
             <MarkerZ>13</MarkerZ>
         </Marker>
         <Marker>
             <MarkerX>5564</MarkerX>
             <MarkerY>6144</MarkerY>
             <MarkerZ>13</MarkerZ>
         </Marker>
         <Marker>
             <MarkerX>5708</MarkerX>
             <MarkerY>6216</MarkerY>
             <MarkerZ>13</MarkerZ>
         </Marker>
         <Marker>
             <MarkerX>5620</MarkerX>
             <MarkerY>6320</MarkerY>
             <MarkerZ>13</MarkerZ>
         </Marker>
         <Marker>
             <MarkerX>5512</MarkerX>
             <MarkerY>6536</MarkerY>
             <MarkerZ>13</MarkerZ>
         </Marker>
         <Marker>
             <MarkerX>5488</MarkerX>
             <MarkerY>6608</MarkerY>
             <MarkerZ>13</MarkerZ>
         </Marker>
         <Marker>
             <MarkerX>5280</MarkerX>
             <MarkerY>6504</MarkerY>
             <MarkerZ>13</MarkerZ>
         </Marker>
         <Marker>
             <MarkerX>7652</MarkerX>
             <MarkerY>5464</MarkerY>
             <MarkerZ>13</MarkerZ>
         </Marker>
         <Marker>
             <MarkerX>6836</MarkerX>
             <MarkerY>5132</MarkerY>
             <MarkerZ>13</MarkerZ>
         </Marker>
         <Marker>
             <MarkerX>5388</MarkerX>
             <MarkerY>5816</MarkerY>
             <MarkerZ>13</MarkerZ>
         </Marker>
         <Marker>
             <MarkerX>5376</MarkerX>
             <MarkerY>5516</MarkerY>
             <MarkerZ>13</MarkerZ>
         </Marker>
         <Marker>
             <MarkerX>5848</MarkerX>
             <MarkerY>5892</MarkerY>
             <MarkerZ>13</MarkerZ>
         </Marker>
         <Marker>
             <MarkerX>5636</MarkerX>
             <MarkerY>5676</MarkerY>
             <MarkerZ>13</MarkerZ>
         </Marker>
         <Marker>
             <MarkerX>6116</MarkerX>
             <MarkerY>5528</MarkerY>
             <MarkerZ>16</MarkerZ>
         </Marker>
         <Marker>
             <MarkerX>6360</MarkerX>
             <MarkerY>5300</MarkerY>
             <MarkerZ>16</MarkerZ>
         </Marker>
         <Marker>
             <MarkerX>6240</MarkerX>
             <MarkerY>5184</MarkerY>
             <MarkerZ>16</MarkerZ>
         </Marker>
         <Marker>
             <MarkerX>6524</MarkerX>
             <MarkerY>5460</MarkerY>
             <MarkerZ>16</MarkerZ>
         </Marker>
         <Marker>
             <MarkerX>6700</MarkerX>
             <MarkerY>5340</MarkerY>
             <MarkerZ>16</MarkerZ>
         </Marker>
         <Marker>
             <MarkerX>5756</MarkerX>
             <MarkerY>5512</MarkerY>
             <MarkerZ>19</MarkerZ>
         </Marker>
         <Marker>
             <MarkerX>5860</MarkerX>
             <MarkerY>5564</MarkerY>
             <MarkerZ>19</MarkerZ>
         </Marker>
         <Marker>
             <MarkerX>5508</MarkerX>
             <MarkerY>5836</MarkerY>
             <MarkerZ>19</MarkerZ>
         </Marker>
         <Marker>
             <MarkerX>5312</MarkerX>
             <MarkerY>6296</MarkerY>
             <MarkerZ>19</MarkerZ>
         </Marker>
         <Marker>
             <MarkerX>5284</MarkerX>
             <MarkerY>6560</MarkerY>
             <MarkerZ>19</MarkerZ>
         </Marker>
         <Marker>
             <MarkerX>5608</MarkerX>
             <MarkerY>6604</MarkerY>
             <MarkerZ>19</MarkerZ>
         </Marker>
         <Marker>
             <MarkerX>5788</MarkerX>
             <MarkerY>6708</MarkerY>
             <MarkerZ>19</MarkerZ>
         </Marker>
         <Marker>
             <MarkerX>5712</MarkerX>
             <MarkerY>6396</MarkerY>
             <MarkerZ>19</MarkerZ>
         </Marker>
         <Marker>
             <MarkerX>5600</MarkerX>
             <MarkerY>6404</MarkerY>
             <MarkerZ>19</MarkerZ>
         </Marker>
         <Marker>
             <MarkerX>5680</MarkerX>
             <MarkerY>5904</MarkerY>
             <MarkerZ>22</MarkerZ>
         </Marker>
         <Marker>
             <MarkerX>5824</MarkerX>
             <MarkerY>5748</MarkerY>
             <MarkerZ>22</MarkerZ>
         </Marker>
         <Marker>
             <MarkerX>5768</MarkerX>
             <MarkerY>5352</MarkerY>
             <MarkerZ>22</MarkerZ>
         </Marker>
         <Marker>
             <MarkerX>6440</MarkerX>
             <MarkerY>5180</MarkerY>
             <MarkerZ>22</MarkerZ>
         </Marker>
         <Marker>
             <MarkerX>6496</MarkerX>
             <MarkerY>4740</MarkerY>
             <MarkerZ>22</MarkerZ>
         </Marker>
         <Marker>
             <MarkerX>6272</MarkerX>
             <MarkerY>6008</MarkerY>
             <MarkerZ>25</MarkerZ>
         </Marker>
         <Marker>
             <MarkerX>6268</MarkerX>
             <MarkerY>6244</MarkerY>
             <MarkerZ>25</MarkerZ>
         </Marker>
         <Marker>
             <MarkerX>6272</MarkerX>
             <MarkerY>4960</MarkerY>
             <MarkerZ>25</MarkerZ>
         </Marker>
         <Marker>
             <MarkerX>6064</MarkerX>
             <MarkerY>4768</MarkerY>
             <MarkerZ>25</MarkerZ>
         </Marker>
         <Marker>
             <MarkerX>6232</MarkerX>
             <MarkerY>5100</MarkerY>
             <MarkerZ>25</MarkerZ>
         </Marker>
         <Marker>
             <MarkerX>5468</MarkerX>
             <MarkerY>5452</MarkerY>
             <MarkerZ>25</MarkerZ>
         </Marker>
         <Marker>
             <MarkerX>6152</MarkerX>
             <MarkerY>5792</MarkerY>
             <MarkerZ>25</MarkerZ>
         </Marker>
         <Marker>
             <MarkerX>5476</MarkerX>
             <MarkerY>6336</MarkerY>
             <MarkerZ>25</MarkerZ>
         </Marker>
         <Marker>
             <MarkerX>5900</MarkerX>
             <MarkerY>6460</MarkerY>
             <MarkerZ>25</MarkerZ>
         </Marker>
         <Marker>
             <MarkerX>5572</MarkerX>
             <MarkerY>5376</MarkerY>
             <MarkerZ>28</MarkerZ>
         </Marker>
         <Marker>
             <MarkerX>5292</MarkerX>
             <MarkerY>5680</MarkerY>
             <MarkerZ>28</MarkerZ>
         </Marker>
         <Marker>
             <MarkerX>5247</MarkerX>
             <MarkerY>7104</MarkerY>
             <MarkerZ>19</MarkerZ>
         </Marker>
         <Marker>
             <MarkerX>5076</MarkerX>
             <MarkerY>7074</MarkerY>
             <MarkerZ>19</MarkerZ>
         </Marker>
         <Marker>
             <MarkerX>5385</MarkerX>
             <MarkerY>7071</MarkerY>
             <MarkerZ>19</MarkerZ>
         </Marker>
         <Marker>
             <MarkerX>5313</MarkerX>
             <MarkerY>7053</MarkerY>
             <MarkerZ>19</MarkerZ>
         </Marker>
         <Marker>
             <MarkerX>4521</MarkerX>
             <MarkerY>7263</MarkerY>
             <MarkerZ>19</MarkerZ>
         </Marker>
         <Marker>
             <MarkerX>4566</MarkerX>
             <MarkerY>7149</MarkerY>
             <MarkerZ>19</MarkerZ>
         </Marker>
         <Marker>
             <MarkerX>4503</MarkerX>
             <MarkerY>6984</MarkerY>
             <MarkerZ>19</MarkerZ>
         </Marker>
         <Marker>
             <MarkerX>4287</MarkerX>
             <MarkerY>7074</MarkerY>
             <MarkerZ>19</MarkerZ>
         </Marker>
         <Marker>
             <MarkerX>4563</MarkerX>
             <MarkerY>7347</MarkerY>
             <MarkerZ>19</MarkerZ>
         </Marker>
         <Marker>
             <MarkerX>4746</MarkerX>
             <MarkerY>7425</MarkerY>
             <MarkerZ>19</MarkerZ>
         </Marker>
         <Marker>
             <MarkerX>5457</MarkerX>
             <MarkerY>7443</MarkerY>
             <MarkerZ>19</MarkerZ>
         </Marker>
         <Marker>
             <MarkerX>6372</MarkerX>
             <MarkerY>7380</MarkerY>
             <MarkerZ>19</MarkerZ>
         </Marker>
         <Marker>
             <MarkerX>6489</MarkerX>
             <MarkerY>7590</MarkerY>
             <MarkerZ>19</MarkerZ>
         </Marker>
         <Marker>
             <MarkerX>6252</MarkerX>
             <MarkerY>6888</MarkerY>
             <MarkerZ>22</MarkerZ>
         </Marker>
         <Marker>
             <MarkerX>6159</MarkerX>
             <MarkerY>6906</MarkerY>
             <MarkerZ>22</MarkerZ>
         </Marker>
         <Marker>
             <MarkerX>5235</MarkerX>
             <MarkerY>7428</MarkerY>
             <MarkerZ>22</MarkerZ>
         </Marker>
         <Marker>
             <MarkerX>5274</MarkerX>
             <MarkerY>7215</MarkerY>
             <MarkerZ>22</MarkerZ>
         </Marker>
         <Marker>
             <MarkerX>4539</MarkerX>
             <MarkerY>7305</MarkerY>
             <MarkerZ>22</MarkerZ>
         </Marker>
         <Marker>
             <MarkerX>4881</MarkerX>
             <MarkerY>7053</MarkerY>
             <MarkerZ>22</MarkerZ>
         </Marker>
         <Marker>
             <MarkerX>4650</MarkerX>
             <MarkerY>6987</MarkerY>
             <MarkerZ>22</MarkerZ>
         </Marker>
         <Marker>
             <MarkerX>4629</MarkerX>
             <MarkerY>7056</MarkerY>
             <MarkerZ>22</MarkerZ>
         </Marker>
         <Marker>
             <MarkerX>5802</MarkerX>
             <MarkerY>7374</MarkerY>
             <MarkerZ>25</MarkerZ>
         </Marker>
         <Marker>
             <MarkerX>6075</MarkerX>
             <MarkerY>7581</MarkerY>
             <MarkerZ>25</MarkerZ>
         </Marker>
         <Marker>
             <MarkerX>5019</MarkerX>
             <MarkerY>7242</MarkerY>
             <MarkerZ>25</MarkerZ>
         </Marker>
         <Marker>
             <MarkerX>5238</MarkerX>
             <MarkerY>7497</MarkerY>
             <MarkerZ>28</MarkerZ>
         </Marker>
         <Marker>
             <MarkerX>5646</MarkerX>
             <MarkerY>7341</MarkerY>
             <MarkerZ>28</MarkerZ>
         </Marker>
         <Marker>
             <MarkerX>4974</MarkerX>
             <MarkerY>7293</MarkerY>
             <MarkerZ>28</MarkerZ>
         </Marker>
         <Marker>
             <MarkerX>5010</MarkerX>
             <MarkerY>6849</MarkerY>
             <MarkerZ>28</MarkerZ>
         </Marker>
         <Marker>
             <MarkerX>5043</MarkerX>
             <MarkerY>7383</MarkerY>
             <MarkerZ>16</MarkerZ>
         </Marker>
         <Marker>
             <MarkerX>5151</MarkerX>
             <MarkerY>7203</MarkerY>
             <MarkerZ>16</MarkerZ>
         </Marker>
         <Marker>
             <MarkerX>4491</MarkerX>
             <MarkerY>6966</MarkerY>
             <MarkerZ>16</MarkerZ>
         </Marker>
         <Marker>
             <MarkerX>5508</MarkerX>
             <MarkerY>6480</MarkerY>
             <MarkerZ>16</MarkerZ>
         </Marker>
         <Marker>
             <MarkerX>4881</MarkerX>
             <MarkerY>7200</MarkerY>
             <MarkerZ>13</MarkerZ>
         </Marker>
         <Marker>
             <MarkerX>4788</MarkerX>
             <MarkerY>6987</MarkerY>
             <MarkerZ>13</MarkerZ>
         </Marker>
         <Marker>
             <MarkerX>5451</MarkerX>
             <MarkerY>6849</MarkerY>
             <MarkerZ>13</MarkerZ>
         </Marker>
         <Marker>
             <MarkerX>5556</MarkerX>
             <MarkerY>6882</MarkerY>
             <MarkerZ>13</MarkerZ>
         </Marker>
         <Marker>
             <MarkerX>5496</MarkerX>
             <MarkerY>6996</MarkerY>
             <MarkerZ>13</MarkerZ>
         </Marker>
         <Marker>
             <MarkerX>5598</MarkerX>
             <MarkerY>7341</MarkerY>
             <MarkerZ>13</MarkerZ>
         </Marker>
         <Marker>
             <MarkerX>5775</MarkerX>
             <MarkerY>7377</MarkerY>
             <MarkerZ>13</MarkerZ>
         </Marker>
         <Marker>
             <MarkerX>4986</MarkerX>
             <MarkerY>6963</MarkerY>
             <MarkerZ>10</MarkerZ>
         </Marker>
         <Marker>
             <MarkerX>4839</MarkerX>
             <MarkerY>7314</MarkerY>
             <MarkerZ>10</MarkerZ>
         </Marker>
         <Marker>
             <MarkerX>4638</MarkerX>
             <MarkerY>7098</MarkerY>
             <MarkerZ>10</MarkerZ>
         </Marker>
         <Marker>
             <MarkerX>5547</MarkerX>
             <MarkerY>7101</MarkerY>
             <MarkerZ>10</MarkerZ>
         </Marker>
         <Marker>
             <MarkerX>6360</MarkerX>
             <MarkerY>7524</MarkerY>
             <MarkerZ>10</MarkerZ>
         </Marker>
         <Marker>
             <MarkerX>5382</MarkerX>
             <MarkerY>6228</MarkerY>
             <MarkerZ>10</MarkerZ>
         </Marker>
         <Marker>
             <MarkerX>5322</MarkerX>
             <MarkerY>6237</MarkerY>
             <MarkerZ>10</MarkerZ>
         </Marker>
         <Marker>
             <MarkerX>5598</MarkerX>
             <MarkerY>5994</MarkerY>
             <MarkerZ>10</MarkerZ>
         </Marker>
         <Marker>
             <MarkerX>5589</MarkerX>
             <MarkerY>5919</MarkerY>
[truncated: 40,841 more chars]
