# Supplementary material for: Tonotopic and non-auditory organization of the mouse dorsal inferior colliculus revealed by two-photon imaging
Source: eLife. 2019 Oct 15;8:e49091. doi: 10.7554/eLife.49091 (PMC6834370; doi:10.7554/eLife.49091)
Supplement: Figure 1—source data 1. [file elife-49091-fig1-data1.zip › CellCounter_SourceData/CellCounter/Fig1-Gad/GP4x3/CellCounter_20976_07_s2s3.xml]

<?xml version="1.0" encoding="UTF-8"?>
<CellCounter_Marker_File>
 <Image_Properties>
     <Image_Filename>20976_07_s2s3_40X_stack.tif</Image_Filename>
 </Image_Properties>
 <Marker_Data>
     <Current_Type>2</Current_Type>
     <Marker_Type> <!-- Type 1: GCaMP6s+ GAD67- -->
         <Type>1</Type> <!-- Type 1: GCaMP6s+ GAD67- -->
         <Marker>
             <MarkerX>1126</MarkerX>
             <MarkerY>491</MarkerY>
             <MarkerZ>65</MarkerZ>
         </Marker>
         <Marker>
             <MarkerX>957</MarkerX>
             <MarkerY>963</MarkerY>
             <MarkerZ>65</MarkerZ>
         </Marker>
         <Marker>
             <MarkerX>765</MarkerX>
             <MarkerY>1094</MarkerY>
             <MarkerZ>65</MarkerZ>
         </Marker>
         <Marker>
             <MarkerX>1607</MarkerX>
             <MarkerY>722</MarkerY>
             <MarkerZ>65</MarkerZ>
         </Marker>
         <Marker>
             <MarkerX>1618</MarkerX>
             <MarkerY>695</MarkerY>
             <MarkerZ>65</MarkerZ>
         </Marker>
         <Marker>
             <MarkerX>1693</MarkerX>
             <MarkerY>602</MarkerY>
             <MarkerZ>62</MarkerZ>
         </Marker>
         <Marker>
             <MarkerX>2032</MarkerX>
             <MarkerY>722</MarkerY>
             <MarkerZ>65</MarkerZ>
         </Marker>
         <Marker>
             <MarkerX>1221</MarkerX>
             <MarkerY>474</MarkerY>
             <MarkerZ>62</MarkerZ>
         </Marker>
         <Marker>
             <MarkerX>1354</MarkerX>
             <MarkerY>443</MarkerY>
             <MarkerZ>65</MarkerZ>
         </Marker>
         <Marker>
             <MarkerX>1359</MarkerX>
             <MarkerY>463</MarkerY>
             <MarkerZ>59</MarkerZ>
         </Marker>
         <Marker>
             <MarkerX>1251</MarkerX>
             <MarkerY>598</MarkerY>
             <MarkerZ>59</MarkerZ>
         </Marker>
         <Marker>
             <MarkerX>1338</MarkerX>
             <MarkerY>512</MarkerY>
             <MarkerZ>50</MarkerZ>
         </Marker>
         <Marker>
             <MarkerX>1485</MarkerX>
             <MarkerY>547</MarkerY>
             <MarkerZ>47</MarkerZ>
         </Marker>
         <Marker>
             <MarkerX>1556</MarkerX>
             <MarkerY>549</MarkerY>
             <MarkerZ>47</MarkerZ>
         </Marker>
         <Marker>
             <MarkerX>1942</MarkerX>
             <MarkerY>398</MarkerY>
             <MarkerZ>50</MarkerZ>
         </Marker>
         <Marker>
             <MarkerX>1637</MarkerX>
             <MarkerY>680</MarkerY>
             <MarkerZ>41</MarkerZ>
         </Marker>
         <Marker>
             <MarkerX>1504</MarkerX>
             <MarkerY>611</MarkerY>
             <MarkerZ>38</MarkerZ>
         </Marker>
         <Marker>
             <MarkerX>1475</MarkerX>
             <MarkerY>727</MarkerY>
             <MarkerZ>38</MarkerZ>
         </Marker>
         <Marker>
             <MarkerX>1438</MarkerX>
             <MarkerY>796</MarkerY>
             <MarkerZ>38</MarkerZ>
         </Marker>
         <Marker>
             <MarkerX>1543</MarkerX>
             <MarkerY>796</MarkerY>
             <MarkerZ>38</MarkerZ>
         </Marker>
         <Marker>
             <MarkerX>1312</MarkerX>
             <MarkerY>633</MarkerY>
             <MarkerZ>35</MarkerZ>
         </Marker>
         <Marker>
             <MarkerX>983</MarkerX>
             <MarkerY>774</MarkerY>
             <MarkerZ>35</MarkerZ>
         </Marker>
         <Marker>
             <MarkerX>1216</MarkerX>
             <MarkerY>831</MarkerY>
             <MarkerZ>41</MarkerZ>
         </Marker>
         <Marker>
             <MarkerX>779</MarkerX>
             <MarkerY>858</MarkerY>
             <MarkerZ>44</MarkerZ>
         </Marker>
         <Marker>
             <MarkerX>945</MarkerX>
             <MarkerY>942</MarkerY>
             <MarkerZ>47</MarkerZ>
         </Marker>
         <Marker>
             <MarkerX>1026</MarkerX>
             <MarkerY>966</MarkerY>
             <MarkerZ>50</MarkerZ>
         </Marker>
         <Marker>
             <MarkerX>957</MarkerX>
             <MarkerY>797</MarkerY>
             <MarkerZ>56</MarkerZ>
         </Marker>
         <Marker>
             <MarkerX>806</MarkerX>
             <MarkerY>742</MarkerY>
             <MarkerZ>56</MarkerZ>
         </Marker>
         <Marker>
             <MarkerX>842</MarkerX>
             <MarkerY>657</MarkerY>
             <MarkerZ>56</MarkerZ>
         </Marker>
         <Marker>
             <MarkerX>666</MarkerX>
             <MarkerY>901</MarkerY>
             <MarkerZ>59</MarkerZ>
         </Marker>
         <Marker>
             <MarkerX>711</MarkerX>
             <MarkerY>1074</MarkerY>
             <MarkerZ>59</MarkerZ>
         </Marker>
         <Marker>
             <MarkerX>1804</MarkerX>
             <MarkerY>902</MarkerY>
             <MarkerZ>59</MarkerZ>
         </Marker>
         <Marker>
             <MarkerX>1671</MarkerX>
             <MarkerY>730</MarkerY>
             <MarkerZ>59</MarkerZ>
         </Marker>
         <Marker>
             <MarkerX>1359</MarkerX>
             <MarkerY>678</MarkerY>
             <MarkerZ>53</MarkerZ>
         </Marker>
         <Marker>
             <MarkerX>1639</MarkerX>
             <MarkerY>559</MarkerY>
             <MarkerZ>62</MarkerZ>
         </Marker>
         <Marker>
             <MarkerX>1481</MarkerX>
             <MarkerY>597</MarkerY>
             <MarkerZ>62</MarkerZ>
         </Marker>
         <Marker>
             <MarkerX>1160</MarkerX>
             <MarkerY>567</MarkerY>
             <MarkerZ>65</MarkerZ>
         </Marker>
         <Marker>
             <MarkerX>1108</MarkerX>
             <MarkerY>579</MarkerY>
             <MarkerZ>65</MarkerZ>
         </Marker>
         <Marker>
             <MarkerX>1076</MarkerX>
             <MarkerY>746</MarkerY>
             <MarkerZ>65</MarkerZ>
         </Marker>
         <Marker>
             <MarkerX>2026</MarkerX>
             <MarkerY>838</MarkerY>
             <MarkerZ>50</MarkerZ>
         </Marker>
         <Marker>
             <MarkerX>2037</MarkerX>
             <MarkerY>786</MarkerY>
             <MarkerZ>38</MarkerZ>
         </Marker>
         <Marker>
             <MarkerX>1722</MarkerX>
             <MarkerY>820</MarkerY>
             <MarkerZ>35</MarkerZ>
         </Marker>
         <Marker>
             <MarkerX>1723</MarkerX>
             <MarkerY>895</MarkerY>
             <MarkerZ>35</MarkerZ>
         </Marker>
         <Marker>
             <MarkerX>1864</MarkerX>
             <MarkerY>1094</MarkerY>
             <MarkerZ>38</MarkerZ>
         </Marker>
         <Marker>
             <MarkerX>2017</MarkerX>
             <MarkerY>899</MarkerY>
             <MarkerZ>17</MarkerZ>
         </Marker>
         <Marker>
             <MarkerX>1760</MarkerX>
             <MarkerY>840</MarkerY>
             <MarkerZ>11</MarkerZ>
         </Marker>
         <Marker>
             <MarkerX>1335</MarkerX>
             <MarkerY>1031</MarkerY>
             <MarkerZ>8</MarkerZ>
         </Marker>
         <Marker>
             <MarkerX>1327</MarkerX>
             <MarkerY>1005</MarkerY>
             <MarkerZ>17</MarkerZ>
         </Marker>
         <Marker>
             <MarkerX>1306</MarkerX>
             <MarkerY>949</MarkerY>
             <MarkerZ>14</MarkerZ>
         </Marker>
         <Marker>
             <MarkerX>1119</MarkerX>
             <MarkerY>1036</MarkerY>
             <MarkerZ>17</MarkerZ>
         </Marker>
         <Marker>
             <MarkerX>1285</MarkerX>
             <MarkerY>817</MarkerY>
             <MarkerZ>23</MarkerZ>
         </Marker>
         <Marker>
             <MarkerX>943</MarkerX>
             <MarkerY>1097</MarkerY>
             <MarkerZ>23</MarkerZ>
         </Marker>
         <Marker>
             <MarkerX>1040</MarkerX>
             <MarkerY>1005</MarkerY>
             <MarkerZ>29</MarkerZ>
         </Marker>
         <Marker>
             <MarkerX>995</MarkerX>
             <MarkerY>847</MarkerY>
             <MarkerZ>29</MarkerZ>
         </Marker>
         <Marker>
             <MarkerX>785</MarkerX>
             <MarkerY>1056</MarkerY>
             <MarkerZ>35</MarkerZ>
         </Marker>
         <Marker>
             <MarkerX>1146</MarkerX>
             <MarkerY>803</MarkerY>
             <MarkerZ>50</MarkerZ>
         </Marker>
         <Marker>
             <MarkerX>1048</MarkerX>
             <MarkerY>849</MarkerY>
             <MarkerZ>50</MarkerZ>
         </Marker>
         <Marker>
             <MarkerX>1089</MarkerX>
             <MarkerY>900</MarkerY>
             <MarkerZ>41</MarkerZ>
         </Marker>
         <Marker>
             <MarkerX>1802</MarkerX>
             <MarkerY>707</MarkerY>
             <MarkerZ>50</MarkerZ>
         </Marker>
         <Marker>
             <MarkerX>1838</MarkerX>
             <MarkerY>650</MarkerY>
             <MarkerZ>29</MarkerZ>
         </Marker>
         <Marker>
             <MarkerX>1600</MarkerX>
             <MarkerY>557</MarkerY>
             <MarkerZ>29</MarkerZ>
         </Marker>
         <Marker>
             <MarkerX>849</MarkerX>
             <MarkerY>706</MarkerY>
             <MarkerZ>65</MarkerZ>
         </Marker>
         <Marker>
             <MarkerX>735</MarkerX>
             <MarkerY>914</MarkerY>
             <MarkerZ>56</MarkerZ>
         </Marker>
         <Marker>
             <MarkerX>898</MarkerX>
             <MarkerY>1100</MarkerY>
             <MarkerZ>17</MarkerZ>
         </Marker>
         <Marker>
             <MarkerX>750</MarkerX>
             <MarkerY>1088</MarkerY>
             <MarkerZ>11</MarkerZ>
         </Marker>
         <Marker>
             <MarkerX>911</MarkerX>
             <MarkerY>944</MarkerY>
             <MarkerZ>65</MarkerZ>
         </Marker>
         <Marker>
             <MarkerX>1797</MarkerX>
             <MarkerY>1114</MarkerY>
             <MarkerZ>23</MarkerZ>
         </Marker>
         <Marker>
             <MarkerX>1465</MarkerX>
             <MarkerY>922</MarkerY>
             <MarkerZ>42</MarkerZ>
         </Marker>
         <Marker>
             <MarkerX>1505</MarkerX>
             <MarkerY>924</MarkerY>
             <MarkerZ>42</MarkerZ>
         </Marker>
         <Marker>
             <MarkerX>1300</MarkerX>
             <MarkerY>844</MarkerY>
             <MarkerZ>19</MarkerZ>
         </Marker>
         <Marker>
             <MarkerX>1610</MarkerX>
             <MarkerY>637</MarkerY>
             <MarkerZ>40</MarkerZ>
         </Marker>
         <Marker>
             <MarkerX>1737</MarkerX>
             <MarkerY>590</MarkerY>
             <MarkerZ>40</MarkerZ>
         </Marker>
         <Marker>
             <MarkerX>1511</MarkerX>
             <MarkerY>728</MarkerY>
             <MarkerZ>34</MarkerZ>
         </Marker>
         <Marker>
             <MarkerX>1475</MarkerX>
             <MarkerY>652</MarkerY>
             <MarkerZ>31</MarkerZ>
         </Marker>
         <Marker>
             <MarkerX>1628</MarkerX>
             <MarkerY>502</MarkerY>
             <MarkerZ>58</MarkerZ>
         </Marker>
         <Marker>
             <MarkerX>1652</MarkerX>
             <MarkerY>458</MarkerY>
             <MarkerZ>58</MarkerZ>
         </Marker>
         <Marker>
             <MarkerX>1592</MarkerX>
             <MarkerY>489</MarkerY>
             <MarkerZ>43</MarkerZ>
         </Marker>
         <Marker>
             <MarkerX>1573</MarkerX>
             <MarkerY>1030</MarkerY>
             <MarkerZ>55</MarkerZ>
         </Marker>
         <Marker>
             <MarkerX>1428</MarkerX>
             <MarkerY>1055</MarkerY>
             <MarkerZ>46</MarkerZ>
         </Marker>
         <Marker>
             <MarkerX>1362</MarkerX>
             <MarkerY>1061</MarkerY>
             <MarkerZ>47</MarkerZ>
         </Marker>
         <Marker>
             <MarkerX>1550</MarkerX>
             <MarkerY>1002</MarkerY>
             <MarkerZ>44</MarkerZ>
         </Marker>
         <Marker>
             <MarkerX>1312</MarkerX>
             <MarkerY>565</MarkerY>
             <MarkerZ>65</MarkerZ>
         </Marker>
         <Marker>
             <MarkerX>1253</MarkerX>
             <MarkerY>489</MarkerY>
             <MarkerZ>61</MarkerZ>
         </Marker>
         <Marker>
             <MarkerX>1032</MarkerX>
             <MarkerY>803</MarkerY>
             <MarkerZ>44</MarkerZ>
         </Marker>
         <Marker>
             <MarkerX>1165</MarkerX>
             <MarkerY>609</MarkerY>
             <MarkerZ>44</MarkerZ>
         </Marker>
         <Marker>
             <MarkerX>981</MarkerX>
             <MarkerY>659</MarkerY>
             <MarkerZ>44</MarkerZ>
         </Marker>
         <Marker>
             <MarkerX>1356</MarkerX>
             <MarkerY>840</MarkerY>
             <MarkerZ>20</MarkerZ>
         </Marker>
         <Marker>
             <MarkerX>1868</MarkerX>
             <MarkerY>678</MarkerY>
             <MarkerZ>11</MarkerZ>
         </Marker>
         <Marker>
             <MarkerX>2045</MarkerX>
             <MarkerY>890</MarkerY>
             <MarkerZ>8</MarkerZ>
         </Marker>
         <Marker>
             <MarkerX>1762</MarkerX>
             <MarkerY>749</MarkerY>
             <MarkerZ>26</MarkerZ>
         </Marker>
         <Marker>
             <MarkerX>1794</MarkerX>
             <MarkerY>729</MarkerY>
             <MarkerZ>32</MarkerZ>
         </Marker>
         <Marker>
             <MarkerX>1003</MarkerX>
             <MarkerY>1043</MarkerY>
             <MarkerZ>62</MarkerZ>
         </Marker>
         <Marker>
             <MarkerX>1188</MarkerX>
             <MarkerY>955</MarkerY>
             <MarkerZ>59</MarkerZ>
         </Marker>
         <Marker>
             <MarkerX>1619</MarkerX>
             <MarkerY>738</MarkerY>
             <MarkerZ>35</MarkerZ>
         </Marker>
         <Marker>
             <MarkerX>1614</MarkerX>
             <MarkerY>804</MarkerY>
             <MarkerZ>32</MarkerZ>
         </Marker>
         <Marker>
             <MarkerX>1598</MarkerX>
             <MarkerY>930</MarkerY>
             <MarkerZ>35</MarkerZ>
         </Marker>
         <Marker>
             <MarkerX>1953</MarkerX>
             <MarkerY>726</MarkerY>
             <MarkerZ>47</MarkerZ>
         </Marker>
         <Marker>
             <MarkerX>2025</MarkerX>
             <MarkerY>715</MarkerY>
             <MarkerZ>53</MarkerZ>
         </Marker>
         <Marker>
             <MarkerX>1938</MarkerX>
             <MarkerY>772</MarkerY>
             <MarkerZ>59</MarkerZ>
         </Marker>
         <Marker>
             <MarkerX>1617</MarkerX>
             <MarkerY>712</MarkerY>
             <MarkerZ>20</MarkerZ>
         </Marker>
         <Marker>
             <MarkerX>1252</MarkerX>
             <MarkerY>871</MarkerY>
             <MarkerZ>47</MarkerZ>
         </Marker>
         <Marker>
             <MarkerX>1082</MarkerX>
             <MarkerY>1181</MarkerY>
             <MarkerZ>7</MarkerZ>
         </Marker>
         <Marker>
             <MarkerX>1344</MarkerX>
             <MarkerY>1134</MarkerY>
             <MarkerZ>7</MarkerZ>
         </Marker>
         <Marker>
             <MarkerX>1765</MarkerX>
             <MarkerY>1126</MarkerY>
             <MarkerZ>7</MarkerZ>
         </Marker>
         <Marker>
             <MarkerX>1974</MarkerX>
             <MarkerY>1193</MarkerY>
             <MarkerZ>7</MarkerZ>
         </Marker>
         <Marker>
             <MarkerX>2005</MarkerX>
             <MarkerY>1344</MarkerY>
             <MarkerZ>10</MarkerZ>
         </Marker>
         <Marker>
             <MarkerX>1900</MarkerX>
             <MarkerY>1269</MarkerY>
             <MarkerZ>13</MarkerZ>
         </Marker>
         <Marker>
             <MarkerX>1477</MarkerX>
             <MarkerY>1197</MarkerY>
             <MarkerZ>4</MarkerZ>
         </Marker>
         <Marker>
             <MarkerX>1241</MarkerX>
             <MarkerY>1333</MarkerY>
             <MarkerZ>4</MarkerZ>
         </Marker>
         <Marker>
             <MarkerX>889</MarkerX>
             <MarkerY>1353</MarkerY>
             <MarkerZ>10</MarkerZ>
         </Marker>
         <Marker>
             <MarkerX>1740</MarkerX>
             <MarkerY>1281</MarkerY>
             <MarkerZ>4</MarkerZ>
         </Marker>
         <Marker>
             <MarkerX>1030</MarkerX>
             <MarkerY>1614</MarkerY>
             <MarkerZ>1</MarkerZ>
         </Marker>
         <Marker>
             <MarkerX>1418</MarkerX>
             <MarkerY>1670</MarkerY>
             <MarkerZ>7</MarkerZ>
         </Marker>
         <Marker>
             <MarkerX>756</MarkerX>
             <MarkerY>1494</MarkerY>
             <MarkerZ>4</MarkerZ>
         </Marker>
         <Marker>
             <MarkerX>2286</MarkerX>
             <MarkerY>1516</MarkerY>
             <MarkerZ>7</MarkerZ>
         </Marker>
         <Marker>
             <MarkerX>2369</MarkerX>
             <MarkerY>2098</MarkerY>
             <MarkerZ>1</MarkerZ>
         </Marker>
         <Marker>
             <MarkerX>2048</MarkerX>
             <MarkerY>2036</MarkerY>
             <MarkerZ>1</MarkerZ>
         </Marker>
         <Marker>
             <MarkerX>1829</MarkerX>
             <MarkerY>1966</MarkerY>
             <MarkerZ>10</MarkerZ>
         </Marker>
         <Marker>
             <MarkerX>1741</MarkerX>
             <MarkerY>1573</MarkerY>
             <MarkerZ>10</MarkerZ>
         </Marker>
         <Marker>
             <MarkerX>1457</MarkerX>
             <MarkerY>1414</MarkerY>
             <MarkerZ>7</MarkerZ>
         </Marker>
         <Marker>
             <MarkerX>1485</MarkerX>
             <MarkerY>1418</MarkerY>
             <MarkerZ>13</MarkerZ>
         </Marker>
         <Marker>
             <MarkerX>1558</MarkerX>
             <MarkerY>1277</MarkerY>
             <MarkerZ>10</MarkerZ>
         </Marker>
         <Marker>
             <MarkerX>1197</MarkerX>
             <MarkerY>1304</MarkerY>
             <MarkerZ>16</MarkerZ>
         </Marker>
         <Marker>
             <MarkerX>1073</MarkerX>
             <MarkerY>1308</MarkerY>
             <MarkerZ>10</MarkerZ>
         </Marker>
         <Marker>
             <MarkerX>896</MarkerX>
             <MarkerY>1397</MarkerY>
             <MarkerZ>10</MarkerZ>
         </Marker>
         <Marker>
             <MarkerX>2265</MarkerX>
             <MarkerY>1286</MarkerY>
             <MarkerZ>16</MarkerZ>
         </Marker>
         <Marker>
             <MarkerX>940</MarkerX>
             <MarkerY>1438</MarkerY>
             <MarkerZ>19</MarkerZ>
         </Marker>
         <Marker>
             <MarkerX>2162</MarkerX>
             <MarkerY>1088</MarkerY>
             <MarkerZ>22</MarkerZ>
         </Marker>
         <Marker>
             <MarkerX>1972</MarkerX>
             <MarkerY>1257</MarkerY>
             <MarkerZ>22</MarkerZ>
         </Marker>
         <Marker>
             <MarkerX>1665</MarkerX>
             <MarkerY>1573</MarkerY>
             <MarkerZ>25</MarkerZ>
         </Marker>
         <Marker>
             <MarkerX>2025</MarkerX>
             <MarkerY>1604</MarkerY>
             <MarkerZ>19</MarkerZ>
         </Marker>
         <Marker>
             <MarkerX>2326</MarkerX>
             <MarkerY>1640</MarkerY>
             <MarkerZ>7</MarkerZ>
         </Marker>
         <Marker>
             <MarkerX>2330</MarkerX>
             <MarkerY>1877</MarkerY>
             <MarkerZ>7</MarkerZ>
         </Marker>
         <Marker>
             <MarkerX>1058</MarkerX>
             <MarkerY>1752</MarkerY>
             <MarkerZ>10</MarkerZ>
         </Marker>
         <Marker>
             <MarkerX>1301</MarkerX>
             <MarkerY>1684</MarkerY>
             <MarkerZ>13</MarkerZ>
         </Marker>
         <Marker>
             <MarkerX>1405</MarkerX>
             <MarkerY>1732</MarkerY>
             <MarkerZ>13</MarkerZ>
         </Marker>
         <Marker>
             <MarkerX>1326</MarkerX>
             <MarkerY>1565</MarkerY>
             <MarkerZ>16</MarkerZ>
         </Marker>
         <Marker>
             <MarkerX>1156</MarkerX>
             <MarkerY>1222</MarkerY>
             <MarkerZ>13</MarkerZ>
         </Marker>
         <Marker>
             <MarkerX>1110</MarkerX>
             <MarkerY>1188</MarkerY>
             <MarkerZ>13</MarkerZ>
         </Marker>
         <Marker>
             <MarkerX>1153</MarkerX>
             <MarkerY>1341</MarkerY>
             <MarkerZ>28</MarkerZ>
         </Marker>
         <Marker>
             <MarkerX>1124</MarkerX>
             <MarkerY>1774</MarkerY>
             <MarkerZ>25</MarkerZ>
         </Marker>
         <Marker>
             <MarkerX>1046</MarkerX>
             <MarkerY>1840</MarkerY>
             <MarkerZ>28</MarkerZ>
         </Marker>
         <Marker>
             <MarkerX>945</MarkerX>
             <MarkerY>1538</MarkerY>
             <MarkerZ>25</MarkerZ>
         </Marker>
         <Marker>
             <MarkerX>817</MarkerX>
             <MarkerY>1370</MarkerY>
             <MarkerZ>28</MarkerZ>
         </Marker>
         <Marker>
             <MarkerX>782</MarkerX>
             <MarkerY>1385</MarkerY>
             <MarkerZ>31</MarkerZ>
         </Marker>
         <Marker>
             <MarkerX>780</MarkerX>
             <MarkerY>1474</MarkerY>
             <MarkerZ>31</MarkerZ>
         </Marker>
         <Marker>
             <MarkerX>788</MarkerX>
             <MarkerY>1494</MarkerY>
             <MarkerZ>37</MarkerZ>
         </Marker>
         <Marker>
             <MarkerX>2024</MarkerX>
             <MarkerY>2172</MarkerY>
             <MarkerZ>13</MarkerZ>
         </Marker>
         <Marker>
             <MarkerX>1754</MarkerX>
             <MarkerY>1870</MarkerY>
             <MarkerZ>19</MarkerZ>
         </Marker>
         <Marker>
             <MarkerX>1701</MarkerX>
             <MarkerY>1902</MarkerY>
             <MarkerZ>22</MarkerZ>
         </Marker>
         <Marker>
             <MarkerX>1873</MarkerX>
             <MarkerY>1870</MarkerY>
             <MarkerZ>19</MarkerZ>
         </Marker>
         <Marker>
             <MarkerX>1722</MarkerX>
             <MarkerY>2014</MarkerY>
             <MarkerZ>25</MarkerZ>
         </Marker>
         <Marker>
             <MarkerX>1582</MarkerX>
             <MarkerY>2161</MarkerY>
             <MarkerZ>19</MarkerZ>
         </Marker>
         <Marker>
             <MarkerX>1246</MarkerX>
             <MarkerY>1481</MarkerY>
             <MarkerZ>7</MarkerZ>
         </Marker>
         <Marker>
             <MarkerX>901</MarkerX>
             <MarkerY>1512</MarkerY>
             <MarkerZ>19</MarkerZ>
         </Marker>
         <Marker>
             <MarkerX>924</MarkerX>
             <MarkerY>1296</MarkerY>
             <MarkerZ>28</MarkerZ>
         </Marker>
         <Marker>
             <MarkerX>913</MarkerX>
             <MarkerY>1348</MarkerY>
             <MarkerZ>28</MarkerZ>
         </Marker>
         <Marker>
             <MarkerX>745</MarkerX>
             <MarkerY>1177</MarkerY>
             <MarkerZ>34</MarkerZ>
         </Marker>
         <Marker>
             <MarkerX>682</MarkerX>
             <MarkerY>1402</MarkerY>
             <MarkerZ>37</MarkerZ>
         </Marker>
         <Marker>
             <MarkerX>841</MarkerX>
             <MarkerY>1245</MarkerY>
             <MarkerZ>40</MarkerZ>
         </Marker>
         <Marker>
             <MarkerX>781</MarkerX>
             <MarkerY>1252</MarkerY>
             <MarkerZ>40</MarkerZ>
         </Marker>
         <Marker>
             <MarkerX>716</MarkerX>
             <MarkerY>1381</MarkerY>
             <MarkerZ>43</MarkerZ>
         </Marker>
         <Marker>
             <MarkerX>746</MarkerX>
             <MarkerY>1405</MarkerY>
             <MarkerZ>49</MarkerZ>
         </Marker>
         <Marker>
             <MarkerX>946</MarkerX>
             <MarkerY>1194</MarkerY>
             <MarkerZ>46</MarkerZ>
         </Marker>
         <Marker>
             <MarkerX>1173</MarkerX>
             <MarkerY>1208</MarkerY>
             <MarkerZ>49</MarkerZ>
         </Marker>
         <Marker>
             <MarkerX>1046</MarkerX>
             <MarkerY>1586</MarkerY>
             <MarkerZ>43</MarkerZ>
         </Marker>
         <Marker>
             <MarkerX>1012</MarkerX>
             <MarkerY>1482</MarkerY>
             <MarkerZ>49</MarkerZ>
         </Marker>
         <Marker>
             <MarkerX>1052</MarkerX>
             <MarkerY>1396</MarkerY>
             <MarkerZ>55</MarkerZ>
         </Marker>
         <Marker>
             <MarkerX>1065</MarkerX>
             <MarkerY>1357</MarkerY>
             <MarkerZ>55</MarkerZ>
         </Marker>
         <Marker>
             <MarkerX>844</MarkerX>
             <MarkerY>1585</MarkerY>
             <MarkerZ>52</MarkerZ>
         </Marker>
         <Marker>
             <MarkerX>852</MarkerX>
             <MarkerY>1521</MarkerY>
             <MarkerZ>55</MarkerZ>
         </Marker>
         <Marker>
             <MarkerX>733</MarkerX>
             <MarkerY>1166</MarkerY>
             <MarkerZ>58</MarkerZ>
         </Marker>
         <Marker>
             <MarkerX>536</MarkerX>
             <MarkerY>1246</MarkerY>
             <MarkerZ>58</MarkerZ>
         </Marker>
         <Marker>
             <MarkerX>618</MarkerX>
             <MarkerY>1602</MarkerY>
             <MarkerZ>58</MarkerZ>
         </Marker>
         <Marker>
             <MarkerX>682</MarkerX>
             <MarkerY>1841</MarkerY>
             <MarkerZ>58</MarkerZ>
         </Marker>
         <Marker>
             <MarkerX>705</MarkerX>
             <MarkerY>1738</MarkerY>
             <MarkerZ>64</MarkerZ>
         </Marker>
         <Marker>
             <MarkerX>769</MarkerX>
             <MarkerY>1789</MarkerY>
             <MarkerZ>64</MarkerZ>
         </Marker>
         <Marker>
             <MarkerX>786</MarkerX>
             <MarkerY>1856</MarkerY>
             <MarkerZ>64</MarkerZ>
         </Marker>
         <Marker>
             <MarkerX>877</MarkerX>
             <MarkerY>1841</MarkerY>
             <MarkerZ>64</MarkerZ>
         </Marker>
         <Marker>
             <MarkerX>932</MarkerX>
             <MarkerY>1864</MarkerY>
             <MarkerZ>64</MarkerZ>
         </Marker>
         <Marker>
             <MarkerX>953</MarkerX>
             <MarkerY>1868</MarkerY>
             <MarkerZ>58</MarkerZ>
         </Marker>
         <Marker>
             <MarkerX>986</MarkerX>
             <MarkerY>1832</MarkerY>
             <MarkerZ>64</MarkerZ>
         </Marker>
         <Marker>
             <MarkerX>1082</MarkerX>
             <MarkerY>1901</MarkerY>
             <MarkerZ>58</MarkerZ>
         </Marker>
         <Marker>
             <MarkerX>932</MarkerX>
             <MarkerY>1672</MarkerY>
             <MarkerZ>61</MarkerZ>
         </Marker>
         <Marker>
             <MarkerX>909</MarkerX>
             <MarkerY>1689</MarkerY>
             <MarkerZ>64</MarkerZ>
         </Marker>
         <Marker>
             <MarkerX>888</MarkerX>
             <MarkerY>1601</MarkerY>
             <MarkerZ>52</MarkerZ>
         </Marker>
         <Marker>
             <MarkerX>902</MarkerX>
             <MarkerY>1652</MarkerY>
             <MarkerZ>58</MarkerZ>
         </Marker>
         <Marker>
             <MarkerX>1198</MarkerX>
             <MarkerY>1469</MarkerY>
             <MarkerZ>61</MarkerZ>
         </Marker>
         <Marker>
             <MarkerX>1276</MarkerX>
             <MarkerY>1746</MarkerY>
             <MarkerZ>31</MarkerZ>
         </Marker>
         <Marker>
             <MarkerX>1294</MarkerX>
             <MarkerY>1968</MarkerY>
             <MarkerZ>40</MarkerZ>
         </Marker>
         <Marker>
             <MarkerX>1364</MarkerX>
             <MarkerY>1810</MarkerY>
             <MarkerZ>49</MarkerZ>
         </Marker>
         <Marker>
             <MarkerX>1104</MarkerX>
             <MarkerY>2029</MarkerY>
             <MarkerZ>55</MarkerZ>
         </Marker>
         <Marker>
             <MarkerX>1210</MarkerX>
             <MarkerY>2034</MarkerY>
             <MarkerZ>55</MarkerZ>
         </Marker>
         <Marker>
             <MarkerX>1062</MarkerX>
             <MarkerY>1985</MarkerY>
             <MarkerZ>58</MarkerZ>
         </Marker>
         <Marker>
             <MarkerX>893</MarkerX>
             <MarkerY>1980</MarkerY>
             <MarkerZ>61</MarkerZ>
         </Marker>
         <Marker>
             <MarkerX>921</MarkerX>
             <MarkerY>1992</MarkerY>
             <MarkerZ>61</MarkerZ>
         </Marker>
         <Marker>
             <MarkerX>1452</MarkerX>
             <MarkerY>1917</MarkerY>
             <MarkerZ>55</MarkerZ>
         </Marker>
         <Marker>
             <MarkerX>1549</MarkerX>
             <MarkerY>1918</MarkerY>
             <MarkerZ>55</MarkerZ>
         </Marker>
         <Marker>
             <MarkerX>1562</MarkerX>
             <MarkerY>1998</MarkerY>
             <MarkerZ>58</MarkerZ>
         </Marker>
         <Marker>
             <MarkerX>1598</MarkerX>
             <MarkerY>2057</MarkerY>
             <MarkerZ>52</MarkerZ>
         </Marker>
         <Marker>
             <MarkerX>1686</MarkerX>
             <MarkerY>2222</MarkerY>
             <MarkerZ>52</MarkerZ>
         </Marker>
         <Marker>
             <MarkerX>1813</MarkerX>
             <MarkerY>2233</MarkerY>
             <MarkerZ>52</MarkerZ>
         </Marker>
         <Marker>
             <MarkerX>1429</MarkerX>
             <MarkerY>2006</MarkerY>
             <MarkerZ>43</MarkerZ>
         </Marker>
         <Marker>
             <MarkerX>1874</MarkerX>
             <MarkerY>1994</MarkerY>
             <MarkerZ>43</MarkerZ>
         </Marker>
         <Marker>
             <MarkerX>1806</MarkerX>
             <MarkerY>2050</MarkerY>
             <MarkerZ>43</MarkerZ>
         </Marker>
         <Marker>
             <MarkerX>1902</MarkerX>
             <MarkerY>1938</MarkerY>
             <MarkerZ>37</MarkerZ>
         </Marker>
         <Marker>
             <MarkerX>1793</MarkerX>
             <MarkerY>1884</MarkerY>
             <MarkerZ>37</MarkerZ>
         </Marker>
         <Marker>
             <MarkerX>1768</MarkerX>
             <MarkerY>1484</MarkerY>
             <MarkerZ>40</MarkerZ>
         </Marker>
         <Marker>
             <MarkerX>1928</MarkerX>
             <MarkerY>2256</MarkerY>
             <MarkerZ>37</MarkerZ>
         </Marker>
         <Marker>
             <MarkerX>1766</MarkerX>
             <MarkerY>2254</MarkerY>
             <MarkerZ>40</MarkerZ>
         </Marker>
         <Marker>
             <MarkerX>1677</MarkerX>
             <MarkerY>2120</MarkerY>
             <MarkerZ>40</MarkerZ>
         </Marker>
         <Marker>
             <MarkerX>1689</MarkerX>
             <MarkerY>2180</MarkerY>
             <MarkerZ>34</MarkerZ>
         </Marker>
         <Marker>
             <MarkerX>2317</MarkerX>
             <MarkerY>2180</MarkerY>
             <MarkerZ>34</MarkerZ>
         </Marker>
         <Marker>
             <MarkerX>2277</MarkerX>
             <MarkerY>1869</MarkerY>
             <MarkerZ>40</MarkerZ>
         </Marker>
         <Marker>
             <MarkerX>2374</MarkerX>
             <MarkerY>1897</MarkerY>
             <MarkerZ>31</MarkerZ>
         </Marker>
         <Marker>
             <MarkerX>2405</MarkerX>
             <MarkerY>1642</MarkerY>
             <MarkerZ>37</MarkerZ>
         </Marker>
         <Marker>
             <MarkerX>2293</MarkerX>
             <MarkerY>1624</MarkerY>
             <MarkerZ>40</MarkerZ>
         </Marker>
         <Marker>
             <MarkerX>1842</MarkerX>
             <MarkerY>1650</MarkerY>
             <MarkerZ>49</MarkerZ>
         </Marker>
         <Marker>
             <MarkerX>1768</MarkerX>
             <MarkerY>1724</MarkerY>
             <MarkerZ>52</MarkerZ>
         </Marker>
         <Marker>
             <MarkerX>1648</MarkerX>
             <MarkerY>1596</MarkerY>
             <MarkerZ>46</MarkerZ>
         </Marker>
         <Marker>
             <MarkerX>1493</MarkerX>
             <MarkerY>1574</MarkerY>
             <MarkerZ>46</MarkerZ>
         </Marker>
         <Marker>
             <MarkerX>1342</MarkerX>
             <MarkerY>1432</MarkerY>
             <MarkerZ>46</MarkerZ>
         </Marker>
         <Marker>
             <MarkerX>2017</MarkerX>
             <MarkerY>1417</MarkerY>
             <MarkerZ>34</MarkerZ>
         </Marker>
         <Marker>
             <MarkerX>1726</MarkerX>
             <MarkerY>1160</MarkerY>
             <MarkerZ>34</MarkerZ>
         </Marker>
         <Marker>
             <MarkerX>2032</MarkerX>
             <MarkerY>1184</MarkerY>
             <MarkerZ>34</MarkerZ>
         </Marker>
         <Marker>
             <MarkerX>1758</MarkerX>
             <MarkerY>1170</MarkerY>
             <MarkerZ>46</MarkerZ>
         </Marker>
         <Marker>
             <MarkerX>1657</MarkerX>
             <MarkerY>1196</MarkerY>
             <MarkerZ>43</MarkerZ>
         </Marker>
         <Marker>
             <MarkerX>1854</MarkerX>
             <MarkerY>1120</MarkerY>
             <MarkerZ>64</MarkerZ>
         </Marker>
         <Marker>
             <MarkerX>2109</MarkerX>
             <MarkerY>1224</MarkerY>
             <MarkerZ>64</MarkerZ>
         </Marker>
         <Marker>
             <MarkerX>1972</MarkerX>
             <MarkerY>1534</MarkerY>
             <MarkerZ>61</MarkerZ>
         </Marker>
         <Marker>
             <MarkerX>1853</MarkerX>
             <MarkerY>1630</MarkerY>
             <MarkerZ>61</MarkerZ>
         </Marker>
         <Marker>
             <MarkerX>2266</MarkerX>
             <MarkerY>1466</MarkerY>
             <MarkerZ>52</MarkerZ>
         </Marker>
         <Marker>
             <MarkerX>2094</MarkerX>
             <MarkerY>1472</MarkerY>
             <MarkerZ>49</MarkerZ>
         </Marker>
         <Marker>
             <MarkerX>2393</MarkerX>
             <MarkerY>1620</MarkerY>
             <MarkerZ>46</MarkerZ>
         </Marker>
         <Marker>
             <MarkerX>2396</MarkerX>
             <MarkerY>1558</MarkerY>
             <MarkerZ>46</MarkerZ>
         </Marker>
         <Marker>
             <MarkerX>2228</MarkerX>
             <MarkerY>1524</MarkerY>
             <MarkerZ>43</MarkerZ>
         </Marker>
         <Marker>
             <MarkerX>1985</MarkerX>
             <MarkerY>1440</MarkerY>
             <MarkerZ>22</MarkerZ>
         </Marker>
         <Marker>
             <MarkerX>2353</MarkerX>
             <MarkerY>2096</MarkerY>
             <MarkerZ>46</MarkerZ>
         </Marker>
         <Marker>
             <MarkerX>2396</MarkerX>
             <MarkerY>2080</MarkerY>
             <MarkerZ>46</MarkerZ>
         </Marker>
         <Marker>
             <MarkerX>2102</MarkerX>
             <MarkerY>2184</MarkerY>
             <MarkerZ>55</MarkerZ>
         </Marker>
         <Marker>
             <MarkerX>1797</MarkerX>
             <MarkerY>1932</MarkerY>
             <MarkerZ>55</MarkerZ>
         </Marker>
         <Marker>
             <MarkerX>1674</MarkerX>
             <MarkerY>1894</MarkerY>
             <MarkerZ>58</MarkerZ>
         </Marker>
         <Marker>
             <MarkerX>1354</MarkerX>
             <MarkerY>1837</MarkerY>
             <MarkerZ>58</MarkerZ>
         </Marker>
         <Marker>
             <MarkerX>1081</MarkerX>
             <MarkerY>1712</MarkerY>
             <MarkerZ>34</MarkerZ>
         </Marker>
         <Marker>
             <MarkerX>1124</MarkerX>
             <MarkerY>1753</MarkerY>
             <MarkerZ>37</MarkerZ>
         </Marker>
         <Marker>
             <MarkerX>977</MarkerX>
             <MarkerY>1722</MarkerY>
             <MarkerZ>31</MarkerZ>
         </Marker>
         <Marker>
             <MarkerX>1193</MarkerX>
             <MarkerY>1388</MarkerY>
             <MarkerZ>34</MarkerZ>
         </Marker>
         <Marker>
             <MarkerX>2401</MarkerX>
             <MarkerY>1396</MarkerY>
             <MarkerZ>31</MarkerZ>
         </Marker>
         <Marker>
             <MarkerX>829</MarkerX>
             <MarkerY>1230</MarkerY>
             <MarkerZ>46</MarkerZ>
         </Marker>
         <Marker>
             <MarkerX>794</MarkerX>
             <MarkerY>1786</MarkerY>
             <MarkerZ>49</MarkerZ>
         </Marker>
         <Marker>
             <MarkerX>774</MarkerX>
             <MarkerY>1830</MarkerY>
             <MarkerZ>55</MarkerZ>
         </Marker>
         <Marker>
             <MarkerX>872</MarkerX>
             <MarkerY>1752</MarkerY>
             <MarkerZ>46</MarkerZ>
         </Marker>
         <Marker>
             <MarkerX>982</MarkerX>
             <MarkerY>1744</MarkerY>
             <MarkerZ>46</MarkerZ>
         </Marker>
         <Marker>
             <MarkerX>1052</MarkerX>
             <MarkerY>1698</MarkerY>
             <MarkerZ>49</MarkerZ>
         </Marker>
         <Marker>
             <MarkerX>1017</MarkerX>
             <MarkerY>1724</MarkerY>
             <MarkerZ>52</MarkerZ>
         </Marker>
         <Marker>
             <MarkerX>1030</MarkerX>
             <MarkerY>1861</MarkerY>
             <MarkerZ>52</MarkerZ>
         </Marker>
         <Marker>
             <MarkerX>950</MarkerX>
             <MarkerY>1953</MarkerY>
             <MarkerZ>46</MarkerZ>
         </Marker>
         <Marker>
             <MarkerX>1545</MarkerX>
             <MarkerY>1438</MarkerY>
             <MarkerZ>52</MarkerZ>
         </Marker>
         <Marker>
             <MarkerX>1286</MarkerX>
             <MarkerY>1152</MarkerY>
             <MarkerZ>61</MarkerZ>
         </Marker>
         <Marker>
             <MarkerX>1009</MarkerX>
             <MarkerY>1580</MarkerY>
             <MarkerZ>58</MarkerZ>
         </Marker>
         <Marker>
             <MarkerX>2600</MarkerX>
             <MarkerY>1537</MarkerY>
             <MarkerZ>7</MarkerZ>
         </Marker>
         <Marker>
             <MarkerX>2716</MarkerX>
             <MarkerY>1571</MarkerY>
             <MarkerZ>7</MarkerZ>
         </Marker>
         <Marker>
             <MarkerX>2602</MarkerX>
             <MarkerY>1811</MarkerY>
             <MarkerZ>10</MarkerZ>
         </Marker>
         <Marker>
             <MarkerX>2744</MarkerX>
             <MarkerY>2034</MarkerY>
             <MarkerZ>13</MarkerZ>
         </Marker>
         <Marker>
             <MarkerX>2812</MarkerX>
             <MarkerY>1975</MarkerY>
             <MarkerZ>13</MarkerZ>
         </Marker>
         <Marker>
             <MarkerX>2708</MarkerX>
             <MarkerY>1971</MarkerY>
             <MarkerZ>16</MarkerZ>
         </Marker>
         <Marker>
             <MarkerX>2766</MarkerX>
             <MarkerY>2069</MarkerY>
             <MarkerZ>22</MarkerZ>
         </Marker>
         <Marker>
             <MarkerX>2976</MarkerX>
             <MarkerY>1663</MarkerY>
             <MarkerZ>16</MarkerZ>
         </Marker>
         <Marker>
             <MarkerX>2966</MarkerX>
             <MarkerY>1681</MarkerY>
             <MarkerZ>25</MarkerZ>
         </Marker>
         <Marker>
             <MarkerX>3004</MarkerX>
             <MarkerY>1599</MarkerY>
             <MarkerZ>28</MarkerZ>
         </Marker>
         <Marker>
             <MarkerX>2914</MarkerX>
             <MarkerY>1501</MarkerY>
             <MarkerZ>28</MarkerZ>
         </Marker>
         <Marker>
             <MarkerX>3152</MarkerX>
             <MarkerY>1691</MarkerY>
             <MarkerZ>25</MarkerZ>
         </Marker>
         <Marker>
             <MarkerX>2709</MarkerX>
             <MarkerY>1702</MarkerY>
             <MarkerZ>28</MarkerZ>
         </Marker>
         <Marker>
             <MarkerX>2585</MarkerX>
             <MarkerY>1531</MarkerY>
             <MarkerZ>25</MarkerZ>
         </Marker>
         <Marker>
             <MarkerX>2486</MarkerX>
             <MarkerY>2071</MarkerY>
             <MarkerZ>31</MarkerZ>
         </Marker>
         <Marker>
             <MarkerX>2689</MarkerX>
             <MarkerY>2097</MarkerY>
             <MarkerZ>31</MarkerZ>
         </Marker>
         <Marker>
             <MarkerX>2929</MarkerX>
             <MarkerY>2203</MarkerY>
             <MarkerZ>34</MarkerZ>
         </Marker>
         <Marker>
             <MarkerX>2721</MarkerX>
             <MarkerY>2197</MarkerY>
             <MarkerZ>31</MarkerZ>
         </Marker>
         <Marker>
             <MarkerX>2629</MarkerX>
             <MarkerY>2255</MarkerY>
             <MarkerZ>37</MarkerZ>
         </Marker>
         <Marker>
             <MarkerX>2606</MarkerX>
             <MarkerY>2171</MarkerY>
             <MarkerZ>43</MarkerZ>
         </Marker>
         <Marker>
             <MarkerX>2616</MarkerX>
             <MarkerY>2289</MarkerY>
             <MarkerZ>43</MarkerZ>
         </Marker>
         <Marker>
             <MarkerX>3262</MarkerX>
             <MarkerY>2074</MarkerY>
             <MarkerZ>43</MarkerZ>
         </Marker>
         <Marker>
             <MarkerX>3433</MarkerX>
             <MarkerY>1537</MarkerY>
             <MarkerZ>43</MarkerZ>
         </Marker>
         <Marker>
             <MarkerX>3549</MarkerX>
             <MarkerY>1370</MarkerY>
             <MarkerZ>49</MarkerZ>
         </Marker>
         <Marker>
             <MarkerX>3500</MarkerX>
             <MarkerY>1375</MarkerY>
             <MarkerZ>49</MarkerZ>
         </Marker>
         <Marker>
             <MarkerX>3564</MarkerX>
             <MarkerY>1526</MarkerY>
             <MarkerZ>55</MarkerZ>
         </Marker>
         <Marker>
             <MarkerX>3549</MarkerX>
             <MarkerY>1451</MarkerY>
             <MarkerZ>55</MarkerZ>
         </Marker>
         <Marker>
             <MarkerX>3536</MarkerX>
             <MarkerY>1297</MarkerY>
             <MarkerZ>64</MarkerZ>
         </Marker>
         <Marker>
             <MarkerX>3522</MarkerX>
             <MarkerY>1475</MarkerY>
             <MarkerZ>64</MarkerZ>
         </Marker>
         <Marker>
             <MarkerX>3596</MarkerX>
             <MarkerY>1769</MarkerY>
             <MarkerZ>64</MarkerZ>
         </Marker>
         <Marker>
             <MarkerX>2845</MarkerX>
             <MarkerY>1658</MarkerY>
             <MarkerZ>64</MarkerZ>
         </Marker>
         <Marker>
             <MarkerX>2722</MarkerX>
             <MarkerY>1670</MarkerY>
             <MarkerZ>64</MarkerZ>
         </Marker>
         <Marker>
             <MarkerX>2801</MarkerX>
             <MarkerY>1631</MarkerY>
             <MarkerZ>64</MarkerZ>
         </Marker>
         <Marker>
             <MarkerX>2944</MarkerX>
             <MarkerY>1649</MarkerY>
             <MarkerZ>64</MarkerZ>
         </Marker>
         <Marker>
             <MarkerX>2748</MarkerX>
             <MarkerY>1930</MarkerY>
             <MarkerZ>64</MarkerZ>
         </Marker>
         <Marker>
             <MarkerX>2770</MarkerX>
             <MarkerY>1939</MarkerY>
             <MarkerZ>64</MarkerZ>
         </Marker>
         <Marker>
             <MarkerX>2621</MarkerX>
             <MarkerY>2117</MarkerY>
             <MarkerZ>64</MarkerZ>
         </Marker>
         <Marker>
             <MarkerX>2489</MarkerX>
             <MarkerY>1846</MarkerY>
             <MarkerZ>64</MarkerZ>
         </Marker>
         <Marker>
             <MarkerX>3064</MarkerX>
             <MarkerY>1529</MarkerY>
             <MarkerZ>64</MarkerZ>
         </Marker>
         <Marker>
             <MarkerX>2936</MarkerX>
             <MarkerY>1518</MarkerY>
             <MarkerZ>55</MarkerZ>
         </Marker>
         <Marker>
             <MarkerX>2858</MarkerX>
             <MarkerY>1482</MarkerY>
             <MarkerZ>52</MarkerZ>
         </Marker>
         <Marker>
             <MarkerX>2804</MarkerX>
             <MarkerY>1451</MarkerY>
             <MarkerZ>49</MarkerZ>
         </Marker>
         <Marker>
             <MarkerX>2610</MarkerX>
             <MarkerY>1595</MarkerY>
             <MarkerZ>49</MarkerZ>
         </Marker>
         <Marker>
             <MarkerX>2694</MarkerX>
             <MarkerY>1905</MarkerY>
             <MarkerZ>52</MarkerZ>
         </Marker>
         <Marker>
             <MarkerX>2776</MarkerX>
             <MarkerY>1718</MarkerY>
             <MarkerZ>43</MarkerZ>
         </Marker>
         <Marker>
             <MarkerX>2838</MarkerX>
             <MarkerY>1762</MarkerY>
             <MarkerZ>40</MarkerZ>
         </Marker>
         <Marker>
             <MarkerX>2994</MarkerX>
             <MarkerY>1654</MarkerY>
             <MarkerZ>37</MarkerZ>
         </Marker>
         <Marker>
             <MarkerX>3510</MarkerX>
             <MarkerY>1690</MarkerY>
             <MarkerZ>37</MarkerZ>
         </Marker>
         <Marker>
             <MarkerX>3493</MarkerX>
             <MarkerY>1709</MarkerY>
             <MarkerZ>34</MarkerZ>
         </Marker>
         <Marker>
             <MarkerX>3441</MarkerX>
             <MarkerY>1755</MarkerY>
             <MarkerZ>31</MarkerZ>
         </Marker>
         <Marker>
             <MarkerX>3492</MarkerX>
             <MarkerY>1449</MarkerY>
             <MarkerZ>31</MarkerZ>
         </Marker>
         <Marker>
             <MarkerX>2616</MarkerX>
             <MarkerY>1359</MarkerY>
             <MarkerZ>31</MarkerZ>
         </Marker>
         <Marker>
             <MarkerX>2492</MarkerX>
             <MarkerY>1406</MarkerY>
             <MarkerZ>31</MarkerZ>
         </Marker>
         <Marker>
             <MarkerX>2750</MarkerX>
             <MarkerY>1403</MarkerY>
             <MarkerZ>34</MarkerZ>
         </Marker>
         <Marker>
             <MarkerX>3068</MarkerX>
             <MarkerY>1283</MarkerY>
             <MarkerZ>37</MarkerZ>
         </Marker>
         <Marker>
             <MarkerX>3077</MarkerX>
             <MarkerY>1246</MarkerY>
             <MarkerZ>40</MarkerZ>
         </Marker>
         <Marker>
             <MarkerX>2930</MarkerX>
             <MarkerY>1283</MarkerY>
             <MarkerZ>49</MarkerZ>
         </Marker>
         <Marker>
             <MarkerX>3325</MarkerX>
             <MarkerY>1291</MarkerY>
             <MarkerZ>52</MarkerZ>
         </Marker>
         <Marker>
             <MarkerX>2420</MarkerX>
             <MarkerY>1349</MarkerY>
             <MarkerZ>55</MarkerZ>
         </Marker>
         <Marker>
             <MarkerX>3116</MarkerX>
             <MarkerY>2165</MarkerY>
             <MarkerZ>52</MarkerZ>
         </Marker>
         <Marker>
             <MarkerX>2837</MarkerX>
             <MarkerY>2258</MarkerY>
             <MarkerZ>55</MarkerZ>
         </Marker>
         <Marker>
             <MarkerX>2581</MarkerX>
             <MarkerY>2257</MarkerY>
             <MarkerZ>58</MarkerZ>
         </Marker>
         <Marker>
             <MarkerX>2342</MarkerX>
             <MarkerY>2259</MarkerY>
             <MarkerZ>55</MarkerZ>
         </Marker>
         <Marker>
             <MarkerX>2304</MarkerX>
             <MarkerY>2293</MarkerY>
             <MarkerZ>52</MarkerZ>
         </Marker>
         <Marker>
             <MarkerX>2500</MarkerX>
             <MarkerY>2115</MarkerY>
             <MarkerZ>55</MarkerZ>
         </Marker>
         <Marker>
             <MarkerX>3342</MarkerX>
             <MarkerY>1515</MarkerY>
             <MarkerZ>58</MarkerZ>
         </Marker>
         <Marker>
             <MarkerX>3306</MarkerX>
             <MarkerY>1181</MarkerY>
             <MarkerZ>58</MarkerZ>
         </Marker>
         <Marker>
             <MarkerX>3076</MarkerX>
             <MarkerY>1207</MarkerY>
             <MarkerZ>61</MarkerZ>
         </Marker>
         <Marker>
             <MarkerX>3112</MarkerX>
             <MarkerY>1187</MarkerY>
             <MarkerZ>61</MarkerZ>
         </Marker>
         <Marker>
             <MarkerX>3328</MarkerX>
             <MarkerY>1218</MarkerY>
             <MarkerZ>64</MarkerZ>
         </Marker>
         <Marker>
             <MarkerX>2842</MarkerX>
             <MarkerY>1981</MarkerY>
             <MarkerZ>43</MarkerZ>
         </Marker>
         <Marker>
             <MarkerX>3294</MarkerX>
             <MarkerY>2101</MarkerY>
             <MarkerZ>61</MarkerZ>
         </Marker>
         <Marker>
             <MarkerX>3570</MarkerX>
             <MarkerY>1654</MarkerY>
             <MarkerZ>40</MarkerZ>
         </Marker>
         <Marker>
             <MarkerX>3598</MarkerX>
             <MarkerY>1689</MarkerY>
             <MarkerZ>40</MarkerZ>
         </Marker>
         <Marker>
             <MarkerX>3614</MarkerX>
             <MarkerY>1663</MarkerY>
             <MarkerZ>31</MarkerZ>
         </Marker>
         <Marker>
             <MarkerX>3633</MarkerX>
             <MarkerY>1598</MarkerY>
             <MarkerZ>34</MarkerZ>
         </Marker>
         <Marker>
             <MarkerX>3430</MarkerX>
             <MarkerY>1610</MarkerY>
             <MarkerZ>46</MarkerZ>
         </Marker>
         <Marker>
             <MarkerX>3426</MarkerX>
             <MarkerY>1494</MarkerY>
             <MarkerZ>46</MarkerZ>
         </Marker>
         <Marker>
             <MarkerX>3625</MarkerX>
             <MarkerY>1433</MarkerY>
             <MarkerZ>52</MarkerZ>
         </Marker>
         <Marker>
             <MarkerX>3578</MarkerX>
             <MarkerY>1414</MarkerY>
             <MarkerZ>52</MarkerZ>
         </Marker>
         <Marker>
             <MarkerX>3610</MarkerX>
             <MarkerY>1371</MarkerY>
             <MarkerZ>49</MarkerZ>
         </Marker>
         <Marker>
             <MarkerX>2859</MarkerX>
             <MarkerY>2207</MarkerY>
             <MarkerZ>46</MarkerZ>
         </Marker>
         <Marker>
             <MarkerX>3101</MarkerX>
             <MarkerY>2125</MarkerY>
             <MarkerZ>46</MarkerZ>
         </Marker>
         <Marker>
             <MarkerX>2494</MarkerX>
             <MarkerY>2325</MarkerY>
             <MarkerZ>40</MarkerZ>
         </Marker>
         <Marker>
             <MarkerX>2961</MarkerX>
             <MarkerY>2070</MarkerY>
             <MarkerZ>10</MarkerZ>
         </Marker>
         <Marker>
             <MarkerX>3082</MarkerX>
             <MarkerY>1965</MarkerY>
             <MarkerZ>7</MarkerZ>
         </Marker>
         <Marker>
             <MarkerX>3193</MarkerX>
             <MarkerY>1801</MarkerY>
             <MarkerZ>4</MarkerZ>
         </Marker>
         <Marker>
             <MarkerX>3337</MarkerX>
             <MarkerY>1613</MarkerY>
             <MarkerZ>7</MarkerZ>
         </Marker>
         <Marker>
             <MarkerX>2929</MarkerX>
             <MarkerY>1302</MarkerY>
             <MarkerZ>22</MarkerZ>
         </Marker>
         <Marker>
             <MarkerX>2187</MarkerX>
             <MarkerY>958</MarkerY>
             <MarkerZ>25</MarkerZ>
         </Marker>
         <Marker>
             <MarkerX>2814</MarkerX>
             <MarkerY>881</MarkerY>
             <MarkerZ>25</MarkerZ>
         </Marker>
         <Marker>
             <MarkerX>2462</MarkerX>
             <MarkerY>824</MarkerY>
             <MarkerZ>31</MarkerZ>
         </Marker>
         <Marker>
             <MarkerX>2751</MarkerX>
             <MarkerY>1106</MarkerY>
             <MarkerZ>31</MarkerZ>
         </Marker>
         <Marker>
             <MarkerX>2731</MarkerX>
             <MarkerY>1237</MarkerY>
             <MarkerZ>28</MarkerZ>
         </Marker>
         <Marker>
             <MarkerX>3194</MarkerX>
             <MarkerY>1212</MarkerY>
             <MarkerZ>28</MarkerZ>
         </Marker>
         <Marker>
             <MarkerX>3019</MarkerX>
             <MarkerY>1000</MarkerY>
             <MarkerZ>31</MarkerZ>
         </Marker>
         <Marker>
             <MarkerX>3011</MarkerX>
             <MarkerY>921</MarkerY>
             <MarkerZ>37</MarkerZ>
         </Marker>
         <Marker>
             <MarkerX>2322</MarkerX>
             <MarkerY>746</MarkerY>
             <MarkerZ>40</MarkerZ>
         </Marker>
         <Marker>
             <MarkerX>2718</MarkerX>
             <MarkerY>908</MarkerY>
             <MarkerZ>40</MarkerZ>
         </Marker>
         <Marker>
             <MarkerX>3082</MarkerX>
             <MarkerY>890</MarkerY>
             <MarkerZ>52</MarkerZ>
         </Marker>
         <Marker>
             <MarkerX>2743</MarkerX>
             <MarkerY>978</MarkerY>
             <MarkerZ>55</MarkerZ>
         </Marker>
         <Marker>
             <MarkerX>2759</MarkerX>
             <MarkerY>940</MarkerY>
             <MarkerZ>58</MarkerZ>
         </Marker>
         <Marker>
             <MarkerX>2586</MarkerX>
             <MarkerY>1021</MarkerY>
             <MarkerZ>64</MarkerZ>
         </Marker>
         <Marker>
             <MarkerX>2857</MarkerX>
             <MarkerY>833</MarkerY>
             <MarkerZ>64</MarkerZ>
         </Marker>
         <Marker>
             <MarkerX>2507</MarkerX>
             <MarkerY>706</MarkerY>
             <MarkerZ>64</MarkerZ>
         </Marker>
         <Marker>
             <MarkerX>2954</MarkerX>
             <MarkerY>609</MarkerY>
             <MarkerZ>64</MarkerZ>
         </Marker>
         <Marker>
             <MarkerX>2722</MarkerX>
             <MarkerY>710</MarkerY>
             <MarkerZ>61</MarkerZ>
         </Marker>
         <Marker>
             <MarkerX>2522</MarkerX>
             <MarkerY>618</MarkerY>
             <MarkerZ>61</MarkerZ>
         </Marker>
         <Marker>
             <MarkerX>2481</MarkerX>
             <MarkerY>522</MarkerY>
             <MarkerZ>61</MarkerZ>
         </Marker>
         <Marker>
             <MarkerX>2426</MarkerX>
             <MarkerY>472</MarkerY>
             <MarkerZ>61</MarkerZ>
         </Marker>
         <Marker>
             <MarkerX>2365</MarkerX>
             <MarkerY>956</MarkerY>
             <MarkerZ>55</MarkerZ>
         </Marker>
         <Marker>
             <MarkerX>2277</MarkerX>
             <MarkerY>1065</MarkerY>
             <MarkerZ>55</MarkerZ>
         </Marker>
         <Marker>
             <MarkerX>2403</MarkerX>
             <MarkerY>1084</MarkerY>
             <MarkerZ>55</MarkerZ>
         </Marker>
         <Marker>
             <MarkerX>2630</MarkerX>
             <MarkerY>804</MarkerY>
             <MarkerZ>58</MarkerZ>
         </Marker>
         <Marker>
             <MarkerX>3226</MarkerX>
             <MarkerY>905</MarkerY>
             <MarkerZ>64</MarkerZ>
         </Marker>
         <Marker>
             <MarkerX>3318</MarkerX>
             <MarkerY>944</MarkerY>
             <MarkerZ>64</MarkerZ>
         </Marker>
         <Marker>
             <MarkerX>2790</MarkerX>
             <MarkerY>1201</MarkerY>
             <MarkerZ>55</MarkerZ>
         </Marker>
         <Marker>
             <MarkerX>2902</MarkerX>
             <MarkerY>1346</MarkerY>
             <MarkerZ>28</MarkerZ>
         </Marker>
         <Marker>
             <MarkerX>2921</MarkerX>
             <MarkerY>1274</MarkerY>
             <MarkerZ>19</MarkerZ>
         </Marker>
         <Marker>
             <MarkerX>3634</MarkerX>
             <MarkerY>1233</MarkerY>
             <MarkerZ>55</MarkerZ>
         </Marker>
         <Marker>
             <MarkerX>3646</MarkerX>
             <MarkerY>1097</MarkerY>
             <MarkerZ>52</MarkerZ>
         </Marker>
         <Marker>
             <MarkerX>3517</MarkerX>
             <MarkerY>1014</MarkerY>
             <MarkerZ>52</MarkerZ>
         </Marker>
         <Marker>
             <MarkerX>3357</MarkerX>
             <MarkerY>1158</MarkerY>
             <MarkerZ>49</MarkerZ>
         </Marker>
         <Marker>
             <MarkerX>3486</MarkerX>
             <MarkerY>1216</MarkerY>
             <MarkerZ>49</MarkerZ>
         </Marker>
         <Marker>
             <MarkerX>3662</MarkerX>
             <MarkerY>1185</MarkerY>
             <MarkerZ>49</MarkerZ>
         </Marker>
         <Marker>
             <MarkerX>3681</MarkerX>
             <MarkerY>1233</MarkerY>
             <MarkerZ>43</MarkerZ>
         </Marker>
         <Marker>
             <MarkerX>3595</MarkerX>
             <MarkerY>1317</MarkerY>
             <MarkerZ>43</MarkerZ>
         </Marker>
         <Marker>
             <MarkerX>3603</MarkerX>
             <MarkerY>1220</MarkerY>
             <MarkerZ>43</MarkerZ>
         </Marker>
         <Marker>
             <MarkerX>3685</MarkerX>
             <MarkerY>1346</MarkerY>
             <MarkerZ>40</MarkerZ>
         </Marker>
         <Marker>
             <MarkerX>3533</MarkerX>
             <MarkerY>1230</MarkerY>
             <MarkerZ>37</MarkerZ>
         </Marker>
         <Marker>
             <MarkerX>3351</MarkerX>
             <MarkerY>1304</MarkerY>
             <MarkerZ>37</MarkerZ>
         </Marker>
         <Marker>
             <MarkerX>3395</MarkerX>
             <MarkerY>1346</MarkerY>
             <MarkerZ>31</MarkerZ>
         </Marker>
         <Marker>
             <MarkerX>3230</MarkerX>
             <MarkerY>1302</MarkerY>
             <MarkerZ>40</MarkerZ>
         </Marker>
         <Marker>
             <MarkerX>3218</MarkerX>
             <MarkerY>1193</MarkerY>
             <MarkerZ>43</MarkerZ>
         </Marker>
         <Marker>
             <MarkerX>3285</MarkerX>
             <MarkerY>970</MarkerY>
             <MarkerZ>49</MarkerZ>
         </Marker>
         <Marker>
             <MarkerX>3182</MarkerX>
             <MarkerY>912</MarkerY>
             <MarkerZ>58</MarkerZ>
         </Marker>
         <Marker>
             <MarkerX>2386</MarkerX>
             <MarkerY>920</MarkerY>
             <MarkerZ>19</MarkerZ>
         </Marker>
         <Marker>
             <MarkerX>2422</MarkerX>
             <MarkerY>834</MarkerY>
             <MarkerZ>13</MarkerZ>
         </Marker>
         <Marker>
             <MarkerX>2601</MarkerX>
             <MarkerY>1022</MarkerY>
             <MarkerZ>13</MarkerZ>
         </Marker>
         <Marker>
             <MarkerX>2579</MarkerX>
             <MarkerY>1074</MarkerY>
             <MarkerZ>10</MarkerZ>
         </Marker>
         <Marker>
             <MarkerX>2731</MarkerX>
             <MarkerY>1356</MarkerY>
             <MarkerZ>7</MarkerZ>
         </Marker>
         <Marker>
             <MarkerX>2695</MarkerX>
             <MarkerY>1401</MarkerY>
             <MarkerZ>13</MarkerZ>
         </Marker>
         <Marker>
             <MarkerX>2499</MarkerX>
             <MarkerY>1213</MarkerY>
             <MarkerZ>22</MarkerZ>
         </Marker>
         <Marker>
             <MarkerX>2905</MarkerX>
             <MarkerY>1521</MarkerY>
             <MarkerZ>46</MarkerZ>
         </Marker>
         <Marker>
             <MarkerX>2470</MarkerX>
             <MarkerY>588</MarkerY>
             <MarkerZ>31</MarkerZ>
         </Marker>
         <Marker>
             <MarkerX>2198</MarkerX>
             <MarkerY>621</MarkerY>
             <MarkerZ>31</MarkerZ>
         </Marker>
         <Marker>
             <MarkerX>2086</MarkerX>
             <MarkerY>902</MarkerY>
             <MarkerZ>7</MarkerZ>
         </Marker>
         <Marker>
             <MarkerX>2382</MarkerX>
             <MarkerY>569</MarkerY>
             <MarkerZ>52</MarkerZ>
         </Marker>
         <Marker>
             <MarkerX>2191</MarkerX>
             <MarkerY>509</MarkerY>
             <MarkerZ>52</MarkerZ>
         </Marker>
         <Marker>
             <MarkerX>2349</MarkerX>
             <MarkerY>452</MarkerY>
             <MarkerZ>52</MarkerZ>
         </Marker>
         <Marker>
             <MarkerX>2295</MarkerX>
             <MarkerY>496</MarkerY>
             <MarkerZ>52</MarkerZ>
         </Marker>
         <Marker>
             <MarkerX>2475</MarkerX>
             <MarkerY>604</MarkerY>
             <MarkerZ>52</MarkerZ>
         </Marker>
         <Marker>
             <MarkerX>2429</MarkerX>
             <MarkerY>762</MarkerY>
             <MarkerZ>52</MarkerZ>
         </Marker>
         <Marker>
             <MarkerX>2795</MarkerX>
             <MarkerY>737</MarkerY>
             <MarkerZ>52</MarkerZ>
         </Marker>
         <Marker>
             <MarkerX>2090</MarkerX>
             <MarkerY>725</MarkerY>
             <MarkerZ>43</MarkerZ>
         </Marker>
         <Marker>
             <MarkerX>2067</MarkerX>
             <MarkerY>818</MarkerY>
             <MarkerZ>46</MarkerZ>
         </Marker>
         <Marker>
             <MarkerX>2065</MarkerX>
             <MarkerY>870</MarkerY>
             <MarkerZ>46</MarkerZ>
         </Marker>
         <Marker>
             <MarkerX>3713</MarkerX>
             <MarkerY>1665</MarkerY>
             <MarkerZ>58</MarkerZ>
         </Marker>
         <Marker>
             <MarkerX>3759</MarkerX>
             <MarkerY>1633</MarkerY>
             <MarkerZ>58</MarkerZ>
         </Marker>
         <Marker>
             <MarkerX>3665</MarkerX>
             <MarkerY>1721</MarkerY>
             <MarkerZ>58</MarkerZ>
         </Marker>
         <Marker>
             <MarkerX>3641</MarkerX>
             <MarkerY>1805</MarkerY>
             <MarkerZ>64</MarkerZ>
         </Marker>
         <Marker>
             <MarkerX>3891</MarkerX>
             <MarkerY>1329</MarkerY>
             <MarkerZ>55</MarkerZ>
         </Marker>
         <Marker>
             <MarkerX>3837</MarkerX>
             <MarkerY>1234</MarkerY>
             <MarkerZ>52</MarkerZ>
         </Marker>
         <Marker>
             <MarkerX>3897</MarkerX>
             <MarkerY>1233</MarkerY>
             <MarkerZ>58</MarkerZ>
         </Marker>
         <Marker>
             <MarkerX>3901</MarkerX>
             <MarkerY>1479</MarkerY>
             <MarkerZ>58</MarkerZ>
         </Marker>
         <Marker>
             <MarkerX>3695</MarkerX>
             <MarkerY>1190</MarkerY>
             <MarkerZ>64</MarkerZ>
         </Marker>
         <Marker>
             <MarkerX>3771</MarkerX>
             <MarkerY>1371</MarkerY>
             <MarkerZ>40</MarkerZ>
         </Marker>
         <Marker>
             <MarkerX>3749</MarkerX>
             <MarkerY>1462</MarkerY>
             <MarkerZ>40</MarkerZ>
         </Marker>
         <Marker>
             <MarkerX>3809</MarkerX>
             <MarkerY>1443</MarkerY>
             <MarkerZ>40</MarkerZ>
         </Marker>
         <Marker>
             <MarkerX>3841</MarkerX>
             <MarkerY>1467</MarkerY>
             <MarkerZ>40</MarkerZ>
         </Marker>
         <Marker>
             <MarkerX>3748</MarkerX>
             <MarkerY>1507</MarkerY>
             <MarkerZ>40</MarkerZ>
         </Marker>
         <Marker>
             <MarkerX>3717</MarkerX>
             <MarkerY>1541</MarkerY>
             <MarkerZ>34</MarkerZ>
         </Marker>
         <Marker>
             <MarkerX>3479</MarkerX>
             <MarkerY>1638</MarkerY>
             <MarkerZ>25</MarkerZ>
         </Marker>
         <Marker>
             <MarkerX>3495</MarkerX>
             <MarkerY>1517</MarkerY>
             <MarkerZ>13</MarkerZ>
         </Marker>
         <Marker>
             <MarkerX>3559</MarkerX>
             <MarkerY>1510</MarkerY>
             <MarkerZ>13</MarkerZ>
         </Marker>
         <Marker>
             <MarkerX>3479</MarkerX>
             <MarkerY>1575</MarkerY>
             <MarkerZ>22</MarkerZ>
         </Marker>
         <Marker>
             <MarkerX>2883</MarkerX>
             <MarkerY>1946</MarkerY>
             <MarkerZ>31</MarkerZ>
         </Marker>
         <Marker>
             <MarkerX>3497</MarkerX>
             <MarkerY>1814</MarkerY>
             <MarkerZ>40</MarkerZ>
         </Marker>
         <Marker>
             <MarkerX>3079</MarkerX>
             <MarkerY>2011</MarkerY>
             <MarkerZ>25</MarkerZ>
         </Marker>
         <Marker>
             <MarkerX>3042</MarkerX>
             <MarkerY>2055</MarkerY>
             <MarkerZ>28</MarkerZ>
         </Marker>
         <Marker>
             <MarkerX>3091</MarkerX>
             <MarkerY>1489</MarkerY>
             <MarkerZ>34</MarkerZ>
         </Marker>
         <Marker>
             <MarkerX>2982</MarkerX>
             <MarkerY>1442</MarkerY>
             <MarkerZ>34</MarkerZ>
         </Marker>
         <Marker>
             <MarkerX>2760</MarkerX>
             <MarkerY>1831</MarkerY>
             <MarkerZ>55</MarkerZ>
         </Marker>
         <Marker>
             <MarkerX>2452</MarkerX>
             <MarkerY>1740</MarkerY>
             <MarkerZ>16</MarkerZ>
         </Marker>
         <Marker>
             <MarkerX>2607</MarkerX>
             <MarkerY>2039</MarkerY>
             <MarkerZ>1</MarkerZ>
         </Marker>
         <Marker>
             <MarkerX>2568</MarkerX>
             <MarkerY>2082</MarkerY>
             <MarkerZ>10</MarkerZ>
         </Marker>
         <Marker>
             <MarkerX>2672</MarkerX>
             <MarkerY>885</MarkerY>
             <MarkerZ>48</MarkerZ>
         </Marker>
         <Marker>
             <MarkerX>2405</MarkerX>
             <MarkerY>1033</MarkerY>
             <MarkerZ>47</MarkerZ>
         </Marker>
         <Marker>
             <MarkerX>2249</MarkerX>
             <MarkerY>741</MarkerY>
             <MarkerZ>37</MarkerZ>
         </Marker>
         <Marker>
             <MarkerX>2141</MarkerX>
             <MarkerY>613</MarkerY>
             <MarkerZ>64</MarkerZ>
         </Marker>
         <Marker>
             <MarkerX>2120</MarkerX>
             <MarkerY>593</MarkerY>
             <MarkerZ>64</MarkerZ>
         </Marker>
         <Marker>
             <MarkerX>2161</MarkerX>
             <MarkerY>974</MarkerY>
             <MarkerZ>10</MarkerZ>
         </Marker>
         <Marker>
             <MarkerX>2313</MarkerX>
             <MarkerY>1059</MarkerY>
             <MarkerZ>4</MarkerZ>
         </Marker>
         <Marker>
             <MarkerX>2480</MarkerX>
             <MarkerY>1175</MarkerY>
             <MarkerZ>16</MarkerZ>
         </Marker>
         <Marker>
             <MarkerX>2186</MarkerX>
             <MarkerY>1333</MarkerY>
             <MarkerZ>10</MarkerZ>
         </Marker>
         <Marker>
             <MarkerX>2738</MarkerX>
             <MarkerY>1489</MarkerY>
             <MarkerZ>4</MarkerZ>
         </Marker>
         <Marker>
             <MarkerX>2948</MarkerX>
             <MarkerY>1417</MarkerY>
             <MarkerZ>4</MarkerZ>
         </Marker>
         <Marker>
             <MarkerX>2392</MarkerX>
             <MarkerY>1174</MarkerY>
             <MarkerZ>10</MarkerZ>
         </Marker>
         <Marker>
             <MarkerX>2272</MarkerX>
             <MarkerY>1052</MarkerY>
             <MarkerZ>22</MarkerZ>
         </Marker>
         <Marker>
             <MarkerX>2603</MarkerX>
             <MarkerY>826</MarkerY>
             <MarkerZ>34</MarkerZ>
         </Marker>
         <Marker>
             <MarkerX>2086</MarkerX>
             <MarkerY>694</MarkerY>
             <MarkerZ>64</MarkerZ>
         </Marker>
         <Marker>
             <MarkerX>2367</MarkerX>
             <MarkerY>1874</MarkerY>
             <MarkerZ>52</MarkerZ>
         </Marker>
         <Marker>
             <MarkerX>2038</MarkerX>
             <MarkerY>1983</MarkerY>
             <MarkerZ>52</MarkerZ>
         </Marker>
         <Marker>
             <MarkerX>3224</MarkerX>
             <MarkerY>1765</MarkerY>
             <MarkerZ>16</MarkerZ>
         </Marker>
         <Marker>
             <MarkerX>3000</MarkerX>
             <MarkerY>1772</MarkerY>
             <MarkerZ>34</MarkerZ>
         </Marker>
         <Marker>
             <MarkerX>3584</MarkerX>
             <MarkerY>1660</MarkerY>
             <MarkerZ>64</MarkerZ>
         </Marker>
         <Marker>
             <MarkerX>3565</MarkerX>
             <MarkerY>1594</MarkerY>
             <MarkerZ>64</MarkerZ>
         </Marker>
         <Marker>
             <MarkerX>3647</MarkerX>
             <MarkerY>1589</MarkerY>
             <MarkerZ>61</MarkerZ>
         </Marker>
         <Marker>
             <MarkerX>3367</MarkerX>
             <MarkerY>1633</MarkerY>
             <MarkerZ>13</MarkerZ>
         </Marker>
         <Marker>
             <MarkerX>3343</MarkerX>
             <MarkerY>1654</MarkerY>
             <MarkerZ>13</MarkerZ>
         </Marker>
         <Marker>
             <MarkerX>3860</MarkerX>
             <MarkerY>1451</MarkerY>
             <MarkerZ>46</MarkerZ>
         </Marker>
         <Marker>
             <MarkerX>3823</MarkerX>
             <MarkerY>1443</MarkerY>
             <MarkerZ>49</MarkerZ>
         </Marker>
         <Marker>
             <MarkerX>3813</MarkerX>
             <MarkerY>1637</MarkerY>
             <MarkerZ>49</MarkerZ>
         </Marker>
         <Marker>
             <MarkerX>3927</MarkerX>
             <MarkerY>1399</MarkerY>
             <MarkerZ>58</MarkerZ>
         </Marker>
         <Marker>
             <MarkerX>2675</MarkerX>
             <MarkerY>1811</MarkerY>
             <MarkerZ>34</MarkerZ>
         </Marker>
         <Marker>
             <MarkerX>2856</MarkerX>
             <MarkerY>1980</MarkerY>
             <MarkerZ>1</MarkerZ>
         </Marker>
         <Marker>
             <MarkerX>1413</MarkerX>
             <MarkerY>1848</MarkerY>
             <MarkerZ>16</MarkerZ>
         </Marker>
         <Marker>
             <MarkerX>940</MarkerX>
             <MarkerY>2017</MarkerY>
             <MarkerZ>52</MarkerZ>
         </Marker>
         <Marker>
             <MarkerX>969</MarkerX>
             <MarkerY>2050</MarkerY>
             <MarkerZ>49</MarkerZ>
         </Marker>
     </Marker_Type>
     <Marker_Type> <!-- Type 2: GCaMP6s- GAD67++ -->
         <Type>2</Type> <!-- Type 2: GCaMP6s- GAD67++ -->
         <Marker>
             <MarkerX>1899</MarkerX>
             <MarkerY>727</MarkerY>
             <MarkerZ>55</MarkerZ>
         </Marker>
         <Marker>
             <MarkerX>1784</MarkerX>
             <MarkerY>639</MarkerY>
             <MarkerZ>55</MarkerZ>
         </Marker>
         <Marker>
             <MarkerX>1364</MarkerX>
             <MarkerY>855</MarkerY>
             <MarkerZ>55</MarkerZ>
         </Marker>
         <Marker>
             <MarkerX>1286</MarkerX>
             <MarkerY>890</MarkerY>
             <MarkerZ>46</MarkerZ>
         </Marker>
         <Marker>
             <MarkerX>1202</MarkerX>
             <MarkerY>986</MarkerY>
             <MarkerZ>46</MarkerZ>
         </Marker>
         <Marker>
             <MarkerX>1865</MarkerX>
             <MarkerY>1078</MarkerY>
             <MarkerZ>31</MarkerZ>
         </Marker>
         <Marker>
             <MarkerX>1939</MarkerX>
             <MarkerY>971</MarkerY>
             <MarkerZ>28</MarkerZ>
         </Marker>
         <Marker>
             <MarkerX>1836</MarkerX>
             <MarkerY>1064</MarkerY>
             <MarkerZ>13</MarkerZ>
         </Marker>
         <Marker>
             <MarkerX>1568</MarkerX>
             <MarkerY>906</MarkerY>
             <MarkerZ>16</MarkerZ>
         </Marker>
         <Marker>
             <MarkerX>1377</MarkerX>
             <MarkerY>815</MarkerY>
             <MarkerZ>7</MarkerZ>
         </Marker>
         <Marker>
             <MarkerX>926</MarkerX>
             <MarkerY>1059</MarkerY>
             <MarkerZ>49</MarkerZ>
         </Marker>
         <Marker>
             <MarkerX>1529</MarkerX>
             <MarkerY>1457</MarkerY>
             <MarkerZ>22</MarkerZ>
         </Marker>
         <Marker>
             <MarkerX>1348</MarkerX>
             <MarkerY>1650</MarkerY>
             <MarkerZ>19</MarkerZ>
         </Marker>
         <Marker>
             <MarkerX>1114</MarkerX>
             <MarkerY>1621</MarkerY>
             <MarkerZ>19</MarkerZ>
         </Marker>
         <Marker>
             <MarkerX>2070</MarkerX>
             <MarkerY>2092</MarkerY>
             <MarkerZ>22</MarkerZ>
         </Marker>
         <Marker>
             <MarkerX>2129</MarkerX>
             <MarkerY>1521</MarkerY>
             <MarkerZ>19</MarkerZ>
         </Marker>
         <Marker>
             <MarkerX>2273</MarkerX>
             <MarkerY>1589</MarkerY>
             <MarkerZ>4</MarkerZ>
         </Marker>
         <Marker>
             <MarkerX>2293</MarkerX>
             <MarkerY>1484</MarkerY>
             <MarkerZ>4</MarkerZ>
         </Marker>
         <Marker>
             <MarkerX>1904</MarkerX>
             <MarkerY>1426</MarkerY>
             <MarkerZ>4</MarkerZ>
         </Marker>
         <Marker>
             <MarkerX>2309</MarkerX>
             <MarkerY>2093</MarkerY>
             <MarkerZ>1</MarkerZ>
         </Marker>
         <Marker>
             <MarkerX>1617</MarkerX>
             <MarkerY>1761</MarkerY>
             <MarkerZ>4</MarkerZ>
         </Marker>
         <Marker>
             <MarkerX>1869</MarkerX>
             <MarkerY>1425</MarkerY>
             <MarkerZ>10</MarkerZ>
         </Marker>
         <Marker>
             <MarkerX>2158</MarkerX>
             <MarkerY>1258</MarkerY>
             <MarkerZ>10</MarkerZ>
         </Marker>
         <Marker>
             <MarkerX>1945</MarkerX>
             <MarkerY>1608</MarkerY>
             <MarkerZ>28</MarkerZ>
         </Marker>
         <Marker>
             <MarkerX>1801</MarkerX>
             <MarkerY>1616</MarkerY>
             <MarkerZ>25</MarkerZ>
         </Marker>
         <Marker>
             <MarkerX>2086</MarkerX>
             <MarkerY>1376</MarkerY>
             <MarkerZ>28</MarkerZ>
         </Marker>
         <Marker>
             <MarkerX>1900</MarkerX>
             <MarkerY>1966</MarkerY>
             <MarkerZ>28</MarkerZ>
         </Marker>
         <Marker>
             <MarkerX>1540</MarkerX>
             <MarkerY>1646</MarkerY>
             <MarkerZ>40</MarkerZ>
         </Marker>
         <Marker>
             <MarkerX>1552</MarkerX>
             <MarkerY>1730</MarkerY>
             <MarkerZ>40</MarkerZ>
         </Marker>
         <Marker>
             <MarkerX>2326</MarkerX>
             <MarkerY>1064</MarkerY>
             <MarkerZ>46</MarkerZ>
         </Marker>
         <Marker>
             <MarkerX>1809</MarkerX>
             <MarkerY>1308</MarkerY>
             <MarkerZ>46</MarkerZ>
         </Marker>
         <Marker>
             <MarkerX>1901</MarkerX>
             <MarkerY>1722</MarkerY>
             <MarkerZ>46</MarkerZ>
         </Marker>
         <Marker>
             <MarkerX>1862</MarkerX>
             <MarkerY>1746</MarkerY>
             <MarkerZ>46</MarkerZ>
         </Marker>
         <Marker>
             <MarkerX>1852</MarkerX>
             <MarkerY>1893</MarkerY>
             <MarkerZ>46</MarkerZ>
         </Marker>
         <Marker>
             <MarkerX>2192</MarkerX>
             <MarkerY>1982</MarkerY>
             <MarkerZ>61</MarkerZ>
         </Marker>
         <Marker>
             <MarkerX>2165</MarkerX>
             <MarkerY>1510</MarkerY>
             <MarkerZ>49</MarkerZ>
         </Marker>
         <Marker>
             <MarkerX>1818</MarkerX>
             <MarkerY>1545</MarkerY>
             <MarkerZ>55</MarkerZ>
         </Marker>
         <Marker>
             <MarkerX>1574</MarkerX>
             <MarkerY>1360</MarkerY>
             <MarkerZ>58</MarkerZ>
         </Marker>
         <Marker>
             <MarkerX>1450</MarkerX>
             <MarkerY>1486</MarkerY>
             <MarkerZ>58</MarkerZ>
         </Marker>
         <Marker>
             <MarkerX>1494</MarkerX>
             <MarkerY>1496</MarkerY>
             <MarkerZ>58</MarkerZ>
         </Marker>
         <Marker>
             <MarkerX>1356</MarkerX>
             <MarkerY>1714</MarkerY>
             <MarkerZ>55</MarkerZ>
         </Marker>
         <Marker>
             <MarkerX>2225</MarkerX>
             <MarkerY>1774</MarkerY>
             <MarkerZ>31</MarkerZ>
         </Marker>
         <Marker>
             <MarkerX>2046</MarkerX>
             <MarkerY>1728</MarkerY>
             <MarkerZ>31</MarkerZ>
         </Marker>
         <Marker>
             <MarkerX>1462</MarkerX>
             <MarkerY>1369</MarkerY>
             <MarkerZ>34</MarkerZ>
         </Marker>
         <Marker>
             <MarkerX>1353</MarkerX>
             <MarkerY>1262</MarkerY>
             <MarkerZ>31</MarkerZ>
         </Marker>
         <Marker>
             <MarkerX>1454</MarkerX>
             <MarkerY>1148</MarkerY>
             <MarkerZ>25</MarkerZ>
         </Marker>
         <Marker>
             <MarkerX>828</MarkerX>
             <MarkerY>1574</MarkerY>
             <MarkerZ>37</MarkerZ>
         </Marker>
         <Marker>
             <MarkerX>982</MarkerX>
             <MarkerY>1184</MarkerY>
             <MarkerZ>46</MarkerZ>
         </Marker>
         <Marker>
             <MarkerX>925</MarkerX>
             <MarkerY>1474</MarkerY>
             <MarkerZ>43</MarkerZ>
         </Marker>
         <Marker>
             <MarkerX>712</MarkerX>
             <MarkerY>1874</MarkerY>
             <MarkerZ>55</MarkerZ>
         </Marker>
         <Marker>
             <MarkerX>1692</MarkerX>
             <MarkerY>2153</MarkerY>
             <MarkerZ>46</MarkerZ>
         </Marker>
         <Marker>
             <MarkerX>2414</MarkerX>
             <MarkerY>1224</MarkerY>
             <MarkerZ>31</MarkerZ>
         </Marker>
         <Marker>
             <MarkerX>868</MarkerX>
             <MarkerY>1373</MarkerY>
             <MarkerZ>22</MarkerZ>
         </Marker>
         <Marker>
             <MarkerX>594</MarkerX>
             <MarkerY>1222</MarkerY>
             <MarkerZ>58</MarkerZ>
         </Marker>
         <Marker>
             <MarkerX>2720</MarkerX>
             <MarkerY>1610</MarkerY>
             <MarkerZ>58</MarkerZ>
         </Marker>
         <Marker>
             <MarkerX>3104</MarkerX>
             <MarkerY>1678</MarkerY>
             <MarkerZ>58</MarkerZ>
         </Marker>
         <Marker>
             <MarkerX>2674</MarkerX>
             <MarkerY>1273</MarkerY>
             <MarkerZ>55</MarkerZ>
         </Marker>
         <Marker>
             <MarkerX>2322</MarkerX>
             <MarkerY>1391</MarkerY>
             <MarkerZ>61</MarkerZ>
         </Marker>
         <Marker>
             <MarkerX>2470</MarkerX>
             <MarkerY>1506</MarkerY>
             <MarkerZ>49</MarkerZ>
         </Marker>
         <Marker>
             <MarkerX>2549</MarkerX>
             <MarkerY>1271</MarkerY>
             <MarkerZ>49</MarkerZ>
         </Marker>
         <Marker>
             <MarkerX>2796</MarkerX>
             <MarkerY>1538</MarkerY>
             <MarkerZ>31</MarkerZ>
         </Marker>
         <Marker>
             <MarkerX>2832</MarkerX>
             <MarkerY>1493</MarkerY>
             <MarkerZ>28</MarkerZ>
         </Marker>
         <Marker>
             <MarkerX>2944</MarkerX>
             <MarkerY>1554</MarkerY>
             <MarkerZ>10</MarkerZ>
         </Marker>
         <Marker>
             <MarkerX>2922</MarkerX>
             <MarkerY>1702</MarkerY>
             <MarkerZ>13</MarkerZ>
         </Marker>
         <Marker>
             <MarkerX>1678</MarkerX>
             <MarkerY>2299</MarkerY>
             <MarkerZ>31</MarkerZ>
         </Marker>
         <Marker>
             <MarkerX>2995</MarkerX>
             <MarkerY>984</MarkerY>
             <MarkerZ>64</MarkerZ>
         </Marker>
         <Marker>
             <MarkerX>2134</MarkerX>
             <MarkerY>893</MarkerY>
             <MarkerZ>58</MarkerZ>
         </Marker>
         <Marker>
             <MarkerX>2435</MarkerX>
             <MarkerY>873</MarkerY>
             <MarkerZ>16</MarkerZ>
         </Marker>
         <Marker>
             <MarkerX>2818</MarkerX>
             <MarkerY>550</MarkerY>
             <MarkerZ>66</MarkerZ>
         </Marker>
         <Marker>
             <MarkerX>2664</MarkerX>
             <MarkerY>1020</MarkerY>
             <MarkerZ>42</MarkerZ>
         </Marker>
         <Marker>
             <MarkerX>3871</MarkerX>
             <MarkerY>1261</MarkerY>
             <MarkerZ>57</MarkerZ>
         </Marker>
         <Marker>
             <MarkerX>3875</MarkerX>
             <MarkerY>1500</MarkerY>
             <MarkerZ>54</MarkerZ>
         </Marker>
         <Marker>
             <MarkerX>3859</MarkerX>
             <MarkerY>1677</MarkerY>
             <MarkerZ>60</MarkerZ>
         </Marker>
         <Marker>
             <MarkerX>2709</MarkerX>
             <MarkerY>1435</MarkerY>
             <MarkerZ>10</MarkerZ>
         </Marker>
         <Marker>
             <MarkerX>2497</MarkerX>
             <MarkerY>1196</MarkerY>
             <MarkerZ>61</MarkerZ>
         </Marker>
         <Marker>
             <MarkerX>2209</MarkerX>
             <MarkerY>1222</MarkerY>
             <MarkerZ>28</MarkerZ>
         </Marker>
     </Marker_Type>
     <Marker_Type> <!-- Type 3: GCaMP6s+ GAD67++ -->
         <Type>3</Type> <!-- Type 3: GCaMP6s+ GAD67++ -->
         <Marker>
             <MarkerX>1526</MarkerX>
             <MarkerY>1062</MarkerY>
             <MarkerZ>4</MarkerZ>
         </Marker>
         <Marker>
             <MarkerX>1594</MarkerX>
             <MarkerY>1105</MarkerY>
             <MarkerZ>7</MarkerZ>
         </Marker>
         <Marker>
             <MarkerX>1766</MarkerX>
             <MarkerY>1098</MarkerY>
             <MarkerZ>10</MarkerZ>
         </Marker>
         <Marker>
             <MarkerX>1908</MarkerX>
             <MarkerY>1108</MarkerY>
             <MarkerZ>7</MarkerZ>
         </Marker>
         <Marker>
             <MarkerX>2019</MarkerX>
             <MarkerY>1030</MarkerY>
             <MarkerZ>7</MarkerZ>
         </Marker>
         <Marker>
             <MarkerX>1969</MarkerX>
             <MarkerY>943</MarkerY>
             <MarkerZ>10</MarkerZ>
         </Marker>
         <Marker>
             <MarkerX>2022</MarkerX>
             <MarkerY>1084</MarkerY>
             <MarkerZ>17</MarkerZ>
         </Marker>
         <Marker>
             <MarkerX>1982</MarkerX>
             <MarkerY>1002</MarkerY>
             <MarkerZ>20</MarkerZ>
         </Marker>
         <Marker>
             <MarkerX>1937</MarkerX>
             <MarkerY>991</MarkerY>
             <MarkerZ>20</MarkerZ>
         </Marker>
         <Marker>
             <MarkerX>1810</MarkerX>
             <MarkerY>973</MarkerY>
             <MarkerZ>24</MarkerZ>
         </Marker>
         <Marker>
             <MarkerX>1775</MarkerX>
             <MarkerY>960</MarkerY>
             <MarkerZ>24</MarkerZ>
         </Marker>
         <Marker>
             <MarkerX>1645</MarkerX>
             <MarkerY>963</MarkerY>
             <MarkerZ>30</MarkerZ>
         </Marker>
         <Marker>
             <MarkerX>1680</MarkerX>
             <MarkerY>1001</MarkerY>
             <MarkerZ>30</MarkerZ>
         </Marker>
         <Marker>
             <MarkerX>1676</MarkerX>
             <MarkerY>1036</MarkerY>
             <MarkerZ>30</MarkerZ>
         </Marker>
         <Marker>
             <MarkerX>1635</MarkerX>
             <MarkerY>1059</MarkerY>
             <MarkerZ>30</MarkerZ>
         </Marker>
         <Marker>
             <MarkerX>1709</MarkerX>
             <MarkerY>1040</MarkerY>
             <MarkerZ>33</MarkerZ>
         </Marker>
         <Marker>
             <MarkerX>1760</MarkerX>
             <MarkerY>1079</MarkerY>
             <MarkerZ>33</MarkerZ>
         </Marker>
         <Marker>
             <MarkerX>1793</MarkerX>
             <MarkerY>1093</MarkerY>
             <MarkerZ>33</MarkerZ>
         </Marker>
         <Marker>
             <MarkerX>1806</MarkerX>
             <MarkerY>1040</MarkerY>
             <MarkerZ>30</MarkerZ>
         </Marker>
         <Marker>
             <MarkerX>1645</MarkerX>
             <MarkerY>1099</MarkerY>
             <MarkerZ>45</MarkerZ>
         </Marker>
         <Marker>
             <MarkerX>1481</MarkerX>
             <MarkerY>1048</MarkerY>
             <MarkerZ>42</MarkerZ>
         </Marker>
         <Marker>
             <MarkerX>1423</MarkerX>
             <MarkerY>1077</MarkerY>
             <MarkerZ>4</MarkerZ>
         </Marker>
         <Marker>
             <MarkerX>1485</MarkerX>
             <MarkerY>972</MarkerY>
             <MarkerZ>4</MarkerZ>
         </Marker>
         <Marker>
             <MarkerX>1308</MarkerX>
             <MarkerY>979</MarkerY>
             <MarkerZ>4</MarkerZ>
         </Marker>
         <Marker>
             <MarkerX>1104</MarkerX>
             <MarkerY>1017</MarkerY>
             <MarkerZ>7</MarkerZ>
         </Marker>
         <Marker>
             <MarkerX>1077</MarkerX>
             <MarkerY>1031</MarkerY>
             <MarkerZ>7</MarkerZ>
         </Marker>
         <Marker>
             <MarkerX>1001</MarkerX>
             <MarkerY>1067</MarkerY>
             <MarkerZ>7</MarkerZ>
         </Marker>
         <Marker>
             <MarkerX>1070</MarkerX>
             <MarkerY>1106</MarkerY>
             <MarkerZ>13</MarkerZ>
         </Marker>
         <Marker>
             <MarkerX>961</MarkerX>
             <MarkerY>1092</MarkerY>
             <MarkerZ>13</MarkerZ>
         </Marker>
         <Marker>
             <MarkerX>1022</MarkerX>
             <MarkerY>988</MarkerY>
             <MarkerZ>16</MarkerZ>
         </Marker>
         <Marker>
             <MarkerX>1073</MarkerX>
             <MarkerY>959</MarkerY>
             <MarkerZ>13</MarkerZ>
         </Marker>
         <Marker>
             <MarkerX>1134</MarkerX>
             <MarkerY>920</MarkerY>
             <MarkerZ>13</MarkerZ>
         </Marker>
         <Marker>
             <MarkerX>1171</MarkerX>
             <MarkerY>915</MarkerY>
             <MarkerZ>13</MarkerZ>
         </Marker>
         <Marker>
             <MarkerX>1229</MarkerX>
             <MarkerY>884</MarkerY>
             <MarkerZ>19</MarkerZ>
         </Marker>
         <Marker>
             <MarkerX>1255</MarkerX>
             <MarkerY>876</MarkerY>
             <MarkerZ>13</MarkerZ>
         </Marker>
         <Marker>
             <MarkerX>1888</MarkerX>
             <MarkerY>1015</MarkerY>
             <MarkerZ>31</MarkerZ>
         </Marker>
         <Marker>
             <MarkerX>1962</MarkerX>
             <MarkerY>1044</MarkerY>
             <MarkerZ>40</MarkerZ>
         </Marker>
         <Marker>
             <MarkerX>2021</MarkerX>
             <MarkerY>968</MarkerY>
             <MarkerZ>40</MarkerZ>
         </Marker>
         <Marker>
             <MarkerX>2039</MarkerX>
             <MarkerY>1058</MarkerY>
             <MarkerZ>43</MarkerZ>
         </Marker>
         <Marker>
             <MarkerX>1992</MarkerX>
             <MarkerY>1088</MarkerY>
             <MarkerZ>43</MarkerZ>
         </Marker>
         <Marker>
             <MarkerX>2050</MarkerX>
             <MarkerY>1016</MarkerY>
             <MarkerZ>46</MarkerZ>
         </Marker>
         <Marker>
             <MarkerX>1826</MarkerX>
             <MarkerY>945</MarkerY>
             <MarkerZ>34</MarkerZ>
         </Marker>
         <Marker>
             <MarkerX>1951</MarkerX>
             <MarkerY>922</MarkerY>
             <MarkerZ>25</MarkerZ>
         </Marker>
         <Marker>
             <MarkerX>1904</MarkerX>
             <MarkerY>872</MarkerY>
             <MarkerZ>25</MarkerZ>
         </Marker>
         <Marker>
             <MarkerX>1844</MarkerX>
             <MarkerY>830</MarkerY>
             <MarkerZ>25</MarkerZ>
         </Marker>
         <Marker>
             <MarkerX>1859</MarkerX>
             <MarkerY>956</MarkerY>
             <MarkerZ>16</MarkerZ>
         </Marker>
         <Marker>
             <MarkerX>1889</MarkerX>
             <MarkerY>967</MarkerY>
             <MarkerZ>16</MarkerZ>
         </Marker>
         <Marker>
             <MarkerX>2008</MarkerX>
             <MarkerY>871</MarkerY>
             <MarkerZ>43</MarkerZ>
         </Marker>
         <Marker>
             <MarkerX>1996</MarkerX>
             <MarkerY>839</MarkerY>
             <MarkerZ>43</MarkerZ>
         </Marker>
         <Marker>
             <MarkerX>2043</MarkerX>
             <MarkerY>826</MarkerY>
             <MarkerZ>43</MarkerZ>
         </Marker>
         <Marker>
             <MarkerX>2052</MarkerX>
             <MarkerY>745</MarkerY>
             <MarkerZ>43</MarkerZ>
         </Marker>
         <Marker>
             <MarkerX>1752</MarkerX>
             <MarkerY>1012</MarkerY>
             <MarkerZ>49</MarkerZ>
         </Marker>
         <Marker>
             <MarkerX>1736</MarkerX>
             <MarkerY>984</MarkerY>
             <MarkerZ>49</MarkerZ>
         </Marker>
         <Marker>
             <MarkerX>1707</MarkerX>
             <MarkerY>993</MarkerY>
             <MarkerZ>49</MarkerZ>
         </Marker>
         <Marker>
             <MarkerX>1684</MarkerX>
             <MarkerY>1068</MarkerY>
             <MarkerZ>55</MarkerZ>
         </Marker>
         <Marker>
             <MarkerX>1729</MarkerX>
             <MarkerY>1092</MarkerY>
             <MarkerZ>58</MarkerZ>
         </Marker>
         <Marker>
             <MarkerX>1669</MarkerX>
             <MarkerY>816</MarkerY>
             <MarkerZ>58</MarkerZ>
         </Marker>
         <Marker>
             <MarkerX>1887</MarkerX>
             <MarkerY>683</MarkerY>
             <MarkerZ>58</MarkerZ>
         </Marker>
         <Marker>
             <MarkerX>1833</MarkerX>
             <MarkerY>762</MarkerY>
             <MarkerZ>49</MarkerZ>
         </Marker>
         <Marker>
             <MarkerX>1805</MarkerX>
             <MarkerY>739</MarkerY>
             <MarkerZ>49</MarkerZ>
         </Marker>
         <Marker>
             <MarkerX>1916</MarkerX>
             <MarkerY>668</MarkerY>
             <MarkerZ>52</MarkerZ>
         </Marker>
         <Marker>
             <MarkerX>1808</MarkerX>
             <MarkerY>663</MarkerY>
             <MarkerZ>52</MarkerZ>
         </Marker>
         <Marker>
             <MarkerX>1960</MarkerX>
             <MarkerY>658</MarkerY>
             <MarkerZ>61</MarkerZ>
         </Marker>
         <Marker>
             <MarkerX>2051</MarkerX>
             <MarkerY>608</MarkerY>
             <MarkerZ>61</MarkerZ>
         </Marker>
         <Marker>
             <MarkerX>1878</MarkerX>
             <MarkerY>633</MarkerY>
             <MarkerZ>61</MarkerZ>
         </Marker>
         <Marker>
             <MarkerX>1829</MarkerX>
             <MarkerY>623</MarkerY>
             <MarkerZ>61</MarkerZ>
         </Marker>
         <Marker>
             <MarkerX>1751</MarkerX>
             <MarkerY>820</MarkerY>
             <MarkerZ>61</MarkerZ>
         </Marker>
         <Marker>
             <MarkerX>1838</MarkerX>
             <MarkerY>723</MarkerY>
             <MarkerZ>58</MarkerZ>
         </Marker>
         <Marker>
             <MarkerX>1801</MarkerX>
             <MarkerY>545</MarkerY>
             <MarkerZ>58</MarkerZ>
         </Marker>
         <Marker>
             <MarkerX>1793</MarkerX>
             <MarkerY>603</MarkerY>
             <MarkerZ>58</MarkerZ>
         </Marker>
         <Marker>
             <MarkerX>1957</MarkerX>
             <MarkerY>516</MarkerY>
             <MarkerZ>58</MarkerZ>
         </Marker>
         <Marker>
             <MarkerX>1989</MarkerX>
             <MarkerY>489</MarkerY>
             <MarkerZ>58</MarkerZ>
         </Marker>
         <Marker>
             <MarkerX>1990</MarkerX>
             <MarkerY>538</MarkerY>
             <MarkerZ>58</MarkerZ>
         </Marker>
         <Marker>
             <MarkerX>2014</MarkerX>
             <MarkerY>580</MarkerY>
             <MarkerZ>64</MarkerZ>
         </Marker>
         <Marker>
             <MarkerX>1910</MarkerX>
             <MarkerY>591</MarkerY>
             <MarkerZ>64</MarkerZ>
         </Marker>
         <Marker>
             <MarkerX>1888</MarkerX>
             <MarkerY>547</MarkerY>
             <MarkerZ>55</MarkerZ>
         </Marker>
         <Marker>
             <MarkerX>1870</MarkerX>
             <MarkerY>569</MarkerY>
             <MarkerZ>55</MarkerZ>
         </Marker>
         <Marker>
             <MarkerX>1724</MarkerX>
             <MarkerY>520</MarkerY>
             <MarkerZ>52</MarkerZ>
         </Marker>
         <Marker>
             <MarkerX>1720</MarkerX>
             <MarkerY>569</MarkerY>
             <MarkerZ>55</MarkerZ>
         </Marker>
         <Marker>
             <MarkerX>1710</MarkerX>
             <MarkerY>704</MarkerY>
             <MarkerZ>55</MarkerZ>
         </Marker>
         <Marker>
             <MarkerX>1653</MarkerX>
             <MarkerY>764</MarkerY>
             <MarkerZ>52</MarkerZ>
         </Marker>
         <Marker>
             <MarkerX>1678</MarkerX>
             <MarkerY>634</MarkerY>
             <MarkerZ>40</MarkerZ>
         </Marker>
         <Marker>
             <MarkerX>1867</MarkerX>
             <MarkerY>561</MarkerY>
             <MarkerZ>34</MarkerZ>
         </Marker>
         <Marker>
             <MarkerX>1913</MarkerX>
             <MarkerY>622</MarkerY>
             <MarkerZ>46</MarkerZ>
         </Marker>
         <Marker>
             <MarkerX>1949</MarkerX>
             <MarkerY>637</MarkerY>
             <MarkerZ>46</MarkerZ>
         </Marker>
         <Marker>
             <MarkerX>2022</MarkerX>
             <MarkerY>605</MarkerY>
             <MarkerZ>46</MarkerZ>
         </Marker>
         <Marker>
             <MarkerX>1977</MarkerX>
             <MarkerY>635</MarkerY>
             <MarkerZ>37</MarkerZ>
         </Marker>
         <Marker>
             <MarkerX>1680</MarkerX>
             <MarkerY>711</MarkerY>
             <MarkerZ>22</MarkerZ>
         </Marker>
         <Marker>
             <MarkerX>1704</MarkerX>
             <MarkerY>688</MarkerY>
             <MarkerZ>25</MarkerZ>
         </Marker>
         <Marker>
             <MarkerX>1667</MarkerX>
             <MarkerY>786</MarkerY>
             <MarkerZ>13</MarkerZ>
         </Marker>
         <Marker>
             <MarkerX>1613</MarkerX>
             <MarkerY>810</MarkerY>
             <MarkerZ>13</MarkerZ>
         </Marker>
         <Marker>
             <MarkerX>1685</MarkerX>
             <MarkerY>801</MarkerY>
             <MarkerZ>34</MarkerZ>
         </Marker>
         <Marker>
             <MarkerX>1559</MarkerX>
             <MarkerY>750</MarkerY>
             <MarkerZ>49</MarkerZ>
         </Marker>
         <Marker>
             <MarkerX>1555</MarkerX>
             <MarkerY>783</MarkerY>
             <MarkerZ>49</MarkerZ>
         </Marker>
         <Marker>
             <MarkerX>1536</MarkerX>
             <MarkerY>852</MarkerY>
             <MarkerZ>49</MarkerZ>
         </Marker>
         <Marker>
             <MarkerX>1589</MarkerX>
             <MarkerY>847</MarkerY>
             <MarkerZ>43</MarkerZ>
         </Marker>
         <Marker>
             <MarkerX>1594</MarkerX>
             <MarkerY>898</MarkerY>
             <MarkerZ>40</MarkerZ>
         </Marker>
         <Marker>
             <MarkerX>1752</MarkerX>
             <MarkerY>535</MarkerY>
             <MarkerZ>43</MarkerZ>
         </Marker>
         <Marker>
             <MarkerX>1807</MarkerX>
             <MarkerY>411</MarkerY>
             <MarkerZ>58</MarkerZ>
         </Marker>
         <Marker>
             <MarkerX>1707</MarkerX>
             <MarkerY>441</MarkerY>
             <MarkerZ>55</MarkerZ>
         </Marker>
         <Marker>
             <MarkerX>1680</MarkerX>
             <MarkerY>407</MarkerY>
             <MarkerZ>55</MarkerZ>
         </Marker>
         <Marker>
             <MarkerX>1631</MarkerX>
             <MarkerY>420</MarkerY>
             <MarkerZ>55</MarkerZ>
         </Marker>
         <Marker>
             <MarkerX>1726</MarkerX>
             <MarkerY>394</MarkerY>
             <MarkerZ>58</MarkerZ>
         </Marker>
         <Marker>
             <MarkerX>1575</MarkerX>
             <MarkerY>610</MarkerY>
             <MarkerZ>32</MarkerZ>
         </Marker>
         <Marker>
             <MarkerX>1533</MarkerX>
             <MarkerY>612</MarkerY>
             <MarkerZ>32</MarkerZ>
         </Marker>
         <Marker>
             <MarkerX>1526</MarkerX>
             <MarkerY>572</MarkerY>
             <MarkerZ>29</MarkerZ>
         </Marker>
         <Marker>
             <MarkerX>1424</MarkerX>
             <MarkerY>678</MarkerY>
             <MarkerZ>32</MarkerZ>
         </Marker>
         <Marker>
             <MarkerX>1432</MarkerX>
             <MarkerY>763</MarkerY>
             <MarkerZ>26</MarkerZ>
         </Marker>
         <Marker>
             <MarkerX>1572</MarkerX>
             <MarkerY>723</MarkerY>
             <MarkerZ>29</MarkerZ>
         </Marker>
         <Marker>
             <MarkerX>1563</MarkerX>
             <MarkerY>688</MarkerY>
             <MarkerZ>38</MarkerZ>
         </Marker>
         <Marker>
             <MarkerX>1440</MarkerX>
             <MarkerY>538</MarkerY>
             <MarkerZ>47</MarkerZ>
         </Marker>
         <Marker>
             <MarkerX>1745</MarkerX>
             <MarkerY>621</MarkerY>
             <MarkerZ>61</MarkerZ>
         </Marker>
         <Marker>
             <MarkerX>1744</MarkerX>
             <MarkerY>684</MarkerY>
             <MarkerZ>43</MarkerZ>
         </Marker>
         <Marker>
             <MarkerX>1689</MarkerX>
             <MarkerY>755</MarkerY>
             <MarkerZ>25</MarkerZ>
         </Marker>
         <Marker>
             <MarkerX>1855</MarkerX>
             <MarkerY>811</MarkerY>
             <MarkerZ>10</MarkerZ>
         </Marker>
         <Marker>
             <MarkerX>1892</MarkerX>
             <MarkerY>701</MarkerY>
             <MarkerZ>16</MarkerZ>
         </Marker>
         <Marker>
             <MarkerX>2003</MarkerX>
             <MarkerY>614</MarkerY>
             <MarkerZ>64</MarkerZ>
         </Marker>
         <Marker>
             <MarkerX>1897</MarkerX>
             <MarkerY>637</MarkerY>
             <MarkerZ>31</MarkerZ>
         </Marker>
         <Marker>
             <MarkerX>2014</MarkerX>
             <MarkerY>709</MarkerY>
             <MarkerZ>22</MarkerZ>
         </Marker>
         <Marker>
             <MarkerX>1578</MarkerX>
             <MarkerY>472</MarkerY>
             <MarkerZ>52</MarkerZ>
         </Marker>
         <Marker>
             <MarkerX>1546</MarkerX>
             <MarkerY>1045</MarkerY>
             <MarkerZ>61</MarkerZ>
         </Marker>
         <Marker>
             <MarkerX>1551</MarkerX>
             <MarkerY>1105</MarkerY>
             <MarkerZ>61</MarkerZ>
         </Marker>
         <Marker>
             <MarkerX>1601</MarkerX>
             <MarkerY>1036</MarkerY>
             <MarkerZ>61</MarkerZ>
         </Marker>
         <Marker>
             <MarkerX>1568</MarkerX>
             <MarkerY>979</MarkerY>
             <MarkerZ>61</MarkerZ>
         </Marker>
         <Marker>
             <MarkerX>1525</MarkerX>
             <MarkerY>909</MarkerY>
             <MarkerZ>61</MarkerZ>
         </Marker>
         <Marker>
             <MarkerX>1526</MarkerX>
             <MarkerY>1009</MarkerY>
             <MarkerZ>58</MarkerZ>
         </Marker>
         <Marker>
             <MarkerX>1605</MarkerX>
             <MarkerY>977</MarkerY>
             <MarkerZ>55</MarkerZ>
         </Marker>
         <Marker>
             <MarkerX>1667</MarkerX>
             <MarkerY>936</MarkerY>
             <MarkerZ>61</MarkerZ>
         </Marker>
         <Marker>
             <MarkerX>1603</MarkerX>
             <MarkerY>943</MarkerY>
             <MarkerZ>58</MarkerZ>
         </Marker>
         <Marker>
             <MarkerX>1610</MarkerX>
             <MarkerY>871</MarkerY>
             <MarkerZ>61</MarkerZ>
         </Marker>
         <Marker>
             <MarkerX>1446</MarkerX>
             <MarkerY>978</MarkerY>
             <MarkerZ>52</MarkerZ>
         </Marker>
         <Marker>
             <MarkerX>1527</MarkerX>
             <MarkerY>1080</MarkerY>
             <MarkerZ>49</MarkerZ>
         </Marker>
         <Marker>
             <MarkerX>1390</MarkerX>
             <MarkerY>1003</MarkerY>
             <MarkerZ>46</MarkerZ>
         </Marker>
         <Marker>
             <MarkerX>1385</MarkerX>
             <MarkerY>970</MarkerY>
             <MarkerZ>46</MarkerZ>
         </Marker>
         <Marker>
             <MarkerX>1415</MarkerX>
             <MarkerY>1021</MarkerY>
             <MarkerZ>46</MarkerZ>
         </Marker>
         <Marker>
             <MarkerX>1460</MarkerX>
             <MarkerY>1081</MarkerY>
             <MarkerZ>31</MarkerZ>
         </Marker>
         <Marker>
             <MarkerX>1449</MarkerX>
             <MarkerY>1020</MarkerY>
             <MarkerZ>31</MarkerZ>
         </Marker>
         <Marker>
             <MarkerX>1279</MarkerX>
             <MarkerY>1099</MarkerY>
             <MarkerZ>37</MarkerZ>
         </Marker>
         <Marker>
             <MarkerX>1384</MarkerX>
             <MarkerY>1022</MarkerY>
             <MarkerZ>19</MarkerZ>
         </Marker>
         <Marker>
             <MarkerX>1181</MarkerX>
             <MarkerY>1070</MarkerY>
             <MarkerZ>19</MarkerZ>
         </Marker>
         <Marker>
             <MarkerX>1210</MarkerX>
             <MarkerY>1042</MarkerY>
             <MarkerZ>19</MarkerZ>
         </Marker>
         <Marker>
             <MarkerX>1239</MarkerX>
             <MarkerY>1084</MarkerY>
             <MarkerZ>22</MarkerZ>
         </Marker>
         <Marker>
             <MarkerX>1266</MarkerX>
             <MarkerY>1070</MarkerY>
             <MarkerZ>25</MarkerZ>
         </Marker>
         <Marker>
             <MarkerX>1315</MarkerX>
             <MarkerY>1091</MarkerY>
             <MarkerZ>25</MarkerZ>
         </Marker>
         <Marker>
             <MarkerX>1237</MarkerX>
             <MarkerY>1007</MarkerY>
             <MarkerZ>28</MarkerZ>
         </Marker>
         <Marker>
             <MarkerX>1220</MarkerX>
             <MarkerY>1015</MarkerY>
             <MarkerZ>28</MarkerZ>
         </Marker>
         <Marker>
             <MarkerX>1239</MarkerX>
             <MarkerY>972</MarkerY>
             <MarkerZ>13</MarkerZ>
         </Marker>
         <Marker>
             <MarkerX>1236</MarkerX>
             <MarkerY>690</MarkerY>
             <MarkerZ>25</MarkerZ>
         </Marker>
         <Marker>
             <MarkerX>1257</MarkerX>
             <MarkerY>708</MarkerY>
             <MarkerZ>25</MarkerZ>
         </Marker>
         <Marker>
             <MarkerX>1064</MarkerX>
             <MarkerY>795</MarkerY>
             <MarkerZ>25</MarkerZ>
         </Marker>
         <Marker>
             <MarkerX>1102</MarkerX>
             <MarkerY>724</MarkerY>
             <MarkerZ>31</MarkerZ>
         </Marker>
         <Marker>
             <MarkerX>1101</MarkerX>
             <MarkerY>793</MarkerY>
             <MarkerZ>31</MarkerZ>
         </Marker>
         <Marker>
             <MarkerX>1078</MarkerX>
             <MarkerY>739</MarkerY>
             <MarkerZ>31</MarkerZ>
         </Marker>
         <Marker>
             <MarkerX>1462</MarkerX>
             <MarkerY>587</MarkerY>
             <MarkerZ>28</MarkerZ>
         </Marker>
         <Marker>
             <MarkerX>1735</MarkerX>
             <MarkerY>577</MarkerY>
             <MarkerZ>28</MarkerZ>
         </Marker>
         <Marker>
             <MarkerX>1299</MarkerX>
             <MarkerY>600</MarkerY>
             <MarkerZ>34</MarkerZ>
         </Marker>
         <Marker>
             <MarkerX>1328</MarkerX>
             <MarkerY>601</MarkerY>
             <MarkerZ>34</MarkerZ>
         </Marker>
         <Marker>
             <MarkerX>1402</MarkerX>
             <MarkerY>572</MarkerY>
             <MarkerZ>37</MarkerZ>
         </Marker>
         <Marker>
             <MarkerX>1008</MarkerX>
             <MarkerY>653</MarkerY>
             <MarkerZ>40</MarkerZ>
         </Marker>
         <Marker>
             <MarkerX>1022</MarkerX>
             <MarkerY>618</MarkerY>
             <MarkerZ>43</MarkerZ>
         </Marker>
         <Marker>
             <MarkerX>1193</MarkerX>
             <MarkerY>547</MarkerY>
             <MarkerZ>49</MarkerZ>
         </Marker>
         <Marker>
             <MarkerX>1060</MarkerX>
             <MarkerY>551</MarkerY>
             <MarkerZ>49</MarkerZ>
         </Marker>
         <Marker>
             <MarkerX>1034</MarkerX>
             <MarkerY>527</MarkerY>
             <MarkerZ>49</MarkerZ>
         </Marker>
         <Marker>
             <MarkerX>983</MarkerX>
             <MarkerY>554</MarkerY>
             <MarkerZ>52</MarkerZ>
         </Marker>
         <Marker>
             <MarkerX>1204</MarkerX>
             <MarkerY>410</MarkerY>
             <MarkerZ>52</MarkerZ>
         </Marker>
         <Marker>
             <MarkerX>1343</MarkerX>
             <MarkerY>429</MarkerY>
             <MarkerZ>58</MarkerZ>
         </Marker>
         <Marker>
             <MarkerX>1484</MarkerX>
             <MarkerY>434</MarkerY>
             <MarkerZ>58</MarkerZ>
         </Marker>
         <Marker>
             <MarkerX>1279</MarkerX>
             <MarkerY>578</MarkerY>
             <MarkerZ>61</MarkerZ>
         </Marker>
         <Marker>
             <MarkerX>1410</MarkerX>
             <MarkerY>417</MarkerY>
             <MarkerZ>61</MarkerZ>
         </Marker>
         <Marker>
             <MarkerX>968</MarkerX>
             <MarkerY>588</MarkerY>
             <MarkerZ>58</MarkerZ>
         </Marker>
         <Marker>
             <MarkerX>972</MarkerX>
             <MarkerY>722</MarkerY>
             <MarkerZ>52</MarkerZ>
         </Marker>
         <Marker>
             <MarkerX>1037</MarkerX>
             <MarkerY>762</MarkerY>
             <MarkerZ>49</MarkerZ>
         </Marker>
         <Marker>
             <MarkerX>977</MarkerX>
             <MarkerY>910</MarkerY>
             <MarkerZ>43</MarkerZ>
         </Marker>
         <Marker>
             <MarkerX>863</MarkerX>
             <MarkerY>1069</MarkerY>
             <MarkerZ>46</MarkerZ>
         </Marker>
         <Marker>
             <MarkerX>949</MarkerX>
             <MarkerY>1048</MarkerY>
             <MarkerZ>52</MarkerZ>
         </Marker>
         <Marker>
             <MarkerX>916</MarkerX>
             <MarkerY>1026</MarkerY>
             <MarkerZ>49</MarkerZ>
         </Marker>
         <Marker>
             <MarkerX>944</MarkerX>
             <MarkerY>1006</MarkerY>
             <MarkerZ>46</MarkerZ>
         </Marker>
         <Marker>
             <MarkerX>1002</MarkerX>
             <MarkerY>995</MarkerY>
             <MarkerZ>43</MarkerZ>
         </Marker>
         <Marker>
             <MarkerX>897</MarkerX>
             <MarkerY>976</MarkerY>
             <MarkerZ>49</MarkerZ>
         </Marker>
         <Marker>
             <MarkerX>914</MarkerX>
             <MarkerY>839</MarkerY>
             <MarkerZ>52</MarkerZ>
         </Marker>
         <Marker>
             <MarkerX>849</MarkerX>
             <MarkerY>813</MarkerY>
             <MarkerZ>52</MarkerZ>
         </Marker>
         <Marker>
             <MarkerX>731</MarkerX>
             <MarkerY>829</MarkerY>
             <MarkerZ>52</MarkerZ>
         </Marker>
         <Marker>
             <MarkerX>767</MarkerX>
             <MarkerY>759</MarkerY>
             <MarkerZ>52</MarkerZ>
         </Marker>
         <Marker>
             <MarkerX>739</MarkerX>
             <MarkerY>766</MarkerY>
             <MarkerZ>55</MarkerZ>
         </Marker>
         <Marker>
             <MarkerX>658</MarkerX>
             <MarkerY>952</MarkerY>
             <MarkerZ>55</MarkerZ>
         </Marker>
         <Marker>
             <MarkerX>709</MarkerX>
             <MarkerY>1110</MarkerY>
             <MarkerZ>55</MarkerZ>
         </Marker>
         <Marker>
             <MarkerX>783</MarkerX>
             <MarkerY>1018</MarkerY>
             <MarkerZ>64</MarkerZ>
         </Marker>
         <Marker>
             <MarkerX>865</MarkerX>
             <MarkerY>987</MarkerY>
             <MarkerZ>61</MarkerZ>
         </Marker>
         <Marker>
             <MarkerX>663</MarkerX>
             <MarkerY>1097</MarkerY>
             <MarkerZ>43</MarkerZ>
         </Marker>
         <Marker>
             <MarkerX>631</MarkerX>
             <MarkerY>1043</MarkerY>
             <MarkerZ>37</MarkerZ>
         </Marker>
         <Marker>
             <MarkerX>1192</MarkerX>
             <MarkerY>715</MarkerY>
             <MarkerZ>43</MarkerZ>
         </Marker>
         <Marker>
             <MarkerX>1327</MarkerX>
             <MarkerY>742</MarkerY>
             <MarkerZ>49</MarkerZ>
         </Marker>
         <Marker>
             <MarkerX>1394</MarkerX>
             <MarkerY>751</MarkerY>
             <MarkerZ>64</MarkerZ>
         </Marker>
         <Marker>
             <MarkerX>1314</MarkerX>
             <MarkerY>717</MarkerY>
             <MarkerZ>64</MarkerZ>
         </Marker>
         <Marker>
             <MarkerX>1364</MarkerX>
             <MarkerY>777</MarkerY>
             <MarkerZ>64</MarkerZ>
         </Marker>
         <Marker>
             <MarkerX>1270</MarkerX>
             <MarkerY>803</MarkerY>
             <MarkerZ>64</MarkerZ>
         </Marker>
         <Marker>
             <MarkerX>1216</MarkerX>
             <MarkerY>805</MarkerY>
             <MarkerZ>64</MarkerZ>
         </Marker>
         <Marker>
             <MarkerX>1338</MarkerX>
             <MarkerY>773</MarkerY>
             <MarkerZ>55</MarkerZ>
         </Marker>
         <Marker>
             <MarkerX>1174</MarkerX>
             <MarkerY>833</MarkerY>
             <MarkerZ>49</MarkerZ>
         </Marker>
         <Marker>
             <MarkerX>1211</MarkerX>
             <MarkerY>866</MarkerY>
             <MarkerZ>49</MarkerZ>
         </Marker>
         <Marker>
             <MarkerX>1133</MarkerX>
             <MarkerY>898</MarkerY>
             <MarkerZ>55</MarkerZ>
         </Marker>
         <Marker>
             <MarkerX>1140</MarkerX>
             <MarkerY>1094</MarkerY>
             <MarkerZ>40</MarkerZ>
         </Marker>
         <Marker>
             <MarkerX>1171</MarkerX>
             <MarkerY>1115</MarkerY>
             <MarkerZ>40</MarkerZ>
         </Marker>
         <Marker>
             <MarkerX>1065</MarkerX>
             <MarkerY>1072</MarkerY>
             <MarkerZ>40</MarkerZ>
         </Marker>
         <Marker>
             <MarkerX>997</MarkerX>
             <MarkerY>1107</MarkerY>
             <MarkerZ>34</MarkerZ>
         </Marker>
         <Marker>
             <MarkerX>995</MarkerX>
             <MarkerY>1018</MarkerY>
             <MarkerZ>31</MarkerZ>
         </Marker>
         <Marker>
             <MarkerX>850</MarkerX>
             <MarkerY>892</MarkerY>
             <MarkerZ>52</MarkerZ>
         </Marker>
         <Marker>
             <MarkerX>983</MarkerX>
             <MarkerY>891</MarkerY>
             <MarkerZ>52</MarkerZ>
         </Marker>
         <Marker>
             <MarkerX>827</MarkerX>
             <MarkerY>777</MarkerY>
             <MarkerZ>61</MarkerZ>
         </Marker>
         <Marker>
             <MarkerX>911</MarkerX>
             <MarkerY>638</MarkerY>
             <MarkerZ>64</MarkerZ>
         </Marker>
         <Marker>
             <MarkerX>1032</MarkerX>
             <MarkerY>597</MarkerY>
             <MarkerZ>58</MarkerZ>
         </Marker>
         <Marker>
             <MarkerX>1151</MarkerX>
             <MarkerY>691</MarkerY>
             <MarkerZ>58</MarkerZ>
         </Marker>
         <Marker>
             <MarkerX>1823</MarkerX>
             <MarkerY>880</MarkerY>
             <MarkerZ>7</MarkerZ>
         </Marker>
         <Marker>
             <MarkerX>1775</MarkerX>
             <MarkerY>713</MarkerY>
             <MarkerZ>28</MarkerZ>
         </Marker>
         <Marker>
             <MarkerX>1507</MarkerX>
             <MarkerY>800</MarkerY>
             <MarkerZ>49</MarkerZ>
         </Marker>
         <Marker>
             <MarkerX>1121</MarkerX>
             <MarkerY>974</MarkerY>
             <MarkerZ>58</MarkerZ>
         </Marker>
         <Marker>
             <MarkerX>1098</MarkerX>
             <MarkerY>992</MarkerY>
             <MarkerZ>55</MarkerZ>
         </Marker>
         <Marker>
             <MarkerX>1164</MarkerX>
             <MarkerY>941</MarkerY>
             <MarkerZ>25</MarkerZ>
         </Marker>
         <Marker>
             <MarkerX>1489</MarkerX>
             <MarkerY>798</MarkerY>
             <MarkerZ>13</MarkerZ>
         </Marker>
         <Marker>
             <MarkerX>1632</MarkerX>
             <MarkerY>1079</MarkerY>
             <MarkerZ>19</MarkerZ>
         </Marker>
         <Marker>
             <MarkerX>1602</MarkerX>
             <MarkerY>993</MarkerY>
             <MarkerZ>19</MarkerZ>
         </Marker>
         <Marker>
             <MarkerX>1585</MarkerX>
             <MarkerY>823</MarkerY>
             <MarkerZ>25</MarkerZ>
         </Marker>
         <Marker>
             <MarkerX>1527</MarkerX>
             <MarkerY>759</MarkerY>
             <MarkerZ>28</MarkerZ>
         </Marker>
         <Marker>
             <MarkerX>1688</MarkerX>
             <MarkerY>830</MarkerY>
             <MarkerZ>34</MarkerZ>
         </Marker>
         <Marker>
             <MarkerX>1282</MarkerX>
             <MarkerY>883</MarkerY>
             <MarkerZ>31</MarkerZ>
         </Marker>
         <Marker>
             <MarkerX>1034</MarkerX>
             <MarkerY>886</MarkerY>
             <MarkerZ>25</MarkerZ>
         </Marker>
         <Marker>
             <MarkerX>714</MarkerX>
             <MarkerY>996</MarkerY>
             <MarkerZ>49</MarkerZ>
         </Marker>
         <Marker>
             <MarkerX>678</MarkerX>
             <MarkerY>1103</MarkerY>
             <MarkerZ>49</MarkerZ>
         </Marker>
         <Marker>
             <MarkerX>629</MarkerX>
             <MarkerY>1103</MarkerY>
             <MarkerZ>49</MarkerZ>
         </Marker>
         <Marker>
             <MarkerX>703</MarkerX>
             <MarkerY>1033</MarkerY>
             <MarkerZ>49</MarkerZ>
         </Marker>
         <Marker>
             <MarkerX>647</MarkerX>
             <MarkerY>880</MarkerY>
             <MarkerZ>58</MarkerZ>
         </Marker>
         <Marker>
             <MarkerX>1269</MarkerX>
             <MarkerY>472</MarkerY>
             <MarkerZ>46</MarkerZ>
         </Marker>
         <Marker>
             <MarkerX>1393</MarkerX>
             <MarkerY>520</MarkerY>
             <MarkerZ>37</MarkerZ>
         </Marker>
         <Marker>
             <MarkerX>1777</MarkerX>
             <MarkerY>738</MarkerY>
             <MarkerZ>16</MarkerZ>
         </Marker>
         <Marker>
             <MarkerX>1549</MarkerX>
             <MarkerY>697</MarkerY>
             <MarkerZ>13</MarkerZ>
         </Marker>
         <Marker>
             <MarkerX>1302</MarkerX>
             <MarkerY>750</MarkerY>
             <MarkerZ>13</MarkerZ>
         </Marker>
         <Marker>
             <MarkerX>1337</MarkerX>
             <MarkerY>759</MarkerY>
             <MarkerZ>31</MarkerZ>
         </Marker>
         <Marker>
             <MarkerX>1244</MarkerX>
             <MarkerY>794</MarkerY>
             <MarkerZ>34</MarkerZ>
         </Marker>
         <Marker>
             <MarkerX>1772</MarkerX>
             <MarkerY>791</MarkerY>
             <MarkerZ>28</MarkerZ>
         </Marker>
         <Marker>
             <MarkerX>1923</MarkerX>
             <MarkerY>862</MarkerY>
             <MarkerZ>43</MarkerZ>
         </Marker>
         <Marker>
             <MarkerX>1921</MarkerX>
             <MarkerY>829</MarkerY>
             <MarkerZ>52</MarkerZ>
         </Marker>
         <Marker>
             <MarkerX>1896</MarkerX>
             <MarkerY>796</MarkerY>
             <MarkerZ>58</MarkerZ>
         </Marker>
         <Marker>
             <MarkerX>1711</MarkerX>
             <MarkerY>882</MarkerY>
             <MarkerZ>49</MarkerZ>
         </Marker>
         <Marker>
             <MarkerX>1674</MarkerX>
             <MarkerY>875</MarkerY>
             <MarkerZ>52</MarkerZ>
         </Marker>
         <Marker>
             <MarkerX>1663</MarkerX>
             <MarkerY>881</MarkerY>
             <MarkerZ>43</MarkerZ>
         </Marker>
         <Marker>
             <MarkerX>1622</MarkerX>
             <MarkerY>536</MarkerY>
             <MarkerZ>46</MarkerZ>
         </Marker>
         <Marker>
             <MarkerX>1567</MarkerX>
             <MarkerY>526</MarkerY>
             <MarkerZ>46</MarkerZ>
         </Marker>
         <Marker>
             <MarkerX>1326</MarkerX>
             <MarkerY>477</MarkerY>
             <MarkerZ>49</MarkerZ>
         </Marker>
         <Marker>
             <MarkerX>1152</MarkerX>
             <MarkerY>521</MarkerY>
             <MarkerZ>64</MarkerZ>
         </Marker>
         <Marker>
             <MarkerX>1114</MarkerX>
             <MarkerY>654</MarkerY>
             <MarkerZ>55</MarkerZ>
         </Marker>
         <Marker>
             <MarkerX>1237</MarkerX>
             <MarkerY>625</MarkerY>
             <MarkerZ>64</MarkerZ>
         </Marker>
         <Marker>
             <MarkerX>1309</MarkerX>
             <MarkerY>610</MarkerY>
             <MarkerZ>58</MarkerZ>
         </Marker>
         <Marker>
             <MarkerX>1070</MarkerX>
             <MarkerY>714</MarkerY>
             <MarkerZ>55</MarkerZ>
         </Marker>
         <Marker>
             <MarkerX>1194</MarkerX>
             <MarkerY>492</MarkerY>
             <MarkerZ>58</MarkerZ>
         </Marker>
         <Marker>
             <MarkerX>1358</MarkerX>
             <MarkerY>657</MarkerY>
             <MarkerZ>46</MarkerZ>
         </Marker>
         <Marker>
             <MarkerX>1361</MarkerX>
             <MarkerY>639</MarkerY>
             <MarkerZ>58</MarkerZ>
         </Marker>
         <Marker>
             <MarkerX>1131</MarkerX>
             <MarkerY>792</MarkerY>
             <MarkerZ>64</MarkerZ>
         </Marker>
         <Marker>
             <MarkerX>1085</MarkerX>
             <MarkerY>863</MarkerY>
             <MarkerZ>64</MarkerZ>
         </Marker>
         <Marker>
             <MarkerX>856</MarkerX>
             <MarkerY>830</MarkerY>
             <MarkerZ>61</MarkerZ>
         </Marker>
         <Marker>
             <MarkerX>1075</MarkerX>
             <MarkerY>944</MarkerY>
             <MarkerZ>49</MarkerZ>
         </Marker>
         <Marker>
             <MarkerX>725</MarkerX>
             <MarkerY>960</MarkerY>
             <MarkerZ>49</MarkerZ>
         </Marker>
         <Marker>
             <MarkerX>743</MarkerX>
             <MarkerY>1074</MarkerY>
             <MarkerZ>55</MarkerZ>
         </Marker>
         <Marker>
             <MarkerX>1192</MarkerX>
             <MarkerY>686</MarkerY>
             <MarkerZ>49</MarkerZ>
         </Marker>
         <Marker>
             <MarkerX>1695</MarkerX>
             <MarkerY>471</MarkerY>
             <MarkerZ>46</MarkerZ>
         </Marker>
         <Marker>
             <MarkerX>1527</MarkerX>
             <MarkerY>1021</MarkerY>
             <MarkerZ>10</MarkerZ>
         </Marker>
         <Marker>
             <MarkerX>1679</MarkerX>
             <MarkerY>931</MarkerY>
             <MarkerZ>7</MarkerZ>
         </Marker>
         <Marker>
             <MarkerX>1389</MarkerX>
             <MarkerY>800</MarkerY>
             <MarkerZ>52</MarkerZ>
         </Marker>
         <Marker>
             <MarkerX>1390</MarkerX>
             <MarkerY>828</MarkerY>
             <MarkerZ>43</MarkerZ>
         </Marker>
         <Marker>
             <MarkerX>1399</MarkerX>
             <MarkerY>887</MarkerY>
             <MarkerZ>31</MarkerZ>
         </Marker>
         <Marker>
             <MarkerX>1351</MarkerX>
             <MarkerY>885</MarkerY>
             <MarkerZ>28</MarkerZ>
         </Marker>
         <Marker>
             <MarkerX>1337</MarkerX>
             <MarkerY>858</MarkerY>
             <MarkerZ>22</MarkerZ>
         </Marker>
         <Marker>
             <MarkerX>1518</MarkerX>
             <MarkerY>923</MarkerY>
             <MarkerZ>13</MarkerZ>
         </Marker>
         <Marker>
             <MarkerX>1950</MarkerX>
             <MarkerY>889</MarkerY>
             <MarkerZ>13</MarkerZ>
         </Marker>
         <Marker>
             <MarkerX>1920</MarkerX>
             <MarkerY>914</MarkerY>
             <MarkerZ>7</MarkerZ>
         </Marker>
         <Marker>
             <MarkerX>2013</MarkerX>
             <MarkerY>1001</MarkerY>
             <MarkerZ>49</MarkerZ>
         </Marker>
         <Marker>
             <MarkerX>1984</MarkerX>
             <MarkerY>925</MarkerY>
             <MarkerZ>61</MarkerZ>
         </Marker>
         <Marker>
             <MarkerX>1968</MarkerX>
             <MarkerY>900</MarkerY>
             <MarkerZ>61</MarkerZ>
         </Marker>
         <Marker>
             <MarkerX>2087</MarkerX>
             <MarkerY>646</MarkerY>
             <MarkerZ>61</MarkerZ>
         </Marker>
         <Marker>
             <MarkerX>2205</MarkerX>
             <MarkerY>604</MarkerY>
             <MarkerZ>49</MarkerZ>
         </Marker>
         <Marker>
             <MarkerX>2252</MarkerX>
             <MarkerY>616</MarkerY>
             <MarkerZ>43</MarkerZ>
         </Marker>
         <Marker>
             <MarkerX>2270</MarkerX>
             <MarkerY>522</MarkerY>
             <MarkerZ>37</MarkerZ>
         </Marker>
         <Marker>
             <MarkerX>2070</MarkerX>
             <MarkerY>694</MarkerY>
             <MarkerZ>28</MarkerZ>
         </Marker>
         <Marker>
             <MarkerX>2167</MarkerX>
             <MarkerY>746</MarkerY>
             <MarkerZ>25</MarkerZ>
         </Marker>
         <Marker>
             <MarkerX>2108</MarkerX>
             <MarkerY>844</MarkerY>
             <MarkerZ>22</MarkerZ>
         </Marker>
         <Marker>
             <MarkerX>2205</MarkerX>
             <MarkerY>753</MarkerY>
             <MarkerZ>34</MarkerZ>
         </Marker>
         <Marker>
             <MarkerX>2145</MarkerX>
             <MarkerY>663</MarkerY>
             <MarkerZ>34</MarkerZ>
         </Marker>
         <Marker>
             <MarkerX>2122</MarkerX>
             <MarkerY>620</MarkerY>
             <MarkerZ>34</MarkerZ>
         </Marker>
         <Marker>
             <MarkerX>2257</MarkerX>
             <MarkerY>641</MarkerY>
             <MarkerZ>37</MarkerZ>
         </Marker>
         <Marker>
             <MarkerX>2285</MarkerX>
             <MarkerY>650</MarkerY>
             <MarkerZ>49</MarkerZ>
         </Marker>
         <Marker>
             <MarkerX>2336</MarkerX>
             <MarkerY>619</MarkerY>
             <MarkerZ>49</MarkerZ>
         </Marker>
         <Marker>
             <MarkerX>2383</MarkerX>
             <MarkerY>497</MarkerY>
             <MarkerZ>58</MarkerZ>
         </Marker>
         <Marker>
             <MarkerX>2316</MarkerX>
             <MarkerY>519</MarkerY>
             <MarkerZ>52</MarkerZ>
         </Marker>
         <Marker>
             <MarkerX>2116</MarkerX>
             <MarkerY>569</MarkerY>
             <MarkerZ>55</MarkerZ>
         </Marker>
         <Marker>
             <MarkerX>2179</MarkerX>
             <MarkerY>662</MarkerY>
             <MarkerZ>55</MarkerZ>
         </Marker>
         <Marker>
             <MarkerX>2143</MarkerX>
             <MarkerY>688</MarkerY>
             <MarkerZ>52</MarkerZ>
         </Marker>
         <Marker>
             <MarkerX>2164</MarkerX>
             <MarkerY>731</MarkerY>
             <MarkerZ>52</MarkerZ>
         </Marker>
         <Marker>
             <MarkerX>2115</MarkerX>
             <MarkerY>756</MarkerY>
             <MarkerZ>49</MarkerZ>
         </Marker>
         <Marker>
             <MarkerX>2108</MarkerX>
             <MarkerY>773</MarkerY>
             <MarkerZ>46</MarkerZ>
         </Marker>
         <Marker>
             <MarkerX>2149</MarkerX>
             <MarkerY>853</MarkerY>
             <MarkerZ>49</MarkerZ>
         </Marker>
         <Marker>
             <MarkerX>2438</MarkerX>
             <MarkerY>716</MarkerY>
             <MarkerZ>58</MarkerZ>
         </Marker>
         <Marker>
             <MarkerX>2545</MarkerX>
             <MarkerY>681</MarkerY>
             <MarkerZ>58</MarkerZ>
         </Marker>
         <Marker>
             <MarkerX>2587</MarkerX>
             <MarkerY>732</MarkerY>
             <MarkerZ>58</MarkerZ>
         </Marker>
         <Marker>
             <MarkerX>2655</MarkerX>
             <MarkerY>655</MarkerY>
             <MarkerZ>55</MarkerZ>
         </Marker>
         <Marker>
             <MarkerX>2340</MarkerX>
             <MarkerY>660</MarkerY>
             <MarkerZ>58</MarkerZ>
         </Marker>
         <Marker>
             <MarkerX>2258</MarkerX>
             <MarkerY>729</MarkerY>
             <MarkerZ>55</MarkerZ>
         </Marker>
         <Marker>
             <MarkerX>2334</MarkerX>
             <MarkerY>726</MarkerY>
             <MarkerZ>58</MarkerZ>
         </Marker>
         <Marker>
             <MarkerX>2347</MarkerX>
             <MarkerY>850</MarkerY>
             <MarkerZ>58</MarkerZ>
         </Marker>
         <Marker>
             <MarkerX>2446</MarkerX>
             <MarkerY>829</MarkerY>
             <MarkerZ>64</MarkerZ>
         </Marker>
         <Marker>
             <MarkerX>2427</MarkerX>
             <MarkerY>885</MarkerY>
             <MarkerZ>58</MarkerZ>
         </Marker>
         <Marker>
             <MarkerX>2432</MarkerX>
             <MarkerY>933</MarkerY>
             <MarkerZ>64</MarkerZ>
         </Marker>
         <Marker>
             <MarkerX>2381</MarkerX>
             <MarkerY>968</MarkerY>
             <MarkerZ>58</MarkerZ>
         </Marker>
         <Marker>
             <MarkerX>2141</MarkerX>
             <MarkerY>501</MarkerY>
             <MarkerZ>64</MarkerZ>
         </Marker>
         <Marker>
             <MarkerX>2181</MarkerX>
             <MarkerY>569</MarkerY>
             <MarkerZ>64</MarkerZ>
         </Marker>
         <Marker>
             <MarkerX>2197</MarkerX>
             <MarkerY>540</MarkerY>
             <MarkerZ>58</MarkerZ>
         </Marker>
         <Marker>
             <MarkerX>2312</MarkerX>
             <MarkerY>475</MarkerY>
             <MarkerZ>61</MarkerZ>
         </Marker>
         <Marker>
             <MarkerX>2373</MarkerX>
             <MarkerY>442</MarkerY>
             <MarkerZ>58</MarkerZ>
         </Marker>
         <Marker>
             <MarkerX>2498</MarkerX>
             <MarkerY>589</MarkerY>
             <MarkerZ>61</MarkerZ>
         </Marker>
         <Marker>
             <MarkerX>2438</MarkerX>
             <MarkerY>595</MarkerY>
             <MarkerZ>52</MarkerZ>
         </Marker>
         <Marker>
             <MarkerX>2559</MarkerX>
             <MarkerY>550</MarkerY>
             <MarkerZ>61</MarkerZ>
         </Marker>
         <Marker>
             <MarkerX>2514</MarkerX>
             <MarkerY>569</MarkerY>
             <MarkerZ>58</MarkerZ>
         </Marker>
         <Marker>
             <MarkerX>2414</MarkerX>
             <MarkerY>522</MarkerY>
             <MarkerZ>64</MarkerZ>
         </Marker>
         <Marker>
             <MarkerX>2334</MarkerX>
             <MarkerY>559</MarkerY>
             <MarkerZ>55</MarkerZ>
         </Marker>
         <Marker>
             <MarkerX>2311</MarkerX>
             <MarkerY>573</MarkerY>
             <MarkerZ>64</MarkerZ>
         </Marker>
         <Marker>
             <MarkerX>2361</MarkerX>
             <MarkerY>594</MarkerY>
             <MarkerZ>46</MarkerZ>
         </Marker>
         <Marker>
             <MarkerX>2368</MarkerX>
             <MarkerY>664</MarkerY>
             <MarkerZ>43</MarkerZ>
         </Marker>
         <Marker>
             <MarkerX>2450</MarkerX>
             <MarkerY>679</MarkerY>
             <MarkerZ>34</MarkerZ>
         </Marker>
         <Marker>
             <MarkerX>2326</MarkerX>
             <MarkerY>785</MarkerY>
             <MarkerZ>28</MarkerZ>
         </Marker>
         <Marker>
             <MarkerX>2339</MarkerX>
             <MarkerY>805</MarkerY>
             <MarkerZ>16</MarkerZ>
         </Marker>
         <Marker>
             <MarkerX>2286</MarkerX>
             <MarkerY>791</MarkerY>
             <MarkerZ>16</MarkerZ>
         </Marker>
         <Marker>
             <MarkerX>2237</MarkerX>
             <MarkerY>689</MarkerY>
             <MarkerZ>13</MarkerZ>
         </Marker>
         <Marker>
             <MarkerX>2168</MarkerX>
             <MarkerY>801</MarkerY>
             <MarkerZ>25</MarkerZ>
         </Marker>
         <Marker>
             <MarkerX>2230</MarkerX>
             <MarkerY>882</MarkerY>
             <MarkerZ>25</MarkerZ>
         </Marker>
         <Marker>
             <MarkerX>2392</MarkerX>
             <MarkerY>857</MarkerY>
             <MarkerZ>28</MarkerZ>
         </Marker>
         <Marker>
             <MarkerX>2226</MarkerX>
             <MarkerY>857</MarkerY>
             <MarkerZ>21</MarkerZ>
         </Marker>
         <Marker>
             <MarkerX>2468</MarkerX>
             <MarkerY>921</MarkerY>
             <MarkerZ>16</MarkerZ>
         </Marker>
         <Marker>
             <MarkerX>2321</MarkerX>
             <MarkerY>918</MarkerY>
             <MarkerZ>16</MarkerZ>
         </Marker>
         <Marker>
             <MarkerX>2325</MarkerX>
             <MarkerY>658</MarkerY>
             <MarkerZ>22</MarkerZ>
         </Marker>
         <Marker>
             <MarkerX>2264</MarkerX>
             <MarkerY>701</MarkerY>
             <MarkerZ>22</MarkerZ>
         </Marker>
         <Marker>
             <MarkerX>2362</MarkerX>
             <MarkerY>584</MarkerY>
             <MarkerZ>40</MarkerZ>
         </Marker>
         <Marker>
             <MarkerX>2215</MarkerX>
             <MarkerY>790</MarkerY>
             <MarkerZ>40</MarkerZ>
         </Marker>
         <Marker>
             <MarkerX>2547</MarkerX>
             <MarkerY>771</MarkerY>
             <MarkerZ>37</MarkerZ>
         </Marker>
         <Marker>
             <MarkerX>2204</MarkerX>
             <MarkerY>873</MarkerY>
             <MarkerZ>34</MarkerZ>
         </Marker>
         <Marker>
             <MarkerX>2089</MarkerX>
             <MarkerY>887</MarkerY>
             <MarkerZ>22</MarkerZ>
         </Marker>
         <Marker>
             <MarkerX>2109</MarkerX>
             <MarkerY>903</MarkerY>
             <MarkerZ>16</MarkerZ>
         </Marker>
         <Marker>
             <MarkerX>2138</MarkerX>
             <MarkerY>745</MarkerY>
             <MarkerZ>16</MarkerZ>
         </Marker>
         <Marker>
             <MarkerX>2289</MarkerX>
             <MarkerY>933</MarkerY>
             <MarkerZ>37</MarkerZ>
         </Marker>
         <Marker>
             <MarkerX>2250</MarkerX>
             <MarkerY>945</MarkerY>
             <MarkerZ>40</MarkerZ>
         </Marker>
         <Marker>
             <MarkerX>2166</MarkerX>
             <MarkerY>993</MarkerY>
             <MarkerZ>40</MarkerZ>
         </Marker>
         <Marker>
             <MarkerX>2205</MarkerX>
             <MarkerY>998</MarkerY>
             <MarkerZ>43</MarkerZ>
         </Marker>
         <Marker>
             <MarkerX>2388</MarkerX>
             <MarkerY>1002</MarkerY>
             <MarkerZ>46</MarkerZ>
         </Marker>
         <Marker>
             <MarkerX>2171</MarkerX>
             <MarkerY>1030</MarkerY>
             <MarkerZ>37</MarkerZ>
         </Marker>
         <Marker>
             <MarkerX>2309</MarkerX>
             <MarkerY>1108</MarkerY>
             <MarkerZ>37</MarkerZ>
         </Marker>
         <Marker>
             <MarkerX>2128</MarkerX>
             <MarkerY>1142</MarkerY>
             <MarkerZ>37</MarkerZ>
         </Marker>
         <Marker>
             <MarkerX>2266</MarkerX>
             <MarkerY>961</MarkerY>
             <MarkerZ>52</MarkerZ>
         </Marker>
         <Marker>
             <MarkerX>2320</MarkerX>
             <MarkerY>978</MarkerY>
             <MarkerZ>61</MarkerZ>
         </Marker>
         <Marker>
             <MarkerX>2339</MarkerX>
             <MarkerY>1005</MarkerY>
             <MarkerZ>61</MarkerZ>
         </Marker>
         <Marker>
             <MarkerX>2365</MarkerX>
             <MarkerY>1028</MarkerY>
             <MarkerZ>55</MarkerZ>
         </Marker>
         <Marker>
             <MarkerX>2455</MarkerX>
             <MarkerY>1062</MarkerY>
             <MarkerZ>61</MarkerZ>
         </Marker>
         <Marker>
             <MarkerX>2459</MarkerX>
             <MarkerY>1035</MarkerY>
             <MarkerZ>61</MarkerZ>
         </Marker>
         <Marker>
             <MarkerX>2491</MarkerX>
             <MarkerY>1074</MarkerY>
             <MarkerZ>61</MarkerZ>
         </Marker>
         <Marker>
             <MarkerX>2514</MarkerX>
             <MarkerY>945</MarkerY>
             <MarkerZ>58</MarkerZ>
         </Marker>
         <Marker>
             <MarkerX>2481</MarkerX>
             <MarkerY>815</MarkerY>
             <MarkerZ>58</MarkerZ>
         </Marker>
         <Marker>
             <MarkerX>2553</MarkerX>
             <MarkerY>995</MarkerY>
             <MarkerZ>55</MarkerZ>
         </Marker>
         <Marker>
             <MarkerX>2626</MarkerX>
             <MarkerY>1023</MarkerY>
             <MarkerZ>49</MarkerZ>
         </Marker>
         <Marker>
             <MarkerX>2734</MarkerX>
             <MarkerY>856</MarkerY>
             <MarkerZ>58</MarkerZ>
         </Marker>
         <Marker>
             <MarkerX>2788</MarkerX>
             <MarkerY>910</MarkerY>
             <MarkerZ>58</MarkerZ>
         </Marker>
         <Marker>
             <MarkerX>2588</MarkerX>
             <MarkerY>874</MarkerY>
             <MarkerZ>58</MarkerZ>
         </Marker>
         <Marker>
             <MarkerX>2504</MarkerX>
             <MarkerY>913</MarkerY>
             <MarkerZ>43</MarkerZ>
         </Marker>
         <Marker>
             <MarkerX>2605</MarkerX>
             <MarkerY>895</MarkerY>
             <MarkerZ>43</MarkerZ>
         </Marker>
         <Marker>
             <MarkerX>2427</MarkerX>
             <MarkerY>1099</MarkerY>
             <MarkerZ>54</MarkerZ>
         </Marker>
         <Marker>
             <MarkerX>2758</MarkerX>
             <MarkerY>1026</MarkerY>
             <MarkerZ>58</MarkerZ>
         </Marker>
         <Marker>
             <MarkerX>2786</MarkerX>
             <MarkerY>1040</MarkerY>
             <MarkerZ>58</MarkerZ>
         </Marker>
         <Marker>
             <MarkerX>2762</MarkerX>
             <MarkerY>1051</MarkerY>
             <MarkerZ>55</MarkerZ>
         </Marker>
         <Marker>
             <MarkerX>2678</MarkerX>
             <MarkerY>1101</MarkerY>
             <MarkerZ>64</MarkerZ>
         </Marker>
         <Marker>
             <MarkerX>2761</MarkerX>
             <MarkerY>1152</MarkerY>
             <MarkerZ>58</MarkerZ>
         </Marker>
         <Marker>
             <MarkerX>2779</MarkerX>
             <MarkerY>1120</MarkerY>
             <MarkerZ>52</MarkerZ>
         </Marker>
         <Marker>
             <MarkerX>2545</MarkerX>
             <MarkerY>1164</MarkerY>
             <MarkerZ>52</MarkerZ>
         </Marker>
         <Marker>
             <MarkerX>2484</MarkerX>
             <MarkerY>1142</MarkerY>
             <MarkerZ>52</MarkerZ>
         </Marker>
         <Marker>
             <MarkerX>2649</MarkerX>
             <MarkerY>1196</MarkerY>
             <MarkerZ>52</MarkerZ>
         </Marker>
         <Marker>
             <MarkerX>2408</MarkerX>
             <MarkerY>1162</MarkerY>
             <MarkerZ>49</MarkerZ>
         </Marker>
         <Marker>
             <MarkerX>2380</MarkerX>
             <MarkerY>1147</MarkerY>
             <MarkerZ>52</MarkerZ>
         </Marker>
         <Marker>
             <MarkerX>2322</MarkerX>
             <MarkerY>1160</MarkerY>
             <MarkerZ>60</MarkerZ>
         </Marker>
         <Marker>
             <MarkerX>2521</MarkerX>
             <MarkerY>695</MarkerY>
             <MarkerZ>54</MarkerZ>
         </Marker>
         <Marker>
             <MarkerX>2411</MarkerX>
             <MarkerY>666</MarkerY>
             <MarkerZ>66</MarkerZ>
         </Marker>
         <Marker>
             <MarkerX>2295</MarkerX>
             <MarkerY>1021</MarkerY>
             <MarkerZ>10</MarkerZ>
         </Marker>
         <Marker>
             <MarkerX>2183</MarkerX>
             <MarkerY>1015</MarkerY>
             <MarkerZ>10</MarkerZ>
         </Marker>
         <Marker>
             <MarkerX>2298</MarkerX>
             <MarkerY>1074</MarkerY>
             <MarkerZ>7</MarkerZ>
         </Marker>
         <Marker>
             <MarkerX>2258</MarkerX>
             <MarkerY>1112</MarkerY>
             <MarkerZ>4</MarkerZ>
         </Marker>
         <Marker>
             <MarkerX>2312</MarkerX>
             <MarkerY>1139</MarkerY>
             <MarkerZ>4</MarkerZ>
         </Marker>
         <Marker>
             <MarkerX>2359</MarkerX>
             <MarkerY>1146</MarkerY>
             <MarkerZ>7</MarkerZ>
         </Marker>
         <Marker>
             <MarkerX>2367</MarkerX>
             <MarkerY>1186</MarkerY>
             <MarkerZ>7</MarkerZ>
         </Marker>
         <Marker>
             <MarkerX>2423</MarkerX>
             <MarkerY>1202</MarkerY>
             <MarkerZ>7</MarkerZ>
         </Marker>
         <Marker>
             <MarkerX>2529</MarkerX>
             <MarkerY>1096</MarkerY>
             <MarkerZ>7</MarkerZ>
         </Marker>
         <Marker>
             <MarkerX>2484</MarkerX>
             <MarkerY>1084</MarkerY>
             <MarkerZ>13</MarkerZ>
         </Marker>
         <Marker>
             <MarkerX>2343</MarkerX>
             <MarkerY>1219</MarkerY>
             <MarkerZ>37</MarkerZ>
         </Marker>
         <Marker>
             <MarkerX>2312</MarkerX>
             <MarkerY>1228</MarkerY>
             <MarkerZ>31</MarkerZ>
         </Marker>
         <Marker>
             <MarkerX>2401</MarkerX>
             <MarkerY>1132</MarkerY>
             <MarkerZ>28</MarkerZ>
         </Marker>
         <Marker>
             <MarkerX>2247</MarkerX>
             <MarkerY>1075</MarkerY>
             <MarkerZ>25</MarkerZ>
         </Marker>
         <Marker>
             <MarkerX>2199</MarkerX>
             <MarkerY>1146</MarkerY>
             <MarkerZ>25</MarkerZ>
         </Marker>
         <Marker>
             <MarkerX>2162</MarkerX>
             <MarkerY>1165</MarkerY>
             <MarkerZ>22</MarkerZ>
         </Marker>
         <Marker>
             <MarkerX>2119</MarkerX>
             <MarkerY>1191</MarkerY>
             <MarkerZ>16</MarkerZ>
         </Marker>
         <Marker>
             <MarkerX>2102</MarkerX>
             <MarkerY>1138</MarkerY>
             <MarkerZ>10</MarkerZ>
         </Marker>
         <Marker>
             <MarkerX>2085</MarkerX>
             <MarkerY>1109</MarkerY>
             <MarkerZ>10</MarkerZ>
         </Marker>
         <Marker>
             <MarkerX>2063</MarkerX>
             <MarkerY>1118</MarkerY>
             <MarkerZ>7</MarkerZ>
         </Marker>
         <Marker>
             <MarkerX>2171</MarkerX>
             <MarkerY>1195</MarkerY>
             <MarkerZ>4</MarkerZ>
         </Marker>
         <Marker>
             <MarkerX>2222</MarkerX>
             <MarkerY>1225</MarkerY>
             <MarkerZ>4</MarkerZ>
         </Marker>
         <Marker>
             <MarkerX>2335</MarkerX>
             <MarkerY>1244</MarkerY>
             <MarkerZ>4</MarkerZ>
         </Marker>
         <Marker>
             <MarkerX>2344</MarkerX>
             <MarkerY>1279</MarkerY>
             <MarkerZ>4</MarkerZ>
         </Marker>
         <Marker>
             <MarkerX>2085</MarkerX>
             <MarkerY>1277</MarkerY>
             <MarkerZ>4</MarkerZ>
         </Marker>
         <Marker>
             <MarkerX>2098</MarkerX>
             <MarkerY>1302</MarkerY>
             <MarkerZ>4</MarkerZ>
         </Marker>
         <Marker>
             <MarkerX>2153</MarkerX>
             <MarkerY>1321</MarkerY>
             <MarkerZ>4</MarkerZ>
         </Marker>
         <Marker>
             <MarkerX>2153</MarkerX>
             <MarkerY>1293</MarkerY>
             <MarkerZ>10</MarkerZ>
         </Marker>
         <Marker>
             <MarkerX>2047</MarkerX>
             <MarkerY>1343</MarkerY>
             <MarkerZ>13</MarkerZ>
         </Marker>
         <Marker>
             <MarkerX>2027</MarkerX>
             <MarkerY>1379</MarkerY>
             <MarkerZ>4</MarkerZ>
         </Marker>
         <Marker>
             <MarkerX>2183</MarkerX>
             <MarkerY>1392</MarkerY>
             <MarkerZ>4</MarkerZ>
         </Marker>
         <Marker>
             <MarkerX>2299</MarkerX>
             <MarkerY>1328</MarkerY>
             <MarkerZ>7</MarkerZ>
         </Marker>
         <Marker>
             <MarkerX>2324</MarkerX>
             <MarkerY>1359</MarkerY>
             <MarkerZ>10</MarkerZ>
         </Marker>
         <Marker>
             <MarkerX>2439</MarkerX>
             <MarkerY>1328</MarkerY>
             <MarkerZ>4</MarkerZ>
         </Marker>
         <Marker>
             <MarkerX>2246</MarkerX>
             <MarkerY>1351</MarkerY>
             <MarkerZ>4</MarkerZ>
         </Marker>
         <Marker>
             <MarkerX>2284</MarkerX>
             <MarkerY>1364</MarkerY>
             <MarkerZ>16</MarkerZ>
         </Marker>
         <Marker>
             <MarkerX>2217</MarkerX>
             <MarkerY>1334</MarkerY>
             <MarkerZ>25</MarkerZ>
         </Marker>
         <Marker>
             <MarkerX>2195</MarkerX>
             <MarkerY>1277</MarkerY>
             <MarkerZ>37</MarkerZ>
         </Marker>
         <Marker>
             <MarkerX>2365</MarkerX>
             <MarkerY>1357</MarkerY>
             <MarkerZ>37</MarkerZ>
         </Marker>
         <Marker>
             <MarkerX>2445</MarkerX>
             <MarkerY>1340</MarkerY>
             <MarkerZ>37</MarkerZ>
         </Marker>
         <Marker>
             <MarkerX>2401</MarkerX>
             <MarkerY>1357</MarkerY>
             <MarkerZ>37</MarkerZ>
         </Marker>
         <Marker>
             <MarkerX>2501</MarkerX>
             <MarkerY>1388</MarkerY>
             <MarkerZ>34</MarkerZ>
         </Marker>
         <Marker>
             <MarkerX>2511</MarkerX>
             <MarkerY>1373</MarkerY>
             <MarkerZ>34</MarkerZ>
         </Marker>
         <Marker>
             <MarkerX>2526</MarkerX>
             <MarkerY>1387</MarkerY>
             <MarkerZ>40</MarkerZ>
         </Marker>
         <Marker>
             <MarkerX>2547</MarkerX>
             <MarkerY>1373</MarkerY>
             <MarkerZ>43</MarkerZ>
         </Marker>
         <Marker>
             <MarkerX>2613</MarkerX>
             <MarkerY>1221</MarkerY>
             <MarkerZ>46</MarkerZ>
         </Marker>
         <Marker>
             <MarkerX>2514</MarkerX>
             <MarkerY>1172</MarkerY>
             <MarkerZ>46</MarkerZ>
         </Marker>
         <Marker>
             <MarkerX>2751</MarkerX>
             <MarkerY>1250</MarkerY>
             <MarkerZ>46</MarkerZ>
         </Marker>
         <Marker>
             <MarkerX>2848</MarkerX>
             <MarkerY>1270</MarkerY>
             <MarkerZ>46</MarkerZ>
         </Marker>
         <Marker>
             <MarkerX>2826</MarkerX>
             <MarkerY>1191</MarkerY>
             <MarkerZ>49</MarkerZ>
         </Marker>
         <Marker>
             <MarkerX>2659</MarkerX>
             <MarkerY>1330</MarkerY>
             <MarkerZ>55</MarkerZ>
         </Marker>
         <Marker>
             <MarkerX>2697</MarkerX>
             <MarkerY>1378</MarkerY>
             <MarkerZ>58</MarkerZ>
         </Marker>
         <Marker>
             <MarkerX>2732</MarkerX>
             <MarkerY>1388</MarkerY>
             <MarkerZ>58</MarkerZ>
         </Marker>
         <Marker>
             <MarkerX>2573</MarkerX>
             <MarkerY>1271</MarkerY>
             <MarkerZ>58</MarkerZ>
         </Marker>
         <Marker>
             <MarkerX>2552</MarkerX>
             <MarkerY>1337</MarkerY>
             <MarkerZ>58</MarkerZ>
         </Marker>
         <Marker>
             <MarkerX>2607</MarkerX>
             <MarkerY>1320</MarkerY>
             <MarkerZ>58</MarkerZ>
         </Marker>
         <Marker>
             <MarkerX>2615</MarkerX>
             <MarkerY>1282</MarkerY>
             <MarkerZ>61</MarkerZ>
         </Marker>
         <Marker>
             <MarkerX>2836</MarkerX>
             <MarkerY>1182</MarkerY>
             <MarkerZ>61</MarkerZ>
         </Marker>
         <Marker>
             <MarkerX>2868</MarkerX>
             <MarkerY>1015</MarkerY>
             <MarkerZ>61</MarkerZ>
         </Marker>
         <Marker>
             <MarkerX>2902</MarkerX>
             <MarkerY>1148</MarkerY>
             <MarkerZ>49</MarkerZ>
         </Marker>
         <Marker>
             <MarkerX>2878</MarkerX>
             <MarkerY>1143</MarkerY>
             <MarkerZ>40</MarkerZ>
         </Marker>
         <Marker>
             <MarkerX>2793</MarkerX>
             <MarkerY>1078</MarkerY>
             <MarkerZ>40</MarkerZ>
         </Marker>
         <Marker>
             <MarkerX>2600</MarkerX>
             <MarkerY>1188</MarkerY>
             <MarkerZ>16</MarkerZ>
         </Marker>
         <Marker>
             <MarkerX>2521</MarkerX>
             <MarkerY>1259</MarkerY>
             <MarkerZ>19</MarkerZ>
         </Marker>
         <Marker>
             <MarkerX>2482</MarkerX>
             <MarkerY>1290</MarkerY>
             <MarkerZ>22</MarkerZ>
         </Marker>
         <Marker>
             <MarkerX>2534</MarkerX>
             <MarkerY>1304</MarkerY>
             <MarkerZ>25</MarkerZ>
         </Marker>
         <Marker>
             <MarkerX>2354</MarkerX>
             <MarkerY>1374</MarkerY>
             <MarkerZ>28</MarkerZ>
         </Marker>
         <Marker>
             <MarkerX>2363</MarkerX>
             <MarkerY>1313</MarkerY>
             <MarkerZ>28</MarkerZ>
         </Marker>
         <Marker>
             <MarkerX>2429</MarkerX>
             <MarkerY>1290</MarkerY>
             <MarkerZ>34</MarkerZ>
         </Marker>
         <Marker>
             <MarkerX>2201</MarkerX>
             <MarkerY>1390</MarkerY>
             <MarkerZ>22</MarkerZ>
         </Marker>
         <Marker>
             <MarkerX>2251</MarkerX>
             <MarkerY>1403</MarkerY>
             <MarkerZ>34</MarkerZ>
         </Marker>
         <Marker>
             <MarkerX>2203</MarkerX>
             <MarkerY>1304</MarkerY>
             <MarkerZ>31</MarkerZ>
         </Marker>
         <Marker>
             <MarkerX>2179</MarkerX>
             <MarkerY>1320</MarkerY>
             <MarkerZ>31</MarkerZ>
         </Marker>
         <Marker>
             <MarkerX>2072</MarkerX>
             <MarkerY>1215</MarkerY>
             <MarkerZ>31</MarkerZ>
         </Marker>
         <Marker>
             <MarkerX>2052</MarkerX>
             <MarkerY>1198</MarkerY>
             <MarkerZ>31</MarkerZ>
         </Marker>
         <Marker>
             <MarkerX>2014</MarkerX>
             <MarkerY>1225</MarkerY>
             <MarkerZ>31</MarkerZ>
         </Marker>
         <Marker>
             <MarkerX>2540</MarkerX>
             <MarkerY>1067</MarkerY>
             <MarkerZ>19</MarkerZ>
         </Marker>
         <Marker>
             <MarkerX>2617</MarkerX>
             <MarkerY>1058</MarkerY>
             <MarkerZ>28</MarkerZ>
         </Marker>
         <Marker>
             <MarkerX>2514</MarkerX>
             <MarkerY>1027</MarkerY>
             <MarkerZ>28</MarkerZ>
         </Marker>
         <Marker>
             <MarkerX>2387</MarkerX>
             <MarkerY>1084</MarkerY>
             <MarkerZ>19</MarkerZ>
         </Marker>
         <Marker>
             <MarkerX>2724</MarkerX>
             <MarkerY>1018</MarkerY>
             <MarkerZ>10</MarkerZ>
         </Marker>
         <Marker>
             <MarkerX>2707</MarkerX>
             <MarkerY>1173</MarkerY>
             <MarkerZ>7</MarkerZ>
         </Marker>
         <Marker>
             <MarkerX>2834</MarkerX>
             <MarkerY>1115</MarkerY>
             <MarkerZ>13</MarkerZ>
         </Marker>
         <Marker>
             <MarkerX>2783</MarkerX>
             <MarkerY>1146</MarkerY>
             <MarkerZ>13</MarkerZ>
         </Marker>
         <Marker>
             <MarkerX>2820</MarkerX>
             <MarkerY>1257</MarkerY>
             <MarkerZ>13</MarkerZ>
         </Marker>
         <Marker>
             <MarkerX>2674</MarkerX>
             <MarkerY>1253</MarkerY>
             <MarkerZ>7</MarkerZ>
         </Marker>
         <Marker>
             <MarkerX>2497</MarkerX>
             <MarkerY>1247</MarkerY>
             <MarkerZ>4</MarkerZ>
         </Marker>
         <Marker>
             <MarkerX>2345</MarkerX>
             <MarkerY>1021</MarkerY>
             <MarkerZ>28</MarkerZ>
         </Marker>
         <Marker>
             <MarkerX>2255</MarkerX>
             <MarkerY>1186</MarkerY>
             <MarkerZ>46</MarkerZ>
         </Marker>
         <Marker>
             <MarkerX>2466</MarkerX>
             <MarkerY>1232</MarkerY>
             <MarkerZ>46</MarkerZ>
         </Marker>
         <Marker>
             <MarkerX>2438</MarkerX>
             <MarkerY>1248</MarkerY>
             <MarkerZ>55</MarkerZ>
         </Marker>
         <Marker>
             <MarkerX>2340</MarkerX>
             <MarkerY>1200</MarkerY>
             <MarkerZ>55</MarkerZ>
         </Marker>
         <Marker>
             <MarkerX>2025</MarkerX>
             <MarkerY>1259</MarkerY>
             <MarkerZ>52</MarkerZ>
         </Marker>
         <Marker>
             <MarkerX>2137</MarkerX>
             <MarkerY>1258</MarkerY>
             <MarkerZ>49</MarkerZ>
         </Marker>
         <Marker>
             <MarkerX>2259</MarkerX>
             <MarkerY>1368</MarkerY>
             <MarkerZ>58</MarkerZ>
         </Marker>
         <Marker>
             <MarkerX>1904</MarkerX>
             <MarkerY>1243</MarkerY>
             <MarkerZ>61</MarkerZ>
         </Marker>
         <Marker>
             <MarkerX>1985</MarkerX>
             <MarkerY>1279</MarkerY>
             <MarkerZ>58</MarkerZ>
         </Marker>
         <Marker>
             <MarkerX>1993</MarkerX>
             <MarkerY>1302</MarkerY>
             <MarkerZ>55</MarkerZ>
         </Marker>
         <Marker>
             <MarkerX>2129</MarkerX>
             <MarkerY>1348</MarkerY>
             <MarkerZ>49</MarkerZ>
         </Marker>
         <Marker>
             <MarkerX>2248</MarkerX>
             <MarkerY>1337</MarkerY>
             <MarkerZ>46</MarkerZ>
         </Marker>
         <Marker>
             <MarkerX>2238</MarkerX>
             <MarkerY>1397</MarkerY>
             <MarkerZ>46</MarkerZ>
         </Marker>
         <Marker>
             <MarkerX>2293</MarkerX>
             <MarkerY>1437</MarkerY>
             <MarkerZ>50</MarkerZ>
         </Marker>
         <Marker>
             <MarkerX>2357</MarkerX>
             <MarkerY>1442</MarkerY>
             <MarkerZ>53</MarkerZ>
         </Marker>
         <Marker>
             <MarkerX>2343</MarkerX>
             <MarkerY>1326</MarkerY>
             <MarkerZ>53</MarkerZ>
         </Marker>
         <Marker>
             <MarkerX>2531</MarkerX>
             <MarkerY>1363</MarkerY>
             <MarkerZ>62</MarkerZ>
         </Marker>
         <Marker>
             <MarkerX>2417</MarkerX>
             <MarkerY>1412</MarkerY>
             <MarkerZ>41</MarkerZ>
         </Marker>
         <Marker>
             <MarkerX>2429</MarkerX>
             <MarkerY>1443</MarkerY>
             <MarkerZ>41</MarkerZ>
         </Marker>
         <Marker>
             <MarkerX>2573</MarkerX>
             <MarkerY>1412</MarkerY>
             <MarkerZ>50</MarkerZ>
         </Marker>
         <Marker>
             <MarkerX>2073</MarkerX>
             <MarkerY>1355</MarkerY>
             <MarkerZ>56</MarkerZ>
         </Marker>
         <Marker>
             <MarkerX>2021</MarkerX>
             <MarkerY>1327</MarkerY>
             <MarkerZ>56</MarkerZ>
         </Marker>
         <Marker>
             <MarkerX>1991</MarkerX>
             <MarkerY>1400</MarkerY>
             <MarkerZ>56</MarkerZ>
         </Marker>
         <Marker>
             <MarkerX>2048</MarkerX>
             <MarkerY>1434</MarkerY>
             <MarkerZ>59</MarkerZ>
         </Marker>
         <Marker>
             <MarkerX>2060</MarkerX>
             <MarkerY>1440</MarkerY>
             <MarkerZ>47</MarkerZ>
         </Marker>
         <Marker>
             <MarkerX>2127</MarkerX>
             <MarkerY>1474</MarkerY>
             <MarkerZ>40</MarkerZ>
         </Marker>
         <Marker>
             <MarkerX>2250</MarkerX>
             <MarkerY>440</MarkerY>
             <MarkerZ>66</MarkerZ>
         </Marker>
         <Marker>
             <MarkerX>2482</MarkerX>
             <MarkerY>636</MarkerY>
             <MarkerZ>42</MarkerZ>
         </Marker>
         <Marker>
             <MarkerX>2698</MarkerX>
             <MarkerY>596</MarkerY>
             <MarkerZ>66</MarkerZ>
         </Marker>
         <Marker>
             <MarkerX>2216</MarkerX>
             <MarkerY>710</MarkerY>
             <MarkerZ>66</MarkerZ>
         </Marker>
         <Marker>
             <MarkerX>2094</MarkerX>
             <MarkerY>810</MarkerY>
             <MarkerZ>64</MarkerZ>
         </Marker>
         <Marker>
             <MarkerX>2171</MarkerX>
             <MarkerY>818</MarkerY>
             <MarkerZ>64</MarkerZ>
         </Marker>
         <Marker>
             <MarkerX>2198</MarkerX>
             <MarkerY>831</MarkerY>
             <MarkerZ>64</MarkerZ>
         </Marker>
         <Marker>
             <MarkerX>2416</MarkerX>
             <MarkerY>774</MarkerY>
             <MarkerZ>10</MarkerZ>
         </Marker>
         <Marker>
             <MarkerX>2384</MarkerX>
             <MarkerY>670</MarkerY>
             <MarkerZ>19</MarkerZ>
         </Marker>
         <Marker>
             <MarkerX>2526</MarkerX>
             <MarkerY>847</MarkerY>
             <MarkerZ>28</MarkerZ>
         </Marker>
         <Marker>
             <MarkerX>2526</MarkerX>
             <MarkerY>909</MarkerY>
             <MarkerZ>28</MarkerZ>
         </Marker>
         <Marker>
             <MarkerX>2496</MarkerX>
             <MarkerY>936</MarkerY>
             <MarkerZ>28</MarkerZ>
         </Marker>
         <Marker>
             <MarkerX>2675</MarkerX>
             <MarkerY>813</MarkerY>
             <MarkerZ>46</MarkerZ>
         </Marker>
         <Marker>
             <MarkerX>2638</MarkerX>
             <MarkerY>787</MarkerY>
             <MarkerZ>46</MarkerZ>
         </Marker>
         <Marker>
             <MarkerX>2772</MarkerX>
             <MarkerY>696</MarkerY>
             <MarkerZ>55</MarkerZ>
         </Marker>
         <Marker>
             <MarkerX>2759</MarkerX>
             <MarkerY>718</MarkerY>
             <MarkerZ>55</MarkerZ>
         </Marker>
         <Marker>
             <MarkerX>3047</MarkerX>
             <MarkerY>661</MarkerY>
             <MarkerZ>61</MarkerZ>
         </Marker>
         <Marker>
             <MarkerX>3174</MarkerX>
             <MarkerY>748</MarkerY>
             <MarkerZ>61</MarkerZ>
         </Marker>
         <Marker>
             <MarkerX>3257</MarkerX>
             <MarkerY>766</MarkerY>
             <MarkerZ>61</MarkerZ>
         </Marker>
         <Marker>
             <MarkerX>3127</MarkerX>
             <MarkerY>880</MarkerY>
             <MarkerZ>61</MarkerZ>
         </Marker>
         <Marker>
             <MarkerX>2913</MarkerX>
             <MarkerY>733</MarkerY>
             <MarkerZ>58</MarkerZ>
         </Marker>
         <Marker>
             <MarkerX>3201</MarkerX>
             <MarkerY>895</MarkerY>
             <MarkerZ>64</MarkerZ>
         </Marker>
         <Marker>
             <MarkerX>3217</MarkerX>
             <MarkerY>967</MarkerY>
             <MarkerZ>64</MarkerZ>
         </Marker>
         <Marker>
             <MarkerX>3046</MarkerX>
             <MarkerY>995</MarkerY>
             <MarkerZ>64</MarkerZ>
         </Marker>
         <Marker>
             <MarkerX>2919</MarkerX>
             <MarkerY>1021</MarkerY>
             <MarkerZ>64</MarkerZ>
         </Marker>
         <Marker>
             <MarkerX>2921</MarkerX>
             <MarkerY>930</MarkerY>
             <MarkerZ>64</MarkerZ>
         </Marker>
         <Marker>
             <MarkerX>3166</MarkerX>
             <MarkerY>1036</MarkerY>
             <MarkerZ>64</MarkerZ>
         </Marker>
         <Marker>
             <MarkerX>3398</MarkerX>
             <MarkerY>955</MarkerY>
             <MarkerZ>61</MarkerZ>
         </Marker>
         <Marker>
             <MarkerX>3398</MarkerX>
             <MarkerY>1025</MarkerY>
             <MarkerZ>52</MarkerZ>
         </Marker>
         <Marker>
             <MarkerX>3272</MarkerX>
             <MarkerY>935</MarkerY>
             <MarkerZ>49</MarkerZ>
         </Marker>
         <Marker>
             <MarkerX>3282</MarkerX>
             <MarkerY>1100</MarkerY>
             <MarkerZ>49</MarkerZ>
         </Marker>
         <Marker>
             <MarkerX>3086</MarkerX>
             <MarkerY>1109</MarkerY>
             <MarkerZ>43</MarkerZ>
         </Marker>
         <Marker>
             <MarkerX>3295</MarkerX>
             <MarkerY>1136</MarkerY>
             <MarkerZ>43</MarkerZ>
         </Marker>
         <Marker>
             <MarkerX>3084</MarkerX>
             <MarkerY>1042</MarkerY>
             <MarkerZ>43</MarkerZ>
         </Marker>
         <Marker>
             <MarkerX>3056</MarkerX>
             <MarkerY>981</MarkerY>
             <MarkerZ>37</MarkerZ>
         </Marker>
         <Marker>
             <MarkerX>3129</MarkerX>
             <MarkerY>984</MarkerY>
             <MarkerZ>25</MarkerZ>
         </Marker>
         <Marker>
             <MarkerX>2969</MarkerX>
             <MarkerY>1113</MarkerY>
             <MarkerZ>25</MarkerZ>
         </Marker>
         <Marker>
             <MarkerX>2988</MarkerX>
             <MarkerY>1119</MarkerY>
             <MarkerZ>19</MarkerZ>
         </Marker>
         <Marker>
             <MarkerX>2872</MarkerX>
             <MarkerY>990</MarkerY>
             <MarkerZ>34</MarkerZ>
         </Marker>
         <Marker>
             <MarkerX>2893</MarkerX>
             <MarkerY>948</MarkerY>
             <MarkerZ>34</MarkerZ>
         </Marker>
         <Marker>
             <MarkerX>2754</MarkerX>
             <MarkerY>991</MarkerY>
             <MarkerZ>34</MarkerZ>
         </Marker>
         <Marker>
             <MarkerX>2803</MarkerX>
             <MarkerY>957</MarkerY>
             <MarkerZ>40</MarkerZ>
         </Marker>
         <Marker>
             <MarkerX>2870</MarkerX>
             <MarkerY>753</MarkerY>
             <MarkerZ>43</MarkerZ>
         </Marker>
         <Marker>
             <MarkerX>2974</MarkerX>
             <MarkerY>731</MarkerY>
             <MarkerZ>43</MarkerZ>
         </Marker>
         <Marker>
             <MarkerX>2990</MarkerX>
             <MarkerY>834</MarkerY>
             <MarkerZ>37</MarkerZ>
         </Marker>
         <Marker>
             <MarkerX>3013</MarkerX>
             <MarkerY>790</MarkerY>
             <MarkerZ>40</MarkerZ>
         </Marker>
         <Marker>
             <MarkerX>2858</MarkerX>
             <MarkerY>596</MarkerY>
             <MarkerZ>64</MarkerZ>
         </Marker>
         <Marker>
             <MarkerX>2964</MarkerX>
             <MarkerY>661</MarkerY>
             <MarkerZ>64</MarkerZ>
         </Marker>
         <Marker>
             <MarkerX>3335</MarkerX>
             <MarkerY>807</MarkerY>
             <MarkerZ>64</MarkerZ>
         </Marker>
         <Marker>
             <MarkerX>3343</MarkerX>
             <MarkerY>1005</MarkerY>
             <MarkerZ>61</MarkerZ>
         </Marker>
         <Marker>
             <MarkerX>3217</MarkerX>
             <MarkerY>1091</MarkerY>
             <MarkerZ>37</MarkerZ>
         </Marker>
         <Marker>
             <MarkerX>3233</MarkerX>
             <MarkerY>1153</MarkerY>
             <MarkerZ>31</MarkerZ>
         </Marker>
         <Marker>
             <MarkerX>2712</MarkerX>
             <MarkerY>1131</MarkerY>
             <MarkerZ>19</MarkerZ>
         </Marker>
         <Marker>
             <MarkerX>2675</MarkerX>
             <MarkerY>1129</MarkerY>
             <MarkerZ>22</MarkerZ>
         </Marker>
         <Marker>
             <MarkerX>2596</MarkerX>
             <MarkerY>1104</MarkerY>
             <MarkerZ>25</MarkerZ>
         </Marker>
         <Marker>
             <MarkerX>3513</MarkerX>
             <MarkerY>1058</MarkerY>
             <MarkerZ>58</MarkerZ>
         </Marker>
         <Marker>
             <MarkerX>3522</MarkerX>
             <MarkerY>1119</MarkerY>
             <MarkerZ>58</MarkerZ>
         </Marker>
         <Marker>
             <MarkerX>3381</MarkerX>
             <MarkerY>1215</MarkerY>
             <MarkerZ>58</MarkerZ>
         </Marker>
         <Marker>
             <MarkerX>3403</MarkerX>
             <MarkerY>1175</MarkerY>
             <MarkerZ>52</MarkerZ>
         </Marker>
         <Marker>
             <MarkerX>3435</MarkerX>
             <MarkerY>1208</MarkerY>
             <MarkerZ>52</MarkerZ>
         </Marker>
         <Marker>
             <MarkerX>3562</MarkerX>
             <MarkerY>1158</MarkerY>
             <MarkerZ>46</MarkerZ>
         </Marker>
         <Marker>
             <MarkerX>3569</MarkerX>
             <MarkerY>1208</MarkerY>
             <MarkerZ>52</MarkerZ>
         </Marker>
         <Marker>
             <MarkerX>3641</MarkerX>
             <MarkerY>1194</MarkerY>
             <MarkerZ>55</MarkerZ>
         </Marker>
         <Marker>
             <MarkerX>3675</MarkerX>
             <MarkerY>1208</MarkerY>
             <MarkerZ>49</MarkerZ>
         </Marker>
         <Marker>
             <MarkerX>3701</MarkerX>
             <MarkerY>1163</MarkerY>
             <MarkerZ>58</MarkerZ>
         </Marker>
         <Marker>
             <MarkerX>3707</MarkerX>
             <MarkerY>1134</MarkerY>
             <MarkerZ>58</MarkerZ>
         </Marker>
         <Marker>
             <MarkerX>3697</MarkerX>
             <MarkerY>1058</MarkerY>
             <MarkerZ>61</MarkerZ>
         </Marker>
         <Marker>
             <MarkerX>3687</MarkerX>
             <MarkerY>1023</MarkerY>
             <MarkerZ>64</MarkerZ>
         </Marker>
         <Marker>
             <MarkerX>3668</MarkerX>
             <MarkerY>1080</MarkerY>
             <MarkerZ>64</MarkerZ>
         </Marker>
         <Marker>
             <MarkerX>3616</MarkerX>
             <MarkerY>1062</MarkerY>
             <MarkerZ>64</MarkerZ>
         </Marker>
         <Marker>
             <MarkerX>3596</MarkerX>
             <MarkerY>1072</MarkerY>
             <MarkerZ>64</MarkerZ>
         </Marker>
         <Marker>
             <MarkerX>3258</MarkerX>
             <MarkerY>1230</MarkerY>
             <MarkerZ>61</MarkerZ>
         </Marker>
         <Marker>
             <MarkerX>3280</MarkerX>
             <MarkerY>1246</MarkerY>
             <MarkerZ>58</MarkerZ>
         </Marker>
         <Marker>
             <MarkerX>3221</MarkerX>
             <MarkerY>1246</MarkerY>
             <MarkerZ>58</MarkerZ>
         </Marker>
         <Marker>
             <MarkerX>3133</MarkerX>
             <MarkerY>1205</MarkerY>
             <MarkerZ>46</MarkerZ>
         </Marker>
         <Marker>
             <MarkerX>3159</MarkerX>
             <MarkerY>1231</MarkerY>
             <MarkerZ>40</MarkerZ>
         </Marker>
         <Marker>
             <MarkerX>3123</MarkerX>
             <MarkerY>1246</MarkerY>
             <MarkerZ>37</MarkerZ>
         </Marker>
         <Marker>
             <MarkerX>3071</MarkerX>
             <MarkerY>1343</MarkerY>
             <MarkerZ>34</MarkerZ>
         </Marker>
         <Marker>
             <MarkerX>3228</MarkerX>
             <MarkerY>1356</MarkerY>
             <MarkerZ>28</MarkerZ>
         </Marker>
         <Marker>
             <MarkerX>3154</MarkerX>
             <MarkerY>1382</MarkerY>
             <MarkerZ>28</MarkerZ>
         </Marker>
         <Marker>
             <MarkerX>3037</MarkerX>
             <MarkerY>1401</MarkerY>
             <MarkerZ>31</MarkerZ>
         </Marker>
         <Marker>
             <MarkerX>2915</MarkerX>
             <MarkerY>1330</MarkerY>
             <MarkerZ>37</MarkerZ>
         </Marker>
         <Marker>
             <MarkerX>2938</MarkerX>
             <MarkerY>1253</MarkerY>
             <MarkerZ>34</MarkerZ>
         </Marker>
         <Marker>
             <MarkerX>3015</MarkerX>
             <MarkerY>1240</MarkerY>
             <MarkerZ>49</MarkerZ>
         </Marker>
         <Marker>
             <MarkerX>3054</MarkerX>
             <MarkerY>1304</MarkerY>
             <MarkerZ>49</MarkerZ>
         </Marker>
         <Marker>
             <MarkerX>2983</MarkerX>
             <MarkerY>1202</MarkerY>
             <MarkerZ>49</MarkerZ>
         </Marker>
         <Marker>
             <MarkerX>3016</MarkerX>
             <MarkerY>1166</MarkerY>
             <MarkerZ>58</MarkerZ>
         </Marker>
         <Marker>
             <MarkerX>3006</MarkerX>
             <MarkerY>1104</MarkerY>
             <MarkerZ>58</MarkerZ>
         </Marker>
         <Marker>
             <MarkerX>3364</MarkerX>
             <MarkerY>1240</MarkerY>
             <MarkerZ>40</MarkerZ>
         </Marker>
         <Marker>
             <MarkerX>3286</MarkerX>
             <MarkerY>1233</MarkerY>
             <MarkerZ>43</MarkerZ>
         </Marker>
         <Marker>
             <MarkerX>3287</MarkerX>
             <MarkerY>1312</MarkerY>
             <MarkerZ>46</MarkerZ>
         </Marker>
         <Marker>
             <MarkerX>3182</MarkerX>
             <MarkerY>1362</MarkerY>
             <MarkerZ>49</MarkerZ>
         </Marker>
         <Marker>
             <MarkerX>3133</MarkerX>
             <MarkerY>1368</MarkerY>
             <MarkerZ>58</MarkerZ>
         </Marker>
         <Marker>
             <MarkerX>3161</MarkerX>
             <MarkerY>1304</MarkerY>
             <MarkerZ>61</MarkerZ>
         </Marker>
         <Marker>
             <MarkerX>3453</MarkerX>
             <MarkerY>1316</MarkerY>
             <MarkerZ>61</MarkerZ>
         </Marker>
         <Marker>
             <MarkerX>3443</MarkerX>
             <MarkerY>1274</MarkerY>
             <MarkerZ>61</MarkerZ>
         </Marker>
         <Marker>
             <MarkerX>3390</MarkerX>
             <MarkerY>1269</MarkerY>
             <MarkerZ>61</MarkerZ>
         </Marker>
         <Marker>
             <MarkerX>3390</MarkerX>
             <MarkerY>1337</MarkerY>
             <MarkerZ>52</MarkerZ>
         </Marker>
         <Marker>
             <MarkerX>3576</MarkerX>
             <MarkerY>1328</MarkerY>
             <MarkerZ>55</MarkerZ>
         </Marker>
         <Marker>
             <MarkerX>3679</MarkerX>
             <MarkerY>1323</MarkerY>
             <MarkerZ>52</MarkerZ>
         </Marker>
         <Marker>
             <MarkerX>3804</MarkerX>
             <MarkerY>1341</MarkerY>
             <MarkerZ>52</MarkerZ>
         </Marker>
         <Marker>
             <MarkerX>3750</MarkerX>
             <MarkerY>1398</MarkerY>
             <MarkerZ>61</MarkerZ>
         </Marker>
         <Marker>
             <MarkerX>3707</MarkerX>
             <MarkerY>1375</MarkerY>
             <MarkerZ>64</MarkerZ>
         </Marker>
         <Marker>
             <MarkerX>3670</MarkerX>
             <MarkerY>1354</MarkerY>
             <MarkerZ>64</MarkerZ>
         </Marker>
         <Marker>
             <MarkerX>3699</MarkerX>
             <MarkerY>1310</MarkerY>
             <MarkerZ>61</MarkerZ>
         </Marker>
         <Marker>
             <MarkerX>3688</MarkerX>
             <MarkerY>1291</MarkerY>
             <MarkerZ>58</MarkerZ>
         </Marker>
         <Marker>
             <MarkerX>3791</MarkerX>
             <MarkerY>1139</MarkerY>
             <MarkerZ>61</MarkerZ>
         </Marker>
         <Marker>
             <MarkerX>3890</MarkerX>
             <MarkerY>1381</MarkerY>
             <MarkerZ>52</MarkerZ>
         </Marker>
         <Marker>
             <MarkerX>3636</MarkerX>
             <MarkerY>1510</MarkerY>
             <MarkerZ>28</MarkerZ>
         </Marker>
         <Marker>
             <MarkerX>3948</MarkerX>
             <MarkerY>1492</MarkerY>
             <MarkerZ>55</MarkerZ>
         </Marker>
         <Marker>
             <MarkerX>3865</MarkerX>
             <MarkerY>1538</MarkerY>
             <MarkerZ>58</MarkerZ>
         </Marker>
         <Marker>
             <MarkerX>3889</MarkerX>
             <MarkerY>1607</MarkerY>
             <MarkerZ>58</MarkerZ>
         </Marker>
         <Marker>
             <MarkerX>3828</MarkerX>
             <MarkerY>1573</MarkerY>
             <MarkerZ>58</MarkerZ>
         </Marker>
         <Marker>
             <MarkerX>3785</MarkerX>
             <MarkerY>1505</MarkerY>
             <MarkerZ>52</MarkerZ>
         </Marker>
         <Marker>
             <MarkerX>3710</MarkerX>
             <MarkerY>1507</MarkerY>
             <MarkerZ>52</MarkerZ>
         </Marker>
         <Marker>
             <MarkerX>3737</MarkerX>
             <MarkerY>1450</MarkerY>
             <MarkerZ>61</MarkerZ>
         </Marker>
         <Marker>
             <MarkerX>3749</MarkerX>
             <MarkerY>1428</MarkerY>
             <MarkerZ>61</MarkerZ>
         </Marker>
         <Marker>
             <MarkerX>3629</MarkerX>
             <MarkerY>1497</MarkerY>
             <MarkerZ>61</MarkerZ>
         </Marker>
         <Marker>
             <MarkerX>3709</MarkerX>
             <MarkerY>1351</MarkerY>
             <MarkerZ>58</MarkerZ>
         </Marker>
         <Marker>
             <MarkerX>3519</MarkerX>
             <MarkerY>1562</MarkerY>
             <MarkerZ>40</MarkerZ>
         </Marker>
         <Marker>
             <MarkerX>3608</MarkerX>
             <MarkerY>1592</MarkerY>
             <MarkerZ>37</MarkerZ>
         </Marker>
         <Marker>
             <MarkerX>3698</MarkerX>
             <MarkerY>1685</MarkerY>
             <MarkerZ>43</MarkerZ>
         </Marker>
         <Marker>
             <MarkerX>3684</MarkerX>
             <MarkerY>1726</MarkerY>
             <MarkerZ>49</MarkerZ>
         </Marker>
         <Marker>
             <MarkerX>3635</MarkerX>
             <MarkerY>1753</MarkerY>
             <MarkerZ>49</MarkerZ>
         </Marker>
         <Marker>
             <MarkerX>3619</MarkerX>
             <MarkerY>1806</MarkerY>
             <MarkerZ>46</MarkerZ>
         </Marker>
         <Marker>
             <MarkerX>3831</MarkerX>
             <MarkerY>1853</MarkerY>
             <MarkerZ>54</MarkerZ>
         </Marker>
         <Marker>
             <MarkerX>3808</MarkerX>
             <MarkerY>1901</MarkerY>
             <MarkerZ>54</MarkerZ>
         </Marker>
         <Marker>
             <MarkerX>3603</MarkerX>
             <MarkerY>2024</MarkerY>
             <MarkerZ>54</MarkerZ>
         </Marker>
         <Marker>
             <MarkerX>3491</MarkerX>
             <MarkerY>1914</MarkerY>
             <MarkerZ>45</MarkerZ>
         </Marker>
         <Marker>
             <MarkerX>3508</MarkerX>
             <MarkerY>1886</MarkerY>
             <MarkerZ>54</MarkerZ>
         </Marker>
         <Marker>
             <MarkerX>3602</MarkerX>
             <MarkerY>1861</MarkerY>
             <MarkerZ>66</MarkerZ>
         </Marker>
         <Marker>
             <MarkerX>3606</MarkerX>
             <MarkerY>1922</MarkerY>
             <MarkerZ>66</MarkerZ>
         </Marker>
         <Marker>
             <MarkerX>3364</MarkerX>
             <MarkerY>2073</MarkerY>
             <MarkerZ>60</MarkerZ>
         </Marker>
         <Marker>
             <MarkerX>3363</MarkerX>
             <MarkerY>1913</MarkerY>
             <MarkerZ>63</MarkerZ>
         </Marker>
         <Marker>
             <MarkerX>3474</MarkerX>
             <MarkerY>1689</MarkerY>
             <MarkerZ>66</MarkerZ>
         </Marker>
         <Marker>
             <MarkerX>3297</MarkerX>
             <MarkerY>1992</MarkerY>
             <MarkerZ>36</MarkerZ>
         </Marker>
         <Marker>
             <MarkerX>3450</MarkerX>
             <MarkerY>1795</MarkerY>
             <MarkerZ>33</MarkerZ>
         </Marker>
         <Marker>
             <MarkerX>3048</MarkerX>
             <MarkerY>1904</MarkerY>
             <MarkerZ>33</MarkerZ>
         </Marker>
         <Marker>
             <MarkerX>3042</MarkerX>
             <MarkerY>1969</MarkerY>
             <MarkerZ>36</MarkerZ>
         </Marker>
         <Marker>
             <MarkerX>3147</MarkerX>
             <MarkerY>2014</MarkerY>
             <MarkerZ>42</MarkerZ>
         </Marker>
         <Marker>
             <MarkerX>3293</MarkerX>
             <MarkerY>2172</MarkerY>
             <MarkerZ>45</MarkerZ>
         </Marker>
         <Marker>
             <MarkerX>3222</MarkerX>
             <MarkerY>2189</MarkerY>
             <MarkerZ>57</MarkerZ>
         </Marker>
         <Marker>
             <MarkerX>3301</MarkerX>
             <MarkerY>2019</MarkerY>
             <MarkerZ>48</MarkerZ>
         </Marker>
         <Marker>
             <MarkerX>3072</MarkerX>
             <MarkerY>2085</MarkerY>
             <MarkerZ>54</MarkerZ>
         </Marker>
         <Marker>
             <MarkerX>2992</MarkerX>
             <MarkerY>2194</MarkerY>
             <MarkerZ>60</MarkerZ>
         </Marker>
         <Marker>
             <MarkerX>2994</MarkerX>
             <MarkerY>2105</MarkerY>
             <MarkerZ>60</MarkerZ>
         </Marker>
         <Marker>
             <MarkerX>2788</MarkerX>
             <MarkerY>2099</MarkerY>
             <MarkerZ>60</MarkerZ>
         </Marker>
         <Marker>
             <MarkerX>2774</MarkerX>
             <MarkerY>2031</MarkerY>
             <MarkerZ>60</MarkerZ>
         </Marker>
         <Marker>
             <MarkerX>3025</MarkerX>
             <MarkerY>1904</MarkerY>
             <MarkerZ>1</MarkerZ>
         </Marker>
         <Marker>
             <MarkerX>3156</MarkerX>
             <MarkerY>1779</MarkerY>
             <MarkerZ>7</MarkerZ>
         </Marker>
         <Marker>
             <MarkerX>2996</MarkerX>
             <MarkerY>1792</MarkerY>
             <MarkerZ>13</MarkerZ>
         </Marker>
         <Marker>
             <MarkerX>2973</MarkerX>
             <MarkerY>1759</MarkerY>
             <MarkerZ>16</MarkerZ>
         </Marker>
         <Marker>
             <MarkerX>2922</MarkerX>
             <MarkerY>1787</MarkerY>
             <MarkerZ>19</MarkerZ>
         </Marker>
         <Marker>
             <MarkerX>2918</MarkerX>
             <MarkerY>2052</MarkerY>
             <MarkerZ>19</MarkerZ>
         </Marker>
         <Marker>
             <MarkerX>2917</MarkerX>
             <MarkerY>2021</MarkerY>
             <MarkerZ>19</MarkerZ>
         </Marker>
         <Marker>
             <MarkerX>2876</MarkerX>
             <MarkerY>2055</MarkerY>
             <MarkerZ>31</MarkerZ>
         </Marker>
         <Marker>
             <MarkerX>2789</MarkerX>
             <MarkerY>2157</MarkerY>
             <MarkerZ>16</MarkerZ>
         </Marker>
         <Marker>
             <MarkerX>2748</MarkerX>
             <MarkerY>2172</MarkerY>
             <MarkerZ>16</MarkerZ>
         </Marker>
         <Marker>
             <MarkerX>2632</MarkerX>
             <MarkerY>2196</MarkerY>
             <MarkerZ>16</MarkerZ>
         </Marker>
         <Marker>
             <MarkerX>2585</MarkerX>
             <MarkerY>2207</MarkerY>
             <MarkerZ>16</MarkerZ>
         </Marker>
         <Marker>
             <MarkerX>2698</MarkerX>
             <MarkerY>2039</MarkerY>
             <MarkerZ>16</MarkerZ>
         </Marker>
         <Marker>
             <MarkerX>2633</MarkerX>
             <MarkerY>2129</MarkerY>
             <MarkerZ>28</MarkerZ>
         </Marker>
         <Marker>
             <MarkerX>2660</MarkerX>
             <MarkerY>2032</MarkerY>
             <MarkerZ>31</MarkerZ>
         </Marker>
         <Marker>
             <MarkerX>2777</MarkerX>
             <MarkerY>2197</MarkerY>
             <MarkerZ>58</MarkerZ>
         </Marker>
         <Marker>
             <MarkerX>2777</MarkerX>
             <MarkerY>2258</MarkerY>
             <MarkerZ>58</MarkerZ>
         </Marker>
         <Marker>
             <MarkerX>2787</MarkerX>
             <MarkerY>2322</MarkerY>
             <MarkerZ>58</MarkerZ>
         </Marker>
         <Marker>
             <MarkerX>2755</MarkerX>
             <MarkerY>2310</MarkerY>
             <MarkerZ>55</MarkerZ>
         </Marker>
         <Marker>
             <MarkerX>2703</MarkerX>
             <MarkerY>2167</MarkerY>
             <MarkerZ>55</MarkerZ>
         </Marker>
         <Marker>
             <MarkerX>2737</MarkerX>
             <MarkerY>1987</MarkerY>
             <MarkerZ>49</MarkerZ>
         </Marker>
         <Marker>
             <MarkerX>2614</MarkerX>
             <MarkerY>1935</MarkerY>
             <MarkerZ>46</MarkerZ>
         </Marker>
         <Marker>
             <MarkerX>2591</MarkerX>
             <MarkerY>1955</MarkerY>
             <MarkerZ>46</MarkerZ>
         </Marker>
         <Marker>
             <MarkerX>2576</MarkerX>
             <MarkerY>1933</MarkerY>
             <MarkerZ>43</MarkerZ>
         </Marker>
         <Marker>
             <MarkerX>2540</MarkerX>
             <MarkerY>1932</MarkerY>
             <MarkerZ>40</MarkerZ>
         </Marker>
         <Marker>
             <MarkerX>2544</MarkerX>
             <MarkerY>2044</MarkerY>
             <MarkerZ>43</MarkerZ>
         </Marker>
         <Marker>
             <MarkerX>2581</MarkerX>
             <MarkerY>2111</MarkerY>
             <MarkerZ>55</MarkerZ>
         </Marker>
         <Marker>
             <MarkerX>2572</MarkerX>
             <MarkerY>2099</MarkerY>
             <MarkerZ>40</MarkerZ>
         </Marker>
         <Marker>
             <MarkerX>2571</MarkerX>
             <MarkerY>2038</MarkerY>
             <MarkerZ>34</MarkerZ>
         </Marker>
         <Marker>
             <MarkerX>2795</MarkerX>
             <MarkerY>1870</MarkerY>
             <MarkerZ>34</MarkerZ>
         </Marker>
         <Marker>
             <MarkerX>2740</MarkerX>
             <MarkerY>1896</MarkerY>
             <MarkerZ>34</MarkerZ>
         </Marker>
         <Marker>
             <MarkerX>2944</MarkerX>
             <MarkerY>1832</MarkerY>
             <MarkerZ>40</MarkerZ>
         </Marker>
         <Marker>
             <MarkerX>2841</MarkerX>
             <MarkerY>1832</MarkerY>
             <MarkerZ>34</MarkerZ>
         </Marker>
         <Marker>
             <MarkerX>2801</MarkerX>
             <MarkerY>1846</MarkerY>
             <MarkerZ>28</MarkerZ>
         </Marker>
         <Marker>
             <MarkerX>2752</MarkerX>
             <MarkerY>1799</MarkerY>
             <MarkerZ>37</MarkerZ>
         </Marker>
         <Marker>
             <MarkerX>2552</MarkerX>
             <MarkerY>2273</MarkerY>
             <MarkerZ>34</MarkerZ>
         </Marker>
         <Marker>
             <MarkerX>2496</MarkerX>
             <MarkerY>2236</MarkerY>
             <MarkerZ>37</MarkerZ>
         </Marker>
         <Marker>
             <MarkerX>2975</MarkerX>
             <MarkerY>2020</MarkerY>
             <MarkerZ>28</MarkerZ>
         </Marker>
         <Marker>
             <MarkerX>3015</MarkerX>
             <MarkerY>1989</MarkerY>
             <MarkerZ>34</MarkerZ>
         </Marker>
         <Marker>
             <MarkerX>3048</MarkerX>
             <MarkerY>2122</MarkerY>
             <MarkerZ>40</MarkerZ>
         </Marker>
         <Marker>
             <MarkerX>3003</MarkerX>
             <MarkerY>2139</MarkerY>
             <MarkerZ>37</MarkerZ>
         </Marker>
         <Marker>
             <MarkerX>2815</MarkerX>
             <MarkerY>2167</MarkerY>
             <MarkerZ>34</MarkerZ>
         </Marker>
         <Marker>
             <MarkerX>2743</MarkerX>
             <MarkerY>2192</MarkerY>
             <MarkerZ>28</MarkerZ>
         </Marker>
         <Marker>
             <MarkerX>2695</MarkerX>
             <MarkerY>1955</MarkerY>
             <MarkerZ>7</MarkerZ>
         </Marker>
         <Marker>
             <MarkerX>2704</MarkerX>
             <MarkerY>1926</MarkerY>
             <MarkerZ>10</MarkerZ>
         </Marker>
         <Marker>
             <MarkerX>2660</MarkerX>
             <MarkerY>1872</MarkerY>
             <MarkerZ>13</MarkerZ>
         </Marker>
         <Marker>
             <MarkerX>2689</MarkerX>
             <MarkerY>1852</MarkerY>
             <MarkerZ>19</MarkerZ>
         </Marker>
         <Marker>
             <MarkerX>2716</MarkerX>
             <MarkerY>1868</MarkerY>
             <MarkerZ>22</MarkerZ>
         </Marker>
         <Marker>
             <MarkerX>2674</MarkerX>
             <MarkerY>1771</MarkerY>
             <MarkerZ>28</MarkerZ>
         </Marker>
         <Marker>
             <MarkerX>2659</MarkerX>
             <MarkerY>1831</MarkerY>
             <MarkerZ>28</MarkerZ>
         </Marker>
         <Marker>
             <MarkerX>2630</MarkerX>
             <MarkerY>1841</MarkerY>
             <MarkerZ>28</MarkerZ>
         </Marker>
         <Marker>
             <MarkerX>2537</MarkerX>
             <MarkerY>1790</MarkerY>
             <MarkerZ>34</MarkerZ>
         </Marker>
         <Marker>
             <MarkerX>2575</MarkerX>
             <MarkerY>1858</MarkerY>
             <MarkerZ>43</MarkerZ>
         </Marker>
         <Marker>
             <MarkerX>2881</MarkerX>
             <MarkerY>1919</MarkerY>
             <MarkerZ>61</MarkerZ>
         </Marker>
         <Marker>
             <MarkerX>2834</MarkerX>
             <MarkerY>1964</MarkerY>
             <MarkerZ>58</MarkerZ>
         </Marker>
         <Marker>
             <MarkerX>2761</MarkerX>
             <MarkerY>1874</MarkerY>
             <MarkerZ>58</MarkerZ>
         </Marker>
         <Marker>
             <MarkerX>2733</MarkerX>
             <MarkerY>1947</MarkerY>
             <MarkerZ>49</MarkerZ>
         </Marker>
         <Marker>
             <MarkerX>2856</MarkerX>
             <MarkerY>1887</MarkerY>
             <MarkerZ>10</MarkerZ>
         </Marker>
         <Marker>
             <MarkerX>2953</MarkerX>
             <MarkerY>1784</MarkerY>
             <MarkerZ>4</MarkerZ>
         </Marker>
         <Marker>
             <MarkerX>2559</MarkerX>
             <MarkerY>2017</MarkerY>
             <MarkerZ>4</MarkerZ>
         </Marker>
         <Marker>
             <MarkerX>2566</MarkerX>
             <MarkerY>2060</MarkerY>
             <MarkerZ>7</MarkerZ>
         </Marker>
         <Marker>
             <MarkerX>2817</MarkerX>
             <MarkerY>1890</MarkerY>
             <MarkerZ>1</MarkerZ>
         </Marker>
         <Marker>
             <MarkerX>2887</MarkerX>
             <MarkerY>1800</MarkerY>
             <MarkerZ>1</MarkerZ>
         </Marker>
         <Marker>
             <MarkerX>2875</MarkerX>
             <MarkerY>1790</MarkerY>
             <MarkerZ>13</MarkerZ>
         </Marker>
         <Marker>
             <MarkerX>2840</MarkerX>
             <MarkerY>1928</MarkerY>
             <MarkerZ>1</MarkerZ>
         </Marker>
         <Marker>
             <MarkerX>2696</MarkerX>
             <MarkerY>1766</MarkerY>
             <MarkerZ>7</MarkerZ>
         </Marker>
         <Marker>
             <MarkerX>3107</MarkerX>
             <MarkerY>1726</MarkerY>
             <MarkerZ>7</MarkerZ>
         </Marker>
         <Marker>
             <MarkerX>3050</MarkerX>
             <MarkerY>1714</MarkerY>
             <MarkerZ>10</MarkerZ>
         </Marker>
         <Marker>
             <MarkerX>2838</MarkerX>
             <MarkerY>1819</MarkerY>
             <MarkerZ>7</MarkerZ>
         </Marker>
         <Marker>
             <MarkerX>2757</MarkerX>
             <MarkerY>1724</MarkerY>
             <MarkerZ>7</MarkerZ>
         </Marker>
         <Marker>
             <MarkerX>2667</MarkerX>
             <MarkerY>1693</MarkerY>
             <MarkerZ>7</MarkerZ>
         </Marker>
         <Marker>
             <MarkerX>2487</MarkerX>
             <MarkerY>1755</MarkerY>
             <MarkerZ>4</MarkerZ>
         </Marker>
         <Marker>
             <MarkerX>2420</MarkerX>
             <MarkerY>1727</MarkerY>
             <MarkerZ>1</MarkerZ>
         </Marker>
         <Marker>
             <MarkerX>2455</MarkerX>
             <MarkerY>2141</MarkerY>
             <MarkerZ>1</MarkerZ>
         </Marker>
         <Marker>
             <MarkerX>2348</MarkerX>
             <MarkerY>2021</MarkerY>
             <MarkerZ>1</MarkerZ>
         </Marker>
         <Marker>
             <MarkerX>2265</MarkerX>
             <MarkerY>2047</MarkerY>
             <MarkerZ>4</MarkerZ>
         </Marker>
         <Marker>
             <MarkerX>2331</MarkerX>
             <MarkerY>2111</MarkerY>
             <MarkerZ>4</MarkerZ>
         </Marker>
         <Marker>
             <MarkerX>2404</MarkerX>
             <MarkerY>1952</MarkerY>
             <MarkerZ>13</MarkerZ>
         </Marker>
         <Marker>
             <MarkerX>2391</MarkerX>
             <MarkerY>2201</MarkerY>
             <MarkerZ>13</MarkerZ>
         </Marker>
         <Marker>
             <MarkerX>2364</MarkerX>
             <MarkerY>2210</MarkerY>
             <MarkerZ>13</MarkerZ>
         </Marker>
         <Marker>
             <MarkerX>2231</MarkerX>
             <MarkerY>2167</MarkerY>
             <MarkerZ>13</MarkerZ>
         </Marker>
         <Marker>
             <MarkerX>2271</MarkerX>
             <MarkerY>2108</MarkerY>
             <MarkerZ>16</MarkerZ>
         </Marker>
         <Marker>
             <MarkerX>2271</MarkerX>
             <MarkerY>2230</MarkerY>
             <MarkerZ>22</MarkerZ>
         </Marker>
         <Marker>
             <MarkerX>2209</MarkerX>
             <MarkerY>2247</MarkerY>
             <MarkerZ>31</MarkerZ>
         </Marker>
         <Marker>
             <MarkerX>2282</MarkerX>
             <MarkerY>2189</MarkerY>
             <MarkerZ>37</MarkerZ>
         </Marker>
         <Marker>
             <MarkerX>2217</MarkerX>
             <MarkerY>2094</MarkerY>
             <MarkerZ>37</MarkerZ>
         </Marker>
         <Marker>
             <MarkerX>2251</MarkerX>
             <MarkerY>2058</MarkerY>
             <MarkerZ>34</MarkerZ>
         </Marker>
         <Marker>
             <MarkerX>2196</MarkerX>
             <MarkerY>2083</MarkerY>
             <MarkerZ>31</MarkerZ>
         </Marker>
         <Marker>
             <MarkerX>2152</MarkerX>
             <MarkerY>2122</MarkerY>
             <MarkerZ>31</MarkerZ>
         </Marker>
         <Marker>
             <MarkerX>2229</MarkerX>
             <MarkerY>2144</MarkerY>
             <MarkerZ>28</MarkerZ>
         </Marker>
         <Marker>
             <MarkerX>2171</MarkerX>
             <MarkerY>2137</MarkerY>
             <MarkerZ>34</MarkerZ>
         </Marker>
         <Marker>
             <MarkerX>2170</MarkerX>
             <MarkerY>2233</MarkerY>
             <MarkerZ>43</MarkerZ>
         </Marker>
         <Marker>
             <MarkerX>2135</MarkerX>
             <MarkerY>2243</MarkerY>
             <MarkerZ>46</MarkerZ>
         </Marker>
         <Marker>
             <MarkerX>2219</MarkerX>
             <MarkerY>2303</MarkerY>
             <MarkerZ>43</MarkerZ>
         </Marker>
         <Marker>
             <MarkerX>2231</MarkerX>
             <MarkerY>2319</MarkerY>
             <MarkerZ>52</MarkerZ>
         </Marker>
         <Marker>
             <MarkerX>2063</MarkerX>
             <MarkerY>2274</MarkerY>
             <MarkerZ>43</MarkerZ>
         </Marker>
         <Marker>
             <MarkerX>1955</MarkerX>
             <MarkerY>2235</MarkerY>
             <MarkerZ>43</MarkerZ>
         </Marker>
         <Marker>
             <MarkerX>2093</MarkerX>
             <MarkerY>2113</MarkerY>
             <MarkerZ>46</MarkerZ>
         </Marker>
         <Marker>
             <MarkerX>2227</MarkerX>
             <MarkerY>2078</MarkerY>
             <MarkerZ>55</MarkerZ>
         </Marker>
         <Marker>
             <MarkerX>2341</MarkerX>
             <MarkerY>2057</MarkerY>
             <MarkerZ>55</MarkerZ>
         </Marker>
         <Marker>
             <MarkerX>2161</MarkerX>
             <MarkerY>2044</MarkerY>
             <MarkerZ>58</MarkerZ>
         </Marker>
         <Marker>
             <MarkerX>2250</MarkerX>
             <MarkerY>2027</MarkerY>
             <MarkerZ>52</MarkerZ>
         </Marker>
         <Marker>
             <MarkerX>2229</MarkerX>
             <MarkerY>2013</MarkerY>
             <MarkerZ>52</MarkerZ>
         </Marker>
         <Marker>
             <MarkerX>2184</MarkerX>
             <MarkerY>2026</MarkerY>
             <MarkerZ>55</MarkerZ>
         </Marker>
         <Marker>
             <MarkerX>2411</MarkerX>
             <MarkerY>2013</MarkerY>
             <MarkerZ>52</MarkerZ>
         </Marker>
         <Marker>
             <MarkerX>2559</MarkerX>
             <MarkerY>1968</MarkerY>
             <MarkerZ>52</MarkerZ>
         </Marker>
         <Marker>
             <MarkerX>2351</MarkerX>
             <MarkerY>1904</MarkerY>
             <MarkerZ>52</MarkerZ>
         </Marker>
         <Marker>
             <MarkerX>2186</MarkerX>
             <MarkerY>1913</MarkerY>
             <MarkerZ>49</MarkerZ>
         </Marker>
         <Marker>
             <MarkerX>2269</MarkerX>
             <MarkerY>1927</MarkerY>
             <MarkerZ>49</MarkerZ>
         </Marker>
         <Marker>
             <MarkerX>2207</MarkerX>
             <MarkerY>1916</MarkerY>
             <MarkerZ>49</MarkerZ>
         </Marker>
         <Marker>
             <MarkerX>2221</MarkerX>
             <MarkerY>1932</MarkerY>
             <MarkerZ>61</MarkerZ>
         </Marker>
         <Marker>
             <MarkerX>2308</MarkerX>
             <MarkerY>1950</MarkerY>
             <MarkerZ>61</MarkerZ>
         </Marker>
         <Marker>
             <MarkerX>2303</MarkerX>
             <MarkerY>1873</MarkerY>
             <MarkerZ>61</MarkerZ>
         </Marker>
         <Marker>
             <MarkerX>2276</MarkerX>
             <MarkerY>1887</MarkerY>
             <MarkerZ>55</MarkerZ>
         </Marker>
         <Marker>
             <MarkerX>2374</MarkerX>
             <MarkerY>1855</MarkerY>
             <MarkerZ>46</MarkerZ>
         </Marker>
         <Marker>
             <MarkerX>2475</MarkerX>
             <MarkerY>1796</MarkerY>
             <MarkerZ>46</MarkerZ>
         </Marker>
         <Marker>
             <MarkerX>2090</MarkerX>
             <MarkerY>1875</MarkerY>
             <MarkerZ>40</MarkerZ>
         </Marker>
         <Marker>
             <MarkerX>2207</MarkerX>
             <MarkerY>1982</MarkerY>
             <MarkerZ>40</MarkerZ>
         </Marker>
         <Marker>
             <MarkerX>2076</MarkerX>
             <MarkerY>1949</MarkerY>
             <MarkerZ>43</MarkerZ>
         </Marker>
         <Marker>
             <MarkerX>1996</MarkerX>
             <MarkerY>2012</MarkerY>
             <MarkerZ>37</MarkerZ>
         </Marker>
         <Marker>
             <MarkerX>1893</MarkerX>
             <MarkerY>2011</MarkerY>
             <MarkerZ>37</MarkerZ>
         </Marker>
         <Marker>
             <MarkerX>1954</MarkerX>
             <MarkerY>1944</MarkerY>
             <MarkerZ>34</MarkerZ>
         </Marker>
         <Marker>
             <MarkerX>1929</MarkerX>
             <MarkerY>1878</MarkerY>
             <MarkerZ>34</MarkerZ>
         </Marker>
         <Marker>
             <MarkerX>1897</MarkerX>
             <MarkerY>1876</MarkerY>
             <MarkerZ>34</MarkerZ>
         </Marker>
         <Marker>
             <MarkerX>1912</MarkerX>
             <MarkerY>1833</MarkerY>
             <MarkerZ>34</MarkerZ>
         </Marker>
         <Marker>
             <MarkerX>1971</MarkerX>
             <MarkerY>1740</MarkerY>
             <MarkerZ>31</MarkerZ>
         </Marker>
         <Marker>
             <MarkerX>1997</MarkerX>
             <MarkerY>1777</MarkerY>
             <MarkerZ>25</MarkerZ>
         </Marker>
         <Marker>
             <MarkerX>1975</MarkerX>
             <MarkerY>1887</MarkerY>
             <MarkerZ>25</MarkerZ>
         </Marker>
         <Marker>
             <MarkerX>2041</MarkerX>
             <MarkerY>1925</MarkerY>
             <MarkerZ>22</MarkerZ>
         </Marker>
         <Marker>
             <MarkerX>2273</MarkerX>
             <MarkerY>1776</MarkerY>
             <MarkerZ>25</MarkerZ>
         </Marker>
         <Marker>
             <MarkerX>2464</MarkerX>
             <MarkerY>1892</MarkerY>
             <MarkerZ>34</MarkerZ>
         </Marker>
         <Marker>
             <MarkerX>2504</MarkerX>
             <MarkerY>1959</MarkerY>
             <MarkerZ>34</MarkerZ>
         </Marker>
         <Marker>
             <MarkerX>2487</MarkerX>
             <MarkerY>1954</MarkerY>
             <MarkerZ>28</MarkerZ>
         </Marker>
         <Marker>
             <MarkerX>2403</MarkerX>
             <MarkerY>1918</MarkerY>
             <MarkerZ>22</MarkerZ>
         </Marker>
         <Marker>
             <MarkerX>2374</MarkerX>
             <MarkerY>1816</MarkerY>
             <MarkerZ>22</MarkerZ>
         </Marker>
         <Marker>
             <MarkerX>2277</MarkerX>
             <MarkerY>1814</MarkerY>
             <MarkerZ>16</MarkerZ>
         </Marker>
         <Marker>
             <MarkerX>2238</MarkerX>
             <MarkerY>1838</MarkerY>
             <MarkerZ>24</MarkerZ>
         </Marker>
         <Marker>
             <MarkerX>2211</MarkerX>
             <MarkerY>1851</MarkerY>
             <MarkerZ>21</MarkerZ>
         </Marker>
         <Marker>
             <MarkerX>2130</MarkerX>
             <MarkerY>1820</MarkerY>
             <MarkerZ>18</MarkerZ>
         </Marker>
         <Marker>
             <MarkerX>2183</MarkerX>
             <MarkerY>1779</MarkerY>
             <MarkerZ>12</MarkerZ>
         </Marker>
         <Marker>
             <MarkerX>2203</MarkerX>
             <MarkerY>1870</MarkerY>
             <MarkerZ>9</MarkerZ>
         </Marker>
         <Marker>
             <MarkerX>2143</MarkerX>
             <MarkerY>1901</MarkerY>
             <MarkerZ>9</MarkerZ>
         </Marker>
         <Marker>
             <MarkerX>2109</MarkerX>
             <MarkerY>1702</MarkerY>
             <MarkerZ>9</MarkerZ>
         </Marker>
         <Marker>
             <MarkerX>2059</MarkerX>
             <MarkerY>1754</MarkerY>
             <MarkerZ>12</MarkerZ>
         </Marker>
         <Marker>
             <MarkerX>2068</MarkerX>
             <MarkerY>1697</MarkerY>
             <MarkerZ>12</MarkerZ>
         </Marker>
         <Marker>
             <MarkerX>2021</MarkerX>
             <MarkerY>1710</MarkerY>
             <MarkerZ>15</MarkerZ>
         </Marker>
         <Marker>
             <MarkerX>1998</MarkerX>
             <MarkerY>1809</MarkerY>
             <MarkerZ>12</MarkerZ>
         </Marker>
         <Marker>
             <MarkerX>2076</MarkerX>
             <MarkerY>1871</MarkerY>
             <MarkerZ>15</MarkerZ>
         </Marker>
         <Marker>
             <MarkerX>2054</MarkerX>
             <MarkerY>1867</MarkerY>
             <MarkerZ>15</MarkerZ>
         </Marker>
         <Marker>
             <MarkerX>1931</MarkerX>
             <MarkerY>1931</MarkerY>
             <MarkerZ>15</MarkerZ>
         </Marker>
         <Marker>
             <MarkerX>2021</MarkerX>
             <MarkerY>1949</MarkerY>
             <MarkerZ>15</MarkerZ>
         </Marker>
         <Marker>
             <MarkerX>1903</MarkerX>
             <MarkerY>1781</MarkerY>
             <MarkerZ>18</MarkerZ>
         </Marker>
         <Marker>
             <MarkerX>1866</MarkerX>
             <MarkerY>1841</MarkerY>
             <MarkerZ>19</MarkerZ>
         </Marker>
         <Marker>
             <MarkerX>1904</MarkerX>
             <MarkerY>1849</MarkerY>
             <MarkerZ>19</MarkerZ>
         </Marker>
         <Marker>
             <MarkerX>2124</MarkerX>
             <MarkerY>1882</MarkerY>
             <MarkerZ>19</MarkerZ>
         </Marker>
         <Marker>
             <MarkerX>2045</MarkerX>
             <MarkerY>1793</MarkerY>
             <MarkerZ>7</MarkerZ>
         </Marker>
         <Marker>
             <MarkerX>2206</MarkerX>
             <MarkerY>1732</MarkerY>
             <MarkerZ>4</MarkerZ>
         </Marker>
         <Marker>
             <MarkerX>2216</MarkerX>
             <MarkerY>1716</MarkerY>
             <MarkerZ>4</MarkerZ>
         </Marker>
         <Marker>
             <MarkerX>2114</MarkerX>
             <MarkerY>1986</MarkerY>
             <MarkerZ>31</MarkerZ>
         </Marker>
         <Marker>
             <MarkerX>1992</MarkerX>
             <MarkerY>2097</MarkerY>
             <MarkerZ>28</MarkerZ>
         </Marker>
         <Marker>
             <MarkerX>2045</MarkerX>
             <MarkerY>2174</MarkerY>
             <MarkerZ>31</MarkerZ>
         </Marker>
         <Marker>
             <MarkerX>2006</MarkerX>
             <MarkerY>2173</MarkerY>
             <MarkerZ>31</MarkerZ>
         </Marker>
         <Marker>
             <MarkerX>1952</MarkerX>
             <MarkerY>2117</MarkerY>
             <MarkerZ>31</MarkerZ>
         </Marker>
         <Marker>
             <MarkerX>1909</MarkerX>
             <MarkerY>2041</MarkerY>
             <MarkerZ>34</MarkerZ>
         </Marker>
         <Marker>
             <MarkerX>1894</MarkerX>
             <MarkerY>2089</MarkerY>
             <MarkerZ>43</MarkerZ>
         </Marker>
         <Marker>
             <MarkerX>1842</MarkerX>
             <MarkerY>2146</MarkerY>
             <MarkerZ>43</MarkerZ>
         </Marker>
         <Marker>
             <MarkerX>2111</MarkerX>
             <MarkerY>2132</MarkerY>
             <MarkerZ>31</MarkerZ>
         </Marker>
         <Marker>
             <MarkerX>2199</MarkerX>
             <MarkerY>2009</MarkerY>
             <MarkerZ>28</MarkerZ>
         </Marker>
         <Marker>
             <MarkerX>1829</MarkerX>
             <MarkerY>2178</MarkerY>
             <MarkerZ>28</MarkerZ>
         </Marker>
         <Marker>
             <MarkerX>2429</MarkerX>
             <MarkerY>2115</MarkerY>
             <MarkerZ>43</MarkerZ>
         </Marker>
         <Marker>
             <MarkerX>2506</MarkerX>
             <MarkerY>2209</MarkerY>
             <MarkerZ>46</MarkerZ>
         </Marker>
         <Marker>
             <MarkerX>2442</MarkerX>
             <MarkerY>2247</MarkerY>
             <MarkerZ>55</MarkerZ>
         </Marker>
         <Marker>
             <MarkerX>2245</MarkerX>
             <MarkerY>2214</MarkerY>
             <MarkerZ>55</MarkerZ>
         </Marker>
         <Marker>
             <MarkerX>2129</MarkerX>
             <MarkerY>2168</MarkerY>
             <MarkerZ>55</MarkerZ>
         </Marker>
         <Marker>
             <MarkerX>2171</MarkerX>
             <MarkerY>1869</MarkerY>
             <MarkerZ>49</MarkerZ>
         </Marker>
         <Marker>
             <MarkerX>2010</MarkerX>
             <MarkerY>1769</MarkerY>
             <MarkerZ>49</MarkerZ>
         </Marker>
         <Marker>
             <MarkerX>2159</MarkerX>
             <MarkerY>1711</MarkerY>
             <MarkerZ>55</MarkerZ>
         </Marker>
         <Marker>
             <MarkerX>2192</MarkerX>
             <MarkerY>1715</MarkerY>
             <MarkerZ>55</MarkerZ>
         </Marker>
         <Marker>
             <MarkerX>1983</MarkerX>
             <MarkerY>1697</MarkerY>
             <MarkerZ>55</MarkerZ>
         </Marker>
         <Marker>
             <MarkerX>1904</MarkerX>
             <MarkerY>1759</MarkerY>
             <MarkerZ>52</MarkerZ>
         </Marker>
         <Marker>
             <MarkerX>1816</MarkerX>
             <MarkerY>1904</MarkerY>
             <MarkerZ>52</MarkerZ>
         </Marker>
         <Marker>
             <MarkerX>1780</MarkerX>
             <MarkerY>1913</MarkerY>
             <MarkerZ>49</MarkerZ>
         </Marker>
         <Marker>
             <MarkerX>1866</MarkerX>
             <MarkerY>1949</MarkerY>
             <MarkerZ>49</MarkerZ>
         </Marker>
         <Marker>
             <MarkerX>2475</MarkerX>
             <MarkerY>1953</MarkerY>
             <MarkerZ>40</MarkerZ>
         </Marker>
         <Marker>
             <MarkerX>2429</MarkerX>
             <MarkerY>2135</MarkerY>
             <MarkerZ>58</MarkerZ>
         </Marker>
         <Marker>
             <MarkerX>2379</MarkerX>
             <MarkerY>2174</MarkerY>
             <MarkerZ>58</MarkerZ>
         </Marker>
         <Marker>
             <MarkerX>2336</MarkerX>
             <MarkerY>2140</MarkerY>
             <MarkerZ>61</MarkerZ>
         </Marker>
         <Marker>
             <MarkerX>2463</MarkerX>
             <MarkerY>2098</MarkerY>
             <MarkerZ>61</MarkerZ>
         </Marker>
         <Marker>
             <MarkerX>2277</MarkerX>
             <MarkerY>2126</MarkerY>
             <MarkerZ>61</MarkerZ>
         </Marker>
         <Marker>
             <MarkerX>2359</MarkerX>
             <MarkerY>2227</MarkerY>
             <MarkerZ>52</MarkerZ>
         </Marker>
         <Marker>
             <MarkerX>2569</MarkerX>
             <MarkerY>2324</MarkerY>
             <MarkerZ>52</MarkerZ>
         </Marker>
         <Marker>
             <MarkerX>2207</MarkerX>
             <MarkerY>2154</MarkerY>
             <MarkerZ>52</MarkerZ>
         </Marker>
         <Marker>
             <MarkerX>3193</MarkerX>
             <MarkerY>1350</MarkerY>
             <MarkerZ>58</MarkerZ>
         </Marker>
         <Marker>
             <MarkerX>2906</MarkerX>
             <MarkerY>1422</MarkerY>
             <MarkerZ>58</MarkerZ>
         </Marker>
         <Marker>
             <MarkerX>2827</MarkerX>
             <MarkerY>1393</MarkerY>
             <MarkerZ>58</MarkerZ>
         </Marker>
         <Marker>
             <MarkerX>2855</MarkerX>
             <MarkerY>1432</MarkerY>
             <MarkerZ>61</MarkerZ>
         </Marker>
         <Marker>
             <MarkerX>2948</MarkerX>
             <MarkerY>1572</MarkerY>
             <MarkerZ>55</MarkerZ>
         </Marker>
         <Marker>
             <MarkerX>3319</MarkerX>
             <MarkerY>1597</MarkerY>
             <MarkerZ>55</MarkerZ>
         </Marker>
         <Marker>
             <MarkerX>3219</MarkerX>
             <MarkerY>1561</MarkerY>
             <MarkerZ>55</MarkerZ>
         </Marker>
         <Marker>
             <MarkerX>3280</MarkerX>
             <MarkerY>1480</MarkerY>
             <MarkerZ>55</MarkerZ>
         </Marker>
         <Marker>
             <MarkerX>3381</MarkerX>
             <MarkerY>1560</MarkerY>
             <MarkerZ>49</MarkerZ>
         </Marker>
         <Marker>
             <MarkerX>3373</MarkerX>
             <MarkerY>1516</MarkerY>
             <MarkerZ>43</MarkerZ>
         </Marker>
         <Marker>
             <MarkerX>3126</MarkerX>
             <MarkerY>1419</MarkerY>
             <MarkerZ>46</MarkerZ>
         </Marker>
         <Marker>
             <MarkerX>3128</MarkerX>
             <MarkerY>1384</MarkerY>
             <MarkerZ>43</MarkerZ>
         </Marker>
         <Marker>
             <MarkerX>2841</MarkerX>
             <MarkerY>1367</MarkerY>
             <MarkerZ>28</MarkerZ>
         </Marker>
         <Marker>
             <MarkerX>2950</MarkerX>
             <MarkerY>1376</MarkerY>
             <MarkerZ>16</MarkerZ>
         </Marker>
         <Marker>
             <MarkerX>2870</MarkerX>
             <MarkerY>1524</MarkerY>
             <MarkerZ>16</MarkerZ>
         </Marker>
         <Marker>
             <MarkerX>3194</MarkerX>
             <MarkerY>1530</MarkerY>
             <MarkerZ>16</MarkerZ>
         </Marker>
         <Marker>
             <MarkerX>3294</MarkerX>
             <MarkerY>1416</MarkerY>
             <MarkerZ>16</MarkerZ>
         </Marker>
         <Marker>
             <MarkerX>3422</MarkerX>
             <MarkerY>1444</MarkerY>
             <MarkerZ>10</MarkerZ>
         </Marker>
         <Marker>
             <MarkerX>3389</MarkerX>
             <MarkerY>1432</MarkerY>
             <MarkerZ>7</MarkerZ>
         </Marker>
         <Marker>
             <MarkerX>3136</MarkerX>
             <MarkerY>1558</MarkerY>
             <MarkerZ>4</MarkerZ>
         </Marker>
         <Marker>
             <MarkerX>2857</MarkerX>
             <MarkerY>1551</MarkerY>
             <MarkerZ>10</MarkerZ>
         </Marker>
         <Marker>
             <MarkerX>2803</MarkerX>
             <MarkerY>1574</MarkerY>
             <MarkerZ>4</MarkerZ>
         </Marker>
         <Marker>
             <MarkerX>2799</MarkerX>
             <MarkerY>1597</MarkerY>
             <MarkerZ>4</MarkerZ>
         </Marker>
         <Marker>
             <MarkerX>3219</MarkerX>
             <MarkerY>1675</MarkerY>
             <MarkerZ>7</MarkerZ>
         </Marker>
         <Marker>
             <MarkerX>3198</MarkerX>
             <MarkerY>1659</MarkerY>
             <MarkerZ>10</MarkerZ>
         </Marker>
         <Marker>
             <MarkerX>3186</MarkerX>
             <MarkerY>1472</MarkerY>
             <MarkerZ>22</MarkerZ>
         </Marker>
         <Marker>
             <MarkerX>3483</MarkerX>
             <MarkerY>1390</MarkerY>
             <MarkerZ>25</MarkerZ>
         </Marker>
         <Marker>
             <MarkerX>3118</MarkerX>
             <MarkerY>1590</MarkerY>
             <MarkerZ>25</MarkerZ>
         </Marker>
         <Marker>
             <MarkerX>3221</MarkerX>
             <MarkerY>1578</MarkerY>
             <MarkerZ>25</MarkerZ>
         </Marker>
         <Marker>
             <MarkerX>3580</MarkerX>
             <MarkerY>1487</MarkerY>
             <MarkerZ>49</MarkerZ>
         </Marker>
         <Marker>
             <MarkerX>3594</MarkerX>
             <MarkerY>1425</MarkerY>
             <MarkerZ>46</MarkerZ>
         </Marker>
         <Marker>
             <MarkerX>3559</MarkerX>
             <MarkerY>1434</MarkerY>
             <MarkerZ>40</MarkerZ>
         </Marker>
         <Marker>
             <MarkerX>3678</MarkerX>
             <MarkerY>1426</MarkerY>
             <MarkerZ>49</MarkerZ>
         </Marker>
         <Marker>
             <MarkerX>3350</MarkerX>
             <MarkerY>1381</MarkerY>
             <MarkerZ>52</MarkerZ>
         </Marker>
         <Marker>
             <MarkerX>3810</MarkerX>
             <MarkerY>1580</MarkerY>
             <MarkerZ>43</MarkerZ>
         </Marker>
         <Marker>
             <MarkerX>3399</MarkerX>
             <MarkerY>1529</MarkerY>
             <MarkerZ>64</MarkerZ>
         </Marker>
         <Marker>
             <MarkerX>2850</MarkerX>
             <MarkerY>1603</MarkerY>
             <MarkerZ>37</MarkerZ>
         </Marker>
         <Marker>
             <MarkerX>2886</MarkerX>
             <MarkerY>1658</MarkerY>
             <MarkerZ>28</MarkerZ>
         </Marker>
         <Marker>
             <MarkerX>2914</MarkerX>
             <MarkerY>1679</MarkerY>
             <MarkerZ>22</MarkerZ>
         </Marker>
         <Marker>
             <MarkerX>2922</MarkerX>
             <MarkerY>1639</MarkerY>
             <MarkerZ>13</MarkerZ>
         </Marker>
         <Marker>
             <MarkerX>3118</MarkerX>
             <MarkerY>1334</MarkerY>
             <MarkerZ>10</MarkerZ>
         </Marker>
         <Marker>
             <MarkerX>3055</MarkerX>
             <MarkerY>1185</MarkerY>
             <MarkerZ>10</MarkerZ>
         </Marker>
         <Marker>
             <MarkerX>2926</MarkerX>
             <MarkerY>1153</MarkerY>
             <MarkerZ>7</MarkerZ>
         </Marker>
         <Marker>
             <MarkerX>2911</MarkerX>
             <MarkerY>1255</MarkerY>
             <MarkerZ>7</MarkerZ>
         </Marker>
         <Marker>
             <MarkerX>3269</MarkerX>
             <MarkerY>1486</MarkerY>
             <MarkerZ>4</MarkerZ>
         </Marker>
         <Marker>
             <MarkerX>3219</MarkerX>
             <MarkerY>1447</MarkerY>
             <MarkerZ>4</MarkerZ>
         </Marker>
         <Marker>
             <MarkerX>3541</MarkerX>
             <MarkerY>1400</MarkerY>
             <MarkerZ>49</MarkerZ>
         </Marker>
         <Marker>
             <MarkerX>3810</MarkerX>
             <MarkerY>1401</MarkerY>
             <MarkerZ>61</MarkerZ>
         </Marker>
         <Marker>
             <MarkerX>3737</MarkerX>
             <MarkerY>1322</MarkerY>
             <MarkerZ>46</MarkerZ>
         </Marker>
         <Marker>
             <MarkerX>3747</MarkerX>
             <MarkerY>1284</MarkerY>
             <MarkerZ>49</MarkerZ>
         </Marker>
         <Marker>
             <MarkerX>3735</MarkerX>
             <MarkerY>1227</MarkerY>
             <MarkerZ>46</MarkerZ>
         </Marker>
         <Marker>
             <MarkerX>3450</MarkerX>
             <MarkerY>1235</MarkerY>
             <MarkerZ>46</MarkerZ>
         </Marker>
         <Marker>
             <MarkerX>3699</MarkerX>
             <MarkerY>1610</MarkerY>
             <MarkerZ>37</MarkerZ>
         </Marker>
         <Marker>
             <MarkerX>3727</MarkerX>
             <MarkerY>1590</MarkerY>
             <MarkerZ>34</MarkerZ>
         </Marker>
         <Marker>
             <MarkerX>3839</MarkerX>
             <MarkerY>1632</MarkerY>
             <MarkerZ>46</MarkerZ>
         </Marker>
         <Marker>
             <MarkerX>3740</MarkerX>
             <MarkerY>1675</MarkerY>
             <MarkerZ>61</MarkerZ>
         </Marker>
         <Marker>
             <MarkerX>3637</MarkerX>
             <MarkerY>1551</MarkerY>
             <MarkerZ>31</MarkerZ>
         </Marker>
         <Marker>
             <MarkerX>3260</MarkerX>
             <MarkerY>1663</MarkerY>
             <MarkerZ>13</MarkerZ>
         </Marker>
         <Marker>
             <MarkerX>3416</MarkerX>
             <MarkerY>1554</MarkerY>
             <MarkerZ>25</MarkerZ>
         </Marker>
         <Marker>
             <MarkerX>3472</MarkerX>
             <MarkerY>1164</MarkerY>
             <MarkerZ>64</MarkerZ>
         </Marker>
         <Marker>
             <MarkerX>3381</MarkerX>
             <MarkerY>1181</MarkerY>
             <MarkerZ>34</MarkerZ>
         </Marker>
         <Marker>
             <MarkerX>3365</MarkerX>
             <MarkerY>1296</MarkerY>
             <MarkerZ>19</MarkerZ>
         </Marker>
         <Marker>
             <MarkerX>3686</MarkerX>
             <MarkerY>1095</MarkerY>
             <MarkerZ>64</MarkerZ>
         </Marker>
         <Marker>
             <MarkerX>3182</MarkerX>
             <MarkerY>1575</MarkerY>
             <MarkerZ>52</MarkerZ>
         </Marker>
         <Marker>
             <MarkerX>3319</MarkerX>
             <MarkerY>1158</MarkerY>
             <MarkerZ>34</MarkerZ>
         </Marker>
         <Marker>
             <MarkerX>1647</MarkerX>
             <MarkerY>2011</MarkerY>
             <MarkerZ>58</MarkerZ>
         </Marker>
         <Marker>
             <MarkerX>1569</MarkerX>
             <MarkerY>1946</MarkerY>
             <MarkerZ>52</MarkerZ>
         </Marker>
         <Marker>
             <MarkerX>1634</MarkerX>
             <MarkerY>2062</MarkerY>
             <MarkerZ>49</MarkerZ>
         </Marker>
         <Marker>
             <MarkerX>1661</MarkerX>
             <MarkerY>2080</MarkerY>
             <MarkerZ>49</MarkerZ>
         </Marker>
         <Marker>
             <MarkerX>1528</MarkerX>
             <MarkerY>2054</MarkerY>
             <MarkerZ>52</MarkerZ>
         </Marker>
         <Marker>
             <MarkerX>1373</MarkerX>
             <MarkerY>1980</MarkerY>
             <MarkerZ>58</MarkerZ>
         </Marker>
         <Marker>
             <MarkerX>1177</MarkerX>
             <MarkerY>1998</MarkerY>
             <MarkerZ>58</MarkerZ>
         </Marker>
         <Marker>
             <MarkerX>1304</MarkerX>
             <MarkerY>2078</MarkerY>
             <MarkerZ>49</MarkerZ>
         </Marker>
         <Marker>
             <MarkerX>1251</MarkerX>
             <MarkerY>2040</MarkerY>
             <MarkerZ>49</MarkerZ>
         </Marker>
         <Marker>
             <MarkerX>1427</MarkerX>
             <MarkerY>2120</MarkerY>
             <MarkerZ>46</MarkerZ>
         </Marker>
         <Marker>
             <MarkerX>1398</MarkerX>
             <MarkerY>2098</MarkerY>
             <MarkerZ>46</MarkerZ>
         </Marker>
         <Marker>
             <MarkerX>1403</MarkerX>
             <MarkerY>2142</MarkerY>
             <MarkerZ>52</MarkerZ>
         </Marker>
         <Marker>
             <MarkerX>1229</MarkerX>
             <MarkerY>1855</MarkerY>
             <MarkerZ>52</MarkerZ>
         </Marker>
         <Marker>
             <MarkerX>1299</MarkerX>
             <MarkerY>1826</MarkerY>
             <MarkerZ>49</MarkerZ>
         </Marker>
         <Marker>
             <MarkerX>1377</MarkerX>
             <MarkerY>1767</MarkerY>
             <MarkerZ>46</MarkerZ>
         </Marker>
         <Marker>
             <MarkerX>1428</MarkerX>
             <MarkerY>1887</MarkerY>
             <MarkerZ>37</MarkerZ>
         </Marker>
         <Marker>
             <MarkerX>1469</MarkerX>
             <MarkerY>1869</MarkerY>
             <MarkerZ>40</MarkerZ>
         </Marker>
         <Marker>
             <MarkerX>1522</MarkerX>
             <MarkerY>1896</MarkerY>
             <MarkerZ>43</MarkerZ>
         </Marker>
         <Marker>
             <MarkerX>1485</MarkerX>
             <MarkerY>1921</MarkerY>
             <MarkerZ>49</MarkerZ>
         </Marker>
         <Marker>
             <MarkerX>1484</MarkerX>
             <MarkerY>1958</MarkerY>
             <MarkerZ>49</MarkerZ>
         </Marker>
         <Marker>
             <MarkerX>1570</MarkerX>
             <MarkerY>1976</MarkerY>
             <MarkerZ>49</MarkerZ>
         </Marker>
         <Marker>
             <MarkerX>1592</MarkerX>
             <MarkerY>1959</MarkerY>
             <MarkerZ>46</MarkerZ>
         </Marker>
         <Marker>
             <MarkerX>1613</MarkerX>
             <MarkerY>1920</MarkerY>
             <MarkerZ>40</MarkerZ>
         </Marker>
         <Marker>
             <MarkerX>1698</MarkerX>
             <MarkerY>1956</MarkerY>
             <MarkerZ>46</MarkerZ>
         </Marker>
         <Marker>
             <MarkerX>1724</MarkerX>
             <MarkerY>2003</MarkerY>
             <MarkerZ>49</MarkerZ>
         </Marker>
         <Marker>
             <MarkerX>1761</MarkerX>
             <MarkerY>1967</MarkerY>
             <MarkerZ>46</MarkerZ>
         </Marker>
         <Marker>
             <MarkerX>1699</MarkerX>
             <MarkerY>1999</MarkerY>
             <MarkerZ>49</MarkerZ>
         </Marker>
         <Marker>
             <MarkerX>1591</MarkerX>
             <MarkerY>1813</MarkerY>
             <MarkerZ>49</MarkerZ>
         </Marker>
         <Marker>
             <MarkerX>1684</MarkerX>
             <MarkerY>1753</MarkerY>
             <MarkerZ>46</MarkerZ>
         </Marker>
         <Marker>
             <MarkerX>1711</MarkerX>
             <MarkerY>1785</MarkerY>
             <MarkerZ>52</MarkerZ>
         </Marker>
         <Marker>
             <MarkerX>1848</MarkerX>
             <MarkerY>1829</MarkerY>
             <MarkerZ>46</MarkerZ>
         </Marker>
         <Marker>
             <MarkerX>1747</MarkerX>
             <MarkerY>1859</MarkerY>
             <MarkerZ>43</MarkerZ>
         </Marker>
         <Marker>
             <MarkerX>1982</MarkerX>
             <MarkerY>1863</MarkerY>
             <MarkerZ>37</MarkerZ>
         </Marker>
         <Marker>
             <MarkerX>1992</MarkerX>
             <MarkerY>1843</MarkerY>
             <MarkerZ>40</MarkerZ>
         </Marker>
         <Marker>
             <MarkerX>1476</MarkerX>
             <MarkerY>1771</MarkerY>
             <MarkerZ>40</MarkerZ>
         </Marker>
         <Marker>
             <MarkerX>1609</MarkerX>
             <MarkerY>1689</MarkerY>
             <MarkerZ>40</MarkerZ>
         </Marker>
         <Marker>
             <MarkerX>1587</MarkerX>
             <MarkerY>1880</MarkerY>
             <MarkerZ>37</MarkerZ>
         </Marker>
         <Marker>
             <MarkerX>1576</MarkerX>
             <MarkerY>1851</MarkerY>
             <MarkerZ>31</MarkerZ>
         </Marker>
         <Marker>
             <MarkerX>1635</MarkerX>
             <MarkerY>1842</MarkerY>
             <MarkerZ>28</MarkerZ>
         </Marker>
         <Marker>
             <MarkerX>1677</MarkerX>
             <MarkerY>1839</MarkerY>
             <MarkerZ>10</MarkerZ>
         </Marker>
         <Marker>
             <MarkerX>1732</MarkerX>
             <MarkerY>1826</MarkerY>
             <MarkerZ>10</MarkerZ>
         </Marker>
         <Marker>
             <MarkerX>1558</MarkerX>
             <MarkerY>1890</MarkerY>
             <MarkerZ>13</MarkerZ>
         </Marker>
         <Marker>
             <MarkerX>1587</MarkerX>
             <MarkerY>1794</MarkerY>
             <MarkerZ>13</MarkerZ>
         </Marker>
         <Marker>
             <MarkerX>1651</MarkerX>
             <MarkerY>1800</MarkerY>
             <MarkerZ>10</MarkerZ>
         </Marker>
         <Marker>
             <MarkerX>1672</MarkerX>
             <MarkerY>1808</MarkerY>
             <MarkerZ>4</MarkerZ>
         </Marker>
         <Marker>
             <MarkerX>1648</MarkerX>
             <MarkerY>1739</MarkerY>
             <MarkerZ>4</MarkerZ>
         </Marker>
         <Marker>
             <MarkerX>1419</MarkerX>
             <MarkerY>1923</MarkerY>
             <MarkerZ>4</MarkerZ>
         </Marker>
         <Marker>
             <MarkerX>1505</MarkerX>
             <MarkerY>1948</MarkerY>
             <MarkerZ>4</MarkerZ>
         </Marker>
         <Marker>
             <MarkerX>1393</MarkerX>
             <MarkerY>2046</MarkerY>
             <MarkerZ>7</MarkerZ>
         </Marker>
         <Marker>
             <MarkerX>1416</MarkerX>
             <MarkerY>1873</MarkerY>
             <MarkerZ>13</MarkerZ>
         </Marker>
         <Marker>
             <MarkerX>1533</MarkerX>
             <MarkerY>1854</MarkerY>
             <MarkerZ>7</MarkerZ>
         </Marker>
         <Marker>
             <MarkerX>1548</MarkerX>
             <MarkerY>1862</MarkerY>
             <MarkerZ>7</MarkerZ>
         </Marker>
         <Marker>
             <MarkerX>1472</MarkerX>
             <MarkerY>1838</MarkerY>
             <MarkerZ>10</MarkerZ>
         </Marker>
         <Marker>
             <MarkerX>1516</MarkerX>
             <MarkerY>1775</MarkerY>
             <MarkerZ>13</MarkerZ>
         </Marker>
         <Marker>
             <MarkerX>1533</MarkerX>
             <MarkerY>1766</MarkerY>
             <MarkerZ>7</MarkerZ>
         </Marker>
         <Marker>
             <MarkerX>1399</MarkerX>
             <MarkerY>1780</MarkerY>
             <MarkerZ>10</MarkerZ>
         </Marker>
         <Marker>
             <MarkerX>1407</MarkerX>
             <MarkerY>1763</MarkerY>
             <MarkerZ>4</MarkerZ>
         </Marker>
         <Marker>
             <MarkerX>1478</MarkerX>
             <MarkerY>1700</MarkerY>
             <MarkerZ>1</MarkerZ>
         </Marker>
         <Marker>
             <MarkerX>1511</MarkerX>
             <MarkerY>1684</MarkerY>
             <MarkerZ>4</MarkerZ>
         </Marker>
         <Marker>
             <MarkerX>1497</MarkerX>
             <MarkerY>1641</MarkerY>
             <MarkerZ>4</MarkerZ>
         </Marker>
         <Marker>
             <MarkerX>1317</MarkerX>
             <MarkerY>1750</MarkerY>
             <MarkerZ>4</MarkerZ>
         </Marker>
         <Marker>
             <MarkerX>1306</MarkerX>
             <MarkerY>1730</MarkerY>
             <MarkerZ>10</MarkerZ>
         </Marker>
         <Marker>
             <MarkerX>1250</MarkerX>
             <MarkerY>1704</MarkerY>
             <MarkerZ>13</MarkerZ>
         </Marker>
         <Marker>
             <MarkerX>1239</MarkerX>
             <MarkerY>1699</MarkerY>
             <MarkerZ>13</MarkerZ>
         </Marker>
         <Marker>
             <MarkerX>1139</MarkerX>
             <MarkerY>1691</MarkerY>
             <MarkerZ>13</MarkerZ>
         </Marker>
         <Marker>
             <MarkerX>1156</MarkerX>
             <MarkerY>1800</MarkerY>
             <MarkerZ>10</MarkerZ>
         </Marker>
         <Marker>
             <MarkerX>1022</MarkerX>
             <MarkerY>1685</MarkerY>
             <MarkerZ>7</MarkerZ>
         </Marker>
         <Marker>
             <MarkerX>1423</MarkerX>
             <MarkerY>1942</MarkerY>
             <MarkerZ>19</MarkerZ>
         </Marker>
         <Marker>
             <MarkerX>1439</MarkerX>
             <MarkerY>1918</MarkerY>
             <MarkerZ>22</MarkerZ>
         </Marker>
         <Marker>
             <MarkerX>1347</MarkerX>
             <MarkerY>1873</MarkerY>
             <MarkerZ>22</MarkerZ>
         </Marker>
         <Marker>
             <MarkerX>1314</MarkerX>
             <MarkerY>1769</MarkerY>
             <MarkerZ>22</MarkerZ>
         </Marker>
         <Marker>
             <MarkerX>1146</MarkerX>
             <MarkerY>1913</MarkerY>
             <MarkerZ>31</MarkerZ>
         </Marker>
         <Marker>
             <MarkerX>1098</MarkerX>
             <MarkerY>1776</MarkerY>
             <MarkerZ>34</MarkerZ>
         </Marker>
         <Marker>
             <MarkerX>1176</MarkerX>
             <MarkerY>1719</MarkerY>
             <MarkerZ>34</MarkerZ>
         </Marker>
         <Marker>
             <MarkerX>1195</MarkerX>
             <MarkerY>1724</MarkerY>
             <MarkerZ>31</MarkerZ>
         </Marker>
         <Marker>
             <MarkerX>1202</MarkerX>
             <MarkerY>1645</MarkerY>
             <MarkerZ>31</MarkerZ>
         </Marker>
         <Marker>
             <MarkerX>1213</MarkerX>
             <MarkerY>1663</MarkerY>
             <MarkerZ>25</MarkerZ>
         </Marker>
         <Marker>
             <MarkerX>1245</MarkerX>
             <MarkerY>1639</MarkerY>
             <MarkerZ>28</MarkerZ>
         </Marker>
         <Marker>
             <MarkerX>1304</MarkerX>
             <MarkerY>1658</MarkerY>
             <MarkerZ>28</MarkerZ>
         </Marker>
         <Marker>
             <MarkerX>1328</MarkerX>
             <MarkerY>1669</MarkerY>
             <MarkerZ>31</MarkerZ>
         </Marker>
         <Marker>
             <MarkerX>1400</MarkerX>
             <MarkerY>1701</MarkerY>
             <MarkerZ>34</MarkerZ>
         </Marker>
         <Marker>
             <MarkerX>1533</MarkerX>
             <MarkerY>1677</MarkerY>
             <MarkerZ>34</MarkerZ>
         </Marker>
         <Marker>
             <MarkerX>1516</MarkerX>
             <MarkerY>1674</MarkerY>
             <MarkerZ>40</MarkerZ>
         </Marker>
         <Marker>
             <MarkerX>1831</MarkerX>
             <MarkerY>1715</MarkerY>
             <MarkerZ>55</MarkerZ>
         </Marker>
         <Marker>
             <MarkerX>1647</MarkerX>
             <MarkerY>1644</MarkerY>
             <MarkerZ>58</MarkerZ>
         </Marker>
         <Marker>
             <MarkerX>1196</MarkerX>
             <MarkerY>1853</MarkerY>
             <MarkerZ>58</MarkerZ>
         </Marker>
         <Marker>
             <MarkerX>1159</MarkerX>
             <MarkerY>1870</MarkerY>
             <MarkerZ>61</MarkerZ>
         </Marker>
         <Marker>
             <MarkerX>1016</MarkerX>
             <MarkerY>1852</MarkerY>
             <MarkerZ>43</MarkerZ>
         </Marker>
         <Marker>
             <MarkerX>984</MarkerX>
             <MarkerY>1935</MarkerY>
             <MarkerZ>55</MarkerZ>
         </Marker>
         <Marker>
             <MarkerX>1073</MarkerX>
             <MarkerY>1991</MarkerY>
             <MarkerZ>49</MarkerZ>
         </Marker>
         <Marker>
             <MarkerX>1070</MarkerX>
             <MarkerY>2038</MarkerY>
             <MarkerZ>52</MarkerZ>
         </Marker>
         <Marker>
             <MarkerX>1204</MarkerX>
             <MarkerY>1994</MarkerY>
             <MarkerZ>58</MarkerZ>
         </Marker>
         <Marker>
             <MarkerX>1042</MarkerX>
             <MarkerY>1918</MarkerY>
             <MarkerZ>46</MarkerZ>
         </Marker>
         <Marker>
             <MarkerX>979</MarkerX>
             <MarkerY>1872</MarkerY>
             <MarkerZ>55</MarkerZ>
         </Marker>
         <Marker>
             <MarkerX>1008</MarkerX>
             <MarkerY>1794</MarkerY>
             <MarkerZ>55</MarkerZ>
         </Marker>
         <Marker>
             <MarkerX>955</MarkerX>
             <MarkerY>1801</MarkerY>
             <MarkerZ>52</MarkerZ>
         </Marker>
         <Marker>
             <MarkerX>1123</MarkerX>
             <MarkerY>1665</MarkerY>
             <MarkerZ>43</MarkerZ>
         </Marker>
         <Marker>
             <MarkerX>1040</MarkerX>
             <MarkerY>1644</MarkerY>
             <MarkerZ>37</MarkerZ>
         </Marker>
         <Marker>
             <MarkerX>1358</MarkerX>
             <MarkerY>1961</MarkerY>
             <MarkerZ>16</MarkerZ>
         </Marker>
         <Marker>
             <MarkerX>1375</MarkerX>
             <MarkerY>2007</MarkerY>
             <MarkerZ>28</MarkerZ>
         </Marker>
         <Marker>
             <MarkerX>1551</MarkerX>
             <MarkerY>2096</MarkerY>
             <MarkerZ>28</MarkerZ>
         </Marker>
         <Marker>
             <MarkerX>1775</MarkerX>
             <MarkerY>2173</MarkerY>
             <MarkerZ>28</MarkerZ>
         </Marker>
         <Marker>
             <MarkerX>1752</MarkerX>
             <MarkerY>2180</MarkerY>
             <MarkerZ>28</MarkerZ>
         </Marker>
         <Marker>
             <MarkerX>1558</MarkerX>
             <MarkerY>2118</MarkerY>
             <MarkerZ>37</MarkerZ>
         </Marker>
         <Marker>
             <MarkerX>1652</MarkerX>
             <MarkerY>2143</MarkerY>
             <MarkerZ>37</MarkerZ>
         </Marker>
         <Marker>
             <MarkerX>1577</MarkerX>
             <MarkerY>2240</MarkerY>
             <MarkerZ>37</MarkerZ>
         </Marker>
         <Marker>
             <MarkerX>1324</MarkerX>
             <MarkerY>1957</MarkerY>
             <MarkerZ>37</MarkerZ>
         </Marker>
         <Marker>
             <MarkerX>1274</MarkerX>
             <MarkerY>1846</MarkerY>
             <MarkerZ>40</MarkerZ>
         </Marker>
         <Marker>
             <MarkerX>1345</MarkerX>
             <MarkerY>2028</MarkerY>
             <MarkerZ>58</MarkerZ>
         </Marker>
         <Marker>
             <MarkerX>1016</MarkerX>
             <MarkerY>2008</MarkerY>
             <MarkerZ>55</MarkerZ>
         </Marker>
         <Marker>
             <MarkerX>961</MarkerX>
             <MarkerY>1991</MarkerY>
             <MarkerZ>58</MarkerZ>
         </Marker>
         <Marker>
             <MarkerX>837</MarkerX>
             <MarkerY>1896</MarkerY>
             <MarkerZ>52</MarkerZ>
         </Marker>
         <Marker>
             <MarkerX>865</MarkerX>
             <MarkerY>1927</MarkerY>
             <MarkerZ>49</MarkerZ>
         </Marker>
         <Marker>
             <MarkerX>816</MarkerX>
             <MarkerY>1902</MarkerY>
             <MarkerZ>49</MarkerZ>
         </Marker>
         <Marker>
             <MarkerX>895</MarkerX>
             <MarkerY>1861</MarkerY>
             <MarkerZ>49</MarkerZ>
         </Marker>
         <Marker>
             <MarkerX>846</MarkerX>
             <MarkerY>1949</MarkerY>
             <MarkerZ>52</MarkerZ>
         </Marker>
         <Marker>
             <MarkerX>881</MarkerX>
             <MarkerY>1804</MarkerY>
             <MarkerZ>52</MarkerZ>
         </Marker>
         <Marker>
             <MarkerX>852</MarkerX>
             <MarkerY>1765</MarkerY>
             <MarkerZ>49</MarkerZ>
         </Marker>
         <Marker>
             <MarkerX>792</MarkerX>
             <MarkerY>1721</MarkerY>
             <MarkerZ>46</MarkerZ>
         </Marker>
         <Marker>
             <MarkerX>755</MarkerX>
             <MarkerY>1720</MarkerY>
             <MarkerZ>49</MarkerZ>
         </Marker>
         <Marker>
             <MarkerX>716</MarkerX>
             <MarkerY>1679</MarkerY>
             <MarkerZ>46</MarkerZ>
         </Marker>
         <Marker>
             <MarkerX>831</MarkerX>
             <MarkerY>1825</MarkerY>
             <MarkerZ>46</MarkerZ>
         </Marker>
         <Marker>
             <MarkerX>829</MarkerX>
             <MarkerY>1775</MarkerY>
             <MarkerZ>40</MarkerZ>
         </Marker>
         <Marker>
             <MarkerX>824</MarkerX>
             <MarkerY>1634</MarkerY>
             <MarkerZ>40</MarkerZ>
         </Marker>
         <Marker>
             <MarkerX>794</MarkerX>
             <MarkerY>1561</MarkerY>
             <MarkerZ>40</MarkerZ>
         </Marker>
         <Marker>
             <MarkerX>707</MarkerX>
             <MarkerY>1625</MarkerY>
             <MarkerZ>55</MarkerZ>
         </Marker>
         <Marker>
             <MarkerX>630</MarkerX>
             <MarkerY>1586</MarkerY>
             <MarkerZ>49</MarkerZ>
         </Marker>
         <Marker>
             <MarkerX>595</MarkerX>
             <MarkerY>1516</MarkerY>
             <MarkerZ>49</MarkerZ>
         </Marker>
         <Marker>
             <MarkerX>592</MarkerX>
             <MarkerY>1441</MarkerY>
             <MarkerZ>49</MarkerZ>
         </Marker>
         <Marker>
             <MarkerX>688</MarkerX>
             <MarkerY>1423</MarkerY>
             <MarkerZ>52</MarkerZ>
         </Marker>
         <Marker>
             <MarkerX>701</MarkerX>
             <MarkerY>1393</MarkerY>
             <MarkerZ>55</MarkerZ>
         </Marker>
         <Marker>
             <MarkerX>529</MarkerX>
             <MarkerY>1428</MarkerY>
             <MarkerZ>49</MarkerZ>
         </Marker>
         <Marker>
             <MarkerX>661</MarkerX>
             <MarkerY>1396</MarkerY>
             <MarkerZ>49</MarkerZ>
         </Marker>
         <Marker>
             <MarkerX>572</MarkerX>
             <MarkerY>1475</MarkerY>
             <MarkerZ>58</MarkerZ>
         </Marker>
         <Marker>
             <MarkerX>656</MarkerX>
             <MarkerY>1448</MarkerY>
             <MarkerZ>58</MarkerZ>
         </Marker>
         <Marker>
             <MarkerX>865</MarkerX>
             <MarkerY>1390</MarkerY>
             <MarkerZ>52</MarkerZ>
         </Marker>
         <Marker>
             <MarkerX>889</MarkerX>
             <MarkerY>1424</MarkerY>
             <MarkerZ>46</MarkerZ>
         </Marker>
         <Marker>
             <MarkerX>931</MarkerX>
             <MarkerY>1494</MarkerY>
             <MarkerZ>55</MarkerZ>
         </Marker>
         <Marker>
             <MarkerX>875</MarkerX>
             <MarkerY>1519</MarkerY>
             <MarkerZ>58</MarkerZ>
         </Marker>
         <Marker>
             <MarkerX>904</MarkerX>
             <MarkerY>1534</MarkerY>
             <MarkerZ>58</MarkerZ>
         </Marker>
         <Marker>
             <MarkerX>999</MarkerX>
             <MarkerY>1706</MarkerY>
             <MarkerZ>58</MarkerZ>
         </Marker>
         <Marker>
             <MarkerX>733</MarkerX>
             <MarkerY>1513</MarkerY>
             <MarkerZ>46</MarkerZ>
         </Marker>
         <Marker>
             <MarkerX>1082</MarkerX>
             <MarkerY>1412</MarkerY>
             <MarkerZ>49</MarkerZ>
         </Marker>
         <Marker>
             <MarkerX>1108</MarkerX>
             <MarkerY>1432</MarkerY>
             <MarkerZ>49</MarkerZ>
         </Marker>
         <Marker>
             <MarkerX>1117</MarkerX>
             <MarkerY>1454</MarkerY>
             <MarkerZ>49</MarkerZ>
         </Marker>
         <Marker>
             <MarkerX>1115</MarkerX>
             <MarkerY>1501</MarkerY>
             <MarkerZ>49</MarkerZ>
         </Marker>
         <Marker>
             <MarkerX>1237</MarkerX>
             <MarkerY>1511</MarkerY>
             <MarkerZ>49</MarkerZ>
         </Marker>
         <Marker>
             <MarkerX>1188</MarkerX>
             <MarkerY>1597</MarkerY>
             <MarkerZ>43</MarkerZ>
         </Marker>
         <Marker>
             <MarkerX>1186</MarkerX>
             <MarkerY>1544</MarkerY>
             <MarkerZ>34</MarkerZ>
         </Marker>
         <Marker>
             <MarkerX>1094</MarkerX>
             <MarkerY>1573</MarkerY>
             <MarkerZ>34</MarkerZ>
         </Marker>
         <Marker>
             <MarkerX>1157</MarkerX>
             <MarkerY>1606</MarkerY>
             <MarkerZ>34</MarkerZ>
         </Marker>
         <Marker>
             <MarkerX>1205</MarkerX>
             <MarkerY>1531</MarkerY>
             <MarkerZ>28</MarkerZ>
         </Marker>
         <Marker>
             <MarkerX>1169</MarkerX>
             <MarkerY>1492</MarkerY>
             <MarkerZ>25</MarkerZ>
         </Marker>
         <Marker>
             <MarkerX>1349</MarkerX>
             <MarkerY>1476</MarkerY>
             <MarkerZ>25</MarkerZ>
         </Marker>
         <Marker>
             <MarkerX>1313</MarkerX>
             <MarkerY>1490</MarkerY>
             <MarkerZ>25</MarkerZ>
         </Marker>
         <Marker>
             <MarkerX>1314</MarkerX>
             <MarkerY>1449</MarkerY>
             <MarkerZ>25</MarkerZ>
         </Marker>
         <Marker>
             <MarkerX>1369</MarkerX>
             <MarkerY>1573</MarkerY>
             <MarkerZ>34</MarkerZ>
         </Marker>
         <Marker>
             <MarkerX>1355</MarkerX>
             <MarkerY>1620</MarkerY>
             <MarkerZ>31</MarkerZ>
         </Marker>
         <Marker>
             <MarkerX>1292</MarkerX>
             <MarkerY>1580</MarkerY>
             <MarkerZ>22</MarkerZ>
         </Marker>
         <Marker>
             <MarkerX>1253</MarkerX>
             <MarkerY>1516</MarkerY>
             <MarkerZ>16</MarkerZ>
         </Marker>
         <Marker>
             <MarkerX>1261</MarkerX>
             <MarkerY>1558</MarkerY>
             <MarkerZ>16</MarkerZ>
         </Marker>
         <Marker>
             <MarkerX>1238</MarkerX>
             <MarkerY>1593</MarkerY>
             <MarkerZ>25</MarkerZ>
         </Marker>
         <Marker>
             <MarkerX>1138</MarkerX>
             <MarkerY>1568</MarkerY>
             <MarkerZ>19</MarkerZ>
         </Marker>
         <Marker>
             <MarkerX>1084</MarkerX>
             <MarkerY>1533</MarkerY>
             <MarkerZ>13</MarkerZ>
         </Marker>
         <Marker>
             <MarkerX>1248</MarkerX>
             <MarkerY>1404</MarkerY>
             <MarkerZ>7</MarkerZ>
         </Marker>
         <Marker>
             <MarkerX>1150</MarkerX>
             <MarkerY>1381</MarkerY>
             <MarkerZ>4</MarkerZ>
         </Marker>
         <Marker>
             <MarkerX>995</MarkerX>
             <MarkerY>1479</MarkerY>
             <MarkerZ>7</MarkerZ>
         </Marker>
         <Marker>
             <MarkerX>1500</MarkerX>
             <MarkerY>1432</MarkerY>
             <MarkerZ>7</MarkerZ>
         </Marker>
         <Marker>
             <MarkerX>1473</MarkerX>
             <MarkerY>1391</MarkerY>
             <MarkerZ>13</MarkerZ>
         </Marker>
         <Marker>
             <MarkerX>1528</MarkerX>
             <MarkerY>1425</MarkerY>
             <MarkerZ>16</MarkerZ>
         </Marker>
         <Marker>
             <MarkerX>1170</MarkerX>
             <MarkerY>1363</MarkerY>
             <MarkerZ>37</MarkerZ>
         </Marker>
         <Marker>
             <MarkerX>1115</MarkerX>
             <MarkerY>1303</MarkerY>
             <MarkerZ>40</MarkerZ>
         </Marker>
         <Marker>
             <MarkerX>972</MarkerX>
             <MarkerY>1345</MarkerY>
             <MarkerZ>40</MarkerZ>
         </Marker>
         <Marker>
             <MarkerX>765</MarkerX>
             <MarkerY>1486</MarkerY>
             <MarkerZ>37</MarkerZ>
         </Marker>
         <Marker>
             <MarkerX>719</MarkerX>
             <MarkerY>1432</MarkerY>
             <MarkerZ>37</MarkerZ>
         </Marker>
         <Marker>
             <MarkerX>699</MarkerX>
             <MarkerY>1491</MarkerY>
             <MarkerZ>37</MarkerZ>
         </Marker>
         <Marker>
             <MarkerX>809</MarkerX>
             <MarkerY>1406</MarkerY>
             <MarkerZ>28</MarkerZ>
         </Marker>
         <Marker>
             <MarkerX>907</MarkerX>
             <MarkerY>1498</MarkerY>
             <MarkerZ>34</MarkerZ>
         </Marker>
         <Marker>
             <MarkerX>795</MarkerX>
             <MarkerY>1441</MarkerY>
             <MarkerZ>37</MarkerZ>
         </Marker>
         <Marker>
             <MarkerX>844</MarkerX>
             <MarkerY>1350</MarkerY>
             <MarkerZ>43</MarkerZ>
         </Marker>
         <Marker>
             <MarkerX>812</MarkerX>
             <MarkerY>1332</MarkerY>
             <MarkerZ>43</MarkerZ>
         </Marker>
         <Marker>
             <MarkerX>831</MarkerX>
             <MarkerY>1304</MarkerY>
             <MarkerZ>49</MarkerZ>
         </Marker>
         <Marker>
             <MarkerX>838</MarkerX>
             <MarkerY>1329</MarkerY>
             <MarkerZ>58</MarkerZ>
         </Marker>
         <Marker>
             <MarkerX>740</MarkerX>
             <MarkerY>1302</MarkerY>
             <MarkerZ>55</MarkerZ>
         </Marker>
         <Marker>
             <MarkerX>590</MarkerX>
             <MarkerY>1367</MarkerY>
             <MarkerZ>49</MarkerZ>
         </Marker>
         <Marker>
             <MarkerX>647</MarkerX>
             <MarkerY>1283</MarkerY>
             <MarkerZ>49</MarkerZ>
         </Marker>
         <Marker>
             <MarkerX>983</MarkerX>
             <MarkerY>1264</MarkerY>
             <MarkerZ>52</MarkerZ>
         </Marker>
         <Marker>
             <MarkerX>1032</MarkerX>
             <MarkerY>1257</MarkerY>
             <MarkerZ>52</MarkerZ>
         </Marker>
         <Marker>
             <MarkerX>1039</MarkerX>
             <MarkerY>1268</MarkerY>
             <MarkerZ>58</MarkerZ>
         </Marker>
         <Marker>
             <MarkerX>1063</MarkerX>
             <MarkerY>1293</MarkerY>
             <MarkerZ>58</MarkerZ>
         </Marker>
         <Marker>
             <MarkerX>965</MarkerX>
             <MarkerY>1281</MarkerY>
             <MarkerZ>49</MarkerZ>
         </Marker>
         <Marker>
             <MarkerX>984</MarkerX>
             <MarkerY>1324</MarkerY>
             <MarkerZ>46</MarkerZ>
         </Marker>
         <Marker>
             <MarkerX>887</MarkerX>
             <MarkerY>1257</MarkerY>
             <MarkerZ>46</MarkerZ>
         </Marker>
         <Marker>
             <MarkerX>1047</MarkerX>
             <MarkerY>1236</MarkerY>
             <MarkerZ>49</MarkerZ>
         </Marker>
         <Marker>
             <MarkerX>681</MarkerX>
             <MarkerY>1310</MarkerY>
             <MarkerZ>61</MarkerZ>
         </Marker>
         <Marker>
             <MarkerX>781</MarkerX>
             <MarkerY>1521</MarkerY>
             <MarkerZ>40</MarkerZ>
         </Marker>
         <Marker>
             <MarkerX>1011</MarkerX>
             <MarkerY>1422</MarkerY>
             <MarkerZ>19</MarkerZ>
         </Marker>
         <Marker>
             <MarkerX>1089</MarkerX>
             <MarkerY>1479</MarkerY>
             <MarkerZ>19</MarkerZ>
         </Marker>
         <Marker>
             <MarkerX>1167</MarkerX>
             <MarkerY>1449</MarkerY>
             <MarkerZ>7</MarkerZ>
         </Marker>
         <Marker>
             <MarkerX>1205</MarkerX>
             <MarkerY>1600</MarkerY>
             <MarkerZ>4</MarkerZ>
         </Marker>
         <Marker>
             <MarkerX>1334</MarkerX>
             <MarkerY>1448</MarkerY>
             <MarkerZ>4</MarkerZ>
         </Marker>
         <Marker>
             <MarkerX>1431</MarkerX>
             <MarkerY>1423</MarkerY>
             <MarkerZ>4</MarkerZ>
         </Marker>
         <Marker>
             <MarkerX>1402</MarkerX>
             <MarkerY>1441</MarkerY>
             <MarkerZ>4</MarkerZ>
         </Marker>
         <Marker>
             <MarkerX>1434</MarkerX>
             <MarkerY>1374</MarkerY>
             <MarkerZ>4</MarkerZ>
         </Marker>
         <Marker>
             <MarkerX>1430</MarkerX>
             <MarkerY>1318</MarkerY>
             <MarkerZ>10</MarkerZ>
         </Marker>
         <Marker>
             <MarkerX>1407</MarkerX>
             <MarkerY>1222</MarkerY>
             <MarkerZ>10</MarkerZ>
         </Marker>
         <Marker>
             <MarkerX>1300</MarkerX>
             <MarkerY>1258</MarkerY>
             <MarkerZ>10</MarkerZ>
         </Marker>
         <Marker>
             <MarkerX>1490</MarkerX>
             <MarkerY>1338</MarkerY>
             <MarkerZ>13</MarkerZ>
         </Marker>
         <Marker>
             <MarkerX>1492</MarkerX>
             <MarkerY>1351</MarkerY>
             <MarkerZ>22</MarkerZ>
         </Marker>
         <Marker>
             <MarkerX>1573</MarkerX>
             <MarkerY>1299</MarkerY>
             <MarkerZ>22</MarkerZ>
         </Marker>
         <Marker>
             <MarkerX>1435</MarkerX>
             <MarkerY>1244</MarkerY>
             <MarkerZ>25</MarkerZ>
         </Marker>
         <Marker>
             <MarkerX>1469</MarkerX>
             <MarkerY>1259</MarkerY>
             <MarkerZ>28</MarkerZ>
         </Marker>
         <Marker>
             <MarkerX>1395</MarkerX>
             <MarkerY>1251</MarkerY>
             <MarkerZ>28</MarkerZ>
         </Marker>
         <Marker>
             <MarkerX>1355</MarkerX>
             <MarkerY>1289</MarkerY>
             <MarkerZ>34</MarkerZ>
         </Marker>
         <Marker>
             <MarkerX>1205</MarkerX>
             <MarkerY>1324</MarkerY>
             <MarkerZ>22</MarkerZ>
         </Marker>
         <Marker>
             <MarkerX>1205</MarkerX>
             <MarkerY>1300</MarkerY>
             <MarkerZ>37</MarkerZ>
         </Marker>
         <Marker>
             <MarkerX>663</MarkerX>
             <MarkerY>1531</MarkerY>
             <MarkerZ>55</MarkerZ>
         </Marker>
         <Marker>
             <MarkerX>560</MarkerX>
             <MarkerY>1603</MarkerY>
             <MarkerZ>25</MarkerZ>
         </Marker>
         <Marker>
             <MarkerX>920</MarkerX>
             <MarkerY>1599</MarkerY>
             <MarkerZ>31</MarkerZ>
         </Marker>
         <Marker>
             <MarkerX>857</MarkerX>
             <MarkerY>1543</MarkerY>
             <MarkerZ>34</MarkerZ>
         </Marker>
         <Marker>
             <MarkerX>900</MarkerX>
             <MarkerY>1441</MarkerY>
             <MarkerZ>28</MarkerZ>
         </Marker>
         <Marker>
             <MarkerX>1047</MarkerX>
             <MarkerY>1473</MarkerY>
             <MarkerZ>28</MarkerZ>
         </Marker>
         <Marker>
             <MarkerX>897</MarkerX>
             <MarkerY>1577</MarkerY>
             <MarkerZ>49</MarkerZ>
         </Marker>
         <Marker>
             <MarkerX>986</MarkerX>
             <MarkerY>1618</MarkerY>
             <MarkerZ>43</MarkerZ>
         </Marker>
         <Marker>
             <MarkerX>929</MarkerX>
             <MarkerY>1614</MarkerY>
             <MarkerZ>43</MarkerZ>
         </Marker>
         <Marker>
             <MarkerX>790</MarkerX>
             <MarkerY>1349</MarkerY>
             <MarkerZ>49</MarkerZ>
         </Marker>
         <Marker>
             <MarkerX>527</MarkerX>
             <MarkerY>1273</MarkerY>
             <MarkerZ>61</MarkerZ>
         </Marker>
         <Marker>
             <MarkerX>710</MarkerX>
             <MarkerY>1236</MarkerY>
             <MarkerZ>61</MarkerZ>
         </Marker>
         <Marker>
             <MarkerX>472</MarkerX>
             <MarkerY>1524</MarkerY>
             <MarkerZ>55</MarkerZ>
         </Marker>
         <Marker>
             <MarkerX>470</MarkerX>
             <MarkerY>1353</MarkerY>
             <MarkerZ>55</MarkerZ>
         </Marker>
         <Marker>
             <MarkerX>497</MarkerX>
             <MarkerY>1202</MarkerY>
             <MarkerZ>52</MarkerZ>
         </Marker>
         <Marker>
             <MarkerX>622</MarkerX>
             <MarkerY>1233</MarkerY>
             <MarkerZ>46</MarkerZ>
         </Marker>
         <Marker>
             <MarkerX>701</MarkerX>
             <MarkerY>1184</MarkerY>
             <MarkerZ>40</MarkerZ>
         </Marker>
         <Marker>
             <MarkerX>798</MarkerX>
             <MarkerY>1144</MarkerY>
             <MarkerZ>31</MarkerZ>
         </Marker>
         <Marker>
             <MarkerX>838</MarkerX>
             <MarkerY>1177</MarkerY>
             <MarkerZ>28</MarkerZ>
         </Marker>
         <Marker>
             <MarkerX>757</MarkerX>
             <MarkerY>1164</MarkerY>
             <MarkerZ>25</MarkerZ>
         </Marker>
         <Marker>
             <MarkerX>732</MarkerX>
             <MarkerY>1276</MarkerY>
             <MarkerZ>25</MarkerZ>
         </Marker>
         <Marker>
             <MarkerX>1021</MarkerX>
             <MarkerY>1169</MarkerY>
             <MarkerZ>31</MarkerZ>
         </Marker>
         <Marker>
             <MarkerX>1114</MarkerX>
             <MarkerY>1174</MarkerY>
             <MarkerZ>31</MarkerZ>
         </Marker>
         <Marker>
             <MarkerX>1110</MarkerX>
             <MarkerY>1216</MarkerY>
             <MarkerZ>25</MarkerZ>
         </Marker>
         <Marker>
             <MarkerX>1141</MarkerX>
             <MarkerY>1222</MarkerY>
             <MarkerZ>22</MarkerZ>
         </Marker>
         <Marker>
             <MarkerX>1077</MarkerX>
             <MarkerY>1320</MarkerY>
             <MarkerZ>22</MarkerZ>
         </Marker>
         <Marker>
             <MarkerX>1150</MarkerX>
             <MarkerY>1303</MarkerY>
             <MarkerZ>13</MarkerZ>
         </Marker>
         <Marker>
             <MarkerX>1066</MarkerX>
             <MarkerY>1266</MarkerY>
             <MarkerZ>25</MarkerZ>
         </Marker>
         <Marker>
             <MarkerX>954</MarkerX>
             <MarkerY>1270</MarkerY>
             <MarkerZ>43</MarkerZ>
         </Marker>
         <Marker>
             <MarkerX>1033</MarkerX>
             <MarkerY>1150</MarkerY>
             <MarkerZ>52</MarkerZ>
         </Marker>
         <Marker>
             <MarkerX>879</MarkerX>
             <MarkerY>1140</MarkerY>
             <MarkerZ>46</MarkerZ>
         </Marker>
         <Marker>
             <MarkerX>821</MarkerX>
             <MarkerY>1220</MarkerY>
             <MarkerZ>19</MarkerZ>
         </Marker>
         <Marker>
             <MarkerX>942</MarkerX>
             <MarkerY>1360</MarkerY>
             <MarkerZ>16</MarkerZ>
         </Marker>
         <Marker>
             <MarkerX>875</MarkerX>
             <MarkerY>1320</MarkerY>
             <MarkerZ>16</MarkerZ>
         </Marker>
         <Marker>
             <MarkerX>884</MarkerX>
             <MarkerY>1279</MarkerY>
             <MarkerZ>19</MarkerZ>
         </Marker>
         <Marker>
             <MarkerX>922</MarkerX>
             <MarkerY>1265</MarkerY>
             <MarkerZ>19</MarkerZ>
         </Marker>
         <Marker>
             <MarkerX>800</MarkerX>
             <MarkerY>1293</MarkerY>
             <MarkerZ>28</MarkerZ>
         </Marker>
         <Marker>
             <MarkerX>646</MarkerX>
             <MarkerY>1319</MarkerY>
             <MarkerZ>40</MarkerZ>
         </Marker>
         <Marker>
             <MarkerX>920</MarkerX>
             <MarkerY>1417</MarkerY>
             <MarkerZ>58</MarkerZ>
         </Marker>
         <Marker>
             <MarkerX>1156</MarkerX>
             <MarkerY>1126</MarkerY>
             <MarkerZ>55</MarkerZ>
         </Marker>
         <Marker>
             <MarkerX>1303</MarkerX>
             <MarkerY>1214</MarkerY>
             <MarkerZ>55</MarkerZ>
         </Marker>
         <Marker>
             <MarkerX>1332</MarkerX>
             <MarkerY>1204</MarkerY>
             <MarkerZ>52</MarkerZ>
         </Marker>
         <Marker>
             <MarkerX>1398</MarkerX>
             <MarkerY>1148</MarkerY>
             <MarkerZ>58</MarkerZ>
         </Marker>
         <Marker>
             <MarkerX>1352</MarkerX>
             <MarkerY>1149</MarkerY>
             <MarkerZ>58</MarkerZ>
         </Marker>
         <Marker>
             <MarkerX>1218</MarkerX>
             <MarkerY>1112</MarkerY>
             <MarkerZ>46</MarkerZ>
         </Marker>
         <Marker>
             <MarkerX>1228</MarkerX>
             <MarkerY>1174</MarkerY>
             <MarkerZ>43</MarkerZ>
         </Marker>
         <Marker>
             <MarkerX>1267</MarkerX>
             <MarkerY>1208</MarkerY>
             <MarkerZ>43</MarkerZ>
         </Marker>
         <Marker>
             <MarkerX>1192</MarkerX>
             <MarkerY>1144</MarkerY>
             <MarkerZ>43</MarkerZ>
         </Marker>
         <Marker>
             <MarkerX>1105</MarkerX>
             <MarkerY>1127</MarkerY>
             <MarkerZ>40</MarkerZ>
         </Marker>
         <Marker>
             <MarkerX>1016</MarkerX>
             <MarkerY>1147</MarkerY>
             <MarkerZ>37</MarkerZ>
         </Marker>
         <Marker>
             <MarkerX>902</MarkerX>
             <MarkerY>1129</MarkerY>
             <MarkerZ>58</MarkerZ>
         </Marker>
         <Marker>
             <MarkerX>1185</MarkerX>
             <MarkerY>1042</MarkerY>
             <MarkerZ>61</MarkerZ>
         </Marker>
         <Marker>
             <MarkerX>1135</MarkerX>
             <MarkerY>1033</MarkerY>
             <MarkerZ>58</MarkerZ>
         </Marker>
         <Marker>
             <MarkerX>1334</MarkerX>
             <MarkerY>1121</MarkerY>
             <MarkerZ>40</MarkerZ>
         </Marker>
         <Marker>
             <MarkerX>1407</MarkerX>
             <MarkerY>1136</MarkerY>
             <MarkerZ>37</MarkerZ>
         </Marker>
         <Marker>
             <MarkerX>1553</MarkerX>
             <MarkerY>1188</MarkerY>
             <MarkerZ>37</MarkerZ>
         </Marker>
         <Marker>
             <MarkerX>1569</MarkerX>
             <MarkerY>1214</MarkerY>
             <MarkerZ>34</MarkerZ>
         </Marker>
         <Marker>
             <MarkerX>1521</MarkerX>
             <MarkerY>1209</MarkerY>
             <MarkerZ>31</MarkerZ>
         </Marker>
         <Marker>
             <MarkerX>1543</MarkerX>
             <MarkerY>1283</MarkerY>
             <MarkerZ>19</MarkerZ>
         </Marker>
         <Marker>
             <MarkerX>1385</MarkerX>
             <MarkerY>1224</MarkerY>
             <MarkerZ>16</MarkerZ>
         </Marker>
         <Marker>
             <MarkerX>1385</MarkerX>
             <MarkerY>1198</MarkerY>
             <MarkerZ>22</MarkerZ>
         </Marker>
         <Marker>
             <MarkerX>1513</MarkerX>
             <MarkerY>1402</MarkerY>
             <MarkerZ>7</MarkerZ>
         </Marker>
         <Marker>
             <MarkerX>1565</MarkerX>
             <MarkerY>1387</MarkerY>
             <MarkerZ>7</MarkerZ>
         </Marker>
         <Marker>
             <MarkerX>1595</MarkerX>
             <MarkerY>1436</MarkerY>
             <MarkerZ>16</MarkerZ>
         </Marker>
         <Marker>
             <MarkerX>1582</MarkerX>
             <MarkerY>1381</MarkerY>
             <MarkerZ>22</MarkerZ>
         </Marker>
         <Marker>
             <MarkerX>1587</MarkerX>
             <MarkerY>1327</MarkerY>
             <MarkerZ>46</MarkerZ>
         </Marker>
         <Marker>
             <MarkerX>1598</MarkerX>
             <MarkerY>1273</MarkerY>
             <MarkerZ>49</MarkerZ>
         </Marker>
         <Marker>
             <MarkerX>1576</MarkerX>
             <MarkerY>1261</MarkerY>
             <MarkerZ>58</MarkerZ>
         </Marker>
         <Marker>
             <MarkerX>1554</MarkerX>
             <MarkerY>1243</MarkerY>
             <MarkerZ>58</MarkerZ>
         </Marker>
         <Marker>
             <MarkerX>1501</MarkerX>
             <MarkerY>1216</MarkerY>
             <MarkerZ>52</MarkerZ>
         </Marker>
         <Marker>
             <MarkerX>1483</MarkerX>
             <MarkerY>1235</MarkerY>
             <MarkerZ>46</MarkerZ>
         </Marker>
         <Marker>
             <MarkerX>1611</MarkerX>
             <MarkerY>1166</MarkerY>
             <MarkerZ>61</MarkerZ>
         </Marker>
         <Marker>
             <MarkerX>1747</MarkerX>
             <MarkerY>1185</MarkerY>
             <MarkerZ>52</MarkerZ>
         </Marker>
         <Marker>
             <MarkerX>1793</MarkerX>
             <MarkerY>1235</MarkerY>
             <MarkerZ>52</MarkerZ>
         </Marker>
         <Marker>
             <MarkerX>1724</MarkerX>
             <MarkerY>1297</MarkerY>
             <MarkerZ>49</MarkerZ>
         </Marker>
         <Marker>
             <MarkerX>1683</MarkerX>
             <MarkerY>1276</MarkerY>
             <MarkerZ>49</MarkerZ>
         </Marker>
         <Marker>
             <MarkerX>1687</MarkerX>
             <MarkerY>1158</MarkerY>
             <MarkerZ>43</MarkerZ>
         </Marker>
         <Marker>
             <MarkerX>1499</MarkerX>
             <MarkerY>1113</MarkerY>
             <MarkerZ>43</MarkerZ>
         </Marker>
         <Marker>
             <MarkerX>1512</MarkerX>
             <MarkerY>1138</MarkerY>
             <MarkerZ>46</MarkerZ>
         </Marker>
         <Marker>
             <MarkerX>1479</MarkerX>
             <MarkerY>1163</MarkerY>
             <MarkerZ>52</MarkerZ>
         </Marker>
         <Marker>
             <MarkerX>1468</MarkerX>
             <MarkerY>1296</MarkerY>
             <MarkerZ>49</MarkerZ>
         </Marker>
         <Marker>
             <MarkerX>1421</MarkerX>
             <MarkerY>1284</MarkerY>
             <MarkerZ>46</MarkerZ>
         </Marker>
         <Marker>
             <MarkerX>1383</MarkerX>
             <MarkerY>1259</MarkerY>
             <MarkerZ>49</MarkerZ>
         </Marker>
         <Marker>
             <MarkerX>1492</MarkerX>
             <MarkerY>1441</MarkerY>
             <MarkerZ>55</MarkerZ>
         </Marker>
         <Marker>
             <MarkerX>1656</MarkerX>
             <MarkerY>1426</MarkerY>
             <MarkerZ>55</MarkerZ>
         </Marker>
         <Marker>
             <MarkerX>1602</MarkerX>
             <MarkerY>1397</MarkerY>
             <MarkerZ>58</MarkerZ>
         </Marker>
         <Marker>
             <MarkerX>1378</MarkerX>
             <MarkerY>1403</MarkerY>
             <MarkerZ>58</MarkerZ>
         </Marker>
         <Marker>
             <MarkerX>1337</MarkerX>
             <MarkerY>1317</MarkerY>
             <MarkerZ>55</MarkerZ>
         </Marker>
         <Marker>
             <MarkerX>1308</MarkerX>
             <MarkerY>1353</MarkerY>
             <MarkerZ>52</MarkerZ>
         </Marker>
         <Marker>
             <MarkerX>1250</MarkerX>
             <MarkerY>1379</MarkerY>
             <MarkerZ>49</MarkerZ>
         </Marker>
         <Marker>
             <MarkerX>1335</MarkerX>
             <MarkerY>1400</MarkerY>
             <MarkerZ>55</MarkerZ>
         </Marker>
         <Marker>
             <MarkerX>1423</MarkerX>
             <MarkerY>1449</MarkerY>
             <MarkerZ>55</MarkerZ>
         </Marker>
         <Marker>
             <MarkerX>1287</MarkerX>
             <MarkerY>1431</MarkerY>
             <MarkerZ>58</MarkerZ>
         </Marker>
         <Marker>
             <MarkerX>1248</MarkerX>
             <MarkerY>1418</MarkerY>
             <MarkerZ>61</MarkerZ>
         </Marker>
         <Marker>
             <MarkerX>1359</MarkerX>
             <MarkerY>1433</MarkerY>
             <MarkerZ>16</MarkerZ>
         </Marker>
         <Marker>
             <MarkerX>1420</MarkerX>
             <MarkerY>1479</MarkerY>
             <MarkerZ>16</MarkerZ>
         </Marker>
         <Marker>
             <MarkerX>1372</MarkerX>
             <MarkerY>1531</MarkerY>
             <MarkerZ>7</MarkerZ>
         </Marker>
         <Marker>
             <MarkerX>1535</MarkerX>
             <MarkerY>1522</MarkerY>
             <MarkerZ>10</MarkerZ>
         </Marker>
         <Marker>
             <MarkerX>1659</MarkerX>
             <MarkerY>1492</MarkerY>
             <MarkerZ>13</MarkerZ>
         </Marker>
         <Marker>
             <MarkerX>1705</MarkerX>
             <MarkerY>1489</MarkerY>
             <MarkerZ>22</MarkerZ>
         </Marker>
         <Marker>
             <MarkerX>1750</MarkerX>
             <MarkerY>1460</MarkerY>
             <MarkerZ>22</MarkerZ>
         </Marker>
         <Marker>
             <MarkerX>1831</MarkerX>
             <MarkerY>1458</MarkerY>
             <MarkerZ>25</MarkerZ>
         </Marker>
         <Marker>
             <MarkerX>1776</MarkerX>
             <MarkerY>1329</MarkerY>
             <MarkerZ>28</MarkerZ>
         </Marker>
         <Marker>
             <MarkerX>1807</MarkerX>
             <MarkerY>1198</MarkerY>
             <MarkerZ>28</MarkerZ>
         </Marker>
         <Marker>
             <MarkerX>1637</MarkerX>
             <MarkerY>1244</MarkerY>
             <MarkerZ>28</MarkerZ>
         </Marker>
         <Marker>
             <MarkerX>1521</MarkerX>
             <MarkerY>1152</MarkerY>
             <MarkerZ>25</MarkerZ>
         </Marker>
         <Marker>
             <MarkerX>1856</MarkerX>
             <MarkerY>1437</MarkerY>
             <MarkerZ>31</MarkerZ>
         </Marker>
         <Marker>
             <MarkerX>1749</MarkerX>
             <MarkerY>1443</MarkerY>
             <MarkerZ>13</MarkerZ>
         </Marker>
         <Marker>
             <MarkerX>1889</MarkerX>
             <MarkerY>1503</MarkerY>
             <MarkerZ>10</MarkerZ>
         </Marker>
         <Marker>
             <MarkerX>1928</MarkerX>
             <MarkerY>1413</MarkerY>
             <MarkerZ>10</MarkerZ>
         </Marker>
         <Marker>
             <MarkerX>1840</MarkerX>
             <MarkerY>1347</MarkerY>
             <MarkerZ>13</MarkerZ>
         </Marker>
         <Marker>
             <MarkerX>1873</MarkerX>
             <MarkerY>1329</MarkerY>
             <MarkerZ>16</MarkerZ>
         </Marker>
         <Marker>
             <MarkerX>1806</MarkerX>
             <MarkerY>1372</MarkerY>
             <MarkerZ>16</MarkerZ>
         </Marker>
         <Marker>
             <MarkerX>1728</MarkerX>
             <MarkerY>1444</MarkerY>
             <MarkerZ>16</MarkerZ>
         </Marker>
         <Marker>
             <MarkerX>1773</MarkerX>
             <MarkerY>1502</MarkerY>
             <MarkerZ>16</MarkerZ>
         </Marker>
         <Marker>
             <MarkerX>1855</MarkerX>
             <MarkerY>1527</MarkerY>
             <MarkerZ>13</MarkerZ>
         </Marker>
         <Marker>
             <MarkerX>1724</MarkerX>
             <MarkerY>1513</MarkerY>
             <MarkerZ>10</MarkerZ>
         </Marker>
         <Marker>
             <MarkerX>1687</MarkerX>
             <MarkerY>1507</MarkerY>
             <MarkerZ>10</MarkerZ>
         </Marker>
         <Marker>
             <MarkerX>1695</MarkerX>
             <MarkerY>1455</MarkerY>
             <MarkerZ>7</MarkerZ>
         </Marker>
         <Marker>
             <MarkerX>1677</MarkerX>
             <MarkerY>1428</MarkerY>
             <MarkerZ>7</MarkerZ>
         </Marker>
         <Marker>
             <MarkerX>1694</MarkerX>
             <MarkerY>1370</MarkerY>
             <MarkerZ>4</MarkerZ>
         </Marker>
         <Marker>
             <MarkerX>1631</MarkerX>
             <MarkerY>1365</MarkerY>
             <MarkerZ>10</MarkerZ>
         </Marker>
         <Marker>
             <MarkerX>1665</MarkerX>
             <MarkerY>1398</MarkerY>
             <MarkerZ>4</MarkerZ>
         </Marker>
         <Marker>
             <MarkerX>1492</MarkerX>
             <MarkerY>1525</MarkerY>
             <MarkerZ>16</MarkerZ>
         </Marker>
         <Marker>
             <MarkerX>1523</MarkerX>
             <MarkerY>1546</MarkerY>
             <MarkerZ>16</MarkerZ>
         </Marker>
         <Marker>
             <MarkerX>1386</MarkerX>
             <MarkerY>1610</MarkerY>
             <MarkerZ>22</MarkerZ>
         </Marker>
         <Marker>
             <MarkerX>1421</MarkerX>
             <MarkerY>1605</MarkerY>
             <MarkerZ>19</MarkerZ>
         </Marker>
         <Marker>
             <MarkerX>1447</MarkerX>
             <MarkerY>1590</MarkerY>
             <MarkerZ>13</MarkerZ>
         </Marker>
         <Marker>
             <MarkerX>1682</MarkerX>
             <MarkerY>1627</MarkerY>
             <MarkerZ>13</MarkerZ>
         </Marker>
         <Marker>
             <MarkerX>1733</MarkerX>
             <MarkerY>1653</MarkerY>
             <MarkerZ>13</MarkerZ>
         </Marker>
         <Marker>
             <MarkerX>1756</MarkerX>
             <MarkerY>1598</MarkerY>
             <MarkerZ>7</MarkerZ>
         </Marker>
         <Marker>
             <MarkerX>1806</MarkerX>
             <MarkerY>1576</MarkerY>
             <MarkerZ>4</MarkerZ>
         </Marker>
         <Marker>
             <MarkerX>1926</MarkerX>
             <MarkerY>1618</MarkerY>
             <MarkerZ>4</MarkerZ>
         </Marker>
         <Marker>
             <MarkerX>1870</MarkerX>
             <MarkerY>1708</MarkerY>
             <MarkerZ>4</MarkerZ>
         </Marker>
         <Marker>
             <MarkerX>1708</MarkerX>
             <MarkerY>1712</MarkerY>
             <MarkerZ>7</MarkerZ>
         </Marker>
         <Marker>
             <MarkerX>1990</MarkerX>
             <MarkerY>1615</MarkerY>
             <MarkerZ>13</MarkerZ>
         </Marker>
         <Marker>
             <MarkerX>1840</MarkerX>
             <MarkerY>1608</MarkerY>
             <MarkerZ>13</MarkerZ>
         </Marker>
         <Marker>
             <MarkerX>1918</MarkerX>
             <MarkerY>1603</MarkerY>
             <MarkerZ>22</MarkerZ>
         </Marker>
         <Marker>
             <MarkerX>1897</MarkerX>
             <MarkerY>1653</MarkerY>
             <MarkerZ>19</MarkerZ>
         </Marker>
         <Marker>
             <MarkerX>1879</MarkerX>
             <MarkerY>1691</MarkerY>
             <MarkerZ>13</MarkerZ>
         </Marker>
         <Marker>
             <MarkerX>1844</MarkerX>
             <MarkerY>1685</MarkerY>
             <MarkerZ>19</MarkerZ>
         </Marker>
         <Marker>
             <MarkerX>1803</MarkerX>
             <MarkerY>1663</MarkerY>
             <MarkerZ>28</MarkerZ>
         </Marker>
         <Marker>
             <MarkerX>1751</MarkerX>
             <MarkerY>1703</MarkerY>
             <MarkerZ>31</MarkerZ>
         </Marker>
         <Marker>
             <MarkerX>1731</MarkerX>
             <MarkerY>1675</MarkerY>
             <MarkerZ>28</MarkerZ>
         </Marker>
         <Marker>
             <MarkerX>1871</MarkerX>
             <MarkerY>1665</MarkerY>
             <MarkerZ>31</MarkerZ>
         </Marker>
         <Marker>
             <MarkerX>2014</MarkerX>
             <MarkerY>1519</MarkerY>
             <MarkerZ>31</MarkerZ>
         </Marker>
         <Marker>
             <MarkerX>1986</MarkerX>
             <MarkerY>1500</MarkerY>
             <MarkerZ>34</MarkerZ>
         </Marker>
         <Marker>
             <MarkerX>2073</MarkerX>
             <MarkerY>1606</MarkerY>
             <MarkerZ>34</MarkerZ>
         </Marker>
         <Marker>
             <MarkerX>2103</MarkerX>
             <MarkerY>1636</MarkerY>
             <MarkerZ>37</MarkerZ>
         </Marker>
         <Marker>
             <MarkerX>2144</MarkerX>
             <MarkerY>1658</MarkerY>
             <MarkerZ>34</MarkerZ>
         </Marker>
         <Marker>
             <MarkerX>2220</MarkerX>
             <MarkerY>1460</MarkerY>
             <MarkerZ>34</MarkerZ>
         </Marker>
         <Marker>
             <MarkerX>1761</MarkerX>
             <MarkerY>1583</MarkerY>
             <MarkerZ>22</MarkerZ>
         </Marker>
         <Marker>
             <MarkerX>1623</MarkerX>
             <MarkerY>1547</MarkerY>
             <MarkerZ>19</MarkerZ>
         </Marker>
         <Marker>
             <MarkerX>1541</MarkerX>
             <MarkerY>1553</MarkerY>
             <MarkerZ>22</MarkerZ>
         </Marker>
         <Marker>
             <MarkerX>1567</MarkerX>
             <MarkerY>1580</MarkerY>
             <MarkerZ>25</MarkerZ>
         </Marker>
         <Marker>
             <MarkerX>1575</MarkerX>
             <MarkerY>1619</MarkerY>
             <MarkerZ>28</MarkerZ>
         </Marker>
         <Marker>
             <MarkerX>1619</MarkerX>
             <MarkerY>1609</MarkerY>
             <MarkerZ>28</MarkerZ>
         </Marker>
         <Marker>
             <MarkerX>1565</MarkerX>
             <MarkerY>1647</MarkerY>
             <MarkerZ>22</MarkerZ>
         </Marker>
         <Marker>
             <MarkerX>1474</MarkerX>
             <MarkerY>1650</MarkerY>
             <MarkerZ>25</MarkerZ>
         </Marker>
         <Marker>
             <MarkerX>1680</MarkerX>
             <MarkerY>1544</MarkerY>
             <MarkerZ>55</MarkerZ>
         </Marker>
         <Marker>
             <MarkerX>1746</MarkerX>
             <MarkerY>1504</MarkerY>
             <MarkerZ>55</MarkerZ>
         </Marker>
         <Marker>
             <MarkerX>1735</MarkerX>
             <MarkerY>1532</MarkerY>
             <MarkerZ>55</MarkerZ>
         </Marker>
         <Marker>
             <MarkerX>1848</MarkerX>
             <MarkerY>1585</MarkerY>
             <MarkerZ>58</MarkerZ>
         </Marker>
         <Marker>
             <MarkerX>1860</MarkerX>
             <MarkerY>1545</MarkerY>
             <MarkerZ>58</MarkerZ>
         </Marker>
         <Marker>
             <MarkerX>1945</MarkerX>
             <MarkerY>1526</MarkerY>
             <MarkerZ>58</MarkerZ>
         </Marker>
         <Marker>
             <MarkerX>1884</MarkerX>
             <MarkerY>1468</MarkerY>
             <MarkerZ>58</MarkerZ>
         </Marker>
         <Marker>
             <MarkerX>1737</MarkerX>
             <MarkerY>1461</MarkerY>
             <MarkerZ>52</MarkerZ>
         </Marker>
         <Marker>
             <MarkerX>1764</MarkerX>
             <MarkerY>1289</MarkerY>
             <MarkerZ>58</MarkerZ>
         </Marker>
         <Marker>
             <MarkerX>1637</MarkerX>
             <MarkerY>1315</MarkerY>
             <MarkerZ>58</MarkerZ>
         </Marker>
         <Marker>
             <MarkerX>1625</MarkerX>
             <MarkerY>1493</MarkerY>
             <MarkerZ>55</MarkerZ>
         </Marker>
         <Marker>
             <MarkerX>1475</MarkerX>
             <MarkerY>1491</MarkerY>
             <MarkerZ>52</MarkerZ>
         </Marker>
         <Marker>
             <MarkerX>1456</MarkerX>
             <MarkerY>1543</MarkerY>
             <MarkerZ>58</MarkerZ>
         </Marker>
         <Marker>
             <MarkerX>1590</MarkerX>
             <MarkerY>1636</MarkerY>
             <MarkerZ>58</MarkerZ>
         </Marker>
         <Marker>
             <MarkerX>2001</MarkerX>
             <MarkerY>1526</MarkerY>
             <MarkerZ>55</MarkerZ>
         </Marker>
         <Marker>
             <MarkerX>2000</MarkerX>
             <MarkerY>1656</MarkerY>
             <MarkerZ>52</MarkerZ>
         </Marker>
         <Marker>
             <MarkerX>2143</MarkerX>
             <MarkerY>1640</MarkerY>
             <MarkerZ>58</MarkerZ>
         </Marker>
         <Marker>
             <MarkerX>2066</MarkerX>
             <MarkerY>1589</MarkerY>
             <MarkerZ>46</MarkerZ>
         </Marker>
         <Marker>
             <MarkerX>2044</MarkerX>
             <MarkerY>1609</MarkerY>
             <MarkerZ>46</MarkerZ>
         </Marker>
         <Marker>
             <MarkerX>2169</MarkerX>
             <MarkerY>1774</MarkerY>
             <MarkerZ>61</MarkerZ>
         </Marker>
         <Marker>
             <MarkerX>2026</MarkerX>
             <MarkerY>1745</MarkerY>
             <MarkerZ>55</MarkerZ>
         </Marker>
         <Marker>
             <MarkerX>2023</MarkerX>
             <MarkerY>1788</MarkerY>
             <MarkerZ>46</MarkerZ>
         </Marker>
         <Marker>
             <MarkerX>2061</MarkerX>
             <MarkerY>1844</MarkerY>
             <MarkerZ>34</MarkerZ>
         </Marker>
         <Marker>
             <MarkerX>1898</MarkerX>
             <MarkerY>1811</MarkerY>
             <MarkerZ>31</MarkerZ>
         </Marker>
         <Marker>
             <MarkerX>1860</MarkerX>
             <MarkerY>1805</MarkerY>
             <MarkerZ>31</MarkerZ>
         </Marker>
         <Marker>
             <MarkerX>1720</MarkerX>
             <MarkerY>1768</MarkerY>
             <MarkerZ>16</MarkerZ>
         </Marker>
         <Marker>
             <MarkerX>1801</MarkerX>
             <MarkerY>1793</MarkerY>
             <MarkerZ>31</MarkerZ>
         </Marker>
         <Marker>
             <MarkerX>1799</MarkerX>
             <MarkerY>1725</MarkerY>
             <MarkerZ>34</MarkerZ>
         </Marker>
         <Marker>
             <MarkerX>1460</MarkerX>
             <MarkerY>1719</MarkerY>
             <MarkerZ>10</MarkerZ>
         </Marker>
         <Marker>
             <MarkerX>1281</MarkerX>
             <MarkerY>1634</MarkerY>
             <MarkerZ>22</MarkerZ>
         </Marker>
         <Marker>
             <MarkerX>2184</MarkerX>
             <MarkerY>1573</MarkerY>
             <MarkerZ>19</MarkerZ>
         </Marker>
         <Marker>
             <MarkerX>2127</MarkerX>
             <MarkerY>1567</MarkerY>
             <MarkerZ>13</MarkerZ>
         </Marker>
         <Marker>
             <MarkerX>2080</MarkerX>
             <MarkerY>1532</MarkerY>
             <MarkerZ>13</MarkerZ>
         </Marker>
         <Marker>
             <MarkerX>2160</MarkerX>
             <MarkerY>1550</MarkerY>
             <MarkerZ>25</MarkerZ>
         </Marker>
         <Marker>
             <MarkerX>2143</MarkerX>
             <MarkerY>1538</MarkerY>
             <MarkerZ>22</MarkerZ>
         </Marker>
         <Marker>
             <MarkerX>2282</MarkerX>
             <MarkerY>1677</MarkerY>
             <MarkerZ>61</MarkerZ>
         </Marker>
         <Marker>
             <MarkerX>2379</MarkerX>
             <MarkerY>1785</MarkerY>
             <MarkerZ>61</MarkerZ>
         </Marker>
         <Marker>
             <MarkerX>2524</MarkerX>
             <MarkerY>1717</MarkerY>
             <MarkerZ>61</MarkerZ>
         </Marker>
         <Marker>
             <MarkerX>2646</MarkerX>
             <MarkerY>1493</MarkerY>
             <MarkerZ>61</MarkerZ>
         </Marker>
         <Marker>
             <MarkerX>2653</MarkerX>
             <MarkerY>1419</MarkerY>
             <MarkerZ>61</MarkerZ>
         </Marker>
         <Marker>
             <MarkerX>2858</MarkerX>
             <MarkerY>1627</MarkerY>
             <MarkerZ>64</MarkerZ>
         </Marker>
         <Marker>
             <MarkerX>2784</MarkerX>
             <MarkerY>1678</MarkerY>
             <MarkerZ>64</MarkerZ>
         </Marker>
         <Marker>
             <MarkerX>2836</MarkerX>
             <MarkerY>1749</MarkerY>
             <MarkerZ>49</MarkerZ>
         </Marker>
         <Marker>
             <MarkerX>2680</MarkerX>
             <MarkerY>1634</MarkerY>
             <MarkerZ>49</MarkerZ>
         </Marker>
         <Marker>
             <MarkerX>2750</MarkerX>
             <MarkerY>1564</MarkerY>
             <MarkerZ>52</MarkerZ>
         </Marker>
         <Marker>
             <MarkerX>2632</MarkerX>
             <MarkerY>1542</MarkerY>
             <MarkerZ>55</MarkerZ>
         </Marker>
         <Marker>
             <MarkerX>2566</MarkerX>
             <MarkerY>1484</MarkerY>
             <MarkerZ>49</MarkerZ>
         </Marker>
         <Marker>
             <MarkerX>2479</MarkerX>
             <MarkerY>1586</MarkerY>
             <MarkerZ>43</MarkerZ>
         </Marker>
         <Marker>
             <MarkerX>2497</MarkerX>
             <MarkerY>1578</MarkerY>
             <MarkerZ>43</MarkerZ>
         </Marker>
         <Marker>
             <MarkerX>2575</MarkerX>
             <MarkerY>1598</MarkerY>
             <MarkerZ>40</MarkerZ>
         </Marker>
         <Marker>
             <MarkerX>2527</MarkerX>
             <MarkerY>1612</MarkerY>
             <MarkerZ>40</MarkerZ>
         </Marker>
         <Marker>
             <MarkerX>2575</MarkerX>
             <MarkerY>1684</MarkerY>
             <MarkerZ>37</MarkerZ>
         </Marker>
         <Marker>
             <MarkerX>2467</MarkerX>
             <MarkerY>1657</MarkerY>
             <MarkerZ>31</MarkerZ>
         </Marker>
         <Marker>
             <MarkerX>2536</MarkerX>
             <MarkerY>1737</MarkerY>
             <MarkerZ>31</MarkerZ>
         </Marker>
         <Marker>
             <MarkerX>2306</MarkerX>
             <MarkerY>1721</MarkerY>
             <MarkerZ>25</MarkerZ>
         </Marker>
         <Marker>
             <MarkerX>2232</MarkerX>
             <MarkerY>1632</MarkerY>
             <MarkerZ>25</MarkerZ>
         </Marker>
         <Marker>
             <MarkerX>2358</MarkerX>
             <MarkerY>1535</MarkerY>
             <MarkerZ>25</MarkerZ>
         </Marker>
         <Marker>
             <MarkerX>2384</MarkerX>
             <MarkerY>1489</MarkerY>
             <MarkerZ>25</MarkerZ>
         </Marker>
         <Marker>
             <MarkerX>2402</MarkerX>
             <MarkerY>1458</MarkerY>
             <MarkerZ>28</MarkerZ>
         </Marker>
         <Marker>
             <MarkerX>2537</MarkerX>
             <MarkerY>1518</MarkerY>
             <MarkerZ>28</MarkerZ>
         </Marker>
         <Marker>
             <MarkerX>2501</MarkerX>
             <MarkerY>1546</MarkerY>
             <MarkerZ>37</MarkerZ>
         </Marker>
         <Marker>
             <MarkerX>2594</MarkerX>
             <MarkerY>1568</MarkerY>
             <MarkerZ>37</MarkerZ>
         </Marker>
         <Marker>
             <MarkerX>2257</MarkerX>
             <MarkerY>1583</MarkerY>
             <MarkerZ>34</MarkerZ>
         </Marker>
         <Marker>
             <MarkerX>2317</MarkerX>
             <MarkerY>1525</MarkerY>
             <MarkerZ>25</MarkerZ>
         </Marker>
         <Marker>
             <MarkerX>2280</MarkerX>
             <MarkerY>1455</MarkerY>
             <MarkerZ>25</MarkerZ>
         </Marker>
         <Marker>
             <MarkerX>2177</MarkerX>
             <MarkerY>1508</MarkerY>
             <MarkerZ>19</MarkerZ>
         </Marker>
         <Marker>
             <MarkerX>2524</MarkerX>
             <MarkerY>1633</MarkerY>
             <MarkerZ>4</MarkerZ>
         </Marker>
         <Marker>
             <MarkerX>2503</MarkerX>
             <MarkerY>1609</MarkerY>
             <MarkerZ>7</MarkerZ>
         </Marker>
         <Marker>
             <MarkerX>2498</MarkerX>
             <MarkerY>1685</MarkerY>
             <MarkerZ>7</MarkerZ>
         </Marker>
         <Marker>
             <MarkerX>2581</MarkerX>
             <MarkerY>1635</MarkerY>
             <MarkerZ>7</MarkerZ>
         </Marker>
         <Marker>
             <MarkerX>2432</MarkerX>
             <MarkerY>1858</MarkerY>
             <MarkerZ>10</MarkerZ>
         </Marker>
         <Marker>
             <MarkerX>2422</MarkerX>
             <MarkerY>1755</MarkerY>
             <MarkerZ>10</MarkerZ>
         </Marker>
         <Marker>
             <MarkerX>2414</MarkerX>
             <MarkerY>1460</MarkerY>
             <MarkerZ>10</MarkerZ>
         </Marker>
         <Marker>
             <MarkerX>2503</MarkerX>
             <MarkerY>1411</MarkerY>
             <MarkerZ>10</MarkerZ>
         </Marker>
         <Marker>
             <MarkerX>2559</MarkerX>
             <MarkerY>1452</MarkerY>
             <MarkerZ>10</MarkerZ>
         </Marker>
         <Marker>
             <MarkerX>2209</MarkerX>
             <MarkerY>1558</MarkerY>
             <MarkerZ>7</MarkerZ>
         </Marker>
         <Marker>
             <MarkerX>2342</MarkerX>
             <MarkerY>1490</MarkerY>
             <MarkerZ>13</MarkerZ>
         </Marker>
         <Marker>
             <MarkerX>2523</MarkerX>
             <MarkerY>1693</MarkerY>
             <MarkerZ>19</MarkerZ>
         </Marker>
         <Marker>
             <MarkerX>2604</MarkerX>
             <MarkerY>1665</MarkerY>
             <MarkerZ>19</MarkerZ>
         </Marker>
         <Marker>
             <MarkerX>2615</MarkerX>
             <MarkerY>1741</MarkerY>
             <MarkerZ>22</MarkerZ>
         </Marker>
         <Marker>
             <MarkerX>2403</MarkerX>
             <MarkerY>1722</MarkerY>
             <MarkerZ>31</MarkerZ>
         </Marker>
         <Marker>
             <MarkerX>2391</MarkerX>
             <MarkerY>1687</MarkerY>
             <MarkerZ>37</MarkerZ>
         </Marker>
         <Marker>
             <MarkerX>2357</MarkerX>
             <MarkerY>1753</MarkerY>
             <MarkerZ>37</MarkerZ>
         </Marker>
         <Marker>
             <MarkerX>2286</MarkerX>
             <MarkerY>1757</MarkerY>
             <MarkerZ>40</MarkerZ>
         </Marker>
         <Marker>
             <MarkerX>2237</MarkerX>
             <MarkerY>1652</MarkerY>
             <MarkerZ>46</MarkerZ>
         </Marker>
         <Marker>
             <MarkerX>2325</MarkerX>
             <MarkerY>1740</MarkerY>
             <MarkerZ>55</MarkerZ>
         </Marker>
         <Marker>
             <MarkerX>2504</MarkerX>
             <MarkerY>1797</MarkerY>
             <MarkerZ>52</MarkerZ>
         </Marker>
         <Marker>
             <MarkerX>2255</MarkerX>
             <MarkerY>1655</MarkerY>
             <MarkerZ>55</MarkerZ>
         </Marker>
         <Marker>
             <MarkerX>2272</MarkerX>
             <MarkerY>1573</MarkerY>
             <MarkerZ>49</MarkerZ>
         </Marker>
         <Marker>
             <MarkerX>2309</MarkerX>
             <MarkerY>1547</MarkerY>
             <MarkerZ>43</MarkerZ>
         </Marker>
         <Marker>
             <MarkerX>2232</MarkerX>
             <MarkerY>1546</MarkerY>
             <MarkerZ>40</MarkerZ>
         </Marker>
         <Marker>
             <MarkerX>2034</MarkerX>
             <MarkerY>1536</MarkerY>
             <MarkerZ>40</MarkerZ>
         </Marker>
         <Marker>
             <MarkerX>1975</MarkerX>
             <MarkerY>1408</MarkerY>
             <MarkerZ>40</MarkerZ>
         </Marker>
         <Marker>
             <MarkerX>1955</MarkerX>
             <MarkerY>1484</MarkerY>
             <MarkerZ>43</MarkerZ>
         </Marker>
         <Marker>
             <MarkerX>2004</MarkerX>
             <MarkerY>1962</MarkerY>
             <MarkerZ>4</MarkerZ>
         </Marker>
         <Marker>
             <MarkerX>2020</MarkerX>
             <MarkerY>2055</MarkerY>
             <MarkerZ>4</MarkerZ>
         </Marker>
         <Marker>
             <MarkerX>1911</MarkerX>
             <MarkerY>1894</MarkerY>
             <MarkerZ>7</MarkerZ>
         </Marker>
         <Marker>
             <MarkerX>2067</MarkerX>
             <MarkerY>1625</MarkerY>
             <MarkerZ>10</MarkerZ>
         </Marker>
         <Marker>
             <MarkerX>2048</MarkerX>
             <MarkerY>1651</MarkerY>
             <MarkerZ>13</MarkerZ>
         </Marker>
         <Marker>
             <MarkerX>2643</MarkerX>
             <MarkerY>1591</MarkerY>
             <MarkerZ>25</MarkerZ>
         </Marker>
         <Marker>
             <MarkerX>2839</MarkerX>
             <MarkerY>1691</MarkerY>
             <MarkerZ>25</MarkerZ>
         </Marker>
         <Marker>
             <MarkerX>2789</MarkerX>
             <MarkerY>1798</MarkerY>
             <MarkerZ>51</MarkerZ>
         </Marker>
         <Marker>
             <MarkerX>1912</MarkerX>
             <MarkerY>1583</MarkerY>
             <MarkerZ>30</MarkerZ>
         </Marker>
         <Marker>
             <MarkerX>1918</MarkerX>
             <MarkerY>1449</MarkerY>
             <MarkerZ>27</MarkerZ>
         </Marker>
         <Marker>
             <MarkerX>1894</MarkerX>
             <MarkerY>1446</MarkerY>
             <MarkerZ>48</MarkerZ>
         </Marker>
         <Marker>
             <MarkerX>1962</MarkerX>
             <MarkerY>1440</MarkerY>
             <MarkerZ>42</MarkerZ>
         </Marker>
         <Marker>
             <MarkerX>1961</MarkerX>
             <MarkerY>1413</MarkerY>
             <MarkerZ>48</MarkerZ>
         </Marker>
         <Marker>
             <MarkerX>1862</MarkerX>
             <MarkerY>1407</MarkerY>
             <MarkerZ>43</MarkerZ>
         </Marker>
         <Marker>
             <MarkerX>1822</MarkerX>
             <MarkerY>1356</MarkerY>
             <MarkerZ>46</MarkerZ>
         </Marker>
         <Marker>
             <MarkerX>1897</MarkerX>
             <MarkerY>1308</MarkerY>
             <MarkerZ>46</MarkerZ>
         </Marker>
         <Marker>
             <MarkerX>1732</MarkerX>
             <MarkerY>1392</MarkerY>
             <MarkerZ>43</MarkerZ>
         </Marker>
         <Marker>
             <MarkerX>1706</MarkerX>
             <MarkerY>1395</MarkerY>
             <MarkerZ>43</MarkerZ>
         </Marker>
         <Marker>
             <MarkerX>1865</MarkerX>
             <MarkerY>1377</MarkerY>
             <MarkerZ>40</MarkerZ>
         </Marker>
         <Marker>
             <MarkerX>1838</MarkerX>
             <MarkerY>1375</MarkerY>
             <MarkerZ>49</MarkerZ>
         </Marker>
         <Marker>
             <MarkerX>1890</MarkerX>
             <MarkerY>1619</MarkerY>
             <MarkerZ>58</MarkerZ>
         </Marker>
         <Marker>
             <MarkerX>2115</MarkerX>
             <MarkerY>1658</MarkerY>
             <MarkerZ>55</MarkerZ>
         </Marker>
         <Marker>
             <MarkerX>2308</MarkerX>
             <MarkerY>1655</MarkerY>
             <MarkerZ>61</MarkerZ>
         </Marker>
         <Marker>
             <MarkerX>2209</MarkerX>
             <MarkerY>1666</MarkerY>
             <MarkerZ>52</MarkerZ>
         </Marker>
         <Marker>
             <MarkerX>2328</MarkerX>
             <MarkerY>1572</MarkerY>
             <MarkerZ>49</MarkerZ>
         </Marker>
         <Marker>
             <MarkerX>2351</MarkerX>
             <MarkerY>1564</MarkerY>
             <MarkerZ>52</MarkerZ>
         </Marker>
         <Marker>
             <MarkerX>2322</MarkerX>
             <MarkerY>1586</MarkerY>
             <MarkerZ>52</MarkerZ>
         </Marker>
         <Marker>
             <MarkerX>2457</MarkerX>
             <MarkerY>1592</MarkerY>
             <MarkerZ>49</MarkerZ>
         </Marker>
         <Marker>
             <MarkerX>2619</MarkerX>
             <MarkerY>1649</MarkerY>
             <MarkerZ>58</MarkerZ>
         </Marker>
         <Marker>
             <MarkerX>2586</MarkerX>
             <MarkerY>1600</MarkerY>
             <MarkerZ>55</MarkerZ>
         </Marker>
         <Marker>
             <MarkerX>1810</MarkerX>
             <MarkerY>1284</MarkerY>
             <MarkerZ>58</MarkerZ>
         </Marker>
         <Marker>
             <MarkerX>1890</MarkerX>
             <MarkerY>1336</MarkerY>
             <MarkerZ>58</MarkerZ>
         </Marker>
         <Marker>
             <MarkerX>2021</MarkerX>
             <MarkerY>1672</MarkerY>
             <MarkerZ>22</MarkerZ>
         </Marker>
         <Marker>
             <MarkerX>1993</MarkerX>
             <MarkerY>1679</MarkerY>
             <MarkerZ>25</MarkerZ>
         </Marker>
         <Marker>
             <MarkerX>2125</MarkerX>
             <MarkerY>1726</MarkerY>
             <MarkerZ>19</MarkerZ>
         </Marker>
         <Marker>
             <MarkerX>2075</MarkerX>
             <MarkerY>1682</MarkerY>
             <MarkerZ>19</MarkerZ>
         </Marker>
         <Marker>
             <MarkerX>1883</MarkerX>
             <MarkerY>1676</MarkerY>
             <MarkerZ>43</MarkerZ>
         </Marker>
         <Marker>
             <MarkerX>1722</MarkerX>
             <MarkerY>1843</MarkerY>
             <MarkerZ>31</MarkerZ>
         </Marker>
         <Marker>
             <MarkerX>1730</MarkerX>
             <MarkerY>1877</MarkerY>
             <MarkerZ>31</MarkerZ>
         </Marker>
         <Marker>
             <MarkerX>1747</MarkerX>
             <MarkerY>1898</MarkerY>
             <MarkerZ>19</MarkerZ>
         </Marker>
         <Marker>
             <MarkerX>1755</MarkerX>
             <MarkerY>1935</MarkerY>
             <MarkerZ>19</MarkerZ>
         </Marker>
         <Marker>
             <MarkerX>1673</MarkerX>
             <MarkerY>1979</MarkerY>
             <MarkerZ>19</MarkerZ>
         </Marker>
         <Marker>
             <MarkerX>1694</MarkerX>
             <MarkerY>2019</MarkerY>
             <MarkerZ>13</MarkerZ>
         </Marker>
         <Marker>
             <MarkerX>1752</MarkerX>
             <MarkerY>2134</MarkerY>
             <MarkerZ>13</MarkerZ>
         </Marker>
         <Marker>
             <MarkerX>1852</MarkerX>
             <MarkerY>1927</MarkerY>
             <MarkerZ>10</MarkerZ>
         </Marker>
         <Marker>
             <MarkerX>1807</MarkerX>
             <MarkerY>1919</MarkerY>
             <MarkerZ>7</MarkerZ>
         </Marker>
         <Marker>
             <MarkerX>1492</MarkerX>
             <MarkerY>1860</MarkerY>
             <MarkerZ>19</MarkerZ>
         </Marker>
         <Marker>
             <MarkerX>1897</MarkerX>
             <MarkerY>2169</MarkerY>
             <MarkerZ>19</MarkerZ>
         </Marker>
         <Marker>
             <MarkerX>1933</MarkerX>
             <MarkerY>2157</MarkerY>
             <MarkerZ>19</MarkerZ>
         </Marker>
         <Marker>
             <MarkerX>2056</MarkerX>
             <MarkerY>2219</MarkerY>
             <MarkerZ>16</MarkerZ>
         </Marker>
         <Marker>
             <MarkerX>1940</MarkerX>
             <MarkerY>2210</MarkerY>
             <MarkerZ>7</MarkerZ>
         </Marker>
         <Marker>
             <MarkerX>1833</MarkerX>
             <MarkerY>2110</MarkerY>
             <MarkerZ>7</MarkerZ>
         </Marker>
         <Marker>
             <MarkerX>1775</MarkerX>
             <MarkerY>2080</MarkerY>
             <MarkerZ>1</MarkerZ>
         </Marker>
         <Marker>
             <MarkerX>2093</MarkerX>
             <MarkerY>2062</MarkerY>
             <MarkerZ>1</MarkerZ>
         </Marker>
         <Marker>
             <MarkerX>2057</MarkerX>
             <MarkerY>2064</MarkerY>
             <MarkerZ>1</MarkerZ>
         </Marker>
         <Marker>
             <MarkerX>1194</MarkerX>
             <MarkerY>1506</MarkerY>
             <MarkerZ>40</MarkerZ>
         </Marker>
         <Marker>
             <MarkerX>1409</MarkerX>
             <MarkerY>1515</MarkerY>
             <MarkerZ>40</MarkerZ>
         </Marker>
         <Marker>
             <MarkerX>1319</MarkerX>
             <MarkerY>1503</MarkerY>
             <MarkerZ>37</MarkerZ>
         </Marker>
         <Marker>
             <MarkerX>1520</MarkerX>
             <MarkerY>1568</MarkerY>
             <MarkerZ>34</MarkerZ>
         </Marker>
         <Marker>
             <MarkerX>1214</MarkerX>
             <MarkerY>1259</MarkerY>
             <MarkerZ>58</MarkerZ>
         </Marker>
         <Marker>
             <MarkerX>1547</MarkerX>
             <MarkerY>1298</MarkerY>
             <MarkerZ>34</MarkerZ>
         </Marker>
         <Marker>
             <MarkerX>1502</MarkerX>
             <MarkerY>1322</MarkerY>
             <MarkerZ>34</MarkerZ>
         </Marker>
         <Marker>
             <MarkerX>1522</MarkerX>
             <MarkerY>1255</MarkerY>
             <MarkerZ>34</MarkerZ>
         </Marker>
         <Marker>
             <MarkerX>1547</MarkerX>
             <MarkerY>1179</MarkerY>
             <MarkerZ>4</MarkerZ>
         </Marker>
         <Marker>
             <MarkerX>1285</MarkerX>
             <MarkerY>1079</MarkerY>
             <MarkerZ>13</MarkerZ>
         </Marker>
         <Marker>
             <MarkerX>1201</MarkerX>
             <MarkerY>1131</MarkerY>
             <MarkerZ>4</MarkerZ>
         </Marker>
         <Marker>
             <MarkerX>1179</MarkerX>
             <MarkerY>1217</MarkerY>
             <MarkerZ>10</MarkerZ>
         </Marker>
         <Marker>
             <MarkerX>1131</MarkerX>
             <MarkerY>1138</MarkerY>
             <MarkerZ>4</MarkerZ>
         </Marker>
         <Marker>
             <MarkerX>1104</MarkerX>
             <MarkerY>1243</MarkerY>
             <MarkerZ>4</MarkerZ>
         </Marker>
         <Marker>
             <MarkerX>1145</MarkerX>
             <MarkerY>1315</MarkerY>
             <MarkerZ>7</MarkerZ>
         </Marker>
         <Marker>
             <MarkerX>1770</MarkerX>
             <MarkerY>1233</MarkerY>
             <MarkerZ>10</MarkerZ>
         </Marker>
         <Marker>
             <MarkerX>1723</MarkerX>
             <MarkerY>1213</MarkerY>
             <MarkerZ>19</MarkerZ>
         </Marker>
         <Marker>
             <MarkerX>1635</MarkerX>
             <MarkerY>1160</MarkerY>
             <MarkerZ>19</MarkerZ>
         </Marker>
         <Marker>
             <MarkerX>1727</MarkerX>
             <MarkerY>1233</MarkerY>
             <MarkerZ>25</MarkerZ>
         </Marker>
         <Marker>
             <MarkerX>1672</MarkerX>
             <MarkerY>1173</MarkerY>
             <MarkerZ>28</MarkerZ>
         </Marker>
         <Marker>
             <MarkerX>1655</MarkerX>
             <MarkerY>1158</MarkerY>
             <MarkerZ>25</MarkerZ>
         </Marker>
         <Marker>
             <MarkerX>1876</MarkerX>
             <MarkerY>1184</MarkerY>
             <MarkerZ>40</MarkerZ>
         </Marker>
         <Marker>
             <MarkerX>1911</MarkerX>
             <MarkerY>1205</MarkerY>
             <MarkerZ>49</MarkerZ>
         </Marker>
         <Marker>
             <MarkerX>1760</MarkerX>
             <MarkerY>1151</MarkerY>
             <MarkerZ>46</MarkerZ>
         </Marker>
         <Marker>
             <MarkerX>1822</MarkerX>
             <MarkerY>1067</MarkerY>
             <MarkerZ>49</MarkerZ>
         </Marker>
         <Marker>
             <MarkerX>1371</MarkerX>
             <MarkerY>936</MarkerY>
             <MarkerZ>58</MarkerZ>
         </Marker>
         <Marker>
             <MarkerX>1322</MarkerX>
             <MarkerY>926</MarkerY>
             <MarkerZ>58</MarkerZ>
         </Marker>
         <Marker>
             <MarkerX>1234</MarkerX>
             <MarkerY>1067</MarkerY>
             <MarkerZ>49</MarkerZ>
         </Marker>
         <Marker>
             <MarkerX>1044</MarkerX>
             <MarkerY>1051</MarkerY>
             <MarkerZ>49</MarkerZ>
         </Marker>
         <Marker>
             <MarkerX>1291</MarkerX>
             <MarkerY>647</MarkerY>
             <MarkerZ>46</MarkerZ>
         </Marker>
         <Marker>
             <MarkerX>1419</MarkerX>
             <MarkerY>550</MarkerY>
             <MarkerZ>46</MarkerZ>
         </Marker>
         <Marker>
             <MarkerX>1254</MarkerX>
             <MarkerY>561</MarkerY>
             <MarkerZ>55</MarkerZ>
         </Marker>
         <Marker>
             <MarkerX>1659</MarkerX>
             <MarkerY>1002</MarkerY>
             <MarkerZ>7</MarkerZ>
         </Marker>
         <Marker>
             <MarkerX>2741</MarkerX>
             <MarkerY>1300</MarkerY>
             <MarkerZ>4</MarkerZ>
         </Marker>
         <Marker>
             <MarkerX>3089</MarkerX>
             <MarkerY>1267</MarkerY>
             <MarkerZ>52</MarkerZ>
         </Marker>
         <Marker>
             <MarkerX>3243</MarkerX>
             <MarkerY>1198</MarkerY>
             <MarkerZ>58</MarkerZ>
         </Marker>
         <Marker>
             <MarkerX>3143</MarkerX>
             <MarkerY>1159</MarkerY>
             <MarkerZ>61</MarkerZ>
         </Marker>
         <Marker>
             <MarkerX>2775</MarkerX>
             <MarkerY>1361</MarkerY>
             <MarkerZ>55</MarkerZ>
         </Marker>
         <Marker>
             <MarkerX>2771</MarkerX>
             <MarkerY>1495</MarkerY>
             <MarkerZ>52</MarkerZ>
         </Marker>
         <Marker>
             <MarkerX>2653</MarkerX>
             <MarkerY>1477</MarkerY>
             <MarkerZ>43</MarkerZ>
         </Marker>
         <Marker>
             <MarkerX>2705</MarkerX>
             <MarkerY>1568</MarkerY>
             <MarkerZ>43</MarkerZ>
         </Marker>
         <Marker>
             <MarkerX>2523</MarkerX>
             <MarkerY>1446</MarkerY>
             <MarkerZ>58</MarkerZ>
         </Marker>
         <Marker>
             <MarkerX>2948</MarkerX>
             <MarkerY>1078</MarkerY>
             <MarkerZ>49</MarkerZ>
         </Marker>
         <Marker>
             <MarkerX>2993</MarkerX>
             <MarkerY>1089</MarkerY>
             <MarkerZ>55</MarkerZ>
         </Marker>
         <Marker>
             <MarkerX>2442</MarkerX>
             <MarkerY>879</MarkerY>
             <MarkerZ>37</MarkerZ>
         </Marker>
         <Marker>
             <MarkerX>2803</MarkerX>
             <MarkerY>2210</MarkerY>
             <MarkerZ>25</MarkerZ>
         </Marker>
         <Marker>
             <MarkerX>2899</MarkerX>
             <MarkerY>2204</MarkerY>
             <MarkerZ>28</MarkerZ>
         </Marker>
         <Marker>
             <MarkerX>3018</MarkerX>
             <MarkerY>1711</MarkerY>
             <MarkerZ>28</MarkerZ>
         </Marker>
         <Marker>
             <MarkerX>2938</MarkerX>
             <MarkerY>1642</MarkerY>
             <MarkerZ>61</MarkerZ>
         </Marker>
         <Marker>
             <MarkerX>2841</MarkerX>
             <MarkerY>1649</MarkerY>
             <MarkerZ>61</MarkerZ>
         </Marker>
         <Marker>
             <MarkerX>2879</MarkerX>
             <MarkerY>1631</MarkerY>
             <MarkerZ>52</MarkerZ>
         </Marker>
         <Marker>
             <MarkerX>2937</MarkerX>
             <MarkerY>1799</MarkerY>
             <MarkerZ>46</MarkerZ>
         </Marker>
         <Marker>
             <MarkerX>2986</MarkerX>
             <MarkerY>1760</MarkerY>
             <MarkerZ>46</MarkerZ>
         </Marker>
         <Marker>
             <MarkerX>3470</MarkerX>
             <MarkerY>1476</MarkerY>
             <MarkerZ>13</MarkerZ>
         </Marker>
         <Marker>
             <MarkerX>3232</MarkerX>
             <MarkerY>2153</MarkerY>
             <MarkerZ>64</MarkerZ>
         </Marker>
         <Marker>
             <MarkerX>3159</MarkerX>
             <MarkerY>2155</MarkerY>
             <MarkerZ>58</MarkerZ>
         </Marker>
         <Marker>
             <MarkerX>3165</MarkerX>
             <MarkerY>859</MarkerY>
             <MarkerZ>64</MarkerZ>
         </Marker>
         <Marker>
             <MarkerX>3188</MarkerX>
             <MarkerY>836</MarkerY>
             <MarkerZ>52</MarkerZ>
         </Marker>
         <Marker>
             <MarkerX>3466</MarkerX>
             <MarkerY>828</MarkerY>
             <MarkerZ>61</MarkerZ>
         </Marker>
         <Marker>
             <MarkerX>3562</MarkerX>
             <MarkerY>886</MarkerY>
             <MarkerZ>61</MarkerZ>
         </Marker>
         <Marker>
             <MarkerX>2704</MarkerX>
             <MarkerY>554</MarkerY>
             <MarkerZ>55</MarkerZ>
         </Marker>
         <Marker>
             <MarkerX>2580</MarkerX>
             <MarkerY>534</MarkerY>
             <MarkerZ>55</MarkerZ>
         </Marker>
         <Marker>
             <MarkerX>2567</MarkerX>
             <MarkerY>573</MarkerY>
             <MarkerZ>52</MarkerZ>
         </Marker>
         <Marker>
             <MarkerX>2659</MarkerX>
             <MarkerY>949</MarkerY>
             <MarkerZ>16</MarkerZ>
         </Marker>
         <Marker>
             <MarkerX>2418</MarkerX>
             <MarkerY>970</MarkerY>
             <MarkerZ>16</MarkerZ>
         </Marker>
         <Marker>
             <MarkerX>2591</MarkerX>
             <MarkerY>956</MarkerY>
             <MarkerZ>25</MarkerZ>
         </Marker>
         <Marker>
             <MarkerX>2427</MarkerX>
             <MarkerY>1057</MarkerY>
             <MarkerZ>25</MarkerZ>
         </Marker>
         <Marker>
             <MarkerX>2714</MarkerX>
             <MarkerY>900</MarkerY>
             <MarkerZ>25</MarkerZ>
         </Marker>
         <Marker>
             <MarkerX>3000</MarkerX>
             <MarkerY>1030</MarkerY>
             <MarkerZ>40</MarkerZ>
         </Marker>
         <Marker>
             <MarkerX>2518</MarkerX>
             <MarkerY>737</MarkerY>
             <MarkerZ>43</MarkerZ>
         </Marker>
         <Marker>
             <MarkerX>2746</MarkerX>
             <MarkerY>737</MarkerY>
             <MarkerZ>64</MarkerZ>
         </Marker>
         <Marker>
             <MarkerX>2411</MarkerX>
             <MarkerY>545</MarkerY>
             <MarkerZ>64</MarkerZ>
         </Marker>
         <Marker>
             <MarkerX>2230</MarkerX>
             <MarkerY>1150</MarkerY>
             <MarkerZ>10</MarkerZ>
         </Marker>
         <Marker>
             <MarkerX>2239</MarkerX>
             <MarkerY>1093</MarkerY>
             <MarkerZ>16</MarkerZ>
         </Marker>
         <Marker>
             <MarkerX>2295</MarkerX>
             <MarkerY>1106</MarkerY>
             <MarkerZ>4</MarkerZ>
         </Marker>
         <Marker>
             <MarkerX>2003</MarkerX>
             <MarkerY>962</MarkerY>
             <MarkerZ>22</MarkerZ>
         </Marker>
         <Marker>
             <MarkerX>1860</MarkerX>
             <MarkerY>1001</MarkerY>
             <MarkerZ>46</MarkerZ>
         </Marker>
         <Marker>
             <MarkerX>1731</MarkerX>
             <MarkerY>942</MarkerY>
             <MarkerZ>43</MarkerZ>
         </Marker>
         <Marker>
             <MarkerX>1349</MarkerX>
             <MarkerY>1091</MarkerY>
             <MarkerZ>49</MarkerZ>
         </Marker>
         <Marker>
             <MarkerX>1260</MarkerX>
             <MarkerY>995</MarkerY>
             <MarkerZ>64</MarkerZ>
         </Marker>
         <Marker>
             <MarkerX>1408</MarkerX>
             <MarkerY>709</MarkerY>
             <MarkerZ>43</MarkerZ>
         </Marker>
         <Marker>
             <MarkerX>1656</MarkerX>
             <MarkerY>1127</MarkerY>
             <MarkerZ>19</MarkerZ>
         </Marker>
         <Marker>
             <MarkerX>1488</MarkerX>
             <MarkerY>1092</MarkerY>
             <MarkerZ>19</MarkerZ>
         </Marker>
         <Marker>
             <MarkerX>2118</MarkerX>
             <MarkerY>1118</MarkerY>
             <MarkerZ>13</MarkerZ>
         </Marker>
         <Marker>
             <MarkerX>912</MarkerX>
             <MarkerY>1138</MarkerY>
             <MarkerZ>22</MarkerZ>
         </Marker>
         <Marker>
             <MarkerX>953</MarkerX>
             <MarkerY>1121</MarkerY>
             <MarkerZ>19</MarkerZ>
         </Marker>
         <Marker>
             <MarkerX>980</MarkerX>
             <MarkerY>1136</MarkerY>
             <MarkerZ>25</MarkerZ>
         </Marker>
         <Marker>
             <MarkerX>1026</MarkerX>
             <MarkerY>1242</MarkerY>
             <MarkerZ>28</MarkerZ>
         </Marker>
         <Marker>
             <MarkerX>1189</MarkerX>
             <MarkerY>893</MarkerY>
             <MarkerZ>25</MarkerZ>
         </Marker>
         <Marker>
             <MarkerX>694</MarkerX>
             <MarkerY>1155</MarkerY>
             <MarkerZ>37</MarkerZ>
         </Marker>
         <Marker>
             <MarkerX>1897</MarkerX>
             <MarkerY>1284</MarkerY>
             <MarkerZ>43</MarkerZ>
         </Marker>
         <Marker>
             <MarkerX>963</MarkerX>
             <MarkerY>1597</MarkerY>
             <MarkerZ>61</MarkerZ>
         </Marker>
         <Marker>
             <MarkerX>1084</MarkerX>
             <MarkerY>1683</MarkerY>
             <MarkerZ>58</MarkerZ>
         </Marker>
         <Marker>
             <MarkerX>1184</MarkerX>
             <MarkerY>1688</MarkerY>
             <MarkerZ>52</MarkerZ>
         </Marker>
         <Marker>
             <MarkerX>1092</MarkerX>
             <MarkerY>1726</MarkerY>
             <MarkerZ>55</MarkerZ>
         </Marker>
         <Marker>
             <MarkerX>1156</MarkerX>
             <MarkerY>1752</MarkerY>
             <MarkerZ>58</MarkerZ>
         </Marker>
         <Marker>
             <MarkerX>947</MarkerX>
             <MarkerY>1780</MarkerY>
             <MarkerZ>34</MarkerZ>
         </Marker>
         <Marker>
             <MarkerX>877</MarkerX>
             <MarkerY>1773</MarkerY>
             <MarkerZ>34</MarkerZ>
         </Marker>
         <Marker>
             <MarkerX>1813</MarkerX>
             <MarkerY>1992</MarkerY>
             <MarkerZ>58</MarkerZ>
         </Marker>
         <Marker>
             <MarkerX>1838</MarkerX>
             <MarkerY>2004</MarkerY>
             <MarkerZ>52</MarkerZ>
         </Marker>
         <Marker>
             <MarkerX>1605</MarkerX>
             <MarkerY>2135</MarkerY>
             <MarkerZ>58</MarkerZ>
         </Marker>
         <Marker>
             <MarkerX>1708</MarkerX>
             <MarkerY>2102</MarkerY>
             <MarkerZ>61</MarkerZ>
         </Marker>
         <Marker>
             <MarkerX>1789</MarkerX>
             <MarkerY>2095</MarkerY>
             <MarkerZ>58</MarkerZ>
         </Marker>
         <Marker>
             <MarkerX>1680</MarkerX>
             <MarkerY>2027</MarkerY>
             <MarkerZ>28</MarkerZ>
         </Marker>
         <Marker>
             <MarkerX>1766</MarkerX>
             <MarkerY>2085</MarkerY>
             <MarkerZ>40</MarkerZ>
         </Marker>
         <Marker>
             <MarkerX>1790</MarkerX>
             <MarkerY>2177</MarkerY>
             <MarkerZ>46</MarkerZ>
         </Marker>
         <Marker>
             <MarkerX>1888</MarkerX>
             <MarkerY>2291</MarkerY>
             <MarkerZ>25</MarkerZ>
         </Marker>
         <Marker>
             <MarkerX>1960</MarkerX>
             <MarkerY>2165</MarkerY>
             <MarkerZ>10</MarkerZ>
         </Marker>
         <Marker>
             <MarkerX>1492</MarkerX>
             <MarkerY>2023</MarkerY>
             <MarkerZ>25</MarkerZ>
         </Marker>
         <Marker>
             <MarkerX>1293</MarkerX>
             <MarkerY>2049</MarkerY>
             <MarkerZ>46</MarkerZ>
         </Marker>
         <Marker>
             <MarkerX>998</MarkerX>
             <MarkerY>1390</MarkerY>
             <MarkerZ>37</MarkerZ>
         </Marker>
         <Marker>
             <MarkerX>1020</MarkerX>
             <MarkerY>1417</MarkerY>
             <MarkerZ>31</MarkerZ>
         </Marker>
         <Marker>
             <MarkerX>1056</MarkerX>
             <MarkerY>1372</MarkerY>
             <MarkerZ>25</MarkerZ>
         </Marker>
         <Marker>
             <MarkerX>959</MarkerX>
             <MarkerY>1371</MarkerY>
             <MarkerZ>28</MarkerZ>
         </Marker>
         <Marker>
             <MarkerX>833</MarkerX>
             <MarkerY>1413</MarkerY>
             <MarkerZ>22</MarkerZ>
         </Marker>
         <Marker>
             <MarkerX>1372</MarkerX>
             <MarkerY>1302</MarkerY>
             <MarkerZ>4</MarkerZ>
         </Marker>
         <Marker>
             <MarkerX>1321</MarkerX>
             <MarkerY>1332</MarkerY>
             <MarkerZ>7</MarkerZ>
         </Marker>
         <Marker>
             <MarkerX>737</MarkerX>
             <MarkerY>1684</MarkerY>
             <MarkerZ>43</MarkerZ>
         </Marker>
         <Marker>
             <MarkerX>1202</MarkerX>
             <MarkerY>1714</MarkerY>
             <MarkerZ>58</MarkerZ>
         </Marker>
         <Marker>
             <MarkerX>1418</MarkerX>
             <MarkerY>1812</MarkerY>
             <MarkerZ>58</MarkerZ>
         </Marker>
         <Marker>
             <MarkerX>1574</MarkerX>
             <MarkerY>1747</MarkerY>
             <MarkerZ>37</MarkerZ>
         </Marker>
         <Marker>
             <MarkerX>1458</MarkerX>
             <MarkerY>1518</MarkerY>
             <MarkerZ>43</MarkerZ>
         </Marker>
         <Marker>
             <MarkerX>2830</MarkerX>
             <MarkerY>1237</MarkerY>
             <MarkerZ>57</MarkerZ>
         </Marker>
         <Marker>
             <MarkerX>2695</MarkerX>
             <MarkerY>1101</MarkerY>
             <MarkerZ>48</MarkerZ>
         </Marker>
         <Marker>
             <MarkerX>2699</MarkerX>
             <MarkerY>1071</MarkerY>
             <MarkerZ>10</MarkerZ>
         </Marker>
         <Marker>
             <MarkerX>3354</MarkerX>
             <MarkerY>1498</MarkerY>
             <MarkerZ>19</MarkerZ>
         </Marker>
         <Marker>
             <MarkerX>3058</MarkerX>
             <MarkerY>1589</MarkerY>
             <MarkerZ>4</MarkerZ>
         </Marker>
         <Marker>
             <MarkerX>2242</MarkerX>
             <MarkerY>1253</MarkerY>
             <MarkerZ>58</MarkerZ>
         </Marker>
         <Marker>
             <MarkerX>2138</MarkerX>
             <MarkerY>1073</MarkerY>
             <MarkerZ>55</MarkerZ>
         </Marker>
         <Marker>
             <MarkerX>2010</MarkerX>
             <MarkerY>1114</MarkerY>
             <MarkerZ>55</MarkerZ>
         </Marker>
         <Marker>
             <MarkerX>2076</MarkerX>
             <MarkerY>1035</MarkerY>
             <MarkerZ>55</MarkerZ>
         </Marker>
         <Marker>
             <MarkerX>2053</MarkerX>
             <MarkerY>944</MarkerY>
             <MarkerZ>58</MarkerZ>
         </Marker>
         <Marker>
             <MarkerX>2062</MarkerX>
             <MarkerY>956</MarkerY>
             <MarkerZ>64</MarkerZ>
         </Marker>
         <Marker>
             <MarkerX>2074</MarkerX>
             <MarkerY>991</MarkerY>
             <MarkerZ>46</MarkerZ>
         </Marker>
         <Marker>
             <MarkerX>973</MarkerX>
             <MarkerY>648</MarkerY>
             <MarkerZ>61</MarkerZ>
         </Marker>
         <Marker>
             <MarkerX>878</MarkerX>
             <MarkerY>895</MarkerY>
             <MarkerZ>34</MarkerZ>
         </Marker>
         <Marker>
             <MarkerX>904</MarkerX>
             <MarkerY>1040</MarkerY>
             <MarkerZ>37</MarkerZ>
         </Marker>
     </Marker_Type>
 </Marker_Data>
</CellCounter_Marker_File>
