# Supplementary material for: Tonotopic and non-auditory organization of the mouse dorsal inferior colliculus revealed by two-photon imaging
Source: eLife. 2019 Oct 15;8:e49091. doi: 10.7554/eLife.49091 (PMC6834370; doi:10.7554/eLife.49091)
Supplement: Figure 1—source data 1. [file elife-49091-fig1-data1.zip › CellCounter_SourceData/CellCounter/Fig1-Gad/GP4x3/CellType_20976_07.txt]

CELL COUNTER

Name of different types of counters
Type 1: GCaMP6s+ GAD67-
Type 2: GCaMP6s- GAD67+ 
Type 3: GCaMP6s+ GAD67++
