# Supplementary material for: Tonotopic and non-auditory organization of the mouse dorsal inferior colliculus revealed by two-photon imaging
Source: eLife. 2019 Oct 15;8:e49091. doi: 10.7554/eLife.49091 (PMC6834370; doi:10.7554/eLife.49091)
Supplement: Figure 3—source data 1. [file elife-49091-fig3-data1.zip › FluoKinetics_explanation.txt]

Each row is a record of a Region-of-interest (ROI), i.e. one neuron, measured.


animalid: 
	ID of animal

genotype: 
	GP4.3 - GP4.3 in C57BL6/J background
	B6CBAF1 GP4.3 - GP4.3 in B6CBAF1/J background
	Gad2-Cre*Ai96 - Gad2-IRES-Cre crossed with Ai96 in C57BL6/J background

resptype:
	a bitwise code for combination of different response classes. negative number represent no significant response or noise.
	1: inhibitory
	2: excitation (onset or sustained)
	4: offset
	8: sustained (in addition to being excitatory)


amp_onset_Exc:
	amplitude (in fraction of baseline fluorescence) of exponential fit to the fluorescenc response of the ROI during sound stimulus (i.e. 0-1000 ms re. sound onset), averaged across frequency-intensity combinations that show significant excitatory response
tau_onset_Exc:
	tau (in ms) of exponential fit to the fluorescence response of the ROI during sound stimulus, averaged across frequency-intensity combinations that show significant excitatory response.
	The value of tau is limited to be positive by restricting the minimum to 1 ms during the fit.

amp_decay:
	amplitude of exponential fit to the fluorescenc response of the ROI after sound stimulus (i.e. 0-5000 ms re. sound offset), averaged across frequency-intensity combinations that show significant response, and excluding trials followed by another significant stimulus.
tau_onset:
	tau of exponential fit to the fluorescence response of the ROI after sound stimulus, averaged across frequency-intensity combinations that show significant response, and excluding trials followed by another significant stimulus.
	The value of tau is limited to be positive by restricting the minimum to 1 ms during the fit.
	A positive amplitude (amp) indicates a decay, while negative amplitude indicates a recovery from inhibition.
