# Supplementary material for: Tonotopic and non-auditory organization of the mouse dorsal inferior colliculus revealed by two-photon imaging
Source: eLife. 2019 Oct 15;8:e49091. doi: 10.7554/eLife.49091 (PMC6834370; doi:10.7554/eLife.49091)
Supplement: Figure 3—source data 1. [file elife-49091-fig3-data1.zip › FluoKinetics.csv]

animalid	genotype	resptype	amp_onset_Exc	tau_onset_Exc	amp_decay	tau_decay
16-MI12074-06	GP4.3	-1
16-MI12074-06	GP4.3	-1
16-MI12074-06	GP4.3	2	-0.0076582	1
16-MI12074-06	GP4.3	2	0.54326999	379.16	0.54834998	954.48999
16-MI12074-06	GP4.3	5	0.065672003	1	-0.25292	2413.8999
16-MI12074-06	GP4.3	2	0.030727001	1
16-MI12074-06	GP4.3	-1
16-MI12074-06	GP4.3	-1
16-MI12074-06	GP4.3	2	0.54964	649.56
16-MI12074-06	GP4.3	2	0.099165998	1
16-MI12074-06	GP4.3	-1
16-MI12074-06	GP4.3	-1
16-MI12074-06	GP4.3	2	0.1814	1
16-MI12074-06	GP4.3	3	0.20416	324.67001	-0.24814001	156890000
16-MI12074-06	GP4.3	-1
16-MI12074-06	GP4.3	-1
16-MI12074-06	GP4.3	1	0.14576	53.887001	-0.18283001	13188
16-MI12074-06	GP4.3	2	0.38273999	838.14001	0.69721001	397.35001
16-MI12074-06	GP4.3	1			-0.1856	1776.6
16-MI12074-06	GP4.3	5	1.2538	1494.7	0.040716	1407.9
16-MI12074-06	GP4.3	5
16-MI12074-06	GP4.3	2	3.0957999	480.39001	3.9038999	834.45001
16-MI12074-06	GP4.3	1	0.15880001	206.64999	-0.59745002	2339.7
16-MI12074-06	GP4.3	-1
16-MI12074-06	GP4.3	1	0.32872999	590.77002	-0.48919001	1619.6
16-MI12074-06	GP4.3	1	70.762001	802740	-0.52345002	314.48999
16-MI12074-06	GP4.3	2	0.34110001	956.40997	0.024914	6039.1001
16-MI12074-06	GP4.3	10	282.51001	576320	0.98000997	1216.6
16-MI12074-06	GP4.3	10	1.0089	1850.9	0.85303998	912.27002
16-MI12074-06	GP4.3	-1
16-MI12074-06	GP4.3	-1
16-MI12074-06	GP4.3	5
16-MI12074-06	GP4.3	2	0.065245003	1	0.047828	1.42E+13
16-MI12074-06	GP4.3	-1
16-MI12074-06	GP4.3	-1
16-MI12074-06	GP4.3	4	0.10486	160.89
16-MI12074-06	GP4.3	-1
16-MI12074-06	GP4.3	-1
16-MI12074-06	GP4.3	2	0.74132001	391.59	0.96529001	912.10999
16-MI12074-06	GP4.3	6	0.32815999	507.87
16-MI12074-06	GP4.3	-1
16-MI12074-06	GP4.3	-1
16-MI12074-06	GP4.3	1	362.17001	7373300	-0.089721002	8327.7002
16-MI12074-06	GP4.3	-1
16-MI12074-06	GP4.3	-1
16-MI12074-06	GP4.3	2	0.17791	387.23999
16-MI12074-06	GP4.3	4
16-MI12074-06	GP4.3	-1
16-MI12074-06	GP4.3	-1
16-MI12074-06	GP4.3	-1
16-MI12074-06	GP4.3	7	0.17364	393.39001
16-MI14234-01	Gad2-Cre*Ai96	10	160.69	252680	1.0146	1172.5
16-MI14234-01	Gad2-Cre*Ai96	10	3.7146001	4536.1001	0.90956002	1674.8
16-MI14234-01	Gad2-Cre*Ai96	10	2.1156001	1813	1.3058	1159.4
16-MI14234-01	Gad2-Cre*Ai96	10	225.83	445070	1.0381	1323.2
16-MI14234-01	Gad2-Cre*Ai96	10	3.6633999	2732.6001	1.4197	902.33002
16-MI14234-01	Gad2-Cre*Ai96	1			-0.086934	30630
16-MI14234-01	Gad2-Cre*Ai96	4			0.33076999	1223.8
16-MI14234-01	Gad2-Cre*Ai96	-1
16-MI14234-01	Gad2-Cre*Ai96	10	1.1092	2194.3	0.35942	1005
16-MI14234-01	Gad2-Cre*Ai96	10	26.117001	91990	0.39877999	1234.2
16-MI14234-01	Gad2-Cre*Ai96	-1
16-MI14234-01	Gad2-Cre*Ai96	4			0.75292999	2033.7
16-MI14234-01	Gad2-Cre*Ai96	-1
16-MI14234-01	Gad2-Cre*Ai96	1			-0.67966998	869
16-MI14234-01	Gad2-Cre*Ai96	10	75.681999	106240	1.1727	1126.4
16-MI14234-01	Gad2-Cre*Ai96	10	10.838	8119.8999	1.5329	1557.8
16-MI14234-01	Gad2-Cre*Ai96	10	9.0265999	18745	0.73030001	1091.2
16-MI14234-01	Gad2-Cre*Ai96	-1			0.1979	599.65997
16-MI14234-01	Gad2-Cre*Ai96	-1
16-MI14234-01	Gad2-Cre*Ai96	-1
16-MI14234-01	Gad2-Cre*Ai96	-1
16-MI14234-01	Gad2-Cre*Ai96	10	3.3387001	1657.7	2.0506001	1448.2
16-MI14234-01	Gad2-Cre*Ai96	-1
16-MI14234-01	Gad2-Cre*Ai96	-1
16-MI14234-01	Gad2-Cre*Ai96	-1			0.38854	1148.5
16-MI14234-01	Gad2-Cre*Ai96	10	5.3916001	7173.6001	0.86904001	1466
16-MI14234-01	Gad2-Cre*Ai96	-1
16-MI14234-01	Gad2-Cre*Ai96	1	1.323	1202.6
16-MI14234-01	Gad2-Cre*Ai96	4	1.8487999	1634.6	0.41152999	1687.9
16-MI14234-01	Gad2-Cre*Ai96	-1
16-MI14234-01	Gad2-Cre*Ai96	10	10.479	4850.8999	3.6749001	990.96002
16-MI14234-01	Gad2-Cre*Ai96	1			-0.20003	4764.3999
16-MI14234-01	Gad2-Cre*Ai96	14	60.827999	180290	0.60741001	2297.6001
16-MI14234-01	Gad2-Cre*Ai96	10	3.2155001	7020.5	0.60712999	1349.8
16-MI14234-01	Gad2-Cre*Ai96	-1
16-MI14234-01	Gad2-Cre*Ai96	-1
16-MI14234-01	Gad2-Cre*Ai96	-1
16-MI14234-01	Gad2-Cre*Ai96	-1			0.39318001	1484.4
16-MI14234-01	Gad2-Cre*Ai96	10	21.865	39640	0.83642	962.20001
16-MI14234-01	Gad2-Cre*Ai96	10	280.84	559310	0.81568998	906.91998
16-MI14234-01	Gad2-Cre*Ai96	-1			0.37248001	991.59003
16-MI14234-01	Gad2-Cre*Ai96	-1
16-MI14234-01	Gad2-Cre*Ai96	2	0.67982	822.71997	0.44916999	2168.3
16-MI14234-01	Gad2-Cre*Ai96	1	0.44121999	817.5	0.39993	1612.6
16-MI14234-01	Gad2-Cre*Ai96	1	0.36686	1117.7	-0.096063003	2054.5
16-MI14234-01	Gad2-Cre*Ai96	10	1001.8	1389100	1.8672	920.13
16-MI14234-01	Gad2-Cre*Ai96	-1
16-MI14234-01	Gad2-Cre*Ai96	10	234.55	313680	0.86624002	1294.9
16-MI14234-01	Gad2-Cre*Ai96	11	53.092999	121350	0.40525001	2166.6001
16-MI14234-01	Gad2-Cre*Ai96	10	45.719002	130170	0.54144001	663.76001
16-MI14234-01	Gad2-Cre*Ai96	1	43.853001	1105100	-0.26097	2743.7
16-MI14234-01	Gad2-Cre*Ai96	2	1.0345	792.28998	0.65868002	1189.4
16-MI14234-01	Gad2-Cre*Ai96	-1
16-MI14234-01	Gad2-Cre*Ai96	3	0.28095001	379.25
16-MI14234-01	Gad2-Cre*Ai96	1			-0.42543	3451
16-MI14234-01	Gad2-Cre*Ai96	10	15.54	12127	1.3776	1166.7
16-MI14234-01	Gad2-Cre*Ai96	10	2.6336999	1504.5	1.9216	1099.3
16-MI14234-01	Gad2-Cre*Ai96	2	1.8637	594.08002	2.2076001	1225
16-MI14234-01	Gad2-Cre*Ai96	10	8.6225004	3444.3999	3.1338999	1101.5
17-MI11605-01	GP4.3	6	0.33447	181.46001	0.61353999	2329.8999
17-MI11605-01	GP4.3	1	0.062795997	31.613001	-0.16582	3452.1001
17-MI11605-01	GP4.3	-1
17-MI11605-01	GP4.3	5			-2.9618001	130.09
17-MI11605-01	GP4.3	10	69.514999	422610	0.50628	605.01001
17-MI11605-01	GP4.3	1			0.14519	1972.9
17-MI11605-01	GP4.3	2	0.50300002	369.01001	0.56599998	1364.4
17-MI11605-01	GP4.3	6	0.00086913	1
17-MI11605-01	GP4.3	-1
17-MI11605-01	GP4.3	1			-0.13273001	4496.7002
17-MI11605-01	GP4.3	1
17-MI11605-01	GP4.3	0
17-MI11605-01	GP4.3	5			0.95296001	1177.2
17-MI11605-01	GP4.3	-1
17-MI11605-01	GP4.3	10	1099	3366600	-0.26776999	283100
17-MI11605-01	GP4.3	14	25.997999	79890
17-MI11605-01	GP4.3	-1
17-MI11605-01	GP4.3	4	0.22633	900.21997	-0.3752	10112
17-MI11605-01	GP4.3	6	0.024501	738.38
17-MI11605-01	GP4.3	-1
17-MI11605-01	GP4.3	10	277.29001	1440100	0.32809001	1760.8
17-MI11605-01	GP4.3	1	0.061893001	513.09003	-0.32510999	4188.2998
17-MI11605-01	GP4.3	14	46.255001	641280
17-MI11605-01	GP4.3	10	50.194	152210
17-MI11605-01	GP4.3	-1
17-MI11605-01	GP4.3	2	0.11544	410.45001
17-MI11605-01	GP4.3	2	0.33454999	193.64
17-MI11605-01	GP4.3	-1
17-MI11605-01	GP4.3	4	132.81	465780
17-MI11605-01	GP4.3	1	0.23531	248.14999
17-MI11605-01	GP4.3	4
17-MI11605-01	GP4.3	6	0.18237001	153.39
17-MI11605-01	GP4.3	10	4.2494998	3134.3
17-MI11605-01	GP4.3	6	0.28534001	787.95001
17-MI11605-01	GP4.3	2	0.087674998	1
17-MI11605-01	GP4.3	-1
17-MI11605-01	GP4.3	4	0.35510999	1006.9
17-MI11605-01	GP4.3	1	0.39432999	1906.1
17-MI11605-01	GP4.3	10	1.4658	2751.2
17-MI11605-01	GP4.3	1	0.56696999	235.57001
17-MI11605-01	GP4.3	14	267.75	411500
17-MI11605-01	GP4.3	1	0.18466	231
17-MI11605-01	GP4.3	10	68.184998	327420
17-MI11605-01	GP4.3	10	6243.1001	3986600
17-MI11605-01	GP4.3	1
17-MI11605-01	GP4.3	10	5.5479999	5794.3999
17-MI11605-01	GP4.3	-1
17-MI11605-01	GP4.3	1	0.12093	327.10001
17-MI11605-01	GP4.3	1
17-MI11605-01	GP4.3	6	0.46175	535.5
17-MI11605-01	GP4.3	1	0.12284	342.13
17-MI11605-01	GP4.3	-1
17-MI11605-01	GP4.3	0
17-MI11605-01	GP4.3	-1
17-MI11605-01	GP4.3	-1
17-MI11605-01	GP4.3	-1
17-MI11605-01	GP4.3	2	0.12268	1
17-MI11605-01	GP4.3	-1
17-MI11605-01	GP4.3	-1
17-MI11605-01	GP4.3	-1
17-MI11605-01	GP4.3	1	0.12005	671.45001	-0.62764001	424.76999
17-MI11605-01	GP4.3	15	16.336	78108
17-MI11605-01	GP4.3	-1
17-MI11605-01	GP4.3	-1
17-MI11605-01	GP4.3	-1			0.21076	1106.8
17-MI11605-01	GP4.3	4	0.152	162.23	0.19577	853.54999
17-MI11605-01	GP4.3	-1
17-MI11605-01	GP4.3	2	0.25011	229.5	-0.0065084	81.114998
17-MI11605-01	GP4.3	2	0.13886	179.67
17-MI11605-01	GP4.3	11	3.3088	14127	3.9758999	113.4
17-MI11605-01	GP4.3	-1
17-MI11605-01	GP4.3	-1
17-MI11605-01	GP4.3	-1
17-MI11605-01	GP4.3	5	0.17852999	406.64999	0.13639	2693
17-MI11605-01	GP4.3	4	155.35001	1319900	0.22566	5430.6001
17-MI11605-01	GP4.3	1	104.92	3936600	-0.22721	2334.1001
17-MI11605-01	GP4.3	1	0.53205001	3097.2	-0.26451001	1961.9
17-MI11605-01	GP4.3	-1
17-MI11605-01	GP4.3	1	0.15572999	446.42001	-0.34556001	7857.7002
17-MI11605-01	GP4.3	6	0.088684998	477.60001
17-MI11605-01	GP4.3	1
17-MI11605-01	GP4.3	14	0.18922	1398.5
17-MI11605-01	GP4.3	1	0.014402	218.17	-0.85767001	10.662
17-MI11605-01	GP4.3	3	0.095214002	166.19	-0.66776001	1044.1
17-MI11605-01	GP4.3	1	0.16606	313.29001	-0.24575	66.353996
17-MI11605-01	GP4.3	2	0.51820999	564.29999	0.26859	1517.3
17-MI11605-01	GP4.3	1			-0.33967999	662.15997
17-MI11605-01	GP4.3	4
17-MI11605-01	GP4.3	1	13.251	67223	-0.58937001	1074.3
17-MI11605-01	GP4.3	5			-0.11476	22.562
17-MI11605-01	GP4.3	4			0.86325997	3706.1001
17-MI11605-01	GP4.3	4	1.3413	7327.5	-0.27157	7398.8999
17-MI11605-01	GP4.3	3	0.36017999	738.75	0.60494	524.70001
17-MI11605-01	GP4.3	1
17-MI11605-01	GP4.3	1	27.26	665750
17-MI11605-01	GP4.3	2	2.4804001	522.28998	3.1355	1031.2
17-MI11605-01	GP4.3	2	0.48453	756.69	0.43399	1200.4
17-MI11605-01	GP4.3	4
17-MI11605-01	GP4.3	14	19.421	131260	1.1287	3536.5
17-MI11605-01	GP4.3	-1
17-MI11605-01	GP4.3	1	0.16238999	108.45	-0.23718999	3033.8999
17-MI11605-01	GP4.3	1	0.087522998	304.09	-0.16936	1275.1
17-MI11605-01	GP4.3	-1
17-MI11605-01	GP4.3	6	0.39166999	713.64001	0.17107999	1677.2
17-MI11605-01	GP4.3	1
17-MI11605-01	GP4.3	1	0.11664	485.32999	-0.2719	2252.5
17-MI11605-01	GP4.3	2	0.070534997	1	0.065590002	1734.2
17-MI11605-01	GP4.3	-1
17-MI11605-01	GP4.3	-1
17-MI11605-01	GP4.3	-1
17-MI11605-01	GP4.3	10	80.483002	171900	0.77982002	1274
17-MI11605-01	GP4.3	-1
17-MI11605-01	GP4.3	2	0.23366	681.97998	0.13098	1215.6
17-MI11605-01	GP4.3	-1
17-MI11605-01	GP4.3	5
17-MI11605-01	GP4.3	1	155.58	554860	-0.078257002	-11272
17-MI11605-01	GP4.3	10	11.603	41851	0.66378999	420.98001
17-MI11605-01	GP4.3	1	0.28887999	633.52002	-0.089419998	5538.7002
17-MI11605-01	GP4.3	10	144.63	267810	0.69129997	655.40997
17-MI11605-01	GP4.3	-1			0.11824	382
17-MI11605-01	GP4.3	4	0.25156	1041.4
17-MI11605-01	GP4.3	-1			0.65442997	1233.8
17-MI11605-01	GP4.3	1	3.3843	17398	-0.20376	2005.2
17-MI11605-01	GP4.3	-1
17-MI11605-01	GP4.3	10	79.810997	311820	1.3285	1260.3
17-MI11605-01	GP4.3	1
17-MI11605-01	GP4.3	-1
17-MI11605-01	GP4.3	-1			-1.2373	164.78
17-MI11605-01	GP4.3	10	4.2579002	2423.5
17-MI11605-01	GP4.3	-1
17-MI11605-01	GP4.3	1	0.044229001	1	-0.62092	728.14001
17-MI11605-01	GP4.3	2	0.13547	246.69
17-MI11605-01	GP4.3	5			0.31027001	1023.1
17-MI11605-01	GP4.3	1	0.11878	149.89	-0.20455	3210.3
17-MI11605-01	GP4.3	1	-0.007709	1	-0.11337	5080.3999
17-MI11605-01	GP4.3	-1
17-MI11605-01	GP4.3	1			-0.21731	5454.6001
17-MI11605-01	GP4.3	-1
17-MI11605-01	GP4.3	5			-0.45734	315.45001
17-MI11605-01	GP4.3	2	0.10396	1	0.15387	510.17001
17-MI11605-01	GP4.3	4			0.30720001	2654.3999
17-MI11605-01	GP4.3	-1
17-MI11605-01	GP4.3	-1
17-MI11605-01	GP4.3	4			0.29324999	518.94
17-MI11605-01	GP4.3	-1
17-MI11605-01	GP4.3	2	0.13022	1	0.26982999	978.48999
17-MI11605-01	GP4.3	2	0.12047	1
17-MI11605-01	GP4.3	1	-0.012533	1
17-MI11605-01	GP4.3	-1
17-MI11605-01	GP4.3	2	0.18853	1
17-MI11605-01	GP4.3	-1			-0.16573	-14473
17-MI11605-01	GP4.3	-1
17-MI11605-01	GP4.3	2	0.058044001	49.064999
17-MI11605-01	GP4.3	-1
17-MI11605-01	GP4.3	-1
17-MI11605-01	GP4.3	-1
17-MI11605-01	GP4.3	-1
17-MI11605-01	GP4.3	-1
17-MI11605-01	GP4.3	2	0.11277	298.26999	0.012704	-1.47E+15
17-MI11605-01	GP4.3	14	0.43579	1345.7
17-MI11605-01	GP4.3	10	64.653	234810	0.625	1973.6
17-MI11605-01	GP4.3	4			0.061168998	19159
17-MI11605-01	GP4.3	2	0.24421	140.42999	0.20184	2025.1
17-MI11605-01	GP4.3	-1			0.19428	801.56
17-MI11605-01	GP4.3	2	0.34717	236.75	0.21341	2595.3999
17-MI11605-01	GP4.3	10	1.1193	1502.5	0.40369001	1176.6
17-MI11605-01	GP4.3	-1			0.14655	3243.1001
17-MI11605-01	GP4.3	2	0.31676	292.26999
17-MI11605-01	GP4.3	2	0.58803999	137.42999
17-MI11605-01	GP4.3	4
17-MI11605-01	GP4.3	1			-0.38758999	891.21997
17-MI11605-01	GP4.3	1	2.5114999	11289	-0.19027001	2179.7
17-MI11605-01	GP4.3	1			-0.16953	-2.87E+12
17-MI11605-01	GP4.3	1			-0.17234001	2205.2
17-MI11605-01	GP4.3	11	18.844	68472	0.39089	1249.2
17-MI11605-01	GP4.3	4			0.54715002	1662
17-MI11605-01	GP4.3	1	0.13454001	1552.9	-0.45440999	846.28998
17-MI11605-01	GP4.3	10	81.273003	230470	0.42651999	2190
17-MI11605-01	GP4.3	1	0.33463001	371.20999	-0.93031001	294.51001
17-MI11605-01	GP4.3	1	0.09567	710.59003	-0.29166001	3086.6001
17-MI11605-01	GP4.3	1	0.046495002	1	-0.25106999	2971.1001
17-MI11605-01	GP4.3	-1
17-MI11605-01	GP4.3	14	10.482	63686
17-MI11605-01	GP4.3	6	0.28501999	362.81
17-MI11605-01	GP4.3	-1
17-MI11605-01	GP4.3	2	0.16406	1	0.20439	832.46002
17-MI11605-01	GP4.3	2	0.41773	228.13
17-MI11605-01	GP4.3	2	0.30647001	162.50999	0.73962998	276.91
17-MI11605-01	GP4.3	2	0.10105	1	0.079328999	1209.6
17-MI11605-01	GP4.3	2	0.15734001	262.34	0.14347	1501.1
17-MI11605-01	GP4.3	4			0.64652002	996.65002
17-MI11605-01	GP4.3	0	75.980003	187290	0.48054999	2597.8999
17-MI11605-01	GP4.3	0			1.1812	976.85999
17-MI11605-01	GP4.3	4	0.05996	1
17-MI11605-01	GP4.3	0
17-MI11605-01	GP4.3	0
17-MI11605-01	GP4.3	2	0.35370001	179.8	0.14112	1.26E+22
17-MI11605-01	GP4.3	0	0.043125998	1
17-MI11605-01	GP4.3	0	-0.04716	55.950001
17-MI11605-01	GP4.3	1
17-MI11605-01	GP4.3	0
17-MI11605-01	GP4.3	0
17-MI11605-01	GP4.3	0
17-MI11605-01	GP4.3	0
17-MI11605-01	GP4.3	0
17-MI11605-01	GP4.3	4	0.073927999	381.25
17-MI11605-01	GP4.3	0	-0.0097349	1
17-MI11605-01	GP4.3	0	-0.0025413	1
17-MI11605-01	GP4.3	0
17-MI11605-01	GP4.3	0
17-MI11605-01	GP4.3	0	0.080031	554.27002
17-MI11605-01	GP4.3	0
17-MI11605-01	GP4.3	-1
17-MI11605-01	GP4.3	-1
17-MI11605-01	GP4.3	2	0.088775001	205.31	0.28308001	813.90997
17-MI11605-01	GP4.3	14	5.1669998	30003
17-MI11605-01	GP4.3	-1
17-MI11605-01	GP4.3	-1
17-MI11605-01	GP4.3	6	0.19391	399.63
17-MI11605-01	GP4.3	2	0.95245999	305.26001	1.501	757.33002
17-MI11605-01	GP4.3	0
17-MI11605-01	GP4.3	14	152.7	1468400
17-MI11605-01	GP4.3	1			-0.27785	1444.7
17-MI11605-01	GP4.3	-1
17-MI11605-01	GP4.3	10	0.34006	2745.6001	-0.12231	8860.7002
17-MI11605-01	GP4.3	2	0.18821	1	0.25505	448.85999
17-MI11605-01	GP4.3	-1
17-MI11605-01	GP4.3	4	3.5811999	1447.6	0.92638999	1676.6
17-MI11605-01	GP4.3	6
17-MI11605-01	GP4.3	-1
17-MI11605-01	GP4.3	2	0.1709	217.32001	0.11921	5012.8999
17-MI11605-01	GP4.3	-1
17-MI11605-01	GP4.3	2	0.12311	1	0.11827	1025.5
17-MI11605-01	GP4.3	-1
17-MI11605-01	GP4.3	4	0.023236999	1
17-MI11605-01	GP4.3	5			0.71824998	2379.3999
17-MI11605-01	GP4.3	-1
17-MI11605-01	GP4.3	-1			0.064745001	-43996
17-MI11605-01	GP4.3	-1			-0.17030001	830.88
17-MI11605-01	GP4.3	10	2.2818999	3934.3999	0.73645002	986.96002
17-MI11605-01	GP4.3	4
17-MI11605-01	GP4.3	6	1.7089	477.94	1.9937	1442.3
17-MI11605-01	GP4.3	2	2.5604999	644.84003	4.6917	1543
17-MI11605-01	GP4.3	11	3256.8999	10986000	-0.24779999	1964.5
17-MI11605-01	GP4.3	11	0.73387998	3716.2	-0.12252	-1.32E+13
17-MI11605-01	GP4.3	14	430.95999	1527600	0.20395	890.98999
17-MI11605-01	GP4.3	10	32.442001	50451	0.79273999	981.88
17-MI11605-01	GP4.3	11	54.554001	352840	-0.15759	1851.1
17-MI11605-01	GP4.3	-1
17-MI11605-01	GP4.3	6	0.23655	495.20001
17-MI11605-01	GP4.3	11	8.6578999	26320	-0.23846	1382.4
17-MI11605-01	GP4.3	1	332.94	3225700	0.17285	731.12
17-MI11605-01	GP4.3	2	0.14369	1	0.086337	3251.1001
17-MI11605-01	GP4.3	-1
17-MI11605-01	GP4.3	14	13.478	687440
17-MI11605-01	GP4.3	2	0.062442999	1	-0.065260001	789.54999
17-MI11605-01	GP4.3	14	1.0899	5893.1001	0.39589	1575.6
17-MI11605-01	GP4.3	-1
17-MI11605-01	GP4.3	1	0.23433	596.34998	-0.82655001	768.29999
17-MI11605-01	GP4.3	4			0.016863	930.28003
17-MI11605-01	GP4.3	5	0.0086123	1	0.9163	3908
17-MI11605-01	GP4.3	1	0.26704001	849.40997	-0.19731	3698.6001
17-MI11605-01	GP4.3	3	0.21333	656.03003
17-MI11605-01	GP4.3	-1
17-MI11605-01	GP4.3	1
17-MI11605-01	GP4.3	3	0.073045	33.412998	-0.37033999	3725.7
17-MI11605-01	GP4.3	5			0.00051323	2515.8
17-MI11605-01	GP4.3	1	0.013138	1	-0.69160998	23.266001
17-MI11605-01	GP4.3	-1			-0.23006	2686.2
17-MI11605-01	GP4.3	6	0.3432	244.89	0.35551	1424.4
17-MI11605-01	GP4.3	-1
17-MI11605-01	GP4.3	-1
17-MI11605-01	GP4.3	7	0.10715	48.923
17-MI11605-01	GP4.3	-1
17-MI11605-01	GP4.3	0			-0.079842001	32464
17-MI11605-01	GP4.3	-1			0.054951999	5.01E+11
17-MI11605-01	GP4.3	-1			-0.13015001	9319.7002
17-MI11605-01	GP4.3	-1
17-MI11605-01	GP4.3	14	22.042	314690
17-MI11605-01	GP4.3	1	0.1261	179.46001	-0.45945999	1288.2
17-MI11605-01	GP4.3	2	0.16543999	146.05	0.12035	1326.1
17-MI11605-01	GP4.3	4	17.528	133450
17-MI11605-01	GP4.3	4	0.084192999	334.76999	0.38066	1595.3
17-MI11605-04	GP4.3	2	0.82266003	329.23999	0.90726	976.78998
17-MI11605-04	GP4.3	1			-0.12171	4165
17-MI11605-04	GP4.3	-1
17-MI11605-04	GP4.3	0			0.0085956	63.719002
17-MI11605-04	GP4.3	2	0.14850999	1	-0.049061	51.455002
17-MI11605-04	GP4.3	2	0.065798998	1
17-MI11605-04	GP4.3	-1
17-MI11605-04	GP4.3	1			-0.25865	7530
17-MI11605-04	GP4.3	1
17-MI11605-04	GP4.3	6	0.82336998	366.48001	0.81773001	766.46997
17-MI11605-04	GP4.3	-1
17-MI11605-04	GP4.3	5			0.43990001	3369.3999
17-MI11605-04	GP4.3	-1
17-MI11605-04	GP4.3	6	0.15718	1	0.32394001	818.34003
17-MI11605-04	GP4.3	10	160.39999	1410700	0.12078	3889.3999
17-MI11605-04	GP4.3	4	733.17999	3465100	0.40494999	1308.7
17-MI11605-04	GP4.3	-1
17-MI11605-04	GP4.3	-1
17-MI11605-04	GP4.3	1	0.059999999	21.888	-0.42103001	721.83002
17-MI11605-04	GP4.3	1	0.12947001	585.83002	-0.24942	1056.7
17-MI11605-04	GP4.3	14	176.25999	185270	1.0599	944.53998
17-MI11605-04	GP4.3	1			-0.061632	2603
17-MI11605-04	GP4.3	-1
17-MI11605-04	GP4.3	2	0.40959999	218.22	0.53832	720.63
17-MI11605-04	GP4.3	5			0.32071999	3451.1001
17-MI11605-04	GP4.3	-1			-0.19067	-20023
17-MI11605-04	GP4.3	-1			0.1437	926.66998
17-MI11605-04	GP4.3	-1
17-MI11605-04	GP4.3	10	156.24001	413010	3.4356	201.98
17-MI11605-04	GP4.3	-1			1.1473	347.29001
17-MI11605-04	GP4.3	2	0.36467999	436.89999	1.1515	174.58
17-MI11605-04	GP4.3	10	241.35001	829010	0.075517997	266.10001
17-MI11605-04	GP4.3	1	0.48789999	347.38
17-MI11605-04	GP4.3	6	1.0967	810.33002	1.2914	1309.4
17-MI11605-04	GP4.3	5
17-MI11605-04	GP4.3	14	46.784	60518	1.4335001	1298.8
17-MI11605-04	GP4.3	2	1.5847	322.32001	1.726	670.47998
17-MI11605-04	GP4.3	14	6121.5	20252000
17-MI11605-04	GP4.3	5			0.017859001	168.32001
17-MI11605-04	GP4.3	1			-0.49936	4029.3999
17-MI11605-04	GP4.3	10	57.707001	131550	0.52901	812.58002
17-MI11605-04	GP4.3	-1
17-MI11605-04	GP4.3	4	32.487	71221	0.54606998	1707.8
17-MI11605-04	GP4.3	-1			-0.27484	4783.5
17-MI11605-04	GP4.3	5	4.0412002	1666.9	0.10255	1611.5
17-MI11605-04	GP4.3	-1
17-MI11605-04	GP4.3	-1
17-MI11605-04	GP4.3	1
17-MI11605-04	GP4.3	-1
17-MI11605-04	GP4.3	4			0.81418002	1400
17-MI11605-04	GP4.3	14	50.34	142340	1.025	1073.2
17-MI11605-04	GP4.3	1			-0.26875001	968.97998
17-MI11605-04	GP4.3	2	1.3318	582.51001	1.5646	930.90997
17-MI11605-04	GP4.3	4	0.28968999	2055.2
17-MI11605-04	GP4.3	-1
17-MI11605-04	GP4.3	2	1.3471	154.73	1.3608	703
17-MI11605-04	GP4.3	4	487.54999	1899600	0.64166999	2031.2
17-MI11605-04	GP4.3	-1			0.55743998	1778.4
17-MI11605-04	GP4.3	1	0.17836	483.38	-0.4698	3083.3
17-MI11605-04	GP4.3	4			0.28139001	2702.6001
17-MI11605-04	GP4.3	2	1.0609	613.52002
17-MI11605-04	GP4.3	1	-0.023840999	1	-0.16046	2.57E+15
17-MI11605-04	GP4.3	1			-0.17491999	4092.2
17-MI11605-04	GP4.3	-1
17-MI11605-04	GP4.3	-1
17-MI11605-04	GP4.3	-1
17-MI11605-04	GP4.3	-1
17-MI11605-04	GP4.3	-1
17-MI11605-04	GP4.3	4			0.87853003	313.73999
17-MI11605-04	GP4.3	14	45.547001	146680	1.1329	747.95001
17-MI11605-04	GP4.3	-1
17-MI11605-04	GP4.3	10	1.1668	3712	0.21378	2901
17-MI11605-04	GP4.3	4	6.1083999	171240
17-MI11605-04	GP4.3	-1
17-MI11605-04	GP4.3	-1
17-MI11605-04	GP4.3	-1
17-MI11605-04	GP4.3	-1
17-MI11605-04	GP4.3	-1
17-MI11605-04	GP4.3	4			0.58583999	1247.8
17-MI11605-04	GP4.3	14	170.38	501030	0.49169999	-3.40E+38
17-MI11605-04	GP4.3	-1
17-MI11605-04	GP4.3	10	43.393002	306800
17-MI11605-04	GP4.3	1	374.47	2531500	-0.40443999	3353.8
17-MI11605-04	GP4.3	10	3043.3	3436400	2.174	1387.7
17-MI11605-04	GP4.3	-1
17-MI11605-04	GP4.3	-1
17-MI11605-04	GP4.3	2	0.36646	345.73001	0.62484002	562.95001
17-MI11605-04	GP4.3	6	0.37336999	447.60999	0.2129	1320.7
17-MI11605-04	GP4.3	-1			0.60262001	835.38
17-MI11605-04	GP4.3	6	0.19504	251.67
17-MI11605-04	GP4.3	-1
17-MI11605-04	GP4.3	2	0.51950002	138.64	0.34560001	892.48999
17-MI11605-04	GP4.3	2	1.2148	942.03998	1.4479001	919.29999
17-MI11605-04	GP4.3	-1
17-MI11605-04	GP4.3	-1
17-MI11605-04	GP4.3	2	0.17599	468.57001
17-MI11605-04	GP4.3	-1
17-MI11605-04	GP4.3	2	0.13734999	307.72
17-MI11605-04	GP4.3	-1
17-MI11605-04	GP4.3	1	0.02348	1	-0.21349999	9505.4004
17-MI11605-04	GP4.3	2	0.10949	154.33	-0.24304999	3540.3999
17-MI11605-04	GP4.3	-1
17-MI11605-04	GP4.3	-1
17-MI11605-04	GP4.3	2	0.33625999	705.35999	0.31303999	1147.7
17-MI11605-04	GP4.3	2	0.38389	1	0.53553998	418.42001
17-MI11605-04	GP4.3	1	0.40474999	1141.8	-1.107	140.39
17-MI11605-04	GP4.3	2	0.27416	614.83002
17-MI11605-04	GP4.3	14	147.99001	544110	0.47146001	2848.8999
17-MI11605-04	GP4.3	2	0.17953999	157.09
17-MI11605-04	GP4.3	4
17-MI11605-04	GP4.3	2	0.58985001	819.03003	0.75165999	447
17-MI11605-04	GP4.3	2	0.78828001	320.63	1.2096	801.28003
17-MI11605-04	GP4.3	5			0.51422	4380.7998
17-MI11605-04	GP4.3	10	131.03	418790	0.24642999	2658.5
17-MI11605-04	GP4.3	14	8.6028996	3218.2	1.4907	1230.2
17-MI11605-04	GP4.3	2	1.4881001	588.59998	2.1127999	1004.9
17-MI11605-04	GP4.3	6	0.36197999	734.37	0.20942	1808.5
17-MI11605-04	GP4.3	2	1.9524	770.96997	2.0559001	1566.1
17-MI11605-04	GP4.3	6	0.33937001	709.03998	-0.14955001	9361.7002
17-MI11605-04	GP4.3	-1
17-MI11605-04	GP4.3	0
17-MI11605-04	GP4.3	-1
17-MI11605-04	GP4.3	-1
17-MI11605-04	GP4.3	-1
17-MI11605-04	GP4.3	-1
17-MI11605-04	GP4.3	0			2.1937001	904.90002
17-MI11605-04	GP4.3	3	0.16574	1
17-MI11605-04	GP4.3	0	-0.060920998	1
17-MI11605-04	GP4.3	2	-0.031975001	1
17-MI11605-04	GP4.3	0	195.23	163420
17-MI11605-04	GP4.3	0
17-MI11605-04	GP4.3	10	3528.3	15941000	0.22035	3488.1001
17-MI11605-04	GP4.3	1			-0.1444	1458.6
17-MI11605-04	GP4.3	-1
17-MI11605-04	GP4.3	5			-0.30572999	21944
17-MI11605-04	GP4.3	-1			-0.044484999	3.40E+38
17-MI11605-04	GP4.3	-1			0.25861999	2326.8999
17-MI11605-04	GP4.3	1			-0.36019	2416.8999
17-MI11605-04	GP4.3	11	69.933998	368030	-0.027013	56.950001
17-MI11605-04	GP4.3	4			0.51375002	1351
17-MI11605-04	GP4.3	-1
17-MI11605-04	GP4.3	2	0.067322999	1
17-MI11605-04	GP4.3	4
17-MI11605-04	GP4.3	14	193.46001	336040	0.71482003	958.96997
17-MI11605-04	GP4.3	10	13.881	50906	0.13428	2169.6001
17-MI11605-04	GP4.3	1			-0.13347	3756.6001
17-MI11605-04	GP4.3	2	0.13226999	190.58
17-MI11605-04	GP4.3	-1
17-MI11605-04	GP4.3	1	0.38148001	861.67999	-0.31301001	14598
17-MI11605-04	GP4.3	4
17-MI11605-04	GP4.3	10	2.4886	1617.4	1.638	1243.4
17-MI11605-04	GP4.3	1	0.17009	315.73001	-0.43652999	1301.3
17-MI11605-04	GP4.3	10	63.382999	125220	0.85013002	877.40002
17-MI11605-04	GP4.3	14	5.1403999	88764
17-MI11605-04	GP4.3	10	187.02	478930	0.87731999	709.03998
17-MI11605-04	GP4.3	1			-0.063674003	29256000
17-MI11605-04	GP4.3	10	134.55	130680	2.9165001	804.15002
17-MI11605-04	GP4.3	10	500.92001	1518300	2.1029	1011.4
17-MI11605-04	GP4.3	6	0.43906999	483.95001	0.71925002	595.47998
17-MI11605-04	GP4.3	-1
17-MI11605-04	GP4.3	-1
17-MI11605-04	GP4.3	1			-0.30772001	440.67001
17-MI11605-04	GP4.3	10	30.625	79873	0.59856999	1211.7
17-MI11605-04	GP4.3	0
17-MI11605-04	GP4.3	10	93.330002	551040	0.10264	4167.6001
17-MI11605-04	GP4.3	2	0.47639	703.44	0.25152001	2187.3999
17-MI11605-04	GP4.3	10	45.754002	136180	0.39294001	1401.3
17-MI11605-04	GP4.3	5			-0.22432999	1907.5
17-MI11605-04	GP4.3	2	0.091689996	1	0.058008999	3.40E+38
17-MI11605-04	GP4.3	-1
17-MI11605-04	GP4.3	10	238.72	294190	1.8774	1308.9
17-MI11605-04	GP4.3	-1
17-MI11605-04	GP4.3	-1
17-MI11605-04	GP4.3	-1
17-MI11605-04	GP4.3	10	108.68	200530	1.0253	1682.2
17-MI11605-04	GP4.3	14	59.937	200290	0.5359	1829.8
17-MI11605-04	GP4.3	10	13.063	49750	0.27616999	811.51001
17-MI11605-04	GP4.3	2	0.40957999	483.73999	0.44891	1469.2
17-MI11605-04	GP4.3	2	0.19447	160.23	0.035468999	2.13E+33
17-MI11605-04	GP4.3	-1
17-MI11605-04	GP4.3	-1			-0.10226	1912.4
17-MI11605-04	GP4.3	-1
17-MI11605-04	GP4.3	-1
17-MI11605-04	GP4.3	2	0.10361	1
17-MI11605-04	GP4.3	2	0.26696	349	0.24233	1045.5
17-MI11605-04	GP4.3	-1
17-MI12156-03	Gad2-Cre*Ai96	11	0.34167999	2128.3	-0.32499999	2671.1001
17-MI12156-03	Gad2-Cre*Ai96	1	0.21269999	266.95001	0.24236999	993.23999
17-MI12156-03	Gad2-Cre*Ai96	11	2.1803	5924.2002	1.8303	139.78
17-MI12156-03	Gad2-Cre*Ai96	2	0.76152998	690.70001	0.65314001	1047.3
17-MI12156-03	Gad2-Cre*Ai96	6	0.47527	549.58002	0.31305	1429.7
17-MI12156-03	Gad2-Cre*Ai96	5	0.51687998	978.75	0.43781999	1141.6
17-MI12156-03	Gad2-Cre*Ai96	6	0.097925998	1	0.70095003	2875.3999
17-MI12156-03	Gad2-Cre*Ai96	10	0.95011002	1434.8	0.96539003	270.70999
17-MI12156-03	Gad2-Cre*Ai96	1			-0.18043	1129.2
17-MI12156-03	Gad2-Cre*Ai96	1	1.6558	7986.7002	-0.18706	5384.3999
17-MI12156-03	Gad2-Cre*Ai96	2	0.67201	536.39001	0.40116	670
17-MI12156-03	Gad2-Cre*Ai96	11	0.58653003	1156.1	-0.43191999	2279.6001
17-MI12156-03	Gad2-Cre*Ai96	-1
17-MI12156-03	Gad2-Cre*Ai96	4	0.63283002	815.06	0.39262	443.60999
17-MI12156-03	Gad2-Cre*Ai96	-1
17-MI12156-03	Gad2-Cre*Ai96	1	0.25782999	305.20999	-0.15688001	10367
17-MI12156-03	Gad2-Cre*Ai96	2	1.7589999	701.34003	1.5445	892.98999
17-MI12156-03	Gad2-Cre*Ai96	-1			0.22312	696.59003
17-MI12156-03	Gad2-Cre*Ai96	1			-0.1323	522.79999
17-MI12156-03	Gad2-Cre*Ai96	10	2.3376999	2361.3	1.0017999	1015.1
17-MI12156-03	Gad2-Cre*Ai96	-1			-7.302	150.45
17-MI12156-03	Gad2-Cre*Ai96	10	36.034	103110	0.57260001	1103.6
17-MI12156-03	Gad2-Cre*Ai96	10	84.248001	189500	0.84091997	814.46002
17-MI12156-03	Gad2-Cre*Ai96	2	0.51506001	427.67999	0.86558998	341.19
17-MI12156-03	Gad2-Cre*Ai96	5	0.012017	1	-0.96487999	365.67999
17-MI12156-03	Gad2-Cre*Ai96	2	0.94629002	188.67	0.77761	897.54999
17-MI12156-03	Gad2-Cre*Ai96	1			-0.20469999	2188.6001
17-MI12156-03	Gad2-Cre*Ai96	10	23.162001	55317	0.54487997	1120.2
17-MI12156-03	Gad2-Cre*Ai96	-1
17-MI12156-03	Gad2-Cre*Ai96	1			-0.20517001	1558.4
17-MI12156-03	Gad2-Cre*Ai96	1			-0.2016	7123.2998
17-MI12156-03	Gad2-Cre*Ai96	3	0.40573999	594.98999	0.32178	924.04999
17-MI12156-03	Gad2-Cre*Ai96	5			-0.27792001	-6271799808
17-MI12156-03	Gad2-Cre*Ai96	11	50.665001	117770	-0.33809	6325.3999
17-MI12156-03	Gad2-Cre*Ai96	-1
17-MI12156-03	Gad2-Cre*Ai96	2	0.24696	148.67	0.045834001	98655000
17-MI12156-03	Gad2-Cre*Ai96	-1
17-MI12156-03	Gad2-Cre*Ai96	-1
17-MI12156-03	Gad2-Cre*Ai96	14	59.581001	90693	0.89639997	631.79999
17-MI12156-03	Gad2-Cre*Ai96	-1
17-MI12156-03	Gad2-Cre*Ai96	-1
17-MI12156-03	Gad2-Cre*Ai96	-1
17-MI12156-03	Gad2-Cre*Ai96	-1
17-MI12156-03	Gad2-Cre*Ai96	0	0.40597001	73.130997	-0.64333999	4087.6001
17-MI12156-03	Gad2-Cre*Ai96	11	3.3996	5047	0.83429998	1133.3
17-MI12156-03	Gad2-Cre*Ai96	4			-0.60716999	-47025000448
17-MI12156-03	Gad2-Cre*Ai96	-1
17-MI12156-03	Gad2-Cre*Ai96	-1
17-MI12156-03	Gad2-Cre*Ai96	-1
17-MI12156-03	Gad2-Cre*Ai96	-1
17-MI12156-03	Gad2-Cre*Ai96	1			-0.25876999	8282.9004
17-MI12156-03	Gad2-Cre*Ai96	2	0.91854	234.39999	-0.52753001	23.844
17-MI12156-03	Gad2-Cre*Ai96	-1
17-MI12156-03	Gad2-Cre*Ai96	10	0.94323999	1206.5	0.43009001	1027
17-MI12156-03	Gad2-Cre*Ai96	10	42.993999	114900	0.72373998	520.42999
17-MI12156-03	Gad2-Cre*Ai96	10	41.780998	71774	1.022	1187.4
17-MI12156-03	Gad2-Cre*Ai96	2	0.11798	423.75
17-MI12156-03	Gad2-Cre*Ai96	10	9.5124998	11466	0.9242	856.16998
17-MI12156-03	Gad2-Cre*Ai96	2	0.93623	514.15002	0.71301001	791.78998
17-MI12156-03	Gad2-Cre*Ai96	-1
17-MI12156-03	Gad2-Cre*Ai96	10	1.5871	1300.5	1.4569	687.12
17-MI12156-03	Gad2-Cre*Ai96	1	0.67513001	659.85999	-0.045265999	7.08E+17
17-MI12156-03	Gad2-Cre*Ai96	10	449.10999	257580	2.6873	796.67999
17-MI12156-03	Gad2-Cre*Ai96	-1
17-MI12156-03	Gad2-Cre*Ai96	-1
17-MI12156-03	Gad2-Cre*Ai96	2	0.73632997	527.81
17-MI12156-03	Gad2-Cre*Ai96	10	0.92760998	1862.6	1.1247	268.78
17-MI12156-03	Gad2-Cre*Ai96	1			-0.22985999	1815.5
17-MI12156-03	Gad2-Cre*Ai96	11	0.49563	1062.8	-0.064764	3162.5
17-MI12156-03	Gad2-Cre*Ai96	-1
17-MI12156-03	Gad2-Cre*Ai96	10	6.1998	7827.3999	0.81439	1171.5
17-MI12156-03	Gad2-Cre*Ai96	10	2.0954001	1766.3	0.9928	966.15002
17-MI12156-03	Gad2-Cre*Ai96	-1
17-MI12156-03	Gad2-Cre*Ai96	-1
17-MI12156-03	Gad2-Cre*Ai96	2	0.68028003	720.58002	0.55094999	701.54999
17-MI12156-03	Gad2-Cre*Ai96	6	0.30592	630.34998	0.22417	1989
17-MI12156-03	Gad2-Cre*Ai96	10	1.3089	2738.3999	0.34878001	2336.5
17-MI12156-03	Gad2-Cre*Ai96	1	0.33219999	334.79999	0.34362999	1781.4
17-MI12156-03	Gad2-Cre*Ai96	10	41.736	138250	0.64705998	685.67999
17-MI12156-03	Gad2-Cre*Ai96	-1
17-MI12156-03	Gad2-Cre*Ai96	-1
17-MI12156-03	Gad2-Cre*Ai96	2	0.77588999	191.96001	0.64986002	2680.6001
17-MI12156-03	Gad2-Cre*Ai96	2	0.33647999	293.20001
17-MI12156-03	Gad2-Cre*Ai96	-1
17-MI12156-03	Gad2-Cre*Ai96	-1
17-MI12156-03	Gad2-Cre*Ai96	-1			0.80023003	1145.8
17-MI12156-03	Gad2-Cre*Ai96	-1			1.1653	889.21997
17-MI12156-03	Gad2-Cre*Ai96	-1			1.6746	597.65002
17-MI12156-03	Gad2-Cre*Ai96	0			0.94910997	536.26001
17-MI12156-03	Gad2-Cre*Ai96	10	4.9534001	3290	1.0463001	1148
17-MI12156-03	Gad2-Cre*Ai96	10	8.5382004	7724.7998	1.5721	542.71997
17-MI12156-03	Gad2-Cre*Ai96	3	1.9069999	994.40002	1.1119	848.41998
17-MI12156-03	Gad2-Cre*Ai96	1			-0.12694	4170
17-MI12156-03	Gad2-Cre*Ai96	11	46.834999	32985	2.6626999	1053.1
17-MI12156-03	Gad2-Cre*Ai96	10	4.7146001	3777.2
17-MI12156-03	Gad2-Cre*Ai96	2	1.4434	435.92999	1.5635	1704.1
17-MI12156-03	Gad2-Cre*Ai96	11	310.13	570550	1.3864	903.45001
17-MI12156-03	Gad2-Cre*Ai96	1			-0.43254	1.53E+12
17-MI12156-03	Gad2-Cre*Ai96	1			-0.41786999	9397.0996
17-MI12156-03	Gad2-Cre*Ai96	2	7.4488001	966.78003	3.6589	549.17999
17-MI12156-03	Gad2-Cre*Ai96	11	298.51001	217580	2.9203	456.88
17-MI12156-03	Gad2-Cre*Ai96	1	0.42438999	168.09	-0.71943003	2519
17-MI12156-03	Gad2-Cre*Ai96	10	57.618999	41024	1.4509	704.92999
17-MI12156-03	Gad2-Cre*Ai96	10	2.2818999	1359.6	2.0592999	766.90002
17-MI12156-03	Gad2-Cre*Ai96	1	0.61225998	473.53	0.065687001	2059.7
17-MI12156-03	Gad2-Cre*Ai96	10	1.7508	1525.1	1.5196	446.76999
17-MI12156-03	Gad2-Cre*Ai96	2	1.4416	549.84003	1.5864	998.14001
17-MI12156-03	Gad2-Cre*Ai96	11	342.39999	453210	1.0736001	992.91998
17-MI12156-03	Gad2-Cre*Ai96	14	94.014	205680
17-MI12156-03	Gad2-Cre*Ai96	5			-1.2359	183.75
17-MI12156-03	Gad2-Cre*Ai96	-1
17-MI12156-03	Gad2-Cre*Ai96	1	9.5574999	26346	-0.32648	749.88
17-MI12156-03	Gad2-Cre*Ai96	10	49.617001	147130	0.15616	1479.2
17-MI12156-03	Gad2-Cre*Ai96	10	327.54001	263630	1.9579	704.75
17-MI12156-03	Gad2-Cre*Ai96	10	27.26	41931	1.5257	424.01999
17-MI12156-03	Gad2-Cre*Ai96	2	0.48379001	482.37	0.54056001	649.15002
17-MI12156-04	Gad2-Cre*Ai96	10	416.75	355730	1.6986001	1108.7
17-MI12156-04	Gad2-Cre*Ai96	10	192.28	341670	1.0936	691.19
17-MI12156-04	Gad2-Cre*Ai96	3	0.18872	146.59	-0.077058002	7.29E+11
17-MI12156-04	Gad2-Cre*Ai96	10	15.349	15499	1.4654	1124.3
17-MI12156-04	Gad2-Cre*Ai96	1	0.078387	926.42999	-0.5176	1112.4
17-MI12156-04	Gad2-Cre*Ai96	10	0.41492	1132.1	0.33258	1326.4
17-MI12156-04	Gad2-Cre*Ai96	-1
17-MI12156-04	Gad2-Cre*Ai96	1			-0.18343	2878.5
17-MI12156-04	Gad2-Cre*Ai96	1	0.056577001	203.99001	-0.55024999	992.21997
17-MI12156-04	Gad2-Cre*Ai96	-1
17-MI12156-04	Gad2-Cre*Ai96	-1
17-MI12156-04	Gad2-Cre*Ai96	1			-0.41591999	957.28998
17-MI12156-04	Gad2-Cre*Ai96	11	89.678001	159580	0.76594001	1238.6
17-MI12156-04	Gad2-Cre*Ai96	1			-0.38653001	1470.1
17-MI12156-04	Gad2-Cre*Ai96	1			-0.27643999	3396.8999
17-MI12156-04	Gad2-Cre*Ai96	-1
17-MI12156-04	Gad2-Cre*Ai96	2	0.95521998	330.92999	1.5664001	816.88
17-MI12156-04	Gad2-Cre*Ai96	5			-0.45372999	162.63
17-MI12156-04	Gad2-Cre*Ai96	1	0.25147	1243.5	-0.20418	2318.1001
17-MI12156-04	Gad2-Cre*Ai96	10	64.372002	254150	0.68532002	1737.6
17-MI12156-04	Gad2-Cre*Ai96	1			-0.12953	5283
17-MI12156-04	Gad2-Cre*Ai96	11	1.0994	3316.3999	0.69385999	377.17001
17-MI12156-04	Gad2-Cre*Ai96	2	1.2489001	949.14001	1.0927	950.83002
17-MI12156-04	Gad2-Cre*Ai96	1			-0.35804	2788.2
17-MI12156-04	Gad2-Cre*Ai96	-1
17-MI12156-04	Gad2-Cre*Ai96	-1
17-MI12156-04	Gad2-Cre*Ai96	4	8965.7002	14327000	0.61457998	1220.6
17-MI12156-04	Gad2-Cre*Ai96	5			-0.082617	4407.6001
17-MI12156-04	Gad2-Cre*Ai96	1	0.29288	395.60001	0.16563	5812.8999
17-MI12156-04	Gad2-Cre*Ai96	1			-0.48247999	1878.9
17-MI12156-04	Gad2-Cre*Ai96	-1
17-MI12156-04	Gad2-Cre*Ai96	14	35.034	98561	0.28685001	1996.4
17-MI12156-04	Gad2-Cre*Ai96	-1
17-MI12156-04	Gad2-Cre*Ai96	14	11.731	33206	0.40516001	1160.8
17-MI12156-04	Gad2-Cre*Ai96	-1			0.60456002	1346.4
17-MI12156-04	Gad2-Cre*Ai96	5			0.20313001	1581.1
17-MI12156-04	Gad2-Cre*Ai96	-1
17-MI12156-04	Gad2-Cre*Ai96	1	0.21620999	318.20999	-0.30715001	2059.8999
17-MI12156-04	Gad2-Cre*Ai96	2	0.53333998	754.45001	0.52034998	917
17-MI12156-04	Gad2-Cre*Ai96	1			-0.46386001	1821.1
17-MI12156-04	Gad2-Cre*Ai96	2	0.035592999	1
17-MI12156-04	Gad2-Cre*Ai96	1			-0.22518	3306.8
17-MI12156-04	Gad2-Cre*Ai96	-1
17-MI12156-04	Gad2-Cre*Ai96	-1
17-MI12156-04	Gad2-Cre*Ai96	10	32.025002	84238	-0.19618	9.93E+18
17-MI12156-04	Gad2-Cre*Ai96	10	4.0904999	1597.2	2.5695	661.51001
17-MI12156-04	Gad2-Cre*Ai96	2	0.75542003	306.10999	1.048	5443.8999
17-MI12156-04	Gad2-Cre*Ai96	10	9.7936001	2855.8999	4.2660999	907.79999
17-MI12156-05	Gad2-Cre*Ai96	10	379.23999	826160	0.94700003	397.59
17-MI12156-05	Gad2-Cre*Ai96	1			-0.22471	1796.8
17-MI12156-05	Gad2-Cre*Ai96	1	0.22588	1426	-0.6767	554.02002
17-MI12156-05	Gad2-Cre*Ai96	4	0.26343	405.60001	0.67399001	1021.7
17-MI12156-05	Gad2-Cre*Ai96	10	0.55299002	1131.2
17-MI12156-05	Gad2-Cre*Ai96	10	10.79	11832	1.2891001	1368.2
17-MI12156-05	Gad2-Cre*Ai96	3	0.21427	447.79001	0.1219	3120.6001
17-MI12156-05	Gad2-Cre*Ai96	1	0.83983999	1708.8	-0.15508001	6454.7002
17-MI12156-05	Gad2-Cre*Ai96	1	0.186	418.56	-0.64969999	706.65997
17-MI12156-05	Gad2-Cre*Ai96	14	53.508999	131960	0.82986999	802.34998
17-MI12156-05	Gad2-Cre*Ai96	10	167.98	226430	1.2029001	810.21997
17-MI12156-05	Gad2-Cre*Ai96	11	1.1142	2065.7	0.56658	934.34003
17-MI12156-05	Gad2-Cre*Ai96	1	614.03003	1223400	0.65710002	524.53998
17-MI12156-05	Gad2-Cre*Ai96	10	24.723	65030	0.51230001	939.48999
17-MI12156-05	Gad2-Cre*Ai96	5	0.56496	577.67999	0.43399	1946.3
17-MI12156-05	Gad2-Cre*Ai96	1	116.15	1338900	-0.29762	2225.3
17-MI12156-05	Gad2-Cre*Ai96	1	0.49654999	809.65002	0.17408	880.15997
17-MI12156-05	Gad2-Cre*Ai96	11	32.883999	82294	1.1453	351.26999
17-MI12156-05	Gad2-Cre*Ai96	10	360.88	366910	1.9016	831.21002
17-MI12156-05	Gad2-Cre*Ai96	-1			0.41661	2188.7
17-MI12156-05	Gad2-Cre*Ai96	3	0.42905	404.20999	1.5864	50.384998
17-MI12156-05	Gad2-Cre*Ai96	14	3.7184	1295.5	2.6545	1034.1
17-MI12156-05	Gad2-Cre*Ai96	1			-0.78772002	415.09
17-MI12156-05	Gad2-Cre*Ai96	14	4.9433999	8067.5	1.2169	1151.7
17-MI12156-05	Gad2-Cre*Ai96	10	3.1343999	2496.2	1.77	935.15002
17-MI12156-05	Gad2-Cre*Ai96	1	2.5545001	2623	1.0149	1246
17-MI12156-05	Gad2-Cre*Ai96	2	0.42962	293.20001	0.54091001	2034.6
17-MI12156-05	Gad2-Cre*Ai96	1	236.63	649490	0.16646001	1812.7
17-MI12156-05	Gad2-Cre*Ai96	2	0.40989	225.39999	0.49706	917.03998
17-MI12156-05	Gad2-Cre*Ai96	10	134.91	312500	0.70929998	441.85999
17-MI12156-05	Gad2-Cre*Ai96	7	0.20051999	233.2	0.30919999	1561.6
17-MI12156-05	Gad2-Cre*Ai96	-1
17-MI12156-05	Gad2-Cre*Ai96	10	1.5456001	1159.1	1.4172	1031.3
17-MI12156-05	Gad2-Cre*Ai96	10	99.415001	58399	2.872	1198.8
17-MI12156-05	Gad2-Cre*Ai96	10	94.343002	82081	1.969	956.31
17-MI12156-05	Gad2-Cre*Ai96	1	53.577999	144550	0.27011001	1377.6
17-MI12156-05	Gad2-Cre*Ai96	2	1.9724	686.04999	2.1329999	1009.9
17-MI12156-05	Gad2-Cre*Ai96	3	0.83216	916.71002	0.47237	717.23999
17-MI12156-05	Gad2-Cre*Ai96	14	1.0387	1153.6	0.74197	1156.3
17-MI12156-05	Gad2-Cre*Ai96	-1			-0.0003625	72.908997
17-MI12156-05	Gad2-Cre*Ai96	10	3.7927001	3073.8999	2.0253999	1088.8
17-MI12156-05	Gad2-Cre*Ai96	11	1.4863	1318.2	1.2888	860.71002
17-MI12156-05	Gad2-Cre*Ai96	14	1.2183	1474.3	0.68162	845.15997
17-MI12156-05	Gad2-Cre*Ai96	11	0.33273	1453.6	-0.49248999	844.46997
17-MI12156-05	Gad2-Cre*Ai96	-1
17-MI12156-05	Gad2-Cre*Ai96	10	0.94660997	1906.1
17-MI12156-05	Gad2-Cre*Ai96	2	0.52750999	477.63	1.3216	353.70001
17-MI12156-05	Gad2-Cre*Ai96	10	20.382	51690	0.82103997	637.87
17-MI12156-05	Gad2-Cre*Ai96	-1
17-MI20976-07	B6CBAF1 GP4.3	4
17-MI20976-07	B6CBAF1 GP4.3	-1
17-MI20976-07	B6CBAF1 GP4.3	-1
17-MI20976-07	B6CBAF1 GP4.3	6	0.27300999	207.32001
17-MI20976-07	B6CBAF1 GP4.3	-1
17-MI20976-07	B6CBAF1 GP4.3	1	-0.0018045	1
17-MI20976-07	B6CBAF1 GP4.3	5
17-MI20976-07	B6CBAF1 GP4.3	2	0.40285	371.92001
17-MI20976-07	B6CBAF1 GP4.3	4	74.026001	1036600
17-MI20976-07	B6CBAF1 GP4.3	10	69.396004	154750
17-MI20976-07	B6CBAF1 GP4.3	-1			0.29047999	4473.1001
17-MI20976-07	B6CBAF1 GP4.3	1	0.54325998	255.67	-0.49450001	592.92999
17-MI20976-07	B6CBAF1 GP4.3	10	531.60999	165110	1.2531	729.65997
17-MI20976-07	B6CBAF1 GP4.3	1	244.87	677330	-0.42635	752.41998
17-MI20976-07	B6CBAF1 GP4.3	1	0.34847	187.73	-2.0868001	263.85001
17-MI20976-07	B6CBAF1 GP4.3	1	-0.017979	1	-0.49544999	1155.6
17-MI20976-07	B6CBAF1 GP4.3	5			-0.088644996	1892700
17-MI20976-07	B6CBAF1 GP4.3	1	12.623	74750	-0.42140001	1804.6
17-MI20976-07	B6CBAF1 GP4.3	1			-0.26508701	2217.5901
17-MI20976-07	B6CBAF1 GP4.3	11	11.6	44282	-0.24641401	2276.0801
17-MI20976-07	B6CBAF1 GP4.3	2	0.093198001	45.132	-0.49300399	6705.3101
17-MI20976-07	B6CBAF1 GP4.3	1			-0.14318199	1155.98
17-MI20976-07	B6CBAF1 GP4.3	11	637.88	3543600	-0.84737402	298.12399
17-MI20976-07	B6CBAF1 GP4.3	1	0.085917003	410.39999	-0.313162	1129.72
17-MI20976-07	B6CBAF1 GP4.3	1			-0.32157901	1046.35
17-MI20976-07	B6CBAF1 GP4.3	11	157.05	373020	0.90865898	731.19598
17-MI20976-07	B6CBAF1 GP4.3	3	0.36026999	777.83002
17-MI20976-07	B6CBAF1 GP4.3	5	16.426001	71128	0.80392599	2235.1399
17-MI20976-07	B6CBAF1 GP4.3	10	6.6517	1065.4	6.74966	840.18298
17-MI20976-07	B6CBAF1 GP4.3	1	0.10248	146.34	-0.401636	1040.34
17-MI20976-07	B6CBAF1 GP4.3	1	-329.45001	2603000	-1.54738	325.81
17-MI20976-07	B6CBAF1 GP4.3	1	0.0867	423.79999	-0.63474202	701.328
17-MI20976-07	B6CBAF1 GP4.3	10	179.14	536810	0.54609501	3791.1001
17-MI20976-07	B6CBAF1 GP4.3	1	49.373001	46090000	-0.34356701	436.53299
17-MI20976-07	B6CBAF1 GP4.3	3	0.24315	881.21002	-0.0536495	1422.76
17-MI20976-07	B6CBAF1 GP4.3	-1
17-MI20976-07	B6CBAF1 GP4.3	-1
17-MI20976-07	B6CBAF1 GP4.3	-1
17-MI20976-07	B6CBAF1 GP4.3	-1
17-MI20976-07	B6CBAF1 GP4.3	14	88.935997	226990	2.1285	840.48999
17-MI20976-07	B6CBAF1 GP4.3	-1			0.24519999	4383
17-MI20976-07	B6CBAF1 GP4.3	4			0.43573001	2471
17-MI20976-07	B6CBAF1 GP4.3	4			0.60683	1176.8
17-MI20976-07	B6CBAF1 GP4.3	14	0.93348002	1782.4
17-MI20976-07	B6CBAF1 GP4.3	-1
17-MI20976-07	B6CBAF1 GP4.3	-1
17-MI20976-07	B6CBAF1 GP4.3	-1
17-MI20976-07	B6CBAF1 GP4.3	4	7291	26027000	0.20671999	2304.7
17-MI20976-07	B6CBAF1 GP4.3	10	26.465	90426	1.3868001	499.32001
17-MI20976-07	B6CBAF1 GP4.3	2	0.43926999	278.06	0.24756999	2052.8
17-MI20976-07	B6CBAF1 GP4.3	10	49.119999	117340	0.16648	432.73001
17-MI20976-07	B6CBAF1 GP4.3	1			-0.305527	1299.4
17-MI20976-07	B6CBAF1 GP4.3	10	1.079	1537.4	1.7114	401.638
17-MI20976-07	B6CBAF1 GP4.3	14	53.821999	41438	0.94653797	891.17798
17-MI20976-07	B6CBAF1 GP4.3	-1			1.1089799	559.789
17-MI20976-07	B6CBAF1 GP4.3	1	0.23513	789.82001	-0.28081501	1415.76
17-MI20976-07	B6CBAF1 GP4.3	1	7.434	77467	-0.61755699	1217.92
17-MI20976-07	B6CBAF1 GP4.3	11	14.288	130590	-0.44431099	1289.03
17-MI20976-07	B6CBAF1 GP4.3	14	1.3349	4116.8999	0.36998001	2337.48
17-MI20976-07	B6CBAF1 GP4.3	-1
17-MI20976-07	B6CBAF1 GP4.3	1	-0.011071	1	-5.5026798	153.911
17-MI20976-07	B6CBAF1 GP4.3	4			0.72315502	2455.1799
17-MI20976-07	B6CBAF1 GP4.3	4			0.48058999	1669.99
17-MI20976-07	B6CBAF1 GP4.3	10	2.6989	8379.7998	-0.090006001	3227.05
17-MI20976-07	B6CBAF1 GP4.3	-1
17-MI20976-07	B6CBAF1 GP4.3	10	58.401001	638670
17-MI20976-07	B6CBAF1 GP4.3	10	372.84	3280800
17-MI20976-07	B6CBAF1 GP4.3	-1
17-MI20976-07	B6CBAF1 GP4.3	2	0.12802	1	0.196841	782.453
17-MI20976-07	B6CBAF1 GP4.3	-1
17-MI20976-07	B6CBAF1 GP4.3	4	240.78999	1871200	-0.44677401	1510.54
17-MI20976-07	B6CBAF1 GP4.3	5
17-MI20976-07	B6CBAF1 GP4.3	-1
17-MI20976-07	B6CBAF1 GP4.3	6	0.21596999	335.22
17-MI20976-07	B6CBAF1 GP4.3	3	0.56186998	1	0.357878	1488.45
17-MI20976-07	B6CBAF1 GP4.3	10	0.33511999	1250.2
17-MI20976-07	B6CBAF1 GP4.3	-1
17-MI20976-07	B6CBAF1 GP4.3	5			0.0423466	3135.46
17-MI20976-07	B6CBAF1 GP4.3	2	0.091766	1	0.114137	700.091
17-MI20976-07	B6CBAF1 GP4.3	1	0.089461997	1.1342	-0.44164199	1309.87
17-MI20976-07	B6CBAF1 GP4.3	3	0.16007	465.85999	-0.47004899	936.57501
17-MI20976-07	B6CBAF1 GP4.3	1	77.686996	373150	-0.0193177	1346.13
17-MI20976-07	B6CBAF1 GP4.3	1	0.12206	1	-1.97059	427.483
17-MI20976-07	B6CBAF1 GP4.3	14	1503.2	14926000
17-MI20976-07	B6CBAF1 GP4.3	4
17-MI20976-07	B6CBAF1 GP4.3	5	0.25960001	217.53	-0.201318	10064.3
17-MI20976-07	B6CBAF1 GP4.3	-1
17-MI20976-07	B6CBAF1 GP4.3	4
17-MI20976-07	B6CBAF1 GP4.3	14	63.264	764690	0.259478	1023.08
17-MI20976-07	B6CBAF1 GP4.3	-1			0.23073	1445.1899
17-MI20976-07	B6CBAF1 GP4.3	4
17-MI20976-07	B6CBAF1 GP4.3	4
17-MI20976-07	B6CBAF1 GP4.3	11	1.181	2398.5
17-MI20976-07	B6CBAF1 GP4.3	3	-0.0026857	65.949997	-0.56332999	924.84998
17-MI20976-07	B6CBAF1 GP4.3	1	520.02002	1842300	-0.53851998	1154.5
17-MI20976-07	B6CBAF1 GP4.3	1	75.016998	141090	0.51877999	1142
17-MI20976-07	B6CBAF1 GP4.3	-1
17-MI20976-07	B6CBAF1 GP4.3	10	0.51460999	1024.2	0.16226	1704.9
17-MI20976-07	B6CBAF1 GP4.3	1	0.19777	193.66	-0.028301001	2.19E+15
17-MI20976-07	B6CBAF1 GP4.3	3	0.27792001	516.27002	0.25103	1616.3
17-MI20976-07	B6CBAF1 GP4.3	11	184.95	432250	0.43595001	801.29999
17-MI20976-07	B6CBAF1 GP4.3	14	20.455	50174	0.78096002	980.91998
17-MI20976-07	B6CBAF1 GP4.3	-1
17-MI20976-07	B6CBAF1 GP4.3	1	0.016039999	1
17-MI20976-07	B6CBAF1 GP4.3	4
17-MI20976-07	B6CBAF1 GP4.3	-1
17-MI20976-07	B6CBAF1 GP4.3	4
17-MI20976-07	B6CBAF1 GP4.3	-1
17-MI20976-07	B6CBAF1 GP4.3	1	0.58399999	1629.3
17-MI20976-07	B6CBAF1 GP4.3	-1
17-MI20976-07	B6CBAF1 GP4.3	4
17-MI20976-07	B6CBAF1 GP4.3	-1
17-MI20976-07	B6CBAF1 GP4.3	-1
17-MI20976-07	B6CBAF1 GP4.3	-1
17-MI20976-07	B6CBAF1 GP4.3	4
17-MI20976-07	B6CBAF1 GP4.3	14	0.5607	1940.4
17-MI20976-07	B6CBAF1 GP4.3	5			-0.57972097	787.56403
17-MI20976-07	B6CBAF1 GP4.3	-1
17-MI20976-07	B6CBAF1 GP4.3	1	0.47426	555.17999	-0.79086	601.99298
17-MI20976-07	B6CBAF1 GP4.3	4
17-MI20976-07	B6CBAF1 GP4.3	4			0.860107	1813.84
17-MI20976-07	B6CBAF1 GP4.3	1	174.67	1437500	-0.43348899	10854
17-MI20976-07	B6CBAF1 GP4.3	-1			-0.083510503	127110000
17-MI20976-07	B6CBAF1 GP4.3	5			-0.216461	3032.8999
17-MI20976-07	B6CBAF1 GP4.3	11	23.778999	90890	0.35805401	1198.84
17-MI20976-07	B6CBAF1 GP4.3	-1
17-MI20976-07	B6CBAF1 GP4.3	1	0.10249	205.84	-0.405588	1401.54
17-MI20976-07	B6CBAF1 GP4.3	1	0.18814	337.5	-0.52321303	1750.21
17-MI20976-07	B6CBAF1 GP4.3	1			-0.25394601	1627.5601
17-MI20976-07	B6CBAF1 GP4.3	-1
17-MI20976-07	B6CBAF1 GP4.3	1	0.24587999	181.95	-0.34771299	1442.65
17-MI20976-07	B6CBAF1 GP4.3	1	0.11959	105.94	-0.467933	886.672
17-MI20976-07	B6CBAF1 GP4.3	-1
17-MI20976-07	B6CBAF1 GP4.3	1	0.10728	259.47	-0.40725201	1093.22
17-MI20976-07	B6CBAF1 GP4.3	1			-0.35288799	608.52698
17-MI20976-07	B6CBAF1 GP4.3	4			0.087441303	6152.5298
17-MI20976-07	B6CBAF1 GP4.3	7	0.36816001	913.34003	-0.049186502	6450.7998
17-MI20976-07	B6CBAF1 GP4.3	1
17-MI20976-07	B6CBAF1 GP4.3	2	0.7841	197.60001	0.790766	1004.63
17-MI20976-07	B6CBAF1 GP4.3	-1
17-MI20976-07	B6CBAF1 GP4.3	-1
17-MI20976-07	B6CBAF1 GP4.3	2	0.16686	1	0.25999501	622.28101
17-MI20976-07	B6CBAF1 GP4.3	-1
17-MI20976-07	B6CBAF1 GP4.3	14	97.711998	583250	-0.73598897	1131.12
17-MI20976-07	B6CBAF1 GP4.3	10	41.148998	129070	0.99744397	1821.27
17-MI20976-07	B6CBAF1 GP4.3	10	307.26001	549280	3.1008999	466.21399
17-MI20976-07	B6CBAF1 GP4.3	-1
17-MI20976-07	B6CBAF1 GP4.3	2	0.26752999	1	0.17946699	1713.16
17-MI20976-07	B6CBAF1 GP4.3	2	0.32756001	294.87	0.74375898	1387.67
17-MI20976-07	B6CBAF1 GP4.3	2	0.29065001	225.58	0.271139	1113.97
17-MI20976-07	B6CBAF1 GP4.3	14	114.2	396300	1.9032201	1114.22
17-MI20976-07	B6CBAF1 GP4.3	14	526.71002	4491200
17-MI20976-07	B6CBAF1 GP4.3	-1
17-MI20976-07	B6CBAF1 GP4.3	15	113.19	288560	0.56059402	1647.23
17-MI20976-07	B6CBAF1 GP4.3	-1
17-MI20976-07	B6CBAF1 GP4.3	-1
17-MI20976-07	B6CBAF1 GP4.3	-1
17-MI20976-07	B6CBAF1 GP4.3	2	0.61241001	245.31	0.39949501	1835.12
17-MI20976-07	B6CBAF1 GP4.3	-1
17-MI20976-07	B6CBAF1 GP4.3	1	0.059983999	133.35001	-0.40071499	1624.2
17-MI20976-07	B6CBAF1 GP4.3	-1
17-MI20976-07	B6CBAF1 GP4.3	-1
17-MI20976-07	B6CBAF1 GP4.3	4			0.75074899	2797.2
17-MI20976-07	B6CBAF1 GP4.3	-1			0.119581	4866.4502
17-MI20976-07	B6CBAF1 GP4.3	1	-32.353001	728690	-0.32404301	1447.8101
17-MI20976-07	B6CBAF1 GP4.3	11	20.261	107720
17-MI20976-07	B6CBAF1 GP4.3	-1
17-MI20976-07	B6CBAF1 GP4.3	5			0.50558001	1055.6
17-MI20976-07	B6CBAF1 GP4.3	-1
17-MI20976-07	B6CBAF1 GP4.3	-1
17-MI20976-07	B6CBAF1 GP4.3	1	0.24695	156.46001	-0.49961999	1122.6
17-MI20976-07	B6CBAF1 GP4.3	-1
17-MI20976-07	B6CBAF1 GP4.3	2	0.23774	314.60001
17-MI20976-07	B6CBAF1 GP4.3	-1
17-MI20976-07	B6CBAF1 GP4.3	-1
17-MI20976-07	B6CBAF1 GP4.3	4
17-MI20976-07	B6CBAF1 GP4.3	-1
17-MI20976-07	B6CBAF1 GP4.3	5	0.18279999	127.15	0.36425999	-2.93E+21
17-MI20976-07	B6CBAF1 GP4.3	-1
17-MI20976-07	B6CBAF1 GP4.3	-1
17-MI20976-07	B6CBAF1 GP4.3	1	0.20478	335.69	-1.1043	440.34
17-MI20976-07	B6CBAF1 GP4.3	-1			-0.026431	1.05E+17
17-MI20976-07	B6CBAF1 GP4.3	14	166.88	191570	1.7956001	1160.5
17-MI20976-07	B6CBAF1 GP4.3	5			0.59402001	1356.7
17-MI20976-07	B6CBAF1 GP4.3	11	35.643002	202160	-0.52759999	678.91998
17-MI20976-07	B6CBAF1 GP4.3	11	11.156	67315	-0.82722998	666.71002
17-MI20976-07	B6CBAF1 GP4.3	11	11.873	105170	-0.91794002	636.82001
17-MI20976-07	B6CBAF1 GP4.3	10	366.01999	1141600	1.1503	1173.5
17-MI20976-07	B6CBAF1 GP4.3	1	0.13113999	277.26999	-0.51990998	1262.1899
17-MI20976-07	B6CBAF1 GP4.3	6	0.76506001	1	1.0208499	951.89001
17-MI20976-07	B6CBAF1 GP4.3	1	8.7185001	52635	-0.695503	859.68597
17-MI20976-07	B6CBAF1 GP4.3	4
17-MI20976-07	B6CBAF1 GP4.3	1	0.071027003	294.79001	-0.40551999	1019.99
17-MI20976-07	B6CBAF1 GP4.3	1	0.027727	1	-0.229187	1460.33
17-MI20976-07	B6CBAF1 GP4.3	1			-0.205184	1262.35
17-MI20976-07	B6CBAF1 GP4.3	-1
17-MI20976-07	B6CBAF1 GP4.3	4	113.59	410500
17-MI20976-07	B6CBAF1 GP4.3	1	16.313999	98815	-0.508865	1334.45
17-MI20976-07	B6CBAF1 GP4.3	-1
17-MI20976-07	B6CBAF1 GP4.3	-1
17-MI20976-07	B6CBAF1 GP4.3	1			-0.25007501	3385.22
17-MI20976-07	B6CBAF1 GP4.3	-1
17-MI20976-07	B6CBAF1 GP4.3	1	0.33845001	482.16
17-MI20976-07	B6CBAF1 GP4.3	-1
17-MI20976-07	B6CBAF1 GP4.3	1	-672.89001	3013600	-0.463862	32154
17-MI20976-07	B6CBAF1 GP4.3	4			0.363406	2651.6001
17-MI20976-07	B6CBAF1 GP4.3	11	36.624001	106230	-0.46468499	1986.65
17-MI20976-07	B6CBAF1 GP4.3	6	0.155	129.67999
17-MI20976-07	B6CBAF1 GP4.3	1	0.163	411.89001
17-MI20976-07	B6CBAF1 GP4.3	4			2.3819599	996.80298
17-MI20976-07	B6CBAF1 GP4.3	10	134.74001	264700
17-MI20976-07	B6CBAF1 GP4.3	-1
17-MI20976-07	B6CBAF1 GP4.3	4
17-MI20976-07	B6CBAF1 GP4.3	14	0.61717999	1738.4	1.17623	4259.21
17-MI20976-07	B6CBAF1 GP4.3	3	0.30309999	211.88	-0.26133099	7186.1299
17-MI20976-07	B6CBAF1 GP4.3	-1
17-MI20976-07	B6CBAF1 GP4.3	6	0.46357	484.76999
17-MI20976-07	B6CBAF1 GP4.3	14	1.3764	7393.3999
17-MI20976-07	B6CBAF1 GP4.3	1	0.063511997	1	-0.39001	1054.87
17-MI20976-07	B6CBAF1 GP4.3	11	0.47029001	1954.7	-0.66561502	854.79797
17-MI20976-07	B6CBAF1 GP4.3	3	0.18342	831.70001	-0.40501201	988.78497
17-MI20976-07	B6CBAF1 GP4.3	11	0.37801	1404.5	-0.25915599	1602.83
17-MI20976-07	B6CBAF1 GP4.3	-1
17-MI20976-07	B6CBAF1 GP4.3	1
17-MI20976-07	B6CBAF1 GP4.3	-1
17-MI20976-07	B6CBAF1 GP4.3	5
17-MI20976-07	B6CBAF1 GP4.3	-1
17-MI20976-07	B6CBAF1 GP4.3	-1
17-MI20976-07	B6CBAF1 GP4.3	0
17-MI20976-07	B6CBAF1 GP4.3	0	13.678	607490	-0.57321602	2618.8
17-MI20976-07	B6CBAF1 GP4.3	-1			-0.0040431	83.805298
17-MI20976-07	B6CBAF1 GP4.3	-1			-0.76185298	1764.6899
17-MI20976-07	B6CBAF1 GP4.3	-1			-0.56881499	1715.33
17-MI20976-07	B6CBAF1 GP4.3	10	987.34998	553840	3.5505099	517.35602
17-MI20976-07	B6CBAF1 GP4.3	-1			-0.46994999	3911.1799
17-MI20976-07	B6CBAF1 GP4.3	-1
17-MI20976-07	B6CBAF1 GP4.3	1	0.22021	479.13	-0.71457601	1585.04
17-MI20976-07	B6CBAF1 GP4.3	0
17-MI20976-07	B6CBAF1 GP4.3	0			1.13098	2233.0701
17-MI21267-02	Gad2-Cre*Ai96	11	358.75	766090	1.7457	583.65997
17-MI21267-02	Gad2-Cre*Ai96	11	35.355	114420	-0.11702	6240.7998
17-MI21267-02	Gad2-Cre*Ai96	11	2077.7	4501900	1.1845	950.34003
17-MI21267-02	Gad2-Cre*Ai96	3	0.10718	171.66	-0.56380999	3651.3
17-MI21267-02	Gad2-Cre*Ai96	1			-0.20056	3259.1001
17-MI21267-02	Gad2-Cre*Ai96	4	80.573997	241790	0.32589	2975.2
17-MI21267-02	Gad2-Cre*Ai96	1	0.1269	352.45001	-19.511999	96.350998
17-MI21267-02	Gad2-Cre*Ai96	0	0.46691	520.33002
17-MI21267-02	Gad2-Cre*Ai96	0	0.13952	168.67
17-MI21267-02	Gad2-Cre*Ai96	0	356.44	412760	1.0736001	1876.6
17-MI21267-02	Gad2-Cre*Ai96	0	193.64	329780	0.64091003	1547.8
17-MI21267-02	Gad2-Cre*Ai96	0	34.452	730830
17-MI21267-02	Gad2-Cre*Ai96	-1
17-MI21267-02	Gad2-Cre*Ai96	10	68.330002	244500	0.76337999	543.78998
17-MI21267-02	Gad2-Cre*Ai96	2	0.16143	484.22	0.36704001	1075.6
17-MI21267-02	Gad2-Cre*Ai96	10	284.5	1145700	0.67996001	974.08002
17-MI21267-02	Gad2-Cre*Ai96	10	224.69	633930	0.67988002	1045.5
17-MI21267-02	Gad2-Cre*Ai96	10	1.9951	6456.3999	0.54860997	780.17999
17-MI21267-02	Gad2-Cre*Ai96	2	0.75678998	943.28998	0.57546997	1035.7
17-MI21267-02	Gad2-Cre*Ai96	1			-0.18074	2881.5
17-MI21267-02	Gad2-Cre*Ai96	-1
17-MI21267-02	Gad2-Cre*Ai96	-1
17-MI21267-02	Gad2-Cre*Ai96	-1
17-MI21267-02	Gad2-Cre*Ai96	10	79.855003	615010
17-MI21267-02	Gad2-Cre*Ai96	3	0.18799999	535.52002	-0.40939999	4349
17-MI21267-02	Gad2-Cre*Ai96	10	40.563	179420	0.41539001	974.01001
17-MI21267-02	Gad2-Cre*Ai96	1			-0.31512001	1320.4
17-MI21267-02	Gad2-Cre*Ai96	10	65.202003	149720	0.72382998	706.51001
17-MI21267-02	Gad2-Cre*Ai96	-1
17-MI21267-02	Gad2-Cre*Ai96	10	11.807	37947	0.87373	527.15997
17-MI21267-02	Gad2-Cre*Ai96	1	0.11889	1	-0.32616001	1002.6
17-MI21267-02	Gad2-Cre*Ai96	4			0.44615999	815.10999
17-MI21267-02	Gad2-Cre*Ai96	10	49.944	266670	0.5226	622.75
17-MI21267-02	Gad2-Cre*Ai96	-1
17-MI21267-02	Gad2-Cre*Ai96	1			-0.19487999	2010.1
17-MI21267-02	Gad2-Cre*Ai96	10	0.54207999	2325	0.36557999	1929.1
17-MI21267-02	Gad2-Cre*Ai96	-1			-0.28349999	1556.5
17-MI21267-02	Gad2-Cre*Ai96	11	23.643999	52161	0.46557	778.79999
17-MI21267-02	Gad2-Cre*Ai96	11	235.73	373770	1.1719	769.90002
17-MI21267-02	Gad2-Cre*Ai96	10	135.86	525730	0.50168997	1692.7
17-MI21267-02	Gad2-Cre*Ai96	11	52.333	87561	1.3599	2112.1001
17-MI21267-02	Gad2-Cre*Ai96	11	375.59	639330	1.145	611.91998
17-MI21267-02	Gad2-Cre*Ai96	4
17-MI21267-02	Gad2-Cre*Ai96	4
17-MI21267-02	Gad2-Cre*Ai96	-1
17-MI21267-02	Gad2-Cre*Ai96	3	0.078073002	367.39999
17-MI21267-02	Gad2-Cre*Ai96	1	0.13044	264.48999
18-MI10181-02	B6CBAF1 GP4.3	14	598.65002	681670	1.921	2421.6001
18-MI10181-02	B6CBAF1 GP4.3	-1
18-MI10181-02	B6CBAF1 GP4.3	2	0.88375998	624.13	0.60284001	1305.9
18-MI10181-02	B6CBAF1 GP4.3	14	186.25	1097800
18-MI10181-02	B6CBAF1 GP4.3	5	0.21798	422.34	0.72772002	2298.2
18-MI10181-02	B6CBAF1 GP4.3	1			-0.428	1953.4
18-MI10181-02	B6CBAF1 GP4.3	1	735.23999	12428000	-0.5086	2349.8999
18-MI10181-02	B6CBAF1 GP4.3	14	889.39001	4947500
18-MI10181-02	B6CBAF1 GP4.3	6	0.37494999	924.23999	-0.46625	6833.6001
18-MI10181-02	B6CBAF1 GP4.3	6			0.60255998	2423.6001
18-MI10181-02	B6CBAF1 GP4.3	-1
18-MI10181-02	B6CBAF1 GP4.3	10	51.589001	170530	0.095380999	2.57E+14
18-MI10181-02	B6CBAF1 GP4.3	-1
18-MI10181-02	B6CBAF1 GP4.3	1	15.333	150720	0.19743	-2654400000
18-MI10181-02	B6CBAF1 GP4.3	1	0.13674	136.67	-0.40816	2201.6001
18-MI10181-02	B6CBAF1 GP4.3	5			0.27210999	2282.6001
18-MI10181-02	B6CBAF1 GP4.3	-1
18-MI10181-02	B6CBAF1 GP4.3	1	0.042509001	1	-0.35212001	1675.2
18-MI10181-02	B6CBAF1 GP4.3	4	2.5669999	32764
18-MI10181-02	B6CBAF1 GP4.3	5	12.06	87664
18-MI10181-02	B6CBAF1 GP4.3	10	0.73730999	2466.5	0.85628998	1711.1
18-MI10181-02	B6CBAF1 GP4.3	4	35.095001	625960	0.57279998	1384.8
18-MI10181-02	B6CBAF1 GP4.3	1	34.546001	153110	0.095654003	1991.4
18-MI10181-02	B6CBAF1 GP4.3	-1
18-MI10181-02	B6CBAF1 GP4.3	2	0.23118	515.09998	-0.22624999	6136.5
18-MI10181-02	B6CBAF1 GP4.3	10	6.2533002	2054.8999	2.7225001	1061.5
18-MI10181-02	B6CBAF1 GP4.3	4	40.191002	4195300	1.4074	1110.7
18-MI10181-02	B6CBAF1 GP4.3	10	15.757	14481	1.6083	1243.2
18-MI10181-02	B6CBAF1 GP4.3	2	1.6267	755.15002	1.1983	952.03998
18-MI10181-02	B6CBAF1 GP4.3	5	-0.059462	1	2.184	1930.5
18-MI10181-02	B6CBAF1 GP4.3	1	591.35999	1935100	-0.42688	3620.7
18-MI10181-02	B6CBAF1 GP4.3	10	82.017998	712990	0.97951001	3111.7
18-MI10181-02	B6CBAF1 GP4.3	-1
18-MI10181-02	B6CBAF1 GP4.3	1	0.43048	394.53	-0.35187	3178.8
18-MI10181-02	B6CBAF1 GP4.3	-1
18-MI10181-02	B6CBAF1 GP4.3	-1
18-MI10181-02	B6CBAF1 GP4.3	1	0.2392	1
18-MI10181-02	B6CBAF1 GP4.3	-1
18-MI10181-02	B6CBAF1 GP4.3	1	0.33868	132.39999	-0.36752	1037.6
18-MI10181-02	B6CBAF1 GP4.3	10	1.3448	4661.8999	4.81E+34	8.19E+33
18-MI10181-02	B6CBAF1 GP4.3	14	0.48960999	1159.9
18-MI10181-02	B6CBAF1 GP4.3	1	0.10243	216.25999	-0.033328999	427670016
18-MI10181-02	B6CBAF1 GP4.3	11	0.33928001	1073.5
18-MI10181-02	B6CBAF1 GP4.3	6	0.60023999	835.87	0.66619003	1006.3
18-MI10181-02	B6CBAF1 GP4.3	1	0.086889997	252.35001	-0.30825999	734.90002
18-MI10181-02	B6CBAF1 GP4.3	2	0.62585002	285.13	0.5661	919.20001
18-MI10181-02	B6CBAF1 GP4.3	14	235.25999	554200	0.89591002	1070.8
18-MI10181-02	B6CBAF1 GP4.3	1	0.094145	322.10999	-0.42131001	1481.5
18-MI10181-02	B6CBAF1 GP4.3	14	6660.2998	18108000	1.802	1109.4
18-MI10181-02	B6CBAF1 GP4.3	10	307.20001	1593700
18-MI10181-02	B6CBAF1 GP4.3	1	89.463997	384700	-0.38051	1127.7
18-MI10181-02	B6CBAF1 GP4.3	1			-0.31729001	1600.6
18-MI10181-02	B6CBAF1 GP4.3	-1
18-MI10181-02	B6CBAF1 GP4.3	-1
18-MI10181-02	B6CBAF1 GP4.3	1	0.18929	90.032997	0.042715002	1395.7
18-MI10181-02	B6CBAF1 GP4.3	6	0.37621999	991.96002
18-MI10181-02	B6CBAF1 GP4.3	4
18-MI10181-02	B6CBAF1 GP4.3	1	126.6	992400	-0.48190999	1646
18-MI10181-02	B6CBAF1 GP4.3	1	0.21272001	162.14	-0.17013	1386.4
18-MI10181-02	B6CBAF1 GP4.3	-1
18-MI10181-02	B6CBAF1 GP4.3	-1
18-MI10181-02	B6CBAF1 GP4.3	6	3.392	554.27002	3.9294	991.87
18-MI10181-02	B6CBAF1 GP4.3	10	0.49639001	1298.9	0.85123003	745.60999
18-MI10181-02	B6CBAF1 GP4.3	1	0.015121	1	-0.11681	6357.2998
18-MI10181-02	B6CBAF1 GP4.3	-1
18-MI10181-02	B6CBAF1 GP4.3	6	0.074712999	242.33
18-MI10181-02	B6CBAF1 GP4.3	4	358.10999	1018900
18-MI10181-02	B6CBAF1 GP4.3	11	224.75	1489100	-0.67369998	690.73999
18-MI10181-02	B6CBAF1 GP4.3	1	22.002001	111540	-0.32881999	2174.3999
18-MI10181-02	B6CBAF1 GP4.3	4
18-MI10181-02	B6CBAF1 GP4.3	4			0.85206002	1346.5
18-MI10181-02	B6CBAF1 GP4.3	-1			-0.057376999	127920000
18-MI10181-02	B6CBAF1 GP4.3	10	2155	2987300
18-MI10181-02	B6CBAF1 GP4.3	10	138.82001	146750	1.8107001	766.96002
18-MI10181-02	B6CBAF1 GP4.3	1	0.19396999	73.378998	-0.55742002	1120.8
18-MI10181-02	B6CBAF1 GP4.3	1	-45.779999	260910	-0.23855001	2064.3
18-MI10181-02	B6CBAF1 GP4.3	1	0.51204002	1814.5
18-MI10181-02	B6CBAF1 GP4.3	2	0.39939001	523.78998	0.15121	2040.4
18-MI10181-02	B6CBAF1 GP4.3	5	0.23275	1	-26.275	88.224998
18-MI10181-02	B6CBAF1 GP4.3	14	4.1018	8080.5	0.78204	821.60999
18-MI10181-02	B6CBAF1 GP4.3	10	138.63	530300
18-MI10181-02	B6CBAF1 GP4.3	1	0.053925999	324.10001	-0.21870001	2085.3
18-MI10181-02	B6CBAF1 GP4.3	10	10.919	24252	0.46513	1640.1
18-MI10181-02	B6CBAF1 GP4.3	1	0.16976	185.06	-0.52288002	1097.1
18-MI10181-02	B6CBAF1 GP4.3	11	48.228001	394260	-0.41863999	12532
18-MI10181-02	B6CBAF1 GP4.3	1	0.13447	510.57999	-0.38719001	1007.8
18-MI10181-02	B6CBAF1 GP4.3	1	0.31066	429.57001	-0.65569001	1893
18-MI10181-02	B6CBAF1 GP4.3	5	26.264	72446	1.1201	553.72998
18-MI10181-02	B6CBAF1 GP4.3	1			-0.90779001	543.84003
18-MI10181-02	B6CBAF1 GP4.3	1	-0.0071144	1
18-MI10181-02	B6CBAF1 GP4.3	1	0.10161	1	-0.77866	548.95001
18-MI10181-02	B6CBAF1 GP4.3	11	265.29001	1025800	0.061946999	3218.5
18-MI10181-02	B6CBAF1 GP4.3	1	576.06	2183300	0.038068	281.79999
18-MI10181-02	B6CBAF1 GP4.3	-1
18-MI10181-02	B6CBAF1 GP4.3	10	348.89999	1436300
18-MI10181-02	B6CBAF1 GP4.3	-1
18-MI10181-02	B6CBAF1 GP4.3	5	-686.71997	17643000	-0.0039028
18-MI10181-02	B6CBAF1 GP4.3	14	115.93	224740
18-MI10181-02	B6CBAF1 GP4.3	-1
18-MI10181-02	B6CBAF1 GP4.3	-1
18-MI10181-02	B6CBAF1 GP4.3	5
18-MI10181-02	B6CBAF1 GP4.3	5
18-MI10181-02	B6CBAF1 GP4.3	-1
18-MI10181-02	B6CBAF1 GP4.3	-1
18-MI10181-02	B6CBAF1 GP4.3	-1
18-MI10181-02	B6CBAF1 GP4.3	-1
18-MI10181-02	B6CBAF1 GP4.3	-1
18-MI10181-02	B6CBAF1 GP4.3	1	0.74463999	2411.1001	-1.4062999	312.85999
18-MI10181-02	B6CBAF1 GP4.3	10	217.84	574670	0.33237001	9500.0996
18-MI10181-02	B6CBAF1 GP4.3	14	44.062	94566	1.2498	2009.5
18-MI10181-02	B6CBAF1 GP4.3	1	0.039949998	1	-0.52434999	829.07001
18-MI10181-02	B6CBAF1 GP4.3	1	0.18393999	210.24001	-0.78912997	577.63
18-MI10181-02	B6CBAF1 GP4.3	1	0.13067	270.64999	-0.23398	1172.3
18-MI10181-02	B6CBAF1 GP4.3	-1
18-MI10181-02	B6CBAF1 GP4.3	-1
18-MI10181-02	B6CBAF1 GP4.3	-1
18-MI10181-02	B6CBAF1 GP4.3	11	83.213997	281000	-0.69853997	883.22998
18-MI10181-02	B6CBAF1 GP4.3	10	710.84998	2942900	0.82438999	977.16998
18-MI10181-02	B6CBAF1 GP4.3	4			1.9447	1308.1
18-MI10181-02	B6CBAF1 GP4.3	10	16.981001	55656	0.69452	1728.3
18-MI10181-02	B6CBAF1 GP4.3	1
18-MI10181-02	B6CBAF1 GP4.3	1	6.5805998	40361	-0.59354001	861.70001
18-MI10181-02	B6CBAF1 GP4.3	6	-0.0057011	1
18-MI10181-02	B6CBAF1 GP4.3	-1
18-MI10181-02	B6CBAF1 GP4.3	10	6537.3999	21258000
18-MI10181-02	B6CBAF1 GP4.3	5
18-MI10181-02	B6CBAF1 GP4.3	14	10.829	99769
18-MI10181-02	B6CBAF1 GP4.3	-1
18-MI10181-02	B6CBAF1 GP4.3	-1
18-MI10181-02	B6CBAF1 GP4.3	-1
18-MI10181-02	B6CBAF1 GP4.3	2	0.112	295.35001
18-MI10181-02	B6CBAF1 GP4.3	-1
18-MI15068-01	B6CBAF1 GP4.3	-1
18-MI15068-01	B6CBAF1 GP4.3	10	0.77693999	1311.7
18-MI15068-01	B6CBAF1 GP4.3	-1
18-MI15068-01	B6CBAF1 GP4.3	-1
18-MI15068-01	B6CBAF1 GP4.3	1			-0.45480001	1933.8
18-MI15068-01	B6CBAF1 GP4.3	1			-0.35549	1813
18-MI15068-01	B6CBAF1 GP4.3	-1
18-MI15068-01	B6CBAF1 GP4.3	5			0.60601997	1097.5
18-MI15068-01	B6CBAF1 GP4.3	-1
18-MI15068-01	B6CBAF1 GP4.3	5	0.91655999	1704.7	-1.3458	242.3
18-MI15068-01	B6CBAF1 GP4.3	1			-0.47707999	1158.4
18-MI15068-01	B6CBAF1 GP4.3	14	1559.1	2926600	0.36107999	4661.6001
18-MI15068-01	B6CBAF1 GP4.3	5	-266.03	1750200	0.079198003	8615.5996
18-MI15068-01	B6CBAF1 GP4.3	-1
18-MI15068-01	B6CBAF1 GP4.3	6	0.065367997	1
18-MI15068-01	B6CBAF1 GP4.3	4			0.76236999	2476.6001
18-MI15068-01	B6CBAF1 GP4.3	5			-0.33254001	1155.4
18-MI15068-01	B6CBAF1 GP4.3	-1
18-MI15068-01	B6CBAF1 GP4.3	-1
18-MI15068-01	B6CBAF1 GP4.3	-1
18-MI15068-01	B6CBAF1 GP4.3	1	73.398003	147550	-0.97422999	627.65002
18-MI15068-01	B6CBAF1 GP4.3	4			1.5554	616.64001
18-MI15068-01	B6CBAF1 GP4.3	1	0.41981	382.70001	0.33287001	1646
18-MI15068-01	B6CBAF1 GP4.3	-1
18-MI15068-01	B6CBAF1 GP4.3	1	0.25738999	1
18-MI15068-01	B6CBAF1 GP4.3	-1
18-MI15068-01	B6CBAF1 GP4.3	10	1332.2	4027700
18-MI15068-01	B6CBAF1 GP4.3	2	0.14789	1
18-MI15068-01	B6CBAF1 GP4.3	5			0.055385001	2361
18-MI15068-01	B6CBAF1 GP4.3	-1
18-MI15068-01	B6CBAF1 GP4.3	1			-0.55124003	786.67999
18-MI15068-01	B6CBAF1 GP4.3	1			-0.60470998	1707.7
18-MI15068-01	B6CBAF1 GP4.3	4			-0.0083208	16.150999
18-MI15068-01	B6CBAF1 GP4.3	10	7.3463998	24497	0.14855	5894.6001
18-MI15068-01	B6CBAF1 GP4.3	10	786.62	1565500	1.0108	663.52002
18-MI15068-01	B6CBAF1 GP4.3	10	948.75	1582900	1.3203	806.16998
18-MI15068-01	B6CBAF1 GP4.3	-1
18-MI15068-01	B6CBAF1 GP4.3	-1
18-MI15068-01	B6CBAF1 GP4.3	-1
18-MI15068-01	B6CBAF1 GP4.3	5			0.33327001	2075.3999
18-MI15068-01	B6CBAF1 GP4.3	-1
18-MI15068-01	B6CBAF1 GP4.3	-1
18-MI15068-01	B6CBAF1 GP4.3	10	341.98001	1131800	0.22661	2061.7
18-MI15068-01	B6CBAF1 GP4.3	-1
18-MI15068-01	B6CBAF1 GP4.3	1			-0.10651	19081
18-MI15068-01	B6CBAF1 GP4.3	1	32.914001	248340	-0.29925999	1595.4
18-MI15068-01	B6CBAF1 GP4.3	1	5.5917001	47385	-0.43981999	1547.9
18-MI15068-01	B6CBAF1 GP4.3	-1
18-MI15068-01	B6CBAF1 GP4.3	-1
18-MI15068-01	B6CBAF1 GP4.3	2	0.26763999	389.34
18-MI15068-01	B6CBAF1 GP4.3	-1
18-MI15068-01	B6CBAF1 GP4.3	-1
18-MI15068-01	B6CBAF1 GP4.3	-1
18-MI15068-01	B6CBAF1 GP4.3	1			-0.21929	3350.5
18-MI15068-01	B6CBAF1 GP4.3	-1
18-MI15068-01	B6CBAF1 GP4.3	10	0.48207	1022.7
18-MI15068-01	B6CBAF1 GP4.3	-1
18-MI15068-01	B6CBAF1 GP4.3	-1
18-MI15068-01	B6CBAF1 GP4.3	-1
18-MI15068-01	B6CBAF1 GP4.3	-1
18-MI15068-01	B6CBAF1 GP4.3	4			0.50743002	2123.2
18-MI15068-01	B6CBAF1 GP4.3	4			0.49891999	1047.3
18-MI15068-01	B6CBAF1 GP4.3	4			0.48047999	959.02002
18-MI15068-01	B6CBAF1 GP4.3	-1
18-MI15068-01	B6CBAF1 GP4.3	-1
18-MI15068-01	B6CBAF1 GP4.3	2	0.11767	1
18-MI15068-01	B6CBAF1 GP4.3	-1
18-MI15068-01	B6CBAF1 GP4.3	-1
18-MI15068-01	B6CBAF1 GP4.3	2	0.34412	127.9	0.31231001	1794.6
18-MI15068-01	B6CBAF1 GP4.3	2	0.40748999	1	0.38051999	605.12
18-MI15068-01	B6CBAF1 GP4.3	-1
18-MI15068-01	B6CBAF1 GP4.3	1			-0.35813001	1267
18-MI15068-01	B6CBAF1 GP4.3	4
18-MI15068-01	B6CBAF1 GP4.3	-1
18-MI15068-01	B6CBAF1 GP4.3	4
18-MI15068-01	B6CBAF1 GP4.3	-1
18-MI15068-01	B6CBAF1 GP4.3	1	0.099132001	63.887001	-0.21654999	3038
18-MI15068-01	B6CBAF1 GP4.3	-1
18-MI15068-01	B6CBAF1 GP4.3	-1
18-MI15068-01	B6CBAF1 GP4.3	1			-0.16638	2905.3
18-MI15068-01	B6CBAF1 GP4.3	10	233.55	421740
18-MI15068-01	B6CBAF1 GP4.3	10	37.165001	90496	0.26464	3336.2
18-MI15068-01	B6CBAF1 GP4.3	-1
18-MI15068-01	B6CBAF1 GP4.3	-1
18-MI15068-01	B6CBAF1 GP4.3	2	0.13465001	212.8	0.016488001	19624000
18-MI15068-01	B6CBAF1 GP4.3	-1
18-MI15068-01	B6CBAF1 GP4.3	-1
18-MI15068-01	B6CBAF1 GP4.3	10	329.60001	5687500
18-MI15068-01	B6CBAF1 GP4.3	4	0.29374	458.54001	1.1133	866.65997
18-MI15068-01	B6CBAF1 GP4.3	-1
18-MI15068-01	B6CBAF1 GP4.3	11	77.237	176470	1.0331	483.01999
18-MI15068-01	B6CBAF1 GP4.3	1	24.497	337780	-0.19619	2734.3
18-MI15068-01	B6CBAF1 GP4.3	1	0.16323	819.03003	-0.46357	1242.8
18-MI15068-01	B6CBAF1 GP4.3	3	0.16418	455.62	-0.65425003	578.09003
18-MI15068-01	B6CBAF1 GP4.3	-1
18-MI15068-01	B6CBAF1 GP4.3	-1
18-MI15068-01	B6CBAF1 GP4.3	1	-0.010684	1
18-MI15068-01	B6CBAF1 GP4.3	2	0.3678	1
18-MI15068-01	B6CBAF1 GP4.3	-1
18-MI15068-01	B6CBAF1 GP4.3	-1
18-MI15068-01	B6CBAF1 GP4.3	-1
18-MI15068-01	B6CBAF1 GP4.3	2	0.58345997	166.03
18-MI15068-01	B6CBAF1 GP4.3	-1
18-MI15068-01	B6CBAF1 GP4.3	2	0.65925002	1
18-MI15068-01	B6CBAF1 GP4.3	-1
18-MI15068-01	B6CBAF1 GP4.3	-1
18-MI15068-01	B6CBAF1 GP4.3	-1
18-MI15068-01	B6CBAF1 GP4.3	-1
18-MI15068-01	B6CBAF1 GP4.3	-1
18-MI15068-01	B6CBAF1 GP4.3	1	0.19622	79.181
18-MI15068-01	B6CBAF1 GP4.3	-1
18-MI15068-01	B6CBAF1 GP4.3	-1
18-MI15068-01	B6CBAF1 GP4.3	-1
18-MI15068-01	B6CBAF1 GP4.3	1	44.743	164230
18-MI15068-01	B6CBAF1 GP4.3	-1
18-MI15068-01	B6CBAF1 GP4.3	-1
18-MI15068-01	B6CBAF1 GP4.3	-1
18-MI15068-01	B6CBAF1 GP4.3	-1
18-MI15068-01	B6CBAF1 GP4.3	11	28.542	51725
18-MI15068-01	B6CBAF1 GP4.3	-1
18-MI15068-01	B6CBAF1 GP4.3	-1
18-MI15068-01	B6CBAF1 GP4.3	1
18-MI15068-01	B6CBAF1 GP4.3	-1
18-MI15068-01	B6CBAF1 GP4.3	-1
18-MI15068-01	B6CBAF1 GP4.3	-1
18-MI15068-01	B6CBAF1 GP4.3	14	820.12	2737500
18-MI15068-01	B6CBAF1 GP4.3	10	83.846001	142580
18-MI15068-01	B6CBAF1 GP4.3	6	2.0738001	710.71997
18-MI15068-01	B6CBAF1 GP4.3	3	0.38359001	995.51001
18-MI15068-01	B6CBAF1 GP4.3	10	0.99712002	1054.6
18-MI15068-01	B6CBAF1 GP4.3	-1
18-MI15068-03	B6CBAF1 GP4.3	-1
18-MI15068-03	B6CBAF1 GP4.3	11	74.843002	193230	-0.22476999	2610.5
18-MI15068-03	B6CBAF1 GP4.3	1	43.529999	83340	0.10722	323.89999
18-MI15068-03	B6CBAF1 GP4.3	1			-0.20856	1300.8
18-MI15068-03	B6CBAF1 GP4.3	-1			0.064111002	842.01001
18-MI15068-03	B6CBAF1 GP4.3	1			-0.29707	1798
18-MI15068-03	B6CBAF1 GP4.3	-1
18-MI15068-03	B6CBAF1 GP4.3	1	260.91	978420	-0.2859	867.47998
18-MI15068-03	B6CBAF1 GP4.3	10	182.25	471170	0.23593	890.57001
18-MI15068-03	B6CBAF1 GP4.3	2	0.46718001	939.70001
18-MI15068-03	B6CBAF1 GP4.3	1	0.19062001	382.70999	-0.41433999	1820.6
18-MI15068-03	B6CBAF1 GP4.3	-1
18-MI15068-03	B6CBAF1 GP4.3	-1
18-MI15068-03	B6CBAF1 GP4.3	-1
18-MI15068-03	B6CBAF1 GP4.3	-1
18-MI15068-03	B6CBAF1 GP4.3	14	49.735001	485060	0.55423999	1720.2
18-MI15068-03	B6CBAF1 GP4.3	-1
18-MI15068-03	B6CBAF1 GP4.3	-1
18-MI15068-03	B6CBAF1 GP4.3	10	7.7290001	12220
18-MI15068-03	B6CBAF1 GP4.3	-1
18-MI15068-03	B6CBAF1 GP4.3	-1
18-MI15068-03	B6CBAF1 GP4.3	2	0.21367	1
18-MI15068-03	B6CBAF1 GP4.3	4
18-MI15068-03	B6CBAF1 GP4.3	-1
18-MI15068-03	B6CBAF1 GP4.3	-1
18-MI15068-03	B6CBAF1 GP4.3	-1
18-MI15068-03	B6CBAF1 GP4.3	-1
18-MI15068-03	B6CBAF1 GP4.3	-1
18-MI15068-03	B6CBAF1 GP4.3	-1
18-MI15068-03	B6CBAF1 GP4.3	-1
18-MI15068-03	B6CBAF1 GP4.3	14	44.424	296130
18-MI15068-03	B6CBAF1 GP4.3	10	30.115999	83848
18-MI15068-03	B6CBAF1 GP4.3	2	0.31777999	727.40997
18-MI15068-03	B6CBAF1 GP4.3	10	1.2891999	4966.2002
18-MI15068-03	B6CBAF1 GP4.3	-1
18-MI15068-03	B6CBAF1 GP4.3	2	0.22702999	655.22998
18-MI15068-03	B6CBAF1 GP4.3	-1
18-MI15068-03	B6CBAF1 GP4.3	4
18-MI15068-03	B6CBAF1 GP4.3	1
18-MI15068-03	B6CBAF1 GP4.3	-1
18-MI15068-03	B6CBAF1 GP4.3	4
18-MI15068-03	B6CBAF1 GP4.3	1
18-MI15068-03	B6CBAF1 GP4.3	10	25.819	124160
18-MI15068-03	B6CBAF1 GP4.3	-1
18-MI15068-03	B6CBAF1 GP4.3	-1
18-MI15068-03	B6CBAF1 GP4.3	4
18-MI15068-03	B6CBAF1 GP4.3	6	0.49134001	811.21002
18-MI15068-03	B6CBAF1 GP4.3	10	0.53876001	1673.2
18-MI15068-03	B6CBAF1 GP4.3	1	0.052733	1
18-MI15068-03	B6CBAF1 GP4.3	1	0.1311	1
18-MI15068-03	B6CBAF1 GP4.3	10	5.6329999	7076.5
18-MI15068-03	B6CBAF1 GP4.3	-1			-0.63630998	1430.8
18-MI15068-03	B6CBAF1 GP4.3	-1			-0.57769001	2334.2
18-MI15068-03	B6CBAF1 GP4.3	-1
18-MI15068-03	B6CBAF1 GP4.3	1	-0.80833	16847	-0.81173003	1009
18-MI15068-03	B6CBAF1 GP4.3	1			-0.37191001	2178
18-MI15068-03	B6CBAF1 GP4.3	-1
18-MI15068-03	B6CBAF1 GP4.3	1	0.15256	1	0.40898001	784.96997
18-MI15068-03	B6CBAF1 GP4.3	1			-0.48321	1218.7
18-MI15068-03	B6CBAF1 GP4.3	4			2.0494001	926.58002
18-MI15068-03	B6CBAF1 GP4.3	-1			-0.4118	64332
18-MI15068-03	B6CBAF1 GP4.3	1			-0.093759	9.73E+20
18-MI15068-03	B6CBAF1 GP4.3	-1
18-MI15068-03	B6CBAF1 GP4.3	-1			-0.074537002	-24049
18-MI15068-03	B6CBAF1 GP4.3	4			2.6478	2498.8
18-MI15068-03	B6CBAF1 GP4.3	-1
18-MI15068-03	B6CBAF1 GP4.3	10	3792.6001	929040	7.8441	1023.7
18-MI15068-03	B6CBAF1 GP4.3	-1
18-MI18213-03	Gad2-Cre*Ai96	-1
18-MI18213-03	Gad2-Cre*Ai96	1			0.0060366	13.526
18-MI18213-03	Gad2-Cre*Ai96	10	20.509001	93564	0.58911002	1106.3
18-MI18213-03	Gad2-Cre*Ai96	1			-0.20968001	1890.3
18-MI18213-03	Gad2-Cre*Ai96	1	0.04933	258.37	-0.66096997	750.40997
18-MI18213-03	Gad2-Cre*Ai96	10	26354	49089000	0.56743002	791.67999
18-MI18213-03	Gad2-Cre*Ai96	10	133.63	528920	0.70651001	577.42999
18-MI18213-03	Gad2-Cre*Ai96	10	16.139	37936	0.73069	874.20001
18-MI18213-03	Gad2-Cre*Ai96	-1
18-MI18213-03	Gad2-Cre*Ai96	1	0.25972	1125.6	-0.48148	2213
18-MI18213-03	Gad2-Cre*Ai96	-1			-14.053	2087.2
18-MI18213-03	Gad2-Cre*Ai96	-1
18-MI18213-03	Gad2-Cre*Ai96	-1
18-MI18213-03	Gad2-Cre*Ai96	-1			2.1528001	155.82001
18-MI18213-03	Gad2-Cre*Ai96	0			36.400002	433.59
18-MI18213-03	Gad2-Cre*Ai96	1			-16.611
18-MI18213-03	Gad2-Cre*Ai96	-1
18-MI18213-03	Gad2-Cre*Ai96	1	77.268997	185550	-0.52669001	2142
18-MI18213-03	Gad2-Cre*Ai96	-1
18-MI18213-03	Gad2-Cre*Ai96	-1
18-MI18213-03	Gad2-Cre*Ai96	-1
18-MI18213-03	Gad2-Cre*Ai96	1	368.03	2591100	-0.52056003	1648.6
18-MI18213-03	Gad2-Cre*Ai96	-1
