# Supplementary material for: Tonotopic and non-auditory organization of the mouse dorsal inferior colliculus revealed by two-photon imaging
Source: eLife. 2019 Oct 15;8:e49091. doi: 10.7554/eLife.49091 (PMC6834370; doi:10.7554/eLife.49091)
Supplement: Figure 4—source data 1. [file elife-49091-fig4-data1.zip › ICROIArea.csv]

animalid	genotype	resptype	ROIArea_um2	est_diameter
16-MI12074-06	GP4.3	-1	314.3299866	22.57371438
16-MI12074-06	GP4.3	-1	197	17.87076861
16-MI12074-06	GP4.3	2	215.5	18.69105244
16-MI12074-06	GP4.3	2	132.9400024	14.68040239
16-MI12074-06	GP4.3	5	180.8899994	17.12448018
16-MI12074-06	GP4.3	2	156.2799988	15.91702206
16-MI12074-06	GP4.3	-1	157.2799988	15.96786555
16-MI12074-06	GP4.3	-1	182.3899994	17.19533454
16-MI12074-06	GP4.3	2	181.8899994	17.17174891
16-MI12074-06	GP4.3	2	191.8899994	17.63747005
16-MI12074-06	GP4.3	-1	126.2799988	14.30794965
16-MI12074-06	GP4.3	-1	121.6100006	14.0408941
16-MI12074-06	GP4.3	2	164.3899994	16.32479798
16-MI12074-06	GP4.3	3	273.2200012	21.04584478
16-MI12074-06	GP4.3	-1	155.8899994	15.89714906
16-MI12074-06	GP4.3	-1	118.4400024	13.8566843
16-MI12074-06	GP4.3	1	259.3299866	20.50390058
16-MI12074-06	GP4.3	2	141.1699982	15.12799329
16-MI12074-06	GP4.3	1	162.3899994	16.22518879
16-MI12074-06	GP4.3	5	141.3899994	15.13977653
16-MI12074-06	GP4.3	5	103.2200012	12.93576295
16-MI12074-06	GP4.3	2	177.8300018	16.97902059
16-MI12074-06	GP4.3	1	125.6100006	14.26994264
16-MI12074-06	GP4.3	-1	237.8300018	19.63556662
16-MI12074-06	GP4.3	1	247.6100006	20.03522432
16-MI12074-06	GP4.3	1	249.8899994	20.12725536
16-MI12074-06	GP4.3	2	202.1699982	18.10374702
16-MI12074-06	GP4.3	10	119.2200012	13.90223673
16-MI12074-06	GP4.3	10	213.1100006	18.58711705
16-MI12074-06	GP4.3	-1	159.3899994	16.07461771
16-MI12074-06	GP4.3	-1	49.11100006	8.922766079
16-MI12074-06	GP4.3	5	230.4400024	19.32809512
16-MI12074-06	GP4.3	2	224.8899994	19.09392403
16-MI12074-06	GP4.3	-1	191.5599976	17.62229756
16-MI12074-06	GP4.3	-1	154.7200012	15.83738042
16-MI12074-06	GP4.3	4	254.9400024	20.329613
16-MI12074-06	GP4.3	-1	189.2200012	17.51433447
16-MI12074-06	GP4.3	-1	209.3300018	18.42153677
16-MI12074-06	GP4.3	2	225.1100006	19.10326117
16-MI12074-06	GP4.3	6	161.9400024	16.20269248
16-MI12074-06	GP4.3	-1	147.8899994	15.48387021
16-MI12074-06	GP4.3	-1	90.66699982	12.12368772
16-MI12074-06	GP4.3	1	139.6699982	15.0474075
16-MI12074-06	GP4.3	-1	156.1699982	15.91141933
16-MI12074-06	GP4.3	-1	190.7799988	17.5863835
16-MI12074-06	GP4.3	2	171.1100006	16.65512188
16-MI12074-06	GP4.3	4	187	17.41128891
16-MI12074-06	GP4.3	-1	195.2799988	17.792583
16-MI12074-06	GP4.3	-1	248.3899994	20.06675609
16-MI12074-06	GP4.3	-1	194.3300018	17.74925161
16-MI12074-06	GP4.3	7	162.6699982	16.2391708
16-MI14234-01	Gad2-Cre*Ai96	10	370.6679993	24.51334997
16-MI14234-01	Gad2-Cre*Ai96	10	204.6679993	18.21524809
16-MI14234-01	Gad2-Cre*Ai96	10	152.4440002	15.72046134
16-MI14234-01	Gad2-Cre*Ai96	10	534.8800049	29.44681313
16-MI14234-01	Gad2-Cre*Ai96	10	230.6679993	19.33765434
16-MI14234-01	Gad2-Cre*Ai96	1	471.1199951	27.63604474
16-MI14234-01	Gad2-Cre*Ai96	4	271.5559998	20.98165878
16-MI14234-01	Gad2-Cre*Ai96	-1	372	24.55735501
16-MI14234-01	Gad2-Cre*Ai96	10	310.4440002	22.43374371
16-MI14234-01	Gad2-Cre*Ai96	10	1071.560059	41.67910431
16-MI14234-01	Gad2-Cre*Ai96	-1	165.5559998	16.38259069
16-MI14234-01	Gad2-Cre*Ai96	4	346.223999	23.69128967
16-MI14234-01	Gad2-Cre*Ai96	-1	203.1999969	18.14980516
16-MI14234-01	Gad2-Cre*Ai96	1	247.6000061	20.03481996
16-MI14234-01	Gad2-Cre*Ai96	10	252.3999939	20.22808587
16-MI14234-01	Gad2-Cre*Ai96	10	215.6799927	18.6988565
16-MI14234-01	Gad2-Cre*Ai96	10	291.9200134	21.75414674
16-MI14234-01	Gad2-Cre*Ai96	-1	289.4400024	21.6615433
16-MI14234-01	Gad2-Cre*Ai96	-1	477.6799927	27.82778533
16-MI14234-01	Gad2-Cre*Ai96	-1	264.3200073	20.7002284
16-MI14234-01	Gad2-Cre*Ai96	-1	88.16000366	11.95489919
16-MI14234-01	Gad2-Cre*Ai96	10	176.9600067	16.93743656
16-MI14234-01	Gad2-Cre*Ai96	-1	196.8800049	17.86532513
16-MI14234-01	Gad2-Cre*Ai96	-1	183.9199982	17.26730641
16-MI14234-01	Gad2-Cre*Ai96	-1	228.1600037	19.23224028
16-MI14234-01	Gad2-Cre*Ai96	10	186.9600067	17.40942695
16-MI14234-01	Gad2-Cre*Ai96	-1	164.6399994	16.33720643
16-MI14234-01	Gad2-Cre*Ai96	1	599.1199951	31.16499242
16-MI14234-01	Gad2-Cre*Ai96	4	366.3200073	24.3691532
16-MI14234-01	Gad2-Cre*Ai96	-1	157.776001	15.99302407
16-MI14234-01	Gad2-Cre*Ai96	10	164.223999	16.31655354
16-MI14234-01	Gad2-Cre*Ai96	1	235.5559998	19.54146881
16-MI14234-01	Gad2-Cre*Ai96	14	254.8880005	20.32753951
16-MI14234-01	Gad2-Cre*Ai96	10	182	17.17694055
16-MI14234-01	Gad2-Cre*Ai96	-1	195.6439972	17.80915781
16-MI14234-01	Gad2-Cre*Ai96	-1	218.3999939	18.81639536
16-MI14234-01	Gad2-Cre*Ai96	-1	403.1199951	25.56391052
16-MI14234-01	Gad2-Cre*Ai96	-1	349.1119995	23.78989399
16-MI14234-01	Gad2-Cre*Ai96	10	391.3320007	25.18736874
16-MI14234-01	Gad2-Cre*Ai96	10	272.8880005	21.03305407
16-MI14234-01	Gad2-Cre*Ai96	-1	283.3320007	21.43176471
16-MI14234-01	Gad2-Cre*Ai96	-1	444	26.82882198
16-MI14234-01	Gad2-Cre*Ai96	2	364.8880005	24.32147499
16-MI14234-01	Gad2-Cre*Ai96	1	407.3200073	25.69673762
16-MI14234-01	Gad2-Cre*Ai96	1	329.5559998	23.11397983
16-MI14234-01	Gad2-Cre*Ai96	10	238.9320068	19.68100556
16-MI14234-01	Gad2-Cre*Ai96	-1	227.4400024	19.20187085
16-MI14234-01	Gad2-Cre*Ai96	10	483.9200134	28.0089553
16-MI14234-01	Gad2-Cre*Ai96	11	275.8399963	21.14651174
16-MI14234-01	Gad2-Cre*Ai96	10	276.0799866	21.15570884
16-MI14234-01	Gad2-Cre*Ai96	1	354.4519958	23.97114791
16-MI14234-01	Gad2-Cre*Ai96	2	466.0400085	27.48664411
16-MI14234-01	Gad2-Cre*Ai96	-1	245.7599945	19.96023789
16-MI14234-01	Gad2-Cre*Ai96	3	625.3599854	31.84015425
16-MI14234-01	Gad2-Cre*Ai96	1	230.5599976	19.33312674
16-MI14234-01	Gad2-Cre*Ai96	10	227.6799927	19.2119989
16-MI14234-01	Gad2-Cre*Ai96	10	287.2000122	21.57756063
16-MI14234-01	Gad2-Cre*Ai96	2	175.3600006	16.86069172
16-MI14234-01	Gad2-Cre*Ai96	10	478.2399902	27.84409219
17-MI11605-01	GP4.3	6	174.6399994	16.82604241
17-MI11605-01	GP4.3	1	151.8600006	15.69032059
17-MI11605-01	GP4.3	-1	120.0100021	13.94822166
17-MI11605-01	GP4.3	5	170.0500031	16.6034539
17-MI11605-01	GP4.3	10	194.0099945	17.73463156
17-MI11605-01	GP4.3	1	214.3099976	18.63937451
17-MI11605-01	GP4.3	2	202.5200043	18.11941127
17-MI11605-01	GP4.3	6	123.1699982	14.13066453
17-MI11605-01	GP4.3	-1	122.4300003	14.08815249
17-MI11605-01	GP4.3	1	101.6900024	12.83953358
17-MI11605-01	GP4.3	1	140.25	15.07861851
17-MI11605-01	GP4.3	0	142.7899933	15.21454627
17-MI11605-01	GP4.3	5	135.9600067	14.84621369
17-MI11605-01	GP4.3	-1	121.5	14.03454242
17-MI11605-01	GP4.3	10	98.40299988	12.63031808
17-MI11605-01	GP4.3	14	112	13.47470078
17-MI11605-01	GP4.3	-1	132.2400055	14.64170148
17-MI11605-01	GP4.3	4	166.3800049	16.42330979
17-MI11605-01	GP4.3	6	158.5599976	16.03270988
17-MI11605-01	GP4.3	-1	155.8300018	15.89408958
17-MI11605-01	GP4.3	10	192.5200043	17.66639962
17-MI11605-01	GP4.3	1	202.7700043	18.13059154
17-MI11605-01	GP4.3	14	241.6300049	19.79181168
17-MI11605-01	GP4.3	10	101.1999969	12.80856181
17-MI11605-01	GP4.3	-1	88.09700012	11.95062665
17-MI11605-01	GP4.3	2	211.3999939	18.51239481
17-MI11605-01	GP4.3	2	245.6100006	19.95414582
17-MI11605-01	GP4.3	-1	118	13.83092169
17-MI11605-01	GP4.3	4	189.7200012	17.53745937
17-MI11605-01	GP4.3	1	172.2200012	16.70905592
17-MI11605-01	GP4.3	4	147.2799988	15.45190412
17-MI11605-01	GP4.3	6	98.5	12.63654167
17-MI11605-01	GP4.3	10	164.5	16.33025889
17-MI11605-01	GP4.3	6	159.9400024	16.10232796
17-MI11605-01	GP4.3	2	120.1699982	13.95751637
17-MI11605-01	GP4.3	-1	80.38899994	11.41585468
17-MI11605-01	GP4.3	4	138.0599976	14.96042907
17-MI11605-01	GP4.3	1	129.9400024	14.51381402
17-MI11605-01	GP4.3	10	154.5	15.82611658
17-MI11605-01	GP4.3	1	139.1100006	15.01721141
17-MI11605-01	GP4.3	14	103.7799988	12.97080557
17-MI11605-01	GP4.3	1	125.0599976	14.23866678
17-MI11605-01	GP4.3	10	70.5	10.69066392
17-MI11605-01	GP4.3	10	103.7799988	12.97080557
17-MI11605-01	GP4.3	1	136	14.84839707
17-MI11605-01	GP4.3	10	181.3899994	17.14813083
17-MI11605-01	GP4.3	-1	70.16699982	10.66538586
17-MI11605-01	GP4.3	1	123.6699982	14.15931671
17-MI11605-01	GP4.3	1	119.2799988	13.90573445
17-MI11605-01	GP4.3	6	114.4400024	13.62068809
17-MI11605-01	GP4.3	1	206.6699982	18.30411925
17-MI11605-01	GP4.3	-1	85.22200012	11.75400795
17-MI11605-01	GP4.3	0	163.3300018	16.27208117
17-MI11605-01	GP4.3	-1	150.3300018	15.61108002
17-MI11605-01	GP4.3	-1	163.7799988	16.29448168
17-MI11605-01	GP4.3	-1	132.7200012	14.66825013
17-MI11605-01	GP4.3	2	174.2200012	16.80579745
17-MI11605-01	GP4.3	-1	91.72200012	12.19401927
17-MI11605-01	GP4.3	-1	144.8899994	15.32601774
17-MI11605-01	GP4.3	-1	165.3999939	16.37487009
17-MI11605-01	GP4.3	1	148.2100067	15.50061331
17-MI11605-01	GP4.3	15	183.7200012	17.25791551
17-MI11605-01	GP4.3	-1	125.5400009	14.26596592
17-MI11605-01	GP4.3	-1	166.3399963	16.42133506
17-MI11605-01	GP4.3	-1	115.3099976	13.67236362
17-MI11605-01	GP4.3	4	168.3300018	16.51927118
17-MI11605-01	GP4.3	-1	106.6500015	13.14893418
17-MI11605-01	GP4.3	2	121.9400024	14.05993194
17-MI11605-01	GP4.3	2	80.18900299	11.40164528
17-MI11605-01	GP4.3	11	135.0099945	14.79425426
17-MI11605-01	GP4.3	-1	182.5299988	17.2019327
17-MI11605-01	GP4.3	-1	159.1000061	16.05998801
17-MI11605-01	GP4.3	-1	159.3800049	16.07411372
17-MI11605-01	GP4.3	5	166.4900055	16.42873795
17-MI11605-01	GP4.3	4	195.8300018	17.81762165
17-MI11605-01	GP4.3	1	159.2799988	16.06906992
17-MI11605-01	GP4.3	1	143.5	15.25232565
17-MI11605-01	GP4.3	-1	141.9400024	15.1691946
17-MI11605-01	GP4.3	1	122.0599976	14.06684808
17-MI11605-01	GP4.3	6	182.4400024	17.19769147
17-MI11605-01	GP4.3	1	197.6100006	17.8984152
17-MI11605-01	GP4.3	14	166.1100006	16.40997837
17-MI11605-01	GP4.3	1	145.6699982	15.3672153
17-MI11605-01	GP4.3	3	138.2200012	14.9690957
17-MI11605-01	GP4.3	1	156.3300018	15.91956825
17-MI11605-01	GP4.3	2	111.6699982	13.4548349
17-MI11605-01	GP4.3	1	97.88899994	12.59728818
17-MI11605-01	GP4.3	4	109.3899994	13.31677091
17-MI11605-01	GP4.3	1	66.72200012	10.40027079
17-MI11605-01	GP4.3	5	164.8899994	16.34960546
17-MI11605-01	GP4.3	4	138.6100006	14.9901991
17-MI11605-01	GP4.3	4	82.66699982	11.5764715
17-MI11605-01	GP4.3	3	57.88899994	9.687420291
17-MI11605-01	GP4.3	1	101.8300018	12.84836881
17-MI11605-01	GP4.3	1	144.0599976	15.28205718
17-MI11605-01	GP4.3	2	134.2200012	14.75090744
17-MI11605-01	GP4.3	2	151.8899994	15.69187026
17-MI11605-01	GP4.3	4	151.2799988	15.66032875
17-MI11605-01	GP4.3	14	143.3899994	15.24647866
17-MI11605-01	GP4.3	-1	233.1100006	19.43974534
17-MI11605-01	GP4.3	1	185.5	17.34131694
17-MI11605-01	GP4.3	1	196.6399994	17.8544325
17-MI11605-01	GP4.3	-1	92.44400024	12.24191849
17-MI11605-01	GP4.3	6	274.3900146	21.09085908
17-MI11605-01	GP4.3	1	195.8899994	17.82035088
17-MI11605-01	GP4.3	1	219.8899994	18.88047246
17-MI11605-01	GP4.3	2	122.1699982	14.07318518
17-MI11605-01	GP4.3	-1	162.3899994	16.22518879
17-MI11605-01	GP4.3	-1	143.9400024	15.27569123
17-MI11605-01	GP4.3	-1	183.8300018	17.26308124
17-MI11605-01	GP4.3	10	125.5599976	14.26710206
17-MI11605-01	GP4.3	-1	185.5	17.34131694
17-MI11605-01	GP4.3	2	168.2200012	16.51387278
17-MI11605-01	GP4.3	-1	279.8900146	21.30118779
17-MI11605-01	GP4.3	5	87.16699982	11.8873806
17-MI11605-01	GP4.3	1	222.6100006	18.99688764
17-MI11605-01	GP4.3	10	190.9400024	17.59375664
17-MI11605-01	GP4.3	1	247.0599976	20.01296036
17-MI11605-01	GP4.3	10	185.1100006	17.32307796
17-MI11605-01	GP4.3	-1	118	13.83092169
17-MI11605-01	GP4.3	4	198.7200012	17.94861364
17-MI11605-01	GP4.3	-1	109	13.29301111
17-MI11605-01	GP4.3	1	123.5599976	14.15301817
17-MI11605-01	GP4.3	-1	122.7799988	14.10827548
17-MI11605-01	GP4.3	10	116.2799988	13.72974995
17-MI11605-01	GP4.3	1	195.9400024	17.82262516
17-MI11605-01	GP4.3	-1	129.7799988	14.50487537
17-MI11605-01	GP4.3	-1	141.4400024	15.14245341
17-MI11605-01	GP4.3	10	171.3300018	16.66582543
17-MI11605-01	GP4.3	-1	200.8899994	18.0463459
17-MI11605-01	GP4.3	1	203.8899994	18.18059452
17-MI11605-01	GP4.3	2	218.5	18.82070291
17-MI11605-01	GP4.3	5	206.8300018	18.31120339
17-MI11605-01	GP4.3	1	222.2799988	18.98280172
17-MI11605-01	GP4.3	1	183.1100006	17.22924119
17-MI11605-01	GP4.3	-1	168.8300018	16.54378705
17-MI11605-01	GP4.3	1	244.6100006	19.91348279
17-MI11605-01	GP4.3	-1	205.9400024	18.27176392
17-MI11605-01	GP4.3	5	187.8300018	17.44988624
17-MI11605-01	GP4.3	2	268.0599976	20.84616271
17-MI11605-01	GP4.3	4	108.8899994	13.28630189
17-MI11605-01	GP4.3	-1	50.94400024	9.087755634
17-MI11605-01	GP4.3	-1	175.6900024	16.87654894
17-MI11605-01	GP4.3	4	205.0899963	18.23401708
17-MI11605-01	GP4.3	-1	188.2799988	17.47077667
17-MI11605-01	GP4.3	2	99.06199646	12.67253959
17-MI11605-01	GP4.3	2	222.9400024	19.01096312
17-MI11605-01	GP4.3	1	93.25	12.29517003
17-MI11605-01	GP4.3	-1	98.06199646	12.60841468
17-MI11605-01	GP4.3	2	100.2799988	12.75020826
17-MI11605-01	GP4.3	-1	165.3800049	16.37388059
17-MI11605-01	GP4.3	-1	116	13.71320957
17-MI11605-01	GP4.3	2	165.6600037	16.38773573
17-MI11605-01	GP4.3	-1	114.0299988	13.59626681
17-MI11605-01	GP4.3	-1	152.9100037	15.74447081
17-MI11605-01	GP4.3	-1	152.6199951	15.72953327
17-MI11605-01	GP4.3	-1	175.7799988	16.88087085
17-MI11605-01	GP4.3	-1	206.1199951	18.27974699
17-MI11605-01	GP4.3	2	128.8800049	14.45449391
17-MI11605-01	GP4.3	14	160.0299988	16.10685762
17-MI11605-01	GP4.3	10	221.5299988	18.95074951
17-MI11605-01	GP4.3	4	172.0899963	16.70274809
17-MI11605-01	GP4.3	2	9.798299789	3.985524472
17-MI11605-01	GP4.3	-1	9.599699974	3.944926796
17-MI11605-01	GP4.3	2	12.99800014	4.590377343
17-MI11605-01	GP4.3	10	17.28800011	5.293982446
17-MI11605-01	GP4.3	-1	13.54199982	4.685452295
17-MI11605-01	GP4.3	2	16.27899933	5.137170397
17-MI11605-01	GP4.3	2	9.312000275	3.885363077
17-MI11605-01	GP4.3	4	167.5	16.47849423
17-MI11605-01	GP4.3	1	209.8300018	18.44352424
17-MI11605-01	GP4.3	1	163.7799988	16.29448168
17-MI11605-01	GP4.3	1	194.2200012	17.74422741
17-MI11605-01	GP4.3	1	119.5	13.91855248
17-MI11605-01	GP4.3	11	166.1100006	16.40997837
17-MI11605-01	GP4.3	4	108.7799988	13.27958929
17-MI11605-01	GP4.3	1	117.6699982	13.81156819
17-MI11605-01	GP4.3	10	164.2799988	16.31933524
17-MI11605-01	GP4.3	1	148.1699982	15.49852101
17-MI11605-01	GP4.3	1	133.6699982	14.72065348
17-MI11605-01	GP4.3	1	189.3300018	17.51942459
17-MI11605-01	GP4.3	-1	114.8300018	13.64387728
17-MI11605-01	GP4.3	14	179	17.03478412
17-MI11605-01	GP4.3	6	161.5599976	16.18367087
17-MI11605-01	GP4.3	-1	168.2799988	16.51681745
17-MI11605-01	GP4.3	2	162.75	16.24316355
17-MI11605-01	GP4.3	2	113.8600006	13.58612824
17-MI11605-01	GP4.3	2	54.72200012	9.418702945
17-MI11605-01	GP4.3	2	113.7799988	13.58135437
17-MI11605-01	GP4.3	2	175.6100006	16.87270606
17-MI11605-01	GP4.3	4	29.38899994	6.902438132
17-MI11605-01	GP4.3	0	287.75	21.59821126
17-MI11605-01	GP4.3	0	237.5	19.6219392
17-MI11605-01	GP4.3	4	308.3800049	22.35904367
17-MI11605-01	GP4.3	0	200.6199951	18.03421431
17-MI11605-01	GP4.3	0	149.75	15.58093566
17-MI11605-01	GP4.3	2	181.1199951	17.13536333
17-MI11605-01	GP4.3	0	180.25	17.09415963
17-MI11605-01	GP4.3	0	201.3800049	18.06834158
17-MI11605-01	GP4.3	1	131.75	14.61454943
17-MI11605-01	GP4.3	0	181	17.12968616
17-MI11605-01	GP4.3	0	144	15.27887454
17-MI11605-01	GP4.3	0	203	18.14087111
17-MI11605-01	GP4.3	0	151.5	15.67171175
17-MI11605-01	GP4.3	0	156.25	15.91549431
17-MI11605-01	GP4.3	4	219	18.84222459
17-MI11605-01	GP4.3	0	188.3800049	17.47541591
17-MI11605-01	GP4.3	0	209.25	18.41801626
17-MI11605-01	GP4.3	0	85.875	11.79895361
17-MI11605-01	GP4.3	0	195.75	17.81398179
17-MI11605-01	GP4.3	0	224.5	19.07736071
17-MI11605-01	GP4.3	0	153.6199951	15.78098082
17-MI11605-01	GP4.3	-1	172.8200073	16.73813739
17-MI11605-01	GP4.3	-1	213.0399933	18.58406383
17-MI11605-01	GP4.3	2	215.3899994	18.68628146
17-MI11605-01	GP4.3	14	177.0500031	16.94174295
17-MI11605-01	GP4.3	-1	178.7599945	17.02336006
17-MI11605-01	GP4.3	-1	173.5200043	16.77200154
17-MI11605-01	GP4.3	6	183.3399963	17.24005821
17-MI11605-01	GP4.3	2	135.3000031	14.81013516
17-MI11605-01	GP4.3	0	83.61599731	11.64272945
17-MI11605-01	GP4.3	14	180.0500031	17.08467357
17-MI11605-01	GP4.3	1	224.6799927	19.08500681
17-MI11605-01	GP4.3	-1	214.9199982	18.66588272
17-MI11605-01	GP4.3	10	189.75	17.53884584
17-MI11605-01	GP4.3	2	102.4899979	12.88993896
17-MI11605-01	GP4.3	-1	116.4899979	13.74214217
17-MI11605-01	GP4.3	4	126.6100006	14.32663261
17-MI11605-01	GP4.3	6	206.7799988	18.30898981
17-MI11605-01	GP4.3	-1	214.2200012	18.63546043
17-MI11605-01	GP4.3	2	192.7799988	17.67832465
17-MI11605-01	GP4.3	-1	157.0599976	15.95669382
17-MI11605-01	GP4.3	2	170.9400024	16.64684637
17-MI11605-01	GP4.3	-1	122	14.06339043
17-MI11605-01	GP4.3	4	157.1699982	15.96228066
17-MI11605-01	GP4.3	5	178.1699982	16.99524409
17-MI11605-01	GP4.3	-1	98.94400024	12.66498999
17-MI11605-01	GP4.3	-1	147.1699982	15.44613268
17-MI11605-01	GP4.3	-1	135.2799988	14.80904027
17-MI11605-01	GP4.3	10	110.8300018	13.40413486
17-MI11605-01	GP4.3	4	175.3300018	16.85924948
17-MI11605-01	GP4.3	6	118.6100006	13.86662506
17-MI11605-01	GP4.3	2	185.6699982	17.34926119
17-MI11605-01	GP4.3	11	137.5599976	14.93331405
17-MI11605-01	GP4.3	11	253.8899994	20.28770475
17-MI11605-01	GP4.3	14	203.3300018	18.15561024
17-MI11605-01	GP4.3	10	151.6100006	15.67740015
17-MI11605-01	GP4.3	11	168.25	16.51534518
17-MI11605-01	GP4.3	-1	163.5	16.28054718
17-MI11605-01	GP4.3	6	246.75	20.00040082
17-MI11605-01	GP4.3	11	201.25	18.06250845
17-MI11605-01	GP4.3	1	254.8800049	20.32722068
17-MI11605-01	GP4.3	2	167.75	16.49078703
17-MI11605-01	GP4.3	-1	167.5	16.47849423
17-MI11605-01	GP4.3	14	229.1199951	19.27265798
17-MI11605-01	GP4.3	2	222	18.97084195
17-MI11605-01	GP4.3	14	116.75	13.75746965
17-MI11605-01	GP4.3	-1	101.25	12.81172578
17-MI11605-01	GP4.3	1	116.3799973	13.73565234
17-MI11605-01	GP4.3	4	172.25	16.71051113
17-MI11605-01	GP4.3	5	151.25	15.65877596
17-MI11605-01	GP4.3	1	244.75	19.91918058
17-MI11605-01	GP4.3	3	219.3800049	18.85856485
17-MI11605-01	GP4.3	-1	160.8800049	16.14957709
17-MI11605-01	GP4.3	1	206	18.27442533
17-MI11605-01	GP4.3	3	262.6199951	20.63355277
17-MI11605-01	GP4.3	5	182.25	17.18873385
17-MI11605-01	GP4.3	1	118.75	13.87480627
17-MI11605-01	GP4.3	-1	151.3800049	15.66550415
17-MI11605-01	GP4.3	6	153.2400055	15.76145107
17-MI11605-01	GP4.3	-1	127.6999969	14.38817005
17-MI11605-01	GP4.3	-1	91.25	12.16260367
17-MI11605-01	GP4.3	7	136.75	14.88928305
17-MI11605-01	GP4.3	-1	145.1199951	15.33817704
17-MI11605-01	GP4.3	0	153.8800049	15.79433024
17-MI11605-01	GP4.3	-1	151.1199951	15.65204486
17-MI11605-01	GP4.3	-1	111.8799973	13.46748009
17-MI11605-01	GP4.3	-1	125.5	14.26369296
17-MI11605-01	GP4.3	14	165.6199951	16.38575671
17-MI11605-01	GP4.3	1	183.75	17.25932443
17-MI11605-01	GP4.3	2	210.2299957	18.46109509
17-MI11605-01	GP4.3	4	281	21.34338403
17-MI11605-01	GP4.3	4	214.6199951	18.65285048
17-MI11605-04	GP4.3	2	174.5899963	16.82363341
17-MI11605-04	GP4.3	1	144.25	15.2921317
17-MI11605-04	GP4.3	-1	204.3800049	18.20242797
17-MI11605-04	GP4.3	0	165.8399963	16.3966361
17-MI11605-04	GP4.3	2	199.5	17.98380433
17-MI11605-04	GP4.3	2	150.9400024	15.64272084
17-MI11605-04	GP4.3	-1	157.1199951	15.95974129
17-MI11605-04	GP4.3	1	199.8399963	17.99912218
17-MI11605-04	GP4.3	1	139.3800049	15.03177811
17-MI11605-04	GP4.3	6	153.6300049	15.78149496
17-MI11605-04	GP4.3	-1	186.5	17.3879962
17-MI11605-04	GP4.3	5	177.5599976	16.96612584
17-MI11605-04	GP4.3	-1	152.9400024	15.74601515
17-MI11605-04	GP4.3	6	166.0299988	16.40602621
17-MI11605-04	GP4.3	10	89.84400177	12.06853801
17-MI11605-04	GP4.3	4	171.9100037	16.69401093
17-MI11605-04	GP4.3	-1	270.5899963	20.94430661
17-MI11605-04	GP4.3	-1	134.4400024	14.76299166
17-MI11605-04	GP4.3	1	115.4400024	13.68006882
17-MI11605-04	GP4.3	1	216.9700012	18.75469321
17-MI11605-04	GP4.3	14	117.1699982	13.78219309
17-MI11605-04	GP4.3	1	99.53099823	12.70250278
17-MI11605-04	GP4.3	-1	79.03099823	11.31902065
17-MI11605-04	GP4.3	2	174.9100037	16.83904444
17-MI11605-04	GP4.3	5	194.9600067	17.77799928
17-MI11605-04	GP4.3	-1	145.7799988	15.37301638
17-MI11605-04	GP4.3	-1	242.0299988	19.80818657
17-MI11605-04	GP4.3	-1	125.1200027	14.2420823
17-MI11605-04	GP4.3	10	149.6600037	15.57625306
17-MI11605-04	GP4.3	-1	145.2200012	15.3434611
17-MI11605-04	GP4.3	2	139.0599976	15.01451221
17-MI11605-04	GP4.3	10	126.4100037	14.31531275
17-MI11605-04	GP4.3	1	152.5899963	15.7279873
17-MI11605-04	GP4.3	6	69.46900177	10.61220542
17-MI11605-04	GP4.3	5	164.7799988	16.34415101
17-MI11605-04	GP4.3	14	164.9700012	16.35357125
17-MI11605-04	GP4.3	2	197.9100037	17.91199635
17-MI11605-04	GP4.3	14	186.6600037	17.39545344
17-MI11605-04	GP4.3	5	115.1900024	13.66524783
17-MI11605-04	GP4.3	1	127.5299988	14.37858988
17-MI11605-04	GP4.3	10	206.7200012	18.30633342
17-MI11605-04	GP4.3	-1	177.3099976	16.95417769
17-MI11605-04	GP4.3	4	184.5	17.29451168
17-MI11605-04	GP4.3	-1	130.5299988	14.54672691
17-MI11605-04	GP4.3	5	154.25	15.81330709
17-MI11605-04	GP4.3	-1	237.8399963	19.6359792
17-MI11605-04	GP4.3	-1	179.5299988	17.05998451
17-MI11605-04	GP4.3	1	141.0899963	15.12370612
17-MI11605-04	GP4.3	-1	188.2799988	17.47077667
17-MI11605-04	GP4.3	4	162.8300018	16.24715533
17-MI11605-04	GP4.3	14	169.5599976	16.5795149
17-MI11605-04	GP4.3	1	297.1099854	21.94667552
17-MI11605-04	GP4.3	2	92.66699982	12.25667499
17-MI11605-04	GP4.3	4	176.0599976	16.89431021
17-MI11605-04	GP4.3	-1	161.8899994	16.20019079
17-MI11605-04	GP4.3	2	152.5599976	15.72644119
17-MI11605-04	GP4.3	4	156.5	15.92822162
17-MI11605-04	GP4.3	-1	74	10.95282071
17-MI11605-04	GP4.3	1	263.8299866	20.68103151
17-MI11605-04	GP4.3	4	160.7200012	16.14154429
17-MI11605-04	GP4.3	2	174.3899994	16.81399472
17-MI11605-04	GP4.3	1	268.6700134	20.86986872
17-MI11605-04	GP4.3	1	231.3300018	19.36538338
17-MI11605-04	GP4.3	-1	278.8299866	21.26081251
17-MI11605-04	GP4.3	-1	297.3299866	21.95479945
17-MI11605-04	GP4.3	-1	68.22200012	10.51652703
17-MI11605-04	GP4.3	-1	112.8899994	13.52813268
17-MI11605-04	GP4.3	-1	186.8300018	17.40337297
17-MI11605-04	GP4.3	4	208.8899994	18.40216596
17-MI11605-04	GP4.3	14	186.8300018	17.40337297
17-MI11605-04	GP4.3	-1	169.7200012	16.58733561
17-MI11605-04	GP4.3	10	204.5	18.20777067
17-MI11605-04	GP4.3	4	198.3899994	17.93370439
17-MI11605-04	GP4.3	-1	120.8899994	13.99926731
17-MI11605-04	GP4.3	-1	145.4400024	15.355079
17-MI11605-04	GP4.3	-1	122.7200012	14.10482798
17-MI11605-04	GP4.3	-1	122.7799988	14.10827548
17-MI11605-04	GP4.3	-1	132.7200012	14.66825013
17-MI11605-04	GP4.3	4	110.5	13.38416425
17-MI11605-04	GP4.3	14	135.6100006	14.82709184
17-MI11605-04	GP4.3	-1	207.1100006	18.32359371
17-MI11605-04	GP4.3	10	172.1100006	16.70371886
17-MI11605-04	GP4.3	1	217	18.7559897
17-MI11605-04	GP4.3	10	296.1099854	21.9097108
17-MI11605-04	GP4.3	-1	247.2799988	20.02186891
17-MI11605-04	GP4.3	-1	256.0599976	20.3742198
17-MI11605-04	GP4.3	2	171.5599976	16.6770079
17-MI11605-04	GP4.3	6	101.4400024	12.82374118
17-MI11605-04	GP4.3	-1	183.6699982	17.25556681
17-MI11605-04	GP4.3	6	178.9400024	17.031929
17-MI11605-04	GP4.3	-1	141.9400024	15.1691946
17-MI11605-04	GP4.3	2	174.3899994	16.81399472
17-MI11605-04	GP4.3	2	130.7200012	14.55731033
17-MI11605-04	GP4.3	-1	208.5599976	18.38762445
17-MI11605-04	GP4.3	-1	239	19.68380569
17-MI11605-04	GP4.3	2	147.5599976	15.4665852
17-MI11605-04	GP4.3	-1	155.5	15.87725118
17-MI11605-04	GP4.3	2	359.1099854	24.12814084
17-MI11605-04	GP4.3	-1	257.8299866	20.44451591
17-MI11605-04	GP4.3	1	172.0599976	16.70129222
17-MI11605-04	GP4.3	2	144.1100006	15.28470914
17-MI11605-04	GP4.3	-1	39.94400024	8.047035115
17-MI11605-04	GP4.3	-1	36	7.639437268
17-MI11605-04	GP4.3	2	240.6699982	19.75245568
17-MI11605-04	GP4.3	2	195.8899994	17.82035088
17-MI11605-04	GP4.3	1	265.1099854	20.7311389
17-MI11605-04	GP4.3	2	218.8300018	18.83491006
17-MI11605-04	GP4.3	14	214.8300018	18.6619742
17-MI11605-04	GP4.3	2	211.3899994	18.5119572
17-MI11605-04	GP4.3	4	76.27799988	11.12012751
17-MI11605-04	GP4.3	2	160.8899994	16.15007872
17-MI11605-04	GP4.3	2	65.05599976	10.26960634
17-MI11605-04	GP4.3	5	145.5599976	15.36141204
17-MI11605-04	GP4.3	10	119.0599976	13.8929046
17-MI11605-04	GP4.3	14	145.4400024	15.355079
17-MI11605-04	GP4.3	2	165.5599976	16.38278849
17-MI11605-04	GP4.3	6	191.2799988	17.60941379
17-MI11605-04	GP4.3	2	244.9400024	19.92691084
17-MI11605-04	GP4.3	6	131.5	14.60067705
17-MI11605-04	GP4.3	-1	59.72200012	9.83959653
17-MI11605-04	GP4.3	0	244.3300018	19.9020823
17-MI11605-04	GP4.3	-1	276.6099854	21.17600572
17-MI11605-04	GP4.3	-1	255.0599976	20.33439681
17-MI11605-04	GP4.3	-1	166.8300018	16.44550431
17-MI11605-04	GP4.3	-1	119.9400024	13.94415319
17-MI11605-04	GP4.3	0	107.0599976	13.17418426
17-MI11605-04	GP4.3	3	241.1100006	19.77050354
17-MI11605-04	GP4.3	0	279.4400024	21.28405668
17-MI11605-04	GP4.3	2	245.4400024	19.94723903
17-MI11605-04	GP4.3	0	204.1699982	18.19307379
17-MI11605-04	GP4.3	0	136.2799988	14.86367426
17-MI11605-04	GP4.3	10	210.2799988	18.46329044
17-MI11605-04	GP4.3	1	139.1699982	15.0204495
17-MI11605-04	GP4.3	-1	166.9400024	16.45092515
17-MI11605-04	GP4.3	5	125.0599976	14.23866678
17-MI11605-04	GP4.3	-1	109.4400024	13.31981416
17-MI11605-04	GP4.3	-1	192.2799988	17.65538425
17-MI11605-04	GP4.3	1	181.5599976	17.15616454
17-MI11605-04	GP4.3	11	313	22.52590703
17-MI11605-04	GP4.3	4	129.5599976	14.49257593
17-MI11605-04	GP4.3	-1	71.11100006	10.7368902
17-MI11605-04	GP4.3	2	165.2200012	16.36595788
17-MI11605-04	GP4.3	4	130	14.51716439
17-MI11605-04	GP4.3	14	153.3300018	15.76607866
17-MI11605-04	GP4.3	10	167.2799988	16.46766892
17-MI11605-04	GP4.3	1	147.9400024	15.48648761
17-MI11605-04	GP4.3	2	140.7200012	15.10386286
17-MI11605-04	GP4.3	-1	250.9400024	20.169497
17-MI11605-04	GP4.3	1	191.5	17.61953764
17-MI11605-04	GP4.3	4	150.0599976	15.59705438
17-MI11605-04	GP4.3	10	193.4299927	17.70810247
17-MI11605-04	GP4.3	1	140.6100006	15.09795837
17-MI11605-04	GP4.3	10	151.9900055	15.69703527
17-MI11605-04	GP4.3	14	209.1000061	18.4114139
17-MI11605-04	GP4.3	10	95.64900208	12.45232194
17-MI11605-04	GP4.3	1	164.5599976	16.33323666
17-MI11605-04	GP4.3	10	147.7799988	15.47811068
17-MI11605-04	GP4.3	10	124.6699982	14.21644782
17-MI11605-04	GP4.3	6	182.2799988	17.19014845
17-MI11605-04	GP4.3	-1	178.3600006	17.00430363
17-MI11605-04	GP4.3	-1	158.0599976	16.00741131
17-MI11605-04	GP4.3	1	148.4199982	15.51159045
17-MI11605-04	GP4.3	10	112.2200012	13.48792844
17-MI11605-04	GP4.3	0	82.16899872	11.54154943
17-MI11605-04	GP4.3	10	209.6100006	18.43385293
17-MI11605-04	GP4.3	2	62.75999832	10.08675751
17-MI11605-04	GP4.3	10	135.8999939	14.84293677
17-MI11605-04	GP4.3	5	105.2799988	13.06420704
17-MI11605-04	GP4.3	2	141.4299927	15.14191759
17-MI11605-04	GP4.3	-1	179.9799957	17.08135179
17-MI11605-04	GP4.3	10	242.2400055	19.81677838
17-MI11605-04	GP4.3	-1	149.5	15.56792444
17-MI11605-04	GP4.3	-1	233.8300018	19.46974373
17-MI11605-04	GP4.3	-1	170.1100006	16.60638268
17-MI11605-04	GP4.3	10	186.2200012	17.37493871
17-MI11605-04	GP4.3	14	175.3899994	16.86213383
17-MI11605-04	GP4.3	10	209.0599976	18.40965243
17-MI11605-04	GP4.3	2	183.0200043	17.22500669
17-MI11605-04	GP4.3	2	136.6199951	14.88220393
17-MI11605-04	GP4.3	-1	167.9100037	16.4986498
17-MI11605-04	GP4.3	-1	144.7400055	15.31808274
17-MI11605-04	GP4.3	-1	249.7599945	20.12201909
17-MI11605-04	GP4.3	-1	233.9400024	19.47432276
17-MI11605-04	GP4.3	2	224.1100006	19.060783
17-MI11605-04	GP4.3	2	223.3300018	19.02758424
17-MI11605-04	GP4.3	-1	115.3300018	13.67354953
17-MI12156-03	Gad2-Cre*Ai96	11	1247.119995	44.96392759
17-MI12156-03	Gad2-Cre*Ai96	1	570.2399902	30.40457617
17-MI12156-03	Gad2-Cre*Ai96	11	463.7600098	27.41932548
17-MI12156-03	Gad2-Cre*Ai96	2	407.5599976	25.70430668
17-MI12156-03	Gad2-Cre*Ai96	6	325.776001	22.98103915
17-MI12156-03	Gad2-Cre*Ai96	5	329.3320007	23.10612321
17-MI12156-03	Gad2-Cre*Ai96	6	352	23.88809131
17-MI12156-03	Gad2-Cre*Ai96	10	406	25.65506595
17-MI12156-03	Gad2-Cre*Ai96	1	480.0400085	27.89644332
17-MI12156-03	Gad2-Cre*Ai96	1	443.3999939	26.81068808
17-MI12156-03	Gad2-Cre*Ai96	2	270.1919861	20.92889747
17-MI12156-03	Gad2-Cre*Ai96	11	221.5319977	18.95083501
17-MI12156-03	Gad2-Cre*Ai96	-1	176.1759949	16.89987471
17-MI12156-03	Gad2-Cre*Ai96	4	248.1439972	20.0568167
17-MI12156-03	Gad2-Cre*Ai96	-1	159.1439972	16.06220815
17-MI12156-03	Gad2-Cre*Ai96	1	440.6799927	26.72832758
17-MI12156-03	Gad2-Cre*Ai96	2	262.0960083	20.61295817
17-MI12156-03	Gad2-Cre*Ai96	-1	411.9599915	25.84268529
17-MI12156-03	Gad2-Cre*Ai96	1	235.0800018	19.52171469
17-MI12156-03	Gad2-Cre*Ai96	10	555.6799927	30.01390467
17-MI12156-03	Gad2-Cre*Ai96	-1	381.4200134	24.86633941
17-MI12156-03	Gad2-Cre*Ai96	10	395.4840088	25.32063439
17-MI12156-03	Gad2-Cre*Ai96	10	316.7200012	22.65937171
17-MI12156-03	Gad2-Cre*Ai96	2	269.3399963	20.89587413
17-MI12156-03	Gad2-Cre*Ai96	5	285.7520142	21.52309729
17-MI12156-03	Gad2-Cre*Ai96	2	291.1239929	21.72446641
17-MI12156-03	Gad2-Cre*Ai96	1	272.7520142	21.02781279
17-MI12156-03	Gad2-Cre*Ai96	10	201	18.05128601
17-MI12156-03	Gad2-Cre*Ai96	-1	389.7520142	25.13647084
17-MI12156-03	Gad2-Cre*Ai96	1	338.7520142	23.43425016
17-MI12156-03	Gad2-Cre*Ai96	1	410.7600098	25.80501979
17-MI12156-03	Gad2-Cre*Ai96	3	781.6400146	35.59700919
17-MI12156-03	Gad2-Cre*Ai96	5	225.6239929	19.12505792
17-MI12156-03	Gad2-Cre*Ai96	11	222.6239929	18.99748466
17-MI12156-03	Gad2-Cre*Ai96	-1	255.8760071	20.3668986
17-MI12156-03	Gad2-Cre*Ai96	2	435.519989	26.57138334
17-MI12156-03	Gad2-Cre*Ai96	-1	385.8760071	25.01116991
17-MI12156-03	Gad2-Cre*Ai96	-1	365.2479858	24.33346938
17-MI12156-03	Gad2-Cre*Ai96	14	394.3760071	25.28513993
17-MI12156-03	Gad2-Cre*Ai96	-1	339.5	23.46010805
17-MI12156-03	Gad2-Cre*Ai96	-1	195.1239929	17.78547449
17-MI12156-03	Gad2-Cre*Ai96	-1	156	15.90275682
17-MI12156-03	Gad2-Cre*Ai96	-1	404.6400146	25.61206129
17-MI12156-03	Gad2-Cre*Ai96	0	185.3760071	17.33552028
17-MI12156-03	Gad2-Cre*Ai96	11	370	24.49125165
17-MI12156-03	Gad2-Cre*Ai96	4	212.6239929	18.56591054
17-MI12156-03	Gad2-Cre*Ai96	-1	146	15.38461195
17-MI12156-03	Gad2-Cre*Ai96	-1	243.1239929	19.85290336
17-MI12156-03	Gad2-Cre*Ai96	-1	106.1240005	13.11646864
17-MI12156-03	Gad2-Cre*Ai96	-1	320.5	22.79418851
17-MI12156-03	Gad2-Cre*Ai96	1	304.7520142	22.2271311
17-MI12156-03	Gad2-Cre*Ai96	2	156.3760071	15.9219105
17-MI12156-03	Gad2-Cre*Ai96	-1	168.6239929	16.53369048
17-MI12156-03	Gad2-Cre*Ai96	10	509.0400085	28.72672238
17-MI12156-03	Gad2-Cre*Ai96	10	507.2000122	28.674757
17-MI12156-03	Gad2-Cre*Ai96	10	462.1199951	27.37080047
17-MI12156-03	Gad2-Cre*Ai96	2	398.4360046	25.41495862
17-MI12156-03	Gad2-Cre*Ai96	10	278.6759949	21.25494075
17-MI12156-03	Gad2-Cre*Ai96	2	214.6080017	18.65232929
17-MI12156-03	Gad2-Cre*Ai96	-1	308.1080017	22.34918072
17-MI12156-03	Gad2-Cre*Ai96	10	295.6480103	21.89261294
17-MI12156-03	Gad2-Cre*Ai96	1	458.3200073	27.25803386
17-MI12156-03	Gad2-Cre*Ai96	10	471	27.63252504
17-MI12156-03	Gad2-Cre*Ai96	-1	336.5079956	23.35650262
17-MI12156-03	Gad2-Cre*Ai96	-1	339.5320129	23.4612141
17-MI12156-03	Gad2-Cre*Ai96	2	206.1799927	18.28240724
17-MI12156-03	Gad2-Cre*Ai96	10	311.6640015	22.47778122
17-MI12156-03	Gad2-Cre*Ai96	1	373.1719971	24.59600893
17-MI12156-03	Gad2-Cre*Ai96	11	482.2799988	27.96145356
17-MI12156-03	Gad2-Cre*Ai96	-1	393.5239868	25.25781182
17-MI12156-03	Gad2-Cre*Ai96	10	575.1599731	30.53545854
17-MI12156-03	Gad2-Cre*Ai96	10	508.0799866	28.69962108
17-MI12156-03	Gad2-Cre*Ai96	-1	380.5639954	24.83842007
17-MI12156-03	Gad2-Cre*Ai96	-1	186.1719971	17.37269909
17-MI12156-03	Gad2-Cre*Ai96	2	356.5920105	24.04340228
17-MI12156-03	Gad2-Cre*Ai96	6	299.2640076	22.02608761
17-MI12156-03	Gad2-Cre*Ai96	10	305.6879883	22.26123763
17-MI12156-03	Gad2-Cre*Ai96	1	541.0800171	29.61698642
17-MI12156-03	Gad2-Cre*Ai96	10	415.3200073	25.94785994
17-MI12156-03	Gad2-Cre*Ai96	-1	392.5639954	25.22698513
17-MI12156-03	Gad2-Cre*Ai96	-1	366.9200134	24.3891025
17-MI12156-03	Gad2-Cre*Ai96	2	209.371994	18.42338438
17-MI12156-03	Gad2-Cre*Ai96	2	205.5039978	18.2524117
17-MI12156-03	Gad2-Cre*Ai96	-1	483.480011	27.99621888
17-MI12156-03	Gad2-Cre*Ai96	-1	393.7000122	25.26346017
17-MI12156-03	Gad2-Cre*Ai96	-1	312.6199951	22.51222883
17-MI12156-03	Gad2-Cre*Ai96	-1	455.0400085	27.16032173
17-MI12156-03	Gad2-Cre*Ai96	-1	285.0840149	21.49792542
17-MI12156-03	Gad2-Cre*Ai96	0	325.723999	22.9792049
17-MI12156-03	Gad2-Cre*Ai96	10	357.0159912	24.0576916
17-MI12156-03	Gad2-Cre*Ai96	10	380.8439941	24.84755578
17-MI12156-03	Gad2-Cre*Ai96	3	332.1239929	23.20386039
17-MI12156-03	Gad2-Cre*Ai96	1	446.0400085	26.89038538
17-MI12156-03	Gad2-Cre*Ai96	11	663.4400024	32.79524998
17-MI12156-03	Gad2-Cre*Ai96	10	242.6320038	19.83280588
17-MI12156-03	Gad2-Cre*Ai96	2	238.7400055	19.67309633
17-MI12156-03	Gad2-Cre*Ai96	11	506.0799866	28.64307896
17-MI12156-03	Gad2-Cre*Ai96	1	292.447998	21.77381081
17-MI12156-03	Gad2-Cre*Ai96	1	184.9600067	17.31605812
17-MI12156-03	Gad2-Cre*Ai96	2	237.8999939	19.63845573
17-MI12156-03	Gad2-Cre*Ai96	11	452.1199951	27.07303693
17-MI12156-03	Gad2-Cre*Ai96	1	439.3599854	26.68826672
17-MI12156-03	Gad2-Cre*Ai96	10	279.2359924	21.27628587
17-MI12156-03	Gad2-Cre*Ai96	10	144.1239929	15.28545115
17-MI12156-03	Gad2-Cre*Ai96	1	271.552002	20.98150434
17-MI12156-03	Gad2-Cre*Ai96	10	204.3240051	18.19993408
17-MI12156-03	Gad2-Cre*Ai96	2	335.5	23.32149467
17-MI12156-03	Gad2-Cre*Ai96	11	562	30.18410316
17-MI12156-03	Gad2-Cre*Ai96	14	207.7960052	18.35391498
17-MI12156-03	Gad2-Cre*Ai96	5	188.4640045	17.47931166
17-MI12156-03	Gad2-Cre*Ai96	-1	198.6880035	17.94716855
17-MI12156-03	Gad2-Cre*Ai96	1	198.9799957	17.9603513
17-MI12156-03	Gad2-Cre*Ai96	10	456.480011	27.20326305
17-MI12156-03	Gad2-Cre*Ai96	10	192.6560059	17.67263854
17-MI12156-03	Gad2-Cre*Ai96	10	369.1000061	24.46144705
17-MI12156-03	Gad2-Cre*Ai96	2	402.7600098	25.55249371
17-MI12156-04	Gad2-Cre*Ai96	10	354.1640015	23.96140758
17-MI12156-04	Gad2-Cre*Ai96	10	207.9360046	18.36009678
17-MI12156-04	Gad2-Cre*Ai96	3	293.0360107	21.79568965
17-MI12156-04	Gad2-Cre*Ai96	10	346.4440002	23.69881555
17-MI12156-04	Gad2-Cre*Ai96	1	301.3320007	22.10205963
17-MI12156-04	Gad2-Cre*Ai96	10	492.2000122	28.24755928
17-MI12156-04	Gad2-Cre*Ai96	-1	588.8800049	30.89751294
17-MI12156-04	Gad2-Cre*Ai96	1	287.1119995	21.57425415
17-MI12156-04	Gad2-Cre*Ai96	1	315.8760071	22.62916028
17-MI12156-04	Gad2-Cre*Ai96	-1	269.1239929	20.88749349
17-MI12156-04	Gad2-Cre*Ai96	-1	410	25.78113583
17-MI12156-04	Gad2-Cre*Ai96	1	369.1239929	24.46224188
17-MI12156-04	Gad2-Cre*Ai96	11	248.8760071	20.08637812
17-MI12156-04	Gad2-Cre*Ai96	1	353	23.92199919
17-MI12156-04	Gad2-Cre*Ai96	1	438.8800049	26.67368488
17-MI12156-04	Gad2-Cre*Ai96	-1	350.2479858	23.82856789
17-MI12156-04	Gad2-Cre*Ai96	2	197.5	17.89343288
17-MI12156-04	Gad2-Cre*Ai96	5	688.3599854	33.40549619
17-MI12156-04	Gad2-Cre*Ai96	1	392.5599976	25.22685668
17-MI12156-04	Gad2-Cre*Ai96	10	259.1319885	20.49607174
17-MI12156-04	Gad2-Cre*Ai96	1	337.5799866	23.39367566
17-MI12156-04	Gad2-Cre*Ai96	11	350.4400024	23.83509877
17-MI12156-04	Gad2-Cre*Ai96	2	88.73600006	11.99388948
17-MI12156-04	Gad2-Cre*Ai96	1	257.8479919	20.44522976
17-MI12156-04	Gad2-Cre*Ai96	-1	514.4000244	28.87756758
17-MI12156-04	Gad2-Cre*Ai96	-1	149.5	15.56792444
17-MI12156-04	Gad2-Cre*Ai96	4	232.5	19.41429378
17-MI12156-04	Gad2-Cre*Ai96	5	287.0039978	21.57019602
17-MI12156-04	Gad2-Cre*Ai96	1	269.5159912	20.90270001
17-MI12156-04	Gad2-Cre*Ai96	1	153.0839996	15.75342606
17-MI12156-04	Gad2-Cre*Ai96	-1	119.9079971	13.94229261
17-MI12156-04	Gad2-Cre*Ai96	14	349.5599976	23.80515329
17-MI12156-04	Gad2-Cre*Ai96	-1	115.9240036	13.70871679
17-MI12156-04	Gad2-Cre*Ai96	14	333.4320068	23.24950773
17-MI12156-04	Gad2-Cre*Ai96	-1	151.647995	15.67936445
17-MI12156-04	Gad2-Cre*Ai96	5	422.7999878	26.18047981
17-MI12156-04	Gad2-Cre*Ai96	-1	178.6320038	17.01726467
17-MI12156-04	Gad2-Cre*Ai96	1	393.0440063	25.24240367
17-MI12156-04	Gad2-Cre*Ai96	2	285.4920044	21.51330298
17-MI12156-04	Gad2-Cre*Ai96	1	199.147995	17.96793169
17-MI12156-04	Gad2-Cre*Ai96	2	742.4799805	34.6938497
17-MI12156-04	Gad2-Cre*Ai96	1	798.7199707	35.98383033
17-MI12156-04	Gad2-Cre*Ai96	-1	107	13.17049226
17-MI12156-04	Gad2-Cre*Ai96	-1	143.3320007	15.24339488
17-MI12156-04	Gad2-Cre*Ai96	10	288.480011	21.62559083
17-MI12156-04	Gad2-Cre*Ai96	10	188.6000061	17.48561734
17-MI12156-04	Gad2-Cre*Ai96	2	263.8280029	20.68095376
17-MI12156-04	Gad2-Cre*Ai96	10	401.7200012	25.5194815
17-MI12156-05	Gad2-Cre*Ai96	10	316.5	22.65150048
17-MI12156-05	Gad2-Cre*Ai96	1	190.5559998	17.57605619
17-MI12156-05	Gad2-Cre*Ai96	1	388.5	25.09606498
17-MI12156-05	Gad2-Cre*Ai96	4	170.6040039	16.63047786
17-MI12156-05	Gad2-Cre*Ai96	10	183.4920044	17.24720363
17-MI12156-05	Gad2-Cre*Ai96	10	436.8800049	26.61283877
17-MI12156-05	Gad2-Cre*Ai96	3	1251	45.03381853
17-MI12156-05	Gad2-Cre*Ai96	1	543.7600098	29.69024293
17-MI12156-05	Gad2-Cre*Ai96	1	371.3422309	24.53563429
17-MI12156-05	Gad2-Cre*Ai96	14	270.2222222	20.93006848
17-MI12156-05	Gad2-Cre*Ai96	10	260.8888889	20.56543548
17-MI12156-05	Gad2-Cre*Ai96	11	271.3244358	20.97271103
17-MI12156-05	Gad2-Cre*Ai96	1	197.1199951	17.87621044
17-MI12156-05	Gad2-Cre*Ai96	10	214.4355604	18.64483405
17-MI12156-05	Gad2-Cre*Ai96	5	228.4444444	19.24422469
17-MI12156-05	Gad2-Cre*Ai96	1	386.8799913	25.0436862
17-MI12156-05	Gad2-Cre*Ai96	1	416	25.96909314
17-MI12156-05	Gad2-Cre*Ai96	11	408.4444444	25.73218205
17-MI12156-05	Gad2-Cre*Ai96	10	352.6755642	23.91100353
17-MI12156-05	Gad2-Cre*Ai96	-1	308.6577691	22.36911103
17-MI12156-05	Gad2-Cre*Ai96	3	456.7999878	27.21279565
17-MI12156-05	Gad2-Cre*Ai96	14	192	17.64252465
17-MI12156-05	Gad2-Cre*Ai96	1	212.8240051	18.57464082
17-MI12156-05	Gad2-Cre*Ai96	14	289	21.64507226
17-MI12156-05	Gad2-Cre*Ai96	10	237	19.60127364
17-MI12156-05	Gad2-Cre*Ai96	1	163	16.25563431
17-MI12156-05	Gad2-Cre*Ai96	2	210.5	18.47294634
17-MI12156-05	Gad2-Cre*Ai96	1	259.5	20.51062053
17-MI12156-05	Gad2-Cre*Ai96	2	228.4400024	19.24403759
17-MI12156-05	Gad2-Cre*Ai96	10	236.947998	19.59912309
17-MI12156-05	Gad2-Cre*Ai96	7	307	22.30895905
17-MI12156-05	Gad2-Cre*Ai96	-1	230	19.30963376
17-MI12156-05	Gad2-Cre*Ai96	10	311.9360046	22.48758776
17-MI12156-05	Gad2-Cre*Ai96	10	446.480011	26.90364531
17-MI12156-05	Gad2-Cre*Ai96	10	300.1919861	22.06021119
17-MI12156-05	Gad2-Cre*Ai96	1	183.4400024	17.24475951
17-MI12156-05	Gad2-Cre*Ai96	2	234.6119995	19.50227289
17-MI12156-05	Gad2-Cre*Ai96	3	243.3320007	19.86139424
17-MI12156-05	Gad2-Cre*Ai96	14	437	26.61649331
17-MI12156-05	Gad2-Cre*Ai96	-1	229.7480011	19.29905258
17-MI12156-05	Gad2-Cre*Ai96	10	373.9240112	24.62077932
17-MI12156-05	Gad2-Cre*Ai96	11	552.7600098	29.93494238
17-MI12156-05	Gad2-Cre*Ai96	14	220.6239929	18.91195774
17-MI12156-05	Gad2-Cre*Ai96	11	543.039978	29.67057892
17-MI12156-05	Gad2-Cre*Ai96	-1	187.6320038	17.44068655
17-MI12156-05	Gad2-Cre*Ai96	10	207.5919952	18.34490302
17-MI12156-05	Gad2-Cre*Ai96	2	183.0039978	17.22425344
17-MI12156-05	Gad2-Cre*Ai96	10	144.1080017	15.28460313
17-MI12156-05	Gad2-Cre*Ai96	-1	267.3919983	20.82017244
17-MI20976-07	B6CBAF1 GP4.3	4	171	16.64976752
17-MI20976-07	B6CBAF1 GP4.3	-1	126.9800034	14.34755129
17-MI20976-07	B6CBAF1 GP4.3	-1	112.6500015	13.513745
17-MI20976-07	B6CBAF1 GP4.3	6	98.58399963	12.64192867
17-MI20976-07	B6CBAF1 GP4.3	-1	121.0500031	14.0085286
17-MI20976-07	B6CBAF1 GP4.3	1	153.6399994	15.78200828
17-MI20976-07	B6CBAF1 GP4.3	5	132.7100067	14.66769782
17-MI20976-07	B6CBAF1 GP4.3	2	143.9400024	15.27569123
17-MI20976-07	B6CBAF1 GP4.3	4	158.7200012	16.04079718
17-MI20976-07	B6CBAF1 GP4.3	10	190.7599945	17.58546147
17-MI20976-07	B6CBAF1 GP4.3	-1	163.8800049	16.29945573
17-MI20976-07	B6CBAF1 GP4.3	1	203.3800049	18.15784253
17-MI20976-07	B6CBAF1 GP4.3	10	116.3799973	13.73565234
17-MI20976-07	B6CBAF1 GP4.3	1	223.2299957	19.02332353
17-MI20976-07	B6CBAF1 GP4.3	1	179.4900055	17.05808421
17-MI20976-07	B6CBAF1 GP4.3	1	146.8899994	15.43143213
17-MI20976-07	B6CBAF1 GP4.3	5	105.9899979	13.10818495
17-MI20976-07	B6CBAF1 GP4.3	1	185.2799988	17.33103057
17-MI20976-07	B6CBAF1 GP4.3	1	165.477005	16.37868176
17-MI20976-07	B6CBAF1 GP4.3	11	186	17.36467225
17-MI20976-07	B6CBAF1 GP4.3	2	77.375	11.1998047
17-MI20976-07	B6CBAF1 GP4.3	1	80.625	11.43259931
17-MI20976-07	B6CBAF1 GP4.3	11	120.2570038	13.96256823
17-MI20976-07	B6CBAF1 GP4.3	1	131.0169983	14.57383812
17-MI20976-07	B6CBAF1 GP4.3	1	151.3070068	15.66172661
17-MI20976-07	B6CBAF1 GP4.3	11	201.2640076	18.06313704
17-MI20976-07	B6CBAF1 GP4.3	3	236.3930054	19.57615656
17-MI20976-07	B6CBAF1 GP4.3	5	230	19.30963376
17-MI20976-07	B6CBAF1 GP4.3	10	141.1710052	15.12804725
17-MI20976-07	B6CBAF1 GP4.3	1	242.7169952	19.83627918
17-MI20976-07	B6CBAF1 GP4.3	1	142.4349976	15.19562176
17-MI20976-07	B6CBAF1 GP4.3	1	158.654007	16.03746203
17-MI20976-07	B6CBAF1 GP4.3	10	161.1100006	16.16111677
17-MI20976-07	B6CBAF1 GP4.3	1	191	17.5965206
17-MI20976-07	B6CBAF1 GP4.3	3	261.1279907	20.57485732
17-MI20976-07	B6CBAF1 GP4.3	-1	192.5549927	17.66800488
17-MI20976-07	B6CBAF1 GP4.3	-1	160.7810059	16.14460743
17-MI20976-07	B6CBAF1 GP4.3	-1	144.2200012	15.29054151
17-MI20976-07	B6CBAF1 GP4.3	-1	131.397995	14.59501306
17-MI20976-07	B6CBAF1 GP4.3	14	126.810997	14.33800004
17-MI20976-07	B6CBAF1 GP4.3	-1	105.4339981	13.07375844
17-MI20976-07	B6CBAF1 GP4.3	4	122.1449966	14.0717451
17-MI20976-07	B6CBAF1 GP4.3	4	121.8259964	14.05335784
17-MI20976-07	B6CBAF1 GP4.3	14	136.2100067	14.85985685
17-MI20976-07	B6CBAF1 GP4.3	-1	64.76820374	10.24686572
17-MI20976-07	B6CBAF1 GP4.3	-1	129.6159973	14.49570765
17-MI20976-07	B6CBAF1 GP4.3	-1	81.93070221	11.52480159
17-MI20976-07	B6CBAF1 GP4.3	4	144.1329956	15.28592854
17-MI20976-07	B6CBAF1 GP4.3	10	151.0859985	15.65028419
17-MI20976-07	B6CBAF1 GP4.3	2	86.44589996	11.83810857
17-MI20976-07	B6CBAF1 GP4.3	10	176.1580048	16.89901183
17-MI20976-07	B6CBAF1 GP4.3	1	162.75	16.24316355
17-MI20976-07	B6CBAF1 GP4.3	10	130.0299988	14.51883929
17-MI20976-07	B6CBAF1 GP4.3	14	118.3909988	13.85381746
17-MI20976-07	B6CBAF1 GP4.3	-1	128.6459961	14.44136536
17-MI20976-07	B6CBAF1 GP4.3	1	147.7630005	15.47722048
17-MI20976-07	B6CBAF1 GP4.3	1	170.4759979	16.62423767
17-MI20976-07	B6CBAF1 GP4.3	11	196.3480072	17.84117148
17-MI20976-07	B6CBAF1 GP4.3	14	161.5939941	16.18537352
17-MI20976-07	B6CBAF1 GP4.3	-1	127.7190018	14.38924067
17-MI20976-07	B6CBAF1 GP4.3	1	129.9060059	14.51191526
17-MI20976-07	B6CBAF1 GP4.3	4	158.25	16.01702959
17-MI20976-07	B6CBAF1 GP4.3	4	94.3125	12.36501784
17-MI20976-07	B6CBAF1 GP4.3	10	127.3119965	14.3662951
17-MI20976-07	B6CBAF1 GP4.3	-1	169.1880035	16.5613182
17-MI20976-07	B6CBAF1 GP4.3	10	132.5310059	14.6578025
17-MI20976-07	B6CBAF1 GP4.3	10	118.5619965	13.86381871
17-MI20976-07	B6CBAF1 GP4.3	-1	139.3119965	15.0281104
17-MI20976-07	B6CBAF1 GP4.3	2	182.7810059	17.2137563
17-MI20976-07	B6CBAF1 GP4.3	-1	112.5619965	13.50846533
17-MI20976-07	B6CBAF1 GP4.3	4	165.9060059	16.39989897
17-MI20976-07	B6CBAF1 GP4.3	5	119.8440018	13.93857159
17-MI20976-07	B6CBAF1 GP4.3	-1	92.65619659	12.25596052
17-MI20976-07	B6CBAF1 GP4.3	6	52.28120041	9.206252752
17-MI20976-07	B6CBAF1 GP4.3	3	113.625	13.5721005
17-MI20976-07	B6CBAF1 GP4.3	10	149.1880035	15.55167134
17-MI20976-07	B6CBAF1 GP4.3	-1	98.5625	12.64055009
17-MI20976-07	B6CBAF1 GP4.3	5	126.6559982	14.32923482
17-MI20976-07	B6CBAF1 GP4.3	2	158.8919983	16.04948614
17-MI20976-07	B6CBAF1 GP4.3	1	190.6829987	17.58191213
17-MI20976-07	B6CBAF1 GP4.3	3	205.4909973	18.25183435
17-MI20976-07	B6CBAF1 GP4.3	1	161.3110046	16.17119509
17-MI20976-07	B6CBAF1 GP4.3	1	131.2019958	14.5841237
17-MI20976-07	B6CBAF1 GP4.3	14	213.5319977	18.60551091
17-MI20976-07	B6CBAF1 GP4.3	4	219.8480072	18.87866958
17-MI20976-07	B6CBAF1 GP4.3	5	170.9900055	16.64928094
17-MI20976-07	B6CBAF1 GP4.3	-1	157.3730011	15.97258589
17-MI20976-07	B6CBAF1 GP4.3	4	152.0180054	15.69848107
17-MI20976-07	B6CBAF1 GP4.3	14	135.2350006	14.8065771
17-MI20976-07	B6CBAF1 GP4.3	-1	156.7449951	15.94068427
17-MI20976-07	B6CBAF1 GP4.3	4	138.6390076	14.99176753
17-MI20976-07	B6CBAF1 GP4.3	4	108.3050003	13.25056426
17-MI20976-07	B6CBAF1 GP4.3	11	211.1199951	18.50013094
17-MI20976-07	B6CBAF1 GP4.3	3	206.75	18.30766166
17-MI20976-07	B6CBAF1 GP4.3	1	172.0700073	16.70177802
17-MI20976-07	B6CBAF1 GP4.3	1	158.6799927	16.03877536
17-MI20976-07	B6CBAF1 GP4.3	-1	128.9600067	14.45897951
17-MI20976-07	B6CBAF1 GP4.3	10	211.6100006	18.52158772
17-MI20976-07	B6CBAF1 GP4.3	1	104.2200012	12.99827304
17-MI20976-07	B6CBAF1 GP4.3	3	176.8399963	16.93169229
17-MI20976-07	B6CBAF1 GP4.3	11	194.3800049	17.751535
17-MI20976-07	B6CBAF1 GP4.3	14	155.3000031	15.8670376
17-MI20976-07	B6CBAF1 GP4.3	-1	191.6399994	17.625977
17-MI20976-07	B6CBAF1 GP4.3	1	146.6399994	15.41829475
17-MI20976-07	B6CBAF1 GP4.3	4	198.3399963	17.9314442
17-MI20976-07	B6CBAF1 GP4.3	-1	160.1300049	16.11188959
17-MI20976-07	B6CBAF1 GP4.3	4	143.1199951	15.23211728
17-MI20976-07	B6CBAF1 GP4.3	-1	134.5	14.76628549
17-MI20976-07	B6CBAF1 GP4.3	1	170.3399963	16.61760514
17-MI20976-07	B6CBAF1 GP4.3	-1	118.4599991	13.85785399
17-MI20976-07	B6CBAF1 GP4.3	4	169.25	16.56435225
17-MI20976-07	B6CBAF1 GP4.3	-1	192.6799927	17.67373868
17-MI20976-07	B6CBAF1 GP4.3	-1	131.5800018	14.60511775
17-MI20976-07	B6CBAF1 GP4.3	-1	147.8300018	15.48072906
17-MI20976-07	B6CBAF1 GP4.3	4	194.9600067	17.77799928
17-MI20976-07	B6CBAF1 GP4.3	14	240.7799988	19.75696919
17-MI20976-07	B6CBAF1 GP4.3	5	206.5200043	18.2974758
17-MI20976-07	B6CBAF1 GP4.3	-1	179.8600006	17.07565666
17-MI20976-07	B6CBAF1 GP4.3	1	233.6000061	19.46016613
17-MI20976-07	B6CBAF1 GP4.3	4	140.1399994	15.07270413
17-MI20976-07	B6CBAF1 GP4.3	4	135.9900055	14.84785147
17-MI20976-07	B6CBAF1 GP4.3	1	122.4499969	14.08930296
17-MI20976-07	B6CBAF1 GP4.3	-1	175.8600006	16.88471186
17-MI20976-07	B6CBAF1 GP4.3	5	158.3500061	16.02208978
17-MI20976-07	B6CBAF1 GP4.3	11	118.1900024	13.84205241
17-MI20976-07	B6CBAF1 GP4.3	-1	173.9299927	16.79180406
17-MI20976-07	B6CBAF1 GP4.3	1	186.7599945	17.40011205
17-MI20976-07	B6CBAF1 GP4.3	1	164.3999939	16.32529423
17-MI20976-07	B6CBAF1 GP4.3	1	131.1900024	14.58345711
17-MI20976-07	B6CBAF1 GP4.3	-1	106.5800018	13.14461833
17-MI20976-07	B6CBAF1 GP4.3	1	170.5299988	16.62687046
17-MI20976-07	B6CBAF1 GP4.3	1	179.3399963	17.05095455
17-MI20976-07	B6CBAF1 GP4.3	-1	224.0200043	19.05695547
17-MI20976-07	B6CBAF1 GP4.3	1	175	16.84337597
17-MI20976-07	B6CBAF1 GP4.3	1	217.8699951	18.79355029
17-MI20976-07	B6CBAF1 GP4.3	4	91.96600342	12.21022805
17-MI20976-07	B6CBAF1 GP4.3	7	141.6499939	15.15369
17-MI20976-07	B6CBAF1 GP4.3	1	131.7200012	14.61288551
17-MI20976-07	B6CBAF1 GP4.3	2	116.9599991	13.76983692
17-MI20976-07	B6CBAF1 GP4.3	-1	86.32099915	11.82955337
17-MI20976-07	B6CBAF1 GP4.3	-1	100.9000015	12.78956298
17-MI20976-07	B6CBAF1 GP4.3	2	98.84600067	12.65871639
17-MI20976-07	B6CBAF1 GP4.3	-1	88.31999969	11.96574237
17-MI20976-07	B6CBAF1 GP4.3	14	144.5899963	15.31014282
17-MI20976-07	B6CBAF1 GP4.3	10	127.6500015	14.38535324
17-MI20976-07	B6CBAF1 GP4.3	10	124.4199982	14.20218658
17-MI20976-07	B6CBAF1 GP4.3	-1	84.53600311	11.70660524
17-MI20976-07	B6CBAF1 GP4.3	2	97.84600067	12.5945211
17-MI20976-07	B6CBAF1 GP4.3	2	148.4799957	15.51472535
17-MI20976-07	B6CBAF1 GP4.3	2	144.1199951	15.28523915
17-MI20976-07	B6CBAF1 GP4.3	14	135	14.79370666
17-MI20976-07	B6CBAF1 GP4.3	14	178.4400024	17.00811677
17-MI20976-07	B6CBAF1 GP4.3	-1	171.5899963	16.67846589
17-MI20976-07	B6CBAF1 GP4.3	15	206.3079987	18.28808164
17-MI20976-07	B6CBAF1 GP4.3	-1	126.9779968	14.34743792
17-MI20976-07	B6CBAF1 GP4.3	-1	20.28339958	5.734301079
17-MI20976-07	B6CBAF1 GP4.3	-1	112.6520004	13.51386489
17-MI20976-07	B6CBAF1 GP4.3	2	98.584198	12.64194139
17-MI20976-07	B6CBAF1 GP4.3	-1	147.1269989	15.44387603
17-MI20976-07	B6CBAF1 GP4.3	1	130.9880066	14.57222557
17-MI20976-07	B6CBAF1 GP4.3	-1	130.4340057	14.54137702
17-MI20976-07	B6CBAF1 GP4.3	-1	64.98290253	10.26383523
17-MI20976-07	B6CBAF1 GP4.3	4	145.9490051	15.38192495
17-MI20976-07	B6CBAF1 GP4.3	-1	190.7630005	17.58560002
17-MI20976-07	B6CBAF1 GP4.3	1	169.3860016	16.57100609
17-MI20976-07	B6CBAF1 GP4.3	11	153.5160065	15.77563868
17-MI20976-07	B6CBAF1 GP4.3	-1	141.9230042	15.16828627
17-MI20976-07	B6CBAF1 GP4.3	5	234.25	19.48722136
17-MI20976-07	B6CBAF1 GP4.3	-1	256.1199951	20.37660661
17-MI20976-07	B6CBAF1 GP4.3	-1	187.1900024	17.42013208
17-MI20976-07	B6CBAF1 GP4.3	1	210.8399963	18.48785893
17-MI20976-07	B6CBAF1 GP4.3	-1	159	16.05493978
17-MI20976-07	B6CBAF1 GP4.3	2	90.5	12.11251724
17-MI20976-07	B6CBAF1 GP4.3	-1	144.5899963	15.31014282
17-MI20976-07	B6CBAF1 GP4.3	-1	73.53099823	10.91805681
17-MI20976-07	B6CBAF1 GP4.3	4	139.5	15.0382473
17-MI20976-07	B6CBAF1 GP4.3	-1	59.90599823	9.854742329
17-MI20976-07	B6CBAF1 GP4.3	5	154.2200012	15.81176932
17-MI20976-07	B6CBAF1 GP4.3	-1	124.4400024	14.20332825
17-MI20976-07	B6CBAF1 GP4.3	-1	158.0899963	16.00893028
17-MI20976-07	B6CBAF1 GP4.3	1	155.6900024	15.88694827
17-MI20976-07	B6CBAF1 GP4.3	-1	130.0299988	14.51883929
17-MI20976-07	B6CBAF1 GP4.3	14	118.3899994	13.85375898
17-MI20976-07	B6CBAF1 GP4.3	5	128.6499939	14.44158975
17-MI20976-07	B6CBAF1 GP4.3	11	138.2799988	14.97234419
17-MI20976-07	B6CBAF1 GP4.3	11	158.1600037	16.01247453
17-MI20976-07	B6CBAF1 GP4.3	11	206.5099945	18.29703236
17-MI20976-07	B6CBAF1 GP4.3	10	130.9199982	14.56844216
17-MI20976-07	B6CBAF1 GP4.3	1	222.5	18.9921935
17-MI20976-07	B6CBAF1 GP4.3	6	105.125	13.05458658
17-MI20976-07	B6CBAF1 GP4.3	1	133.75	14.725058
17-MI20976-07	B6CBAF1 GP4.3	4	125.125	14.24236672
17-MI20976-07	B6CBAF1 GP4.3	1	190.0579987	17.55307444
17-MI20976-07	B6CBAF1 GP4.3	1	155.951004	15.90025928
17-MI20976-07	B6CBAF1 GP4.3	1	152.7740021	15.73746751
17-MI20976-07	B6CBAF1 GP4.3	-1	112.802002	13.52285908
17-MI20976-07	B6CBAF1 GP4.3	4	78.15209961	11.25590564
17-MI20976-07	B6CBAF1 GP4.3	1	180.1459961	17.08922727
17-MI20976-07	B6CBAF1 GP4.3	-1	164.8309937	16.34667985
17-MI20976-07	B6CBAF1 GP4.3	-1	85.32640076	11.76120533
17-MI20976-07	B6CBAF1 GP4.3	1	142.6840057	15.20889863
17-MI20976-07	B6CBAF1 GP4.3	-1	151.0630035	15.64909317
17-MI20976-07	B6CBAF1 GP4.3	1	120.2409973	13.96163897
17-MI20976-07	B6CBAF1 GP4.3	-1	77.57460022	11.21424117
17-MI20976-07	B6CBAF1 GP4.3	1	133.8899994	14.73276252
17-MI20976-07	B6CBAF1 GP4.3	4	148.4579926	15.51357575
17-MI20976-07	B6CBAF1 GP4.3	11	101.7649994	12.84426732
17-MI20976-07	B6CBAF1 GP4.3	6	111.2099991	13.42709425
17-MI20976-07	B6CBAF1 GP4.3	1	137.0579987	14.90604101
17-MI20976-07	B6CBAF1 GP4.3	4	111.7730026	13.46103884
17-MI20976-07	B6CBAF1 GP4.3	10	45.74530029	8.611590303
17-MI20976-07	B6CBAF1 GP4.3	-1	94.56999969	12.38188632
17-MI20976-07	B6CBAF1 GP4.3	4	159.6199951	16.08621116
17-MI20976-07	B6CBAF1 GP4.3	14	117.5459976	13.80428896
17-MI20976-07	B6CBAF1 GP4.3	3	45.3368988	8.573063162
17-MI20976-07	B6CBAF1 GP4.3	-1	95.11640167	12.41760454
17-MI20976-07	B6CBAF1 GP4.3	6	227.4450073	19.20208212
17-MI20976-07	B6CBAF1 GP4.3	14	176.3829956	16.90980018
17-MI20976-07	B6CBAF1 GP4.3	1	118.4950027	13.85990126
17-MI20976-07	B6CBAF1 GP4.3	11	183.9089966	17.26678996
17-MI20976-07	B6CBAF1 GP4.3	3	173.4640045	16.76929492
17-MI20976-07	B6CBAF1 GP4.3	11	221.2350006	18.93812752
17-MI20976-07	B6CBAF1 GP4.3	-1	171.375	16.66801385
17-MI20976-07	B6CBAF1 GP4.3	1	205.6889954	18.26062539
17-MI20976-07	B6CBAF1 GP4.3	-1	126.4000015	14.31474639
17-MI20976-07	B6CBAF1 GP4.3	5	123.1460037	14.12928808
17-MI20976-07	B6CBAF1 GP4.3	-1	98.84950256	12.65894062
17-MI20976-07	B6CBAF1 GP4.3	-1	126.3280029	14.3106689
17-MI20976-07	B6CBAF1 GP4.3	0	133.8480072	14.73045201
17-MI20976-07	B6CBAF1 GP4.3	0	123.6520004	14.15828636
17-MI20976-07	B6CBAF1 GP4.3	-1	146.1410065	15.39203937
17-MI20976-07	B6CBAF1 GP4.3	-1	95.48699951	12.4417721
17-MI20976-07	B6CBAF1 GP4.3	-1	98.23490143	12.6195255
17-MI20976-07	B6CBAF1 GP4.3	10	165.4839935	16.37902761
17-MI20976-07	B6CBAF1 GP4.3	-1	206.845993	18.31191125
17-MI20976-07	B6CBAF1 GP4.3	-1	123.2910004	14.13760381
17-MI20976-07	B6CBAF1 GP4.3	1	238.5549927	19.66547196
17-MI20976-07	B6CBAF1 GP4.3	0	136.451004	14.87299687
17-MI20976-07	B6CBAF1 GP4.3	0	130	14.51716439
17-MI21267-02	Gad2-Cre*Ai96	11	298.8800049	22.01195161
17-MI21267-02	Gad2-Cre*Ai96	11	133.75	14.725058
17-MI21267-02	Gad2-Cre*Ai96	11	514.1199951	28.86970632
17-MI21267-02	Gad2-Cre*Ai96	3	96.25	12.49138194
17-MI21267-02	Gad2-Cre*Ai96	1	140.3800049	15.08560546
17-MI21267-02	Gad2-Cre*Ai96	4	142.25	15.18575036
17-MI21267-02	Gad2-Cre*Ai96	1	171.3800049	16.66825723
17-MI21267-02	Gad2-Cre*Ai96	0	282.1000061	21.38511876
17-MI21267-02	Gad2-Cre*Ai96	0	110.2399979	13.36840877
17-MI21267-02	Gad2-Cre*Ai96	0	139.8699951	15.05817703
17-MI21267-02	Gad2-Cre*Ai96	0	202.9499969	18.13863673
17-MI21267-02	Gad2-Cre*Ai96	0	263.019989	20.64926017
17-MI21267-02	Gad2-Cre*Ai96	-1	255.4299927	20.34914021
17-MI21267-02	Gad2-Cre*Ai96	10	255.1199951	20.33678829
17-MI21267-02	Gad2-Cre*Ai96	2	348	23.75197572
17-MI21267-02	Gad2-Cre*Ai96	10	445	26.85901762
17-MI21267-02	Gad2-Cre*Ai96	10	268.1199951	20.84849549
17-MI21267-02	Gad2-Cre*Ai96	10	376.1199951	24.69297004
17-MI21267-02	Gad2-Cre*Ai96	2	165.25	16.36744359
17-MI21267-02	Gad2-Cre*Ai96	1	210.3800049	18.46768036
17-MI21267-02	Gad2-Cre*Ai96	-1	360.1199951	24.16204765
17-MI21267-02	Gad2-Cre*Ai96	-1	160.8600006	16.14857302
17-MI21267-02	Gad2-Cre*Ai96	-1	170.8300018	16.64148935
17-MI21267-02	Gad2-Cre*Ai96	10	137.5599976	14.93331405
17-MI21267-02	Gad2-Cre*Ai96	3	136.6900024	14.88601644
17-MI21267-02	Gad2-Cre*Ai96	10	483.25	27.98955862
17-MI21267-02	Gad2-Cre*Ai96	1	269.0299988	20.88384559
17-MI21267-02	Gad2-Cre*Ai96	10	122.8000031	14.10942475
17-MI21267-02	Gad2-Cre*Ai96	-1	137.4299927	14.92625581
17-MI21267-02	Gad2-Cre*Ai96	10	230.3200073	19.32306218
17-MI21267-02	Gad2-Cre*Ai96	1	332.7600098	23.22606745
17-MI21267-02	Gad2-Cre*Ai96	4	179.4700012	17.05713362
17-MI21267-02	Gad2-Cre*Ai96	10	134.0200043	14.73991341
17-MI21267-02	Gad2-Cre*Ai96	-1	71.6210022	10.77532345
17-MI21267-02	Gad2-Cre*Ai96	1	336.6700134	23.36212465
17-MI21267-02	Gad2-Cre*Ai96	10	245.8800049	19.96511082
17-MI21267-02	Gad2-Cre*Ai96	-1	224.75	19.08797989
17-MI21267-02	Gad2-Cre*Ai96	11	376	24.68903078
17-MI21267-02	Gad2-Cre*Ai96	11	277.8999939	21.22532688
17-MI21267-02	Gad2-Cre*Ai96	10	173.2899933	16.76088171
17-MI21267-02	Gad2-Cre*Ai96	11	305.7000122	22.26167544
17-MI21267-02	Gad2-Cre*Ai96	11	247.3099976	20.02308335
17-MI21267-02	Gad2-Cre*Ai96	4	466.4599915	27.49902644
17-MI21267-02	Gad2-Cre*Ai96	4	148.7700043	15.5298695
17-MI21267-02	Gad2-Cre*Ai96	-1	55.62200165	9.495840811
17-MI21267-02	Gad2-Cre*Ai96	3	176.4199982	16.91157381
17-MI21267-02	Gad2-Cre*Ai96	1	233.8300018	19.46974373
18-MI10181-02	B6CBAF1 GP4.3	14	151.1199951	15.65204486
18-MI10181-02	B6CBAF1 GP4.3	-1	66.29699707	10.36709426
18-MI10181-02	B6CBAF1 GP4.3	2	176.7299957	16.92642542
18-MI10181-02	B6CBAF1 GP4.3	14	105.0800018	13.05179231
18-MI10181-02	B6CBAF1 GP4.3	5	107.7799988	13.21840962
18-MI10181-02	B6CBAF1 GP4.3	1	151.6300049	15.6784344
18-MI10181-02	B6CBAF1 GP4.3	1	114.8799973	13.64684714
18-MI10181-02	B6CBAF1 GP4.3	14	110.25	13.36901522
18-MI10181-02	B6CBAF1 GP4.3	6	126.6800003	14.33059249
18-MI10181-02	B6CBAF1 GP4.3	6	157.6199951	15.98511531
18-MI10181-02	B6CBAF1 GP4.3	-1	62.64599991	10.07759246
18-MI10181-02	B6CBAF1 GP4.3	10	161.2299957	16.16713407
18-MI10181-02	B6CBAF1 GP4.3	-1	107	13.17049226
18-MI10181-02	B6CBAF1 GP4.3	1	176.7599945	16.92786194
18-MI10181-02	B6CBAF1 GP4.3	1	176.5200043	16.91636641
18-MI10181-02	B6CBAF1 GP4.3	5	154.5299988	15.82765296
18-MI10181-02	B6CBAF1 GP4.3	-1	187.8699951	17.45174388
18-MI10181-02	B6CBAF1 GP4.3	1	170.1900024	16.61028717
18-MI10181-02	B6CBAF1 GP4.3	4	96.34899902	12.49780437
18-MI10181-02	B6CBAF1 GP4.3	5	155.7100067	15.88796887
18-MI10181-02	B6CBAF1 GP4.3	10	140.6999969	15.10278927
18-MI10181-02	B6CBAF1 GP4.3	4	70.28099823	10.67404623
18-MI10181-02	B6CBAF1 GP4.3	1	135.3099976	14.81068215
18-MI10181-02	B6CBAF1 GP4.3	-1	101.0800018	12.80096585
18-MI10181-02	B6CBAF1 GP4.3	2	186.6000061	17.39265752
18-MI10181-02	B6CBAF1 GP4.3	10	189.8899994	17.54531482
18-MI10181-02	B6CBAF1 GP4.3	4	123.6800003	14.15988928
18-MI10181-02	B6CBAF1 GP4.3	10	216.6100006	18.73912768
18-MI10181-02	B6CBAF1 GP4.3	2	200.4299927	18.0256724
18-MI10181-02	B6CBAF1 GP4.3	5	136.9100037	14.89799107
18-MI10181-02	B6CBAF1 GP4.3	1	163.4600067	16.27855589
18-MI10181-02	B6CBAF1 GP4.3	10	162.9400024	16.25264232
18-MI10181-02	B6CBAF1 GP4.3	-1	125.3000031	14.25232311
18-MI10181-02	B6CBAF1 GP4.3	1	153.1000061	15.75424963
18-MI10181-02	B6CBAF1 GP4.3	-1	115.5599976	13.68717691
18-MI10181-02	B6CBAF1 GP4.3	-1	137	14.90288679
18-MI10181-02	B6CBAF1 GP4.3	1	134.6100006	14.77232255
18-MI10181-02	B6CBAF1 GP4.3	-1	126.4300003	14.31644497
18-MI10181-02	B6CBAF1 GP4.3	1	141.8000031	15.16171186
18-MI10181-02	B6CBAF1 GP4.3	10	228.1100006	19.23013271
18-MI10181-02	B6CBAF1 GP4.3	14	165.8899994	16.39910783
18-MI10181-02	B6CBAF1 GP4.3	1	128.1499939	14.41349871
18-MI10181-02	B6CBAF1 GP4.3	11	205.75	18.26333312
18-MI10181-02	B6CBAF1 GP4.3	6	265.0499878	20.72879292
18-MI10181-02	B6CBAF1 GP4.3	1	268.9400024	20.88035225
18-MI10181-02	B6CBAF1 GP4.3	2	146.4600067	15.40882928
18-MI10181-02	B6CBAF1 GP4.3	14	115.4800034	13.68243875
18-MI10181-02	B6CBAF1 GP4.3	1	212.6799927	18.56835527
18-MI10181-02	B6CBAF1 GP4.3	14	153.7299957	15.78662985
18-MI10181-02	B6CBAF1 GP4.3	10	161.8800049	16.19969072
18-MI10181-02	B6CBAF1 GP4.3	1	352.5799866	23.90776328
18-MI10181-02	B6CBAF1 GP4.3	1	239.0099945	19.68421725
18-MI10181-02	B6CBAF1 GP4.3	-1	136.5500031	14.87839128
18-MI10181-02	B6CBAF1 GP4.3	-1	109.5199966	13.32468127
18-MI10181-02	B6CBAF1 GP4.3	1	150.7799988	15.63442763
18-MI10181-02	B6CBAF1 GP4.3	6	152.5399933	15.7254101
18-MI10181-02	B6CBAF1 GP4.3	4	164.4299927	16.32678363
18-MI10181-02	B6CBAF1 GP4.3	1	160.3099976	16.12094226
18-MI10181-02	B6CBAF1 GP4.3	1	86.65799713	11.85262222
18-MI10181-02	B6CBAF1 GP4.3	-1	115.7900009	13.70079119
18-MI10181-02	B6CBAF1 GP4.3	-1	79.3690033	11.3431998
18-MI10181-02	B6CBAF1 GP4.3	6	134.4900055	14.76573685
18-MI10181-02	B6CBAF1 GP4.3	10	165.8000031	16.39465892
18-MI10181-02	B6CBAF1 GP4.3	1	210.0599976	18.45362949
18-MI10181-02	B6CBAF1 GP4.3	-1	118.2900009	13.84790693
18-MI10181-02	B6CBAF1 GP4.3	6	196.9900055	17.87031528
18-MI10181-02	B6CBAF1 GP4.3	4	279.7600098	21.29624017
18-MI10181-02	B6CBAF1 GP4.3	11	224.2899933	19.06843574
18-MI10181-02	B6CBAF1 GP4.3	1	174.6999969	16.82893245
18-MI10181-02	B6CBAF1 GP4.3	4	247.0599976	20.01296036
18-MI10181-02	B6CBAF1 GP4.3	4	168.1300049	16.5094548
18-MI10181-02	B6CBAF1 GP4.3	-1	202.5599976	18.12120028
18-MI10181-02	B6CBAF1 GP4.3	10	77.73899841	11.22611764
18-MI10181-02	B6CBAF1 GP4.3	10	172.2599945	16.71099592
18-MI10181-02	B6CBAF1 GP4.3	1	181.5399933	17.15521938
18-MI10181-02	B6CBAF1 GP4.3	1	68.7559967	10.55760501
18-MI10181-02	B6CBAF1 GP4.3	1	123.8600006	14.17018948
18-MI10181-02	B6CBAF1 GP4.3	2	153.9499969	15.79792184
18-MI10181-02	B6CBAF1 GP4.3	5	201.5700073	18.07686332
18-MI10181-02	B6CBAF1 GP4.3	14	110.0199966	13.35506273
18-MI10181-02	B6CBAF1 GP4.3	10	121.1399994	14.01373505
18-MI10181-02	B6CBAF1 GP4.3	1	144.7400055	15.31808274
18-MI10181-02	B6CBAF1 GP4.3	10	100.4700012	12.76228158
18-MI10181-02	B6CBAF1 GP4.3	1	134.5700073	14.77012792
18-MI10181-02	B6CBAF1 GP4.3	11	90.78299713	12.13144062
18-MI10181-02	B6CBAF1 GP4.3	1	151.4600067	15.66964309
18-MI10181-02	B6CBAF1 GP4.3	1	179.6399994	17.06521016
18-MI10181-02	B6CBAF1 GP4.3	5	170.0800018	16.60491835
18-MI10181-02	B6CBAF1 GP4.3	1	186.6000061	17.39265752
18-MI10181-02	B6CBAF1 GP4.3	1	165.25	16.36744359
18-MI10181-02	B6CBAF1 GP4.3	1	141.8800049	15.16598828
18-MI10181-02	B6CBAF1 GP4.3	11	163.1199951	16.26161664
18-MI10181-02	B6CBAF1 GP4.3	1	169.6699982	16.58489194
18-MI10181-02	B6CBAF1 GP4.3	-1	142.3800049	15.19268804
18-MI10181-02	B6CBAF1 GP4.3	10	138.1199951	14.96367943
18-MI10181-02	B6CBAF1 GP4.3	-1	160.0200043	16.10635464
18-MI10181-02	B6CBAF1 GP4.3	5	110.2799988	13.37083394
18-MI10181-02	B6CBAF1 GP4.3	14	48.17599869	8.837419723
18-MI10181-02	B6CBAF1 GP4.3	-1	164.2799988	16.31933524
18-MI10181-02	B6CBAF1 GP4.3	-1	125.4599991	14.26141963
18-MI10181-02	B6CBAF1 GP4.3	5	133.6100006	14.71734944
18-MI10181-02	B6CBAF1 GP4.3	5	141.0800018	15.12317045
18-MI10181-02	B6CBAF1 GP4.3	-1	130.7100067	14.55675381
18-MI10181-02	B6CBAF1 GP4.3	-1	177.2799988	16.95274341
18-MI10181-02	B6CBAF1 GP4.3	-1	138.6900024	14.99452444
18-MI10181-02	B6CBAF1 GP4.3	-1	55.0340004	9.44551539
18-MI10181-02	B6CBAF1 GP4.3	-1	214.75	18.65849906
18-MI10181-02	B6CBAF1 GP4.3	1	198.9499969	17.95899738
18-MI10181-02	B6CBAF1 GP4.3	10	117.4199982	13.79688846
18-MI10181-02	B6CBAF1 GP4.3	14	157.2200012	15.96481963
18-MI10181-02	B6CBAF1 GP4.3	1	135.2100067	14.80520877
18-MI10181-02	B6CBAF1 GP4.3	1	143.9299927	15.27516008
18-MI10181-02	B6CBAF1 GP4.3	1	113.5400009	13.56702313
18-MI10181-02	B6CBAF1 GP4.3	-1	286.7099915	21.55914496
18-MI10181-02	B6CBAF1 GP4.3	-1	142.1000061	15.17774203
18-MI10181-02	B6CBAF1 GP4.3	-1	106.6399994	13.14831759
18-MI10181-02	B6CBAF1 GP4.3	11	102.7699966	12.90753436
18-MI10181-02	B6CBAF1 GP4.3	10	117.4700012	13.79982583
18-MI10181-02	B6CBAF1 GP4.3	4	41.89799881	8.241509407
18-MI10181-02	B6CBAF1 GP4.3	10	128.4199982	14.42867491
18-MI10181-02	B6CBAF1 GP4.3	1	103.8000031	12.97205561
18-MI10181-02	B6CBAF1 GP4.3	1	141.7400055	15.15850395
18-MI10181-02	B6CBAF1 GP4.3	6	179.9600067	17.08040322
18-MI10181-02	B6CBAF1 GP4.3	-1	150.2200012	15.60536745
18-MI10181-02	B6CBAF1 GP4.3	10	110.8700027	13.40655356
18-MI10181-02	B6CBAF1 GP4.3	5	139.4400024	15.03501305
18-MI10181-02	B6CBAF1 GP4.3	14	148.5	15.51577044
18-MI10181-02	B6CBAF1 GP4.3	-1	166.8200073	16.44501169
18-MI10181-02	B6CBAF1 GP4.3	-1	113.2799988	13.55148025
18-MI10181-02	B6CBAF1 GP4.3	-1	171.5800018	16.67798015
18-MI10181-02	B6CBAF1 GP4.3	2	189.6900024	17.5360728
18-MI10181-02	B6CBAF1 GP4.3	-1	247.1999969	20.01862984
18-MI15068-01	B6CBAF1 GP4.3	-1	237.7960052	19.63416317
18-MI15068-01	B6CBAF1 GP4.3	10	237.5200043	19.62276554
18-MI15068-01	B6CBAF1 GP4.3	-1	261.7479858	20.59926823
18-MI15068-01	B6CBAF1 GP4.3	-1	181.8679962	17.17071024
18-MI15068-01	B6CBAF1 GP4.3	1	226.923996	19.18007628
18-MI15068-01	B6CBAF1 GP4.3	1	152.1159973	15.70353993
18-MI15068-01	B6CBAF1 GP4.3	-1	182.4640045	17.19882271
18-MI15068-01	B6CBAF1 GP4.3	5	143.6439972	15.25997631
18-MI15068-01	B6CBAF1 GP4.3	-1	110.8759995	13.40691613
18-MI15068-01	B6CBAF1 GP4.3	5	184.2879944	17.28457242
18-MI15068-01	B6CBAF1 GP4.3	1	220.7440033	18.91710071
18-MI15068-01	B6CBAF1 GP4.3	14	154.7839966	15.84065541
18-MI15068-01	B6CBAF1 GP4.3	5	143.5559998	15.25530141
18-MI15068-01	B6CBAF1 GP4.3	-1	195.1560059	17.78693341
18-MI15068-01	B6CBAF1 GP4.3	6	209.371994	18.42338438
18-MI15068-01	B6CBAF1 GP4.3	4	162.9880066	16.25503626
18-MI15068-01	B6CBAF1 GP4.3	5	175.8800049	16.88567216
18-MI15068-01	B6CBAF1 GP4.3	-1	207.0279999	18.31996594
18-MI15068-01	B6CBAF1 GP4.3	-1	155.6159973	15.883172
18-MI15068-01	B6CBAF1 GP4.3	-1	178.2319946	16.99820068
18-MI15068-01	B6CBAF1 GP4.3	1	179.8280029	17.07413769
18-MI15068-01	B6CBAF1 GP4.3	4	194.0480042	17.73636872
18-MI15068-01	B6CBAF1 GP4.3	1	206.8840027	18.31359365
18-MI15068-01	B6CBAF1 GP4.3	-1	196.4080048	17.84389712
18-MI15068-01	B6CBAF1 GP4.3	1	202.5119934	18.1190529
18-MI15068-01	B6CBAF1 GP4.3	-1	187.7359924	17.44551883
18-MI15068-01	B6CBAF1 GP4.3	10	139.3119965	15.0281104
18-MI15068-01	B6CBAF1 GP4.3	2	198.2799988	17.92873188
18-MI15068-01	B6CBAF1 GP4.3	5	158.3560028	16.02239315
18-MI15068-01	B6CBAF1 GP4.3	-1	166.3000031	16.41936084
18-MI15068-01	B6CBAF1 GP4.3	1	149.5079956	15.56834074
18-MI15068-01	B6CBAF1 GP4.3	1	196.2400055	17.83626402
18-MI15068-01	B6CBAF1 GP4.3	4	165.6759949	16.38852667
18-MI15068-01	B6CBAF1 GP4.3	10	204.4080048	18.20367479
18-MI15068-01	B6CBAF1 GP4.3	10	172.8560028	16.73988043
18-MI15068-01	B6CBAF1 GP4.3	10	266.2600098	20.7760552
18-MI15068-01	B6CBAF1 GP4.3	-1	198.852005	17.95457402
18-MI15068-01	B6CBAF1 GP4.3	-1	189.947998	17.54799407
18-MI15068-01	B6CBAF1 GP4.3	-1	210.8200073	18.48698252
18-MI15068-01	B6CBAF1 GP4.3	5	222.9759979	19.0124978
18-MI15068-01	B6CBAF1 GP4.3	-1	257.4639893	20.42999996
18-MI15068-01	B6CBAF1 GP4.3	-1	167.3639984	16.47180302
18-MI15068-01	B6CBAF1 GP4.3	10	203.1080017	18.14569619
18-MI15068-01	B6CBAF1 GP4.3	-1	198.6199951	17.94409674
18-MI15068-01	B6CBAF1 GP4.3	1	228.8639984	19.26188826
18-MI15068-01	B6CBAF1 GP4.3	1	205.4199982	18.24868099
18-MI15068-01	B6CBAF1 GP4.3	1	263.2080078	20.65663938
18-MI15068-01	B6CBAF1 GP4.3	-1	169.9080048	16.59652019
18-MI15068-01	B6CBAF1 GP4.3	-1	154.3639984	15.81914942
18-MI15068-01	B6CBAF1 GP4.3	2	259.20401	20.49891981
18-MI15068-01	B6CBAF1 GP4.3	-1	125.3639984	14.25596224
18-MI15068-01	B6CBAF1 GP4.3	-1	169.1560059	16.55975205
18-MI15068-01	B6CBAF1 GP4.3	-1	122.6600037	14.10137965
18-MI15068-01	B6CBAF1 GP4.3	1	175.3079987	16.85819157
18-MI15068-01	B6CBAF1 GP4.3	-1	192.1600037	17.64987434
18-MI15068-01	B6CBAF1 GP4.3	10	222.0399933	18.97255067
18-MI15068-01	B6CBAF1 GP4.3	-1	190.4640045	17.57181305
18-MI15068-01	B6CBAF1 GP4.3	-1	179.723999	17.06919954
18-MI15068-01	B6CBAF1 GP4.3	-1	133.5599976	14.71459523
18-MI15068-01	B6CBAF1 GP4.3	-1	179.4720001	17.05722861
18-MI15068-01	B6CBAF1 GP4.3	4	228.7160034	19.2556594
18-MI15068-01	B6CBAF1 GP4.3	4	187.3959961	17.42971446
18-MI15068-01	B6CBAF1 GP4.3	4	167.9440002	16.50031994
18-MI15068-01	B6CBAF1 GP4.3	-1	180.0119934	17.08287013
18-MI15068-01	B6CBAF1 GP4.3	-1	109.223999	13.30666291
18-MI15068-01	B6CBAF1 GP4.3	2	116.5960007	13.74839324
18-MI15068-01	B6CBAF1 GP4.3	-1	168.0599976	16.50601727
18-MI15068-01	B6CBAF1 GP4.3	-1	118.064003	13.83467211
18-MI15068-01	B6CBAF1 GP4.3	2	105.5800018	13.0828075
18-MI15068-01	B6CBAF1 GP4.3	2	148.5720062	15.51953171
18-MI15068-01	B6CBAF1 GP4.3	-1	205.1640015	18.23730659
18-MI15068-01	B6CBAF1 GP4.3	1	136.2920074	14.86432912
18-MI15068-01	B6CBAF1 GP4.3	4	116.6080017	13.74910077
18-MI15068-01	B6CBAF1 GP4.3	-1	156.5440063	15.93046089
18-MI15068-01	B6CBAF1 GP4.3	4	103.8720016	12.97655372
18-MI15068-01	B6CBAF1 GP4.3	-1	112.4199982	13.49994209
18-MI15068-01	B6CBAF1 GP4.3	1	166.4799957	16.42824408
18-MI15068-01	B6CBAF1 GP4.3	-1	147.8040009	15.47936759
18-MI15068-01	B6CBAF1 GP4.3	-1	231.3359985	19.36563438
18-MI15068-01	B6CBAF1 GP4.3	1	110.5719986	13.38852391
18-MI15068-01	B6CBAF1 GP4.3	10	159.371994	16.07370975
18-MI15068-01	B6CBAF1 GP4.3	10	178.4759979	17.00983215
18-MI15068-01	B6CBAF1 GP4.3	-1	250.2799988	20.14295538
18-MI15068-01	B6CBAF1 GP4.3	-1	138.5480042	14.98684638
18-MI15068-01	B6CBAF1 GP4.3	2	183.5800018	17.25133877
18-MI15068-01	B6CBAF1 GP4.3	-1	235.1199951	19.5233752
18-MI15068-01	B6CBAF1 GP4.3	-1	180.552002	17.10847395
18-MI15068-01	B6CBAF1 GP4.3	10	182.7160034	17.21069516
18-MI15068-01	B6CBAF1 GP4.3	4	225.1759949	19.10606117
18-MI15068-01	B6CBAF1 GP4.3	-1	122.3560028	14.08389436
18-MI15068-01	B6CBAF1 GP4.3	11	174.8040009	16.83394108
18-MI15068-01	B6CBAF1 GP4.3	1	149.3560028	15.56042518
18-MI15068-01	B6CBAF1 GP4.3	1	296.1440125	21.91096963
18-MI15068-01	B6CBAF1 GP4.3	3	285.6560059	21.51948127
18-MI15068-01	B6CBAF1 GP4.3	-1	165.3840027	16.37407849
18-MI15068-01	B6CBAF1 GP4.3	-1	125.7639999	14.27868752
18-MI15068-01	B6CBAF1 GP4.3	1	196.5160065	17.84880248
18-MI15068-01	B6CBAF1 GP4.3	2	141.8480072	15.16427802
18-MI15068-01	B6CBAF1 GP4.3	-1	186.5079956	17.38836893
18-MI15068-01	B6CBAF1 GP4.3	-1	183.9519958	17.26880839
18-MI15068-01	B6CBAF1 GP4.3	-1	175.7400055	16.87895038
18-MI15068-01	B6CBAF1 GP4.3	2	121.8320007	14.05370415
18-MI15068-01	B6CBAF1 GP4.3	-1	152.1999969	15.70787514
18-MI15068-01	B6CBAF1 GP4.3	2	160.6920013	16.14013818
18-MI15068-01	B6CBAF1 GP4.3	-1	120.9319992	14.00169893
18-MI15068-01	B6CBAF1 GP4.3	-1	209.9759979	18.44993947
18-MI15068-01	B6CBAF1 GP4.3	-1	174.2920074	16.80927006
18-MI15068-01	B6CBAF1 GP4.3	-1	224.128006	19.06154867
18-MI15068-01	B6CBAF1 GP4.3	-1	187.1959991	17.42041111
18-MI15068-01	B6CBAF1 GP4.3	1	203.0039978	18.14104973
18-MI15068-01	B6CBAF1 GP4.3	-1	178.7079926	17.0208838
18-MI15068-01	B6CBAF1 GP4.3	-1	151.6880035	15.68143262
18-MI15068-01	B6CBAF1 GP4.3	-1	104.2959976	13.0030113
18-MI15068-01	B6CBAF1 GP4.3	1	221.0200043	18.92892324
18-MI15068-01	B6CBAF1 GP4.3	-1	209.6999969	18.4378098
18-MI15068-01	B6CBAF1 GP4.3	-1	117.3440018	13.79242294
18-MI15068-01	B6CBAF1 GP4.3	-1	126.6640015	14.32968754
18-MI15068-01	B6CBAF1 GP4.3	-1	121.8320007	14.05370415
18-MI15068-01	B6CBAF1 GP4.3	11	190.5800018	17.57716308
18-MI15068-01	B6CBAF1 GP4.3	-1	176.2920074	16.90543811
18-MI15068-01	B6CBAF1 GP4.3	-1	183.7480011	17.25923056
18-MI15068-01	B6CBAF1 GP4.3	1	192.7200012	17.67557349
18-MI15068-01	B6CBAF1 GP4.3	-1	182.0200043	17.17788452
18-MI15068-01	B6CBAF1 GP4.3	-1	171.0359955	16.65151982
18-MI15068-01	B6CBAF1 GP4.3	-1	190.9960022	17.59633644
18-MI15068-01	B6CBAF1 GP4.3	14	173.1840057	16.75575528
18-MI15068-01	B6CBAF1 GP4.3	10	186.576004	17.39153889
18-MI15068-01	B6CBAF1 GP4.3	6	253.4640045	20.27067752
18-MI15068-01	B6CBAF1 GP4.3	3	277.0679932	21.19352996
18-MI15068-01	B6CBAF1 GP4.3	10	226.0599976	19.14352801
18-MI15068-01	B6CBAF1 GP4.3	-1	128.871994	14.45404468
18-MI15068-03	B6CBAF1 GP4.3	-1	171.1320038	16.65619269
18-MI15068-03	B6CBAF1 GP4.3	11	216.0839996	18.71636144
18-MI15068-03	B6CBAF1 GP4.3	1	170.3159943	16.61643434
18-MI15068-03	B6CBAF1 GP4.3	1	249.8200073	20.12443642
18-MI15068-03	B6CBAF1 GP4.3	-1	148.6080017	15.5214116
18-MI15068-03	B6CBAF1 GP4.3	1	206.6040039	18.30119656
18-MI15068-03	B6CBAF1 GP4.3	-1	128.9360046	14.45763389
18-MI15068-03	B6CBAF1 GP4.3	1	279.5840149	21.28954046
18-MI15068-03	B6CBAF1 GP4.3	10	197.2279968	17.88110694
18-MI15068-03	B6CBAF1 GP4.3	2	188.052002	17.46019538
18-MI15068-03	B6CBAF1 GP4.3	1	214.2480011	18.63667827
18-MI15068-03	B6CBAF1 GP4.3	-1	150.3399963	15.61159896
18-MI15068-03	B6CBAF1 GP4.3	-1	158.1880035	16.01389185
18-MI15068-03	B6CBAF1 GP4.3	-1	171.2359924	16.6612525
18-MI15068-03	B6CBAF1 GP4.3	-1	190.1920013	17.55926135
18-MI15068-03	B6CBAF1 GP4.3	14	139.9440002	15.06216013
18-MI15068-03	B6CBAF1 GP4.3	-1	244.9320068	19.92658559
18-MI15068-03	B6CBAF1 GP4.3	-1	159.4640045	16.07834901
18-MI15068-03	B6CBAF1 GP4.3	10	193.9960022	17.73399202
18-MI15068-03	B6CBAF1 GP4.3	-1	176.5919952	16.91981559
18-MI15068-03	B6CBAF1 GP4.3	-1	132.1320038	14.63572124
18-MI15068-03	B6CBAF1 GP4.3	2	127.5439987	14.37937908
18-MI15068-03	B6CBAF1 GP4.3	4	177.3999939	16.95847982
18-MI15068-03	B6CBAF1 GP4.3	-1	193.0079956	17.68877545
18-MI15068-03	B6CBAF1 GP4.3	-1	188.3480072	17.47393168
18-MI15068-03	B6CBAF1 GP4.3	-1	114.2639999	13.61021012
18-MI15068-03	B6CBAF1 GP4.3	-1	129.095993	14.46660088
18-MI15068-03	B6CBAF1 GP4.3	-1	217.5160065	18.77827649
18-MI15068-03	B6CBAF1 GP4.3	-1	131.9199982	14.62397503
18-MI15068-03	B6CBAF1 GP4.3	-1	146.8840027	15.43111714
18-MI15068-03	B6CBAF1 GP4.3	14	173.9400024	16.79228724
18-MI15068-03	B6CBAF1 GP4.3	10	228.0359955	19.22701307
18-MI15068-03	B6CBAF1 GP4.3	2	229.3800049	19.28359037
18-MI15068-03	B6CBAF1 GP4.3	10	210.1679993	18.45837282
18-MI15068-03	B6CBAF1 GP4.3	-1	193.8359985	17.72667721
18-MI15068-03	B6CBAF1 GP4.3	2	133.6880035	14.72164488
18-MI15068-03	B6CBAF1 GP4.3	-1	176.0599976	16.89431021
18-MI15068-03	B6CBAF1 GP4.3	4	187.5720062	17.43789789
18-MI15068-03	B6CBAF1 GP4.3	1	283.4039917	21.43448731
18-MI15068-03	B6CBAF1 GP4.3	-1	105.3759995	13.07016205
18-MI15068-03	B6CBAF1 GP4.3	4	149.6840057	15.57750205
18-MI15068-03	B6CBAF1 GP4.3	1	150.776001	15.63422036
18-MI15068-03	B6CBAF1 GP4.3	10	276.4119873	21.16842544
18-MI15068-03	B6CBAF1 GP4.3	-1	153.5879974	15.77933722
18-MI15068-03	B6CBAF1 GP4.3	-1	144.5639954	15.30876618
18-MI15068-03	B6CBAF1 GP4.3	4	137.6399994	14.93765586
18-MI15068-03	B6CBAF1 GP4.3	6	207.9080048	18.35886059
18-MI15068-03	B6CBAF1 GP4.3	10	123.3040009	14.13834916
18-MI15068-03	B6CBAF1 GP4.3	1	203.6000061	18.16766077
18-MI15068-03	B6CBAF1 GP4.3	1	263.7720032	20.67875879
18-MI15068-03	B6CBAF1 GP4.3	10	169.0559998	16.55485621
18-MI15068-03	B6CBAF1 GP4.3	-1	245.6360016	19.955202
18-MI15068-03	B6CBAF1 GP4.3	-1	170.3999939	16.62053144
18-MI15068-03	B6CBAF1 GP4.3	-1	145.3200073	15.34874335
18-MI15068-03	B6CBAF1 GP4.3	1	120.2440033	13.96181349
18-MI15068-03	B6CBAF1 GP4.3	1	146.776001	15.42544296
18-MI15068-03	B6CBAF1 GP4.3	-1	127.5199966	14.37802601
18-MI15068-03	B6CBAF1 GP4.3	1	145.2079926	15.34282669
18-MI15068-03	B6CBAF1 GP4.3	1	115.4280014	13.67935772
18-MI15068-03	B6CBAF1 GP4.3	4	108.711998	13.27543796
18-MI15068-03	B6CBAF1 GP4.3	-1	152.1519928	15.7053978
18-MI15068-03	B6CBAF1 GP4.3	1	121.2519989	14.02021172
18-MI15068-03	B6CBAF1 GP4.3	-1	141.9640045	15.1704771
18-MI15068-03	B6CBAF1 GP4.3	-1	127.4079971	14.37171059
18-MI15068-03	B6CBAF1 GP4.3	4	139.1640015	15.02012589
18-MI15068-03	B6CBAF1 GP4.3	-1	154.6159973	15.83205652
18-MI15068-03	B6CBAF1 GP4.3	10	135.4680023	14.81932702
18-MI15068-03	B6CBAF1 GP4.3	-1	187.9759979	17.45666663
18-MI18213-03	Gad2-Cre*Ai96	-1	307.4840088	22.32653801
18-MI18213-03	Gad2-Cre*Ai96	1	332.2720032	23.20903019
18-MI18213-03	Gad2-Cre*Ai96	10	308.4320068	22.36092878
18-MI18213-03	Gad2-Cre*Ai96	1	418.7200012	26.05385381
18-MI18213-03	Gad2-Cre*Ai96	1	351.5880127	23.87410768
18-MI18213-03	Gad2-Cre*Ai96	10	232.4440002	19.41195559
18-MI18213-03	Gad2-Cre*Ai96	10	226.7960052	19.17466649
18-MI18213-03	Gad2-Cre*Ai96	10	257.2839966	20.42285742
18-MI18213-03	Gad2-Cre*Ai96	-1	315.2999878	22.60851803
18-MI18213-03	Gad2-Cre*Ai96	1	407.9200134	25.71565705
18-MI18213-03	Gad2-Cre*Ai96	-1	264.7399902	20.71666736
18-MI18213-03	Gad2-Cre*Ai96	-1	213.4759979	18.60307105
18-MI18213-03	Gad2-Cre*Ai96	-1	201.7799988	18.08627693
18-MI18213-03	Gad2-Cre*Ai96	-1	260.8200073	20.56272039
18-MI18213-03	Gad2-Cre*Ai96	0	278.0679932	21.2317416
18-MI18213-03	Gad2-Cre*Ai96	1	315.4679871	22.6145404
18-MI18213-03	Gad2-Cre*Ai96	-1	250.2440033	20.14150684
18-MI18213-03	Gad2-Cre*Ai96	1	367.2000122	24.39840646
18-MI18213-03	Gad2-Cre*Ai96	-1	288.3840027	21.62199195
18-MI18213-03	Gad2-Cre*Ai96	-1	101.5839996	12.8328398
18-MI18213-03	Gad2-Cre*Ai96	-1	345.1560059	23.65472132
18-MI18213-03	Gad2-Cre*Ai96	1	421.8800049	26.15198087
18-MI18213-03	Gad2-Cre*Ai96	-1	173.0480042	16.74917484
