# Supplementary material for: Tonotopic and non-auditory organization of the mouse dorsal inferior colliculus revealed by two-photon imaging
Source: eLife. 2019 Oct 15;8:e49091. doi: 10.7554/eLife.49091 (PMC6834370; doi:10.7554/eLife.49091)
Supplement: Figure 4—source data 1. [file elife-49091-fig4-data1.zip › ICROIArea_explanation.txt]

Each row is a record of a Region-of-interest (ROI), i.e. one neuron, measured.


animalid: 
	ID of animal

genotype: 
	GP4.3 - GP4.3 in C57BL6/J background
	B6CBAF1 GP4.3 - GP4.3 in B6CBAF1/J background
	Gad2-Cre*Ai96 - Gad2-IRES-Cre crossed with Ai96 in C57BL6/J background


CF:
	charateristic frequency of the ROI in Hz.

resptype:
	a bitwise code for combination of different response classes. negative number represent no significant response or noise.
	1: inhibitory
	2: excitation (onset or sustained)
	4: offset
	8: sustained (in addition to being excitatory)

ROIArea_um2:
	The size of the ROI in micron squared, which is regarded as a measure of the cross sectional area of the neuronal cell body.

est_diameter:
	Estimated diameter in micron calculated as (4/pi)*sqrt(ROIArea_um2)
