# Supplementary material for: Tonotopic and non-auditory organization of the mouse dorsal inferior colliculus revealed by two-photon imaging
Source: eLife. 2019 Oct 15;8:e49091. doi: 10.7554/eLife.49091 (PMC6834370; doi:10.7554/eLife.49091)
Supplement: Figure 5—source data 1. [file elife-49091-fig5-data1.zip]

Archive with 2 entries (2 files):
- GroundTruth_SourceData/Figure5_SourceData.csv
- GroundTruth_SourceData/GroundTruth_elife_explanation.txt
