# Supplementary material for: Tonotopic and non-auditory organization of the mouse dorsal inferior colliculus revealed by two-photon imaging
Source: eLife. 2019 Oct 15;8:e49091. doi: 10.7554/eLife.49091 (PMC6834370; doi:10.7554/eLife.49091)
Supplement: Figure 5—source data 1. [file elife-49091-fig5-data1.zip › GroundTruth_SourceData/Figure5_SourceData.csv]

Cell	recording type	genotype	resptype	F_0	F_1AP	tau_decay	t_rise	F_1AP/F_0	variance explained
a11815_06_c4	FRA	GP4.3	2	28.75763776	10.21787607	858.7637309	532.508405	0.355309993	0.78503972
a11815_06_c2	FRA	GP4.3	2	83.0918167	42.27628978	755.5139418	480.1594093	0.508790053	0.76882511
a11814_07_c3	FRA	GP4.3	1	4.283150413	19.73491309	1038.529797	432.2317885	4.607569473	0.69244194
a11814_08_c5	nano	GP4.3	-1	66.24979144	22.46938456	1635.907649	488.5952255	0.339161589	0.92957991
a11814_02_c11	FRA0	GP4.3	1	185.1608215	23.84427596	1721.49736	402.4286798	0.128776032	0.90407133
a11816_02_c8	FRA0	Gad2;Ai96	-1	26.96343451	4.730138259	1191.215256	529.3003065	0.175427884	0.50948739
a11816_02_c7	FRA0	Gad2;Ai96	-1	20.95238934	3.383686652	1294.150029	368.0722867	0.161494071	0.58495271
a11816_02_c6	nano	Gad2;Ai96	10	35.26207749	8.777639873	1655.538612	546.4832005	0.248925772	0.94614083
a11958_04_c9	nano	Gad2;Ai96	1	18.53946356	1.570165588	1420.124506	415.1772704	0.084693151	0.85725814
a11958_04_c7	FRA	Gad2;Ai96	10	16.93834511	2.18157809	1242.553132	707.216337	0.128795232	0.83251697
a11958_04_c6	FRA	Gad2;Ai96	1	44.33415939	1.851870148	1767.70892	625.5168016	0.041770729	0.7949717
a11958_04_c5	FRA	Gad2;Ai96	10	14.73353683	1.245995823	1179.962699	607.7561573	0.084568684	0.9086507
a11958_01_c6	FRA	Gad2;Ai96	-1	39.09263174	5.847307303	2892.951369	572.4640769	0.149575688	0.74315542
a11958_01_c10	FRA	Gad2;Ai96	-1	35.86744958	6.601770747	806.4869042	607.211863	0.184060222	0.66801494
a11958_01_c11	FRA	Gad2;Ai96	-1	60.79246503	7.205672043	2136.835739	526.9424434	0.118529032	0.86832476
a11958_01_c12	nano	Gad2;Ai96	-1	84.75971302	18.04183578	1356.560106	301.3229669	0.212858623	0.77425724
a11958_01_c3	FRA	Gad2;Ai96	-1	64.86727605	8.019720601	1152.158635	627.8247302	0.123632764	0.5395062
a11958_01_c4	FRA	Gad2;Ai96	-1	32.7321409	1.671730749	6833.835272	22.35474433	0.051073065	0.81013715
