# Supplementary material for: Tonotopic and non-auditory organization of the mouse dorsal inferior colliculus revealed by two-photon imaging
Source: eLife. 2019 Oct 15;8:e49091. doi: 10.7554/eLife.49091 (PMC6834370; doi:10.7554/eLife.49091)
Supplement: Figure 5—source data 1. [file elife-49091-fig5-data1.zip › GroundTruth_SourceData/GroundTruth_elife_explanation.txt]

This folder contains one data file (Figure5_SourceData.csv).

Figure5_SourceData.csv is a comma-separated-value file containing the data included in Figure 5E-F, i.e. fitting results of ground-truth recording. 

Each row is a record of a neuron measured simultaneously with electrophysiology and imaging (ground-truth recording).


Cell:
	ID of cell. Prefix (e.g. "a11815_06") is the animal number. Suffix (e.g. "c4") is a index of the cell recorded in that particular animal.

recording type:
	FRA: a "frequency response area" recording, i.e. sound-evoked activity
	nano: "nanostimulation", either spontaneous activity or evoked activity through juxtacellular current injection.
	
genotype: 
	GP4.3 - GP4.3 in C57BL6/J background
	B6CBAF1 GP4.3 - GP4.3 in B6CBAF1/J background
	Gad2-Cre*Ai96 - Gad2-IRES-Cre crossed with Ai96 in C57BL6/J background

resptype:
	a bitwise code for combination of different response classes. negative number represent no significant response or noise.
	1: inhibitory
	2: excitation (onset or sustained)
	4: offset
	8: sustained (in addition to being excitatory)

F_0,F_1AP,tau_decay,t_rise:
	fitting parameters for the model. Refer to main text for equation.

F_1AP/F_0:
	a parameter derived from dividing F_1AP with F_0. 

variance explained:
	fraction of variance in the data explained by the model.
