# Supplementary material for: Tonotopic and non-auditory organization of the mouse dorsal inferior colliculus revealed by two-photon imaging
Source: eLife. 2019 Oct 15;8:e49091. doi: 10.7554/eLife.49091 (PMC6834370; doi:10.7554/eLife.49091)
Supplement: Figure 6—source data 1. — Source code for fit function used for fitting the spatial distribution. [file elife-49091-fig6-data1.zip › IgorSpatialFitFunc.ipf]

#pragma TextEncoding = "UTF-8"
#pragma rtGlobals=3		// Use modern global access method and strict wave access.

// This Igor Pro procedure file contains the fit function used for fitting the spatial distribution of CF.
//
// Input parameters as follows:
//
// 	w:	a 10-element vector containing the fit coefficients
//		w[0] = phi; in radians, the angle of the gradient. This transforms x,y-coordinates into an intermediate variable "r".
//		w[1] - w[9] = k0-k8; The coefficents to the nth (0-8) power of "r" in the polynomial.
//	x: 	x-coordinate of ROI centroid in microns, relative to midline (= 0)
//	y:	y-coordinate of ROI centroid in microns, relative to meeting point between superior and inferior colliculi at midline. Positive = anterior, negative = posterior
//
//	For fitting lower power polynomials, the coefficients to higher powers of "r" are fixed at zero during a fit (/H tag).
//		e.g. to fit a 4th power polynomial as in the paper, use the following code in Igor:
//			FuncFit/Q/H="0000001111" poly2D_combined W_coef CF /X={ROI_Centroid_X,ROI_Centroid_Y} /D /R
//

Function poly2D_combined(w,x,y) : FitFunc
	Wave w
	Variable x
	Variable y

	//CurveFitDialog/ These comments were created by the Curve Fitting dialog. Altering them will
	//CurveFitDialog/ make the function less convenient to work with in the Curve Fitting dialog.
	//CurveFitDialog/ Equation:
	//CurveFitDialog/ f(x,y) = k0+k1(x+a*y)+k2(x+a*y)^2+k3(x+a*y)^3
	//CurveFitDialog/ End of Equation
	//CurveFitDialog/ Independent Variables 2
	//CurveFitDialog/ x
	//CurveFitDialog/ y
	//CurveFitDialog/ Coefficients 10
	//CurveFitDialog/ w[0] = phi
	//CurveFitDialog/ w[1] = k0
	//CurveFitDialog/ w[2] = k1
	//CurveFitDialog/ w[3] = k2
	//CurveFitDialog/ w[4] = k3
	//CurveFitDialog/ w[5] = k4
	//CurveFitDialog/ w[6] = k5
	//CurveFitDialog/ w[7] = k6
	//CurveFitDialog/ w[8] = k7
	//CurveFitDialog/ w[9] = k8

	Variable r = cos(w[0])*x + sin(w[0]) * y	

	return w[1]+w[2]*(r)+w[3]*(r)^2+w[4]*(r)^3+w[5]*(r)^4+w[6]*(r)^5+w[7]*(r)^6+w[8]*(r)^7+w[9]*(r)^8
End
