# Supplementary material for: Tonotopic and non-auditory organization of the mouse dorsal inferior colliculus revealed by two-photon imaging
Source: eLife. 2019 Oct 15;8:e49091. doi: 10.7554/eLife.49091 (PMC6834370; doi:10.7554/eLife.49091)
Supplement: Figure 6—source data 1. — Source code for fit function used for fitting the spatial distribution. [file elife-49091-fig6-data1.zip › ICCFDistribution_explanation.txt]

This folder contains one data file (ICCFDistribution.csv) and an Igor Pro procedure file (IgorSpatialFitFunc.ipf).

IgorSpatialFitFunc.ipf contains the fit function used for polynomial fit of the spatial gradient in Igor. It is in ASCII format and can be open with text editors.

ICCFDistribution.csv is a comma-separated-value file containing the data for regions-of-interest included in the spatial distribution figures. 

Each row is a record of a Region-of-interest (ROI), i.e. one neuron, measured.


animalid: 
	ID of animal

genotype: 
	GP4.3 - GP4.3 in C57BL6/J background
	B6CBAF1 GP4.3 - GP4.3 in B6CBAF1/J background
	Gad2-Cre*Ai96 - Gad2-IRES-Cre crossed with Ai96 in C57BL6/J background

ROI_Centroid_X: 
	x-coordinate of ROI centroid in microns, relative to midline (= 0)

ROI_Centroid_Y: 
	y-coordinate of ROI centroid in microns, relative to meeting point between superior and inferior colliculi at midline. Positive = anterior, negative = posterior

ROI_depth:
	z-coordinate of ROI centroid in microns, measured as the distance to the pia surface to the ROI. In cases where the pia surface is at an oblique angle to the x-y plane, depth at four corners of the imaged area were measured and the depth of each ROI was interpolated.

r:
	position of ROI centroid in microns projected along a 50 degrees angle from the midline, which cooresponds to the axis of best tonotopic gradient. 


CF:
	charateristic frequency of the ROI in Hz.

resptype:
	a bitwise code for combination of different response classes. negative number represent no significant response or noise.
	1: inhibitory
	2: excitation (onset or sustained)
	4: offset
	8: sustained (in addition to being excitatory)
