# Supplementary material for: Tonotopic and non-auditory organization of the mouse dorsal inferior colliculus revealed by two-photon imaging
Source: eLife. 2019 Oct 15;8:e49091. doi: 10.7554/eLife.49091 (PMC6834370; doi:10.7554/eLife.49091)
Supplement: Figure 7—source data 1. [file elife-49091-fig7-data1.zip › ICRespDist_explanation.txt]

Each row is a record of a Region-of-interest (ROI), i.e. one neuron, measured.


animalid: 
	ID of animal

genotype: 
	GP4.3 - GP4.3 in C57BL6/J background
	B6CBAF1 GP4.3 - GP4.3 in B6CBAF1/J background
	Gad2-Cre*Ai96 - Gad2-IRES-Cre crossed with Ai96 in C57BL6/J background

ROI_Centroid_X: 
	x-coordinate of ROI centroid in microns, relative to midline (= 0)

ROI_Centroid_Y: 
	y-coordinate of ROI centroid in microns, relative to meeting point between superior and inferior colliculi at midline. Positive = anterior, negative = posterior

ROI_depth:
	z-coordinate of ROI centroid in microns, measured as the distance to the pia surface to the ROI. In cases where the pia surface is at an oblique angle to the x-y plane, depth at four corners of the imaged area were measured and the depth of each ROI was interpolated.

r:
	position of ROI centroid in microns projected along a 50 degrees angle from the midline, which cooresponds to the axis of best tonotopic gradient. 

s:
	position of ROI centroid in microns projected along an orthogonal direction from that of r.

CF:
	charateristic frequency of the ROI in Hz.

resptype:
	a bitwise code for combination of different response classes. negative number represent no significant response or noise.
	1: inhibitory
	2: excitation (onset or sustained)
	4: offset
	8: sustained (in addition to being excitatory)
