# Supplementary material for: Tonotopic and non-auditory organization of the mouse dorsal inferior colliculus revealed by two-photon imaging
Source: eLife. 2019 Oct 15;8:e49091. doi: 10.7554/eLife.49091 (PMC6834370; doi:10.7554/eLife.49091)
Supplement: Figure 7—source data 1. [file elife-49091-fig7-data1.zip › ICRespDist.csv]

animalid	genotype	ROI_Centroid_X	ROI_Centroid_Y	ROI_depth	r	s	resptype
16-MI12074-06	GP4.3	1056.2296	-467.72229	41	1035.903869	511.1636846	-1
16-MI12074-06	GP4.3	1068.3645	-492.54669	41	1062.737821	504.5723692	-1
16-MI12074-06	GP4.3	1111.2205	-529.75214	41	1118.762793	513.6322109	2
16-MI12074-06	GP4.3	1110.3784	-546.98267	41	1131.451275	501.9444992	2
16-MI12074-06	GP4.3	1143.7026	-530.15002	41	1139.88273	538.314156	5
16-MI12074-06	GP4.3	1121.4122	-480.05496	41	1087.140603	553.3023311	2
16-MI12074-06	GP4.3	1134.4279	-470.35797	41	1088.036491	569.5083643	-1
16-MI12074-06	GP4.3	1158.8748	-494.9772	41	1122.60243	572.5005823	-1
16-MI12074-06	GP4.3	1165.4835	-463.492	41	1102.665785	597.7498147	2
16-MI12074-06	GP4.3	1178.8962	-473.71896	41	1119.111957	601.4934986	2
16-MI12074-06	GP4.3	1186.3533	-465.58411	41	1117.645183	612.4311305	-1
16-MI12074-06	GP4.3	1180.4406	-525.20551	41	1159.628308	569.6866729	-1
16-MI12074-06	GP4.3	1201.0436	-524.92413	41	1172.61465	585.6841367	2
16-MI12074-06	GP4.3	1218.5486	-517.93958	41	1178.469681	603.598596	3
16-MI12074-06	GP4.3	1225.9395	-480.6293	41	1154.562237	633.1809464	-1
16-MI12074-06	GP4.3	1194.7292	-503.43619	41	1152.071924	594.6059644	-1
16-MI12074-06	GP4.3	841.04285	-193.09311	68	687.1771622	521.9440262	1
16-MI12074-06	GP4.3	928.18243	-235.9158	68	775.891362	561.4013634	2
16-MI12074-06	GP4.3	939.02222	-234.14117	68	781.4750595	570.8603547	1
16-MI12074-06	GP4.3	939.18872	-244.08153	68	789.2130688	564.6184351	5
16-MI12074-06	GP4.3	883.59833	-279.66736	68	780.9105419	499.1378182	5
16-MI12074-06	GP4.3	917.22168	-280.31207	68	802.9512315	524.5376895	2
16-MI12074-06	GP4.3	938.12811	-281.71338	68	817.4238039	539.6898263	1
16-MI12074-06	GP4.3	983.36987	-260.99854	68	830.5115739	587.6964081	-1
16-MI12074-06	GP4.3	995.87799	-229.69829	68	814.4972054	617.3561196	1
16-MI12074-06	GP4.3	835.25916	-212.28983	114	698.208513	505.2026314	1
16-MI12074-06	GP4.3	841.43726	-263.74051	114	741.6666527	476.9761922	2
16-MI12074-06	GP4.3	854.18243	-274.96582	114	758.4515117	479.5676568	10
16-MI12074-06	GP4.3	861.547	-188.33548	114	696.6636734	540.7339524	10
16-MI12074-06	GP4.3	967.8327	-200.1115	114	773.8117828	614.7845769	-1
16-MI12074-06	GP4.3	924.38947	-184.42661	114	733.9320402	591.4835726	-1
16-MI12074-06	GP4.3	845.71539	-183.53336	114	682.8321913	531.6570486	5
16-MI12074-06	GP4.3	997.14233	-288.27371	114	860.2763637	580.7918262	2
16-MI12074-06	GP4.3	852.22784	-332.88977	20	801.6678446	440.949617	-1
16-MI12074-06	GP4.3	865.55817	-353.56265	20	826.0806619	437.9363298	-1
16-MI12074-06	GP4.3	864.61285	-328.12003	20	805.9423355	453.5141568	4
16-MI12074-06	GP4.3	847.83466	-279.26535	20	757.6846704	471.9392754	-1
16-MI12074-06	GP4.3	889.20679	-290.6593	20	792.9430555	496.3998898	-1
16-MI12074-06	GP4.3	922.48376	-288.09415	20	812.2975389	523.5907197	2
16-MI12074-06	GP4.3	945.02094	-289.32367	20	827.6832026	540.1048691	6
16-MI12074-06	GP4.3	942.53357	-304.08438	20	837.4212607	528.7366757	-1
16-MI12074-06	GP4.3	947.46783	-351.79016	20	877.2073527	501.9550531	-1
16-MI12074-06	GP4.3	970.51221	-305.04294	20	856.085776	549.6019308	1
16-MI12074-06	GP4.3	983.02283	-376.88184	20	919.2540208	513.1723318	-1
16-MI12074-06	GP4.3	1021.1749	-358.78055	20	929.8052136	554.0613481	-1
16-MI12074-06	GP4.3	1022.7089	-340.50391	20	916.7570229	566.9506267	2
16-MI12074-06	GP4.3	1022.3994	-330.69162	20	909.0256554	573.0006477	4
16-MI12074-06	GP4.3	1021.8925	-320.62924	20	900.9758438	579.0594369	-1
16-MI12074-06	GP4.3	1024.296	-306.73831	20	891.8518264	589.805942	-1
16-MI12074-06	GP4.3	1035.2258	-328.53546	20	915.589515	584.2293289	-1
16-MI12074-06	GP4.3	936.12274	-320.90308	20	846.2251127	513.0376501	7
16-MI14234-01	Gad2-Cre*Ai96	1089.6047	-424.43225	50	1024.05632	564.5262354	10
16-MI14234-01	Gad2-Cre*Ai96	1120.2501	-447.21265	50	1061.182534	573.4554175	10
16-MI14234-01	Gad2-Cre*Ai96	1193.0669	-401.92603	50	1073.076271	658.3771428	10
16-MI14234-01	Gad2-Cre*Ai96	1165.2205	-329.00098	50	999.247035	683.7292766	10
16-MI14234-01	Gad2-Cre*Ai96	1145.3483	-309.01385	50	971.168674	681.2808679	10
16-MI14234-01	Gad2-Cre*Ai96	1023.6257	-368.76352	50	939.0397143	549.5458017	1
16-MI14234-01	Gad2-Cre*Ai96	1136.3218	-326.49423	50	978.8043988	663.1497675	4
16-MI14234-01	Gad2-Cre*Ai96	995.15125	-425.59406	50	964.4227567	491.2688132	-1
16-MI14234-01	Gad2-Cre*Ai96	1207.0834	-372.94205	50	1059.80668	687.7105819	10
16-MI14234-01	Gad2-Cre*Ai96	1079.7114	-265.31082	50	895.5575181	658.8955356	10
16-MI14234-01	Gad2-Cre*Ai96	1355.9402	-266.68546	50	1073.619338	870.0784083	-1
16-MI14234-01	Gad2-Cre*Ai96	942.03503	-514.65564	27	998.7595781	393.4205614	4
16-MI14234-01	Gad2-Cre*Ai96	924.85559	-575.14746	27	1034.191256	341.4687573	-1
16-MI14234-01	Gad2-Cre*Ai96	1080.3274	-494.71317	27	1072.066828	512.3681374	1
16-MI14234-01	Gad2-Cre*Ai96	1109.4287	-407.46869	27	1023.736353	590.6155058	10
16-MI14234-01	Gad2-Cre*Ai96	1146.6655	-435.33743	27	1068.992714	601.3444014	10
16-MI14234-01	Gad2-Cre*Ai96	1161.5317	-452.60754	27	1091.777381	601.6907169	10
16-MI14234-01	Gad2-Cre*Ai96	1173.2186	-460.77957	27	1105.540054	605.4262565	-1
16-MI14234-01	Gad2-Cre*Ai96	1020.8121	-412.96555	27	971.1710923	519.0612095	-1
16-MI14234-01	Gad2-Cre*Ai96	1044.2556	-359.08249	27	944.8270476	571.5871535	-1
16-MI14234-01	Gad2-Cre*Ai96	1226.6827	-418.18713	27	1107.10102	673.7643157	-1
16-MI14234-01	Gad2-Cre*Ai96	1214.3113	-387.64038	27	1075.722364	683.8408761	10
16-MI14234-01	Gad2-Cre*Ai96	1199.8544	-369.6813	27	1052.671051	684.2502724	-1
16-MI14234-01	Gad2-Cre*Ai96	1055.9277	-465.13974	27	1033.727775	512.586818	-1
16-MI14234-01	Gad2-Cre*Ai96	1066.7343	-475.39133	27	1048.522808	514.3139124	-1
16-MI14234-01	Gad2-Cre*Ai96	1115.2209	-417.66534	27	1035.27608	588.5282829	10
16-MI14234-01	Gad2-Cre*Ai96	1087.0004	-441.84357	27	1035.754299	551.3697179	-1
16-MI14234-01	Gad2-Cre*Ai96	914.94452	-253.54564	30	780.9431607	539.9413336	1
16-MI14234-01	Gad2-Cre*Ai96	993.87579	-235.19296	30	817.4325235	612.2980418	4
16-MI14234-01	Gad2-Cre*Ai96	1007.6149	-258.04352	30	843.7790908	608.2031121	-1
16-MI14234-01	Gad2-Cre*Ai96	1018.5464	-251.01256	30	845.3862304	621.1007708	10
16-MI14234-01	Gad2-Cre*Ai96	1097.9575	-347.43481	30	970.2970121	620.2784644	1
16-MI14234-01	Gad2-Cre*Ai96	1131.3777	-349.21851	30	993.0819054	644.7924947	14
16-MI14234-01	Gad2-Cre*Ai96	1088.1056	-261.02872	30	897.6490552	668.0837834	10
16-MI14234-01	Gad2-Cre*Ai96	1159.2848	-265.97025	30	947.05412	719.5622903	-1
16-MI14234-01	Gad2-Cre*Ai96	1097.9995	-189.42612	30	849.0189762	721.5621662	-1
16-MI14234-01	Gad2-Cre*Ai96	887.44727	-279.45541	75	783.2142168	502.2285019	-1
16-MI14234-01	Gad2-Cre*Ai96	890.69531	-200.78355	75	724.8983379	555.1347359	-1
16-MI14234-01	Gad2-Cre*Ai96	876.45758	-189.8922	75	707.4134352	551.1834255	10
16-MI14234-01	Gad2-Cre*Ai96	949.11145	-208.80496	75	768.4893303	594.8413287	10
16-MI14234-01	Gad2-Cre*Ai96	968.54022	-245.86342	75	809.3893928	586.0100626	-1
16-MI14234-01	Gad2-Cre*Ai96	964.06598	-166.35953	75	745.4863361	633.5209759	-1
16-MI14234-01	Gad2-Cre*Ai96	1127.1741	-267.92557	75	927.9787971	693.6575892	2
16-MI14234-01	Gad2-Cre*Ai96	1200.6196	-287.8876	75	990.3675388	737.2509096	1
16-MI14234-01	Gad2-Cre*Ai96	1196.5977	-246.05345	75	955.6737516	760.9703887	1
16-MI14234-01	Gad2-Cre*Ai96	485.16119	-343.66159	80	574.7223583	152.2461286	10
16-MI14234-01	Gad2-Cre*Ai96	515.51233	-360.17099	80	606.8457081	164.9678455	-1
16-MI14234-01	Gad2-Cre*Ai96	538.94983	-419.02777	80	667.0493544	145.245826	10
16-MI14234-01	Gad2-Cre*Ai96	551.18134	-236.68755	80	534.9027493	271.479111	11
16-MI14234-01	Gad2-Cre*Ai96	660.07556	-312.24802	80	662.6903889	306.6594514	10
16-MI14234-01	Gad2-Cre*Ai96	473.47607	-224.08797	45	475.4366387	219.8977315	1
16-MI14234-01	Gad2-Cre*Ai96	608.91595	-175.88734	45	525.2219509	354.7631604	2
16-MI14234-01	Gad2-Cre*Ai96	612.95447	-231.01723	45	570.1336099	322.5365184	-1
16-MI14234-01	Gad2-Cre*Ai96	628.64996	-79.157402	45	463.6068427	431.8974024	3
16-MI14234-01	Gad2-Cre*Ai96	678.53961	-41.049961	45	466.320484	494.6173372	1
16-MI14234-01	Gad2-Cre*Ai96	656.12384	-251.38525	45	613.4331537	342.6263354	10
16-MI14234-01	Gad2-Cre*Ai96	672.9173	-210.56999	45	592.8600396	381.6731377	10
16-MI14234-01	Gad2-Cre*Ai96	681.52228	-167.59525	45	565.3819169	415.8173512	2
16-MI14234-01	Gad2-Cre*Ai96	803.99097	-210.85146	45	677.067707	482.1194159	10
17-MI11605-01	GP4.3	794.7135	-409.16235	25	823.3681057	347.9200234	6
17-MI11605-01	GP4.3	756.27405	-399.19949	25	791.0876352	324.7938183	1
17-MI11605-01	GP4.3	808.4906	-420.24869	25	840.7075225	351.392761	-1
17-MI11605-01	GP4.3	793.2478	-337.7016	25	767.5677158	392.5866125	5
17-MI11605-01	GP4.3	808.55127	-303.63928	25	751.2241279	426.1622683	10
17-MI11605-01	GP4.3	831.71906	-357.58441	25	807.4842153	409.3805568	1
17-MI11605-01	GP4.3	867.14648	-400.8143	25	863.3740396	408.8769945	2
17-MI11605-01	GP4.3	881.42651	-435.25082	25	898.9619187	397.7731105	6
17-MI11605-01	GP4.3	876.27661	-422.41376	25	885.8067264	402.0454271	-1
17-MI11605-01	GP4.3	863.39691	-416.88922	25	873.3122116	395.6976506	1
17-MI11605-01	GP4.3	874.11774	-380.57474	25	852.3030696	427.1983453	1
17-MI11605-01	GP4.3	879.32965	-343.42743	25	827.1244667	455.0034622	0
17-MI11605-01	GP4.3	887.25146	-333.24451	25	824.3832026	467.6103062	5
17-MI11605-01	GP4.3	899.31812	-336.57959	25	834.6758517	474.7368906	-1
17-MI11605-01	GP4.3	906.14093	-423.35773	25	905.6683811	424.367687	10
17-MI11605-01	GP4.3	913.21356	-423.64386	25	910.420168	429.6140681	14
17-MI11605-01	GP4.3	905.8161	-378.03928	25	870.6687787	453.1582296	-1
17-MI11605-01	GP4.3	935.6673	-401.33511	25	907.6817893	461.1474104	4
17-MI11605-01	GP4.3	965.70074	-404.46194	25	929.3276266	482.2007415	6
17-MI11605-01	GP4.3	946.73822	-339.56299	25	867.3528886	509.2300534	-1
17-MI11605-01	GP4.3	934.85345	-328.71893	25	851.4120735	507.0548291	10
17-MI11605-01	GP4.3	983.71088	-384.48514	25	925.5320558	508.8283831	1
17-MI11605-01	GP4.3	1026.1847	-347.99307	25	924.7337964	564.8199776	14
17-MI11605-01	GP4.3	904.34711	-303.9791	25	812.8706698	499.4879923	10
17-MI11605-01	GP4.3	927.09698	-308.21405	25	830.6999378	514.2395682	-1
17-MI11605-01	GP4.3	857.31525	-315.51974	25	791.5926837	455.9859258	2
17-MI11605-01	GP4.3	746.56189	-398.14108	72	784.0515625	318.0159181	2
17-MI11605-01	GP4.3	745.74646	-363.57416	72	756.9916447	339.5402783	-1
17-MI11605-01	GP4.3	760.94849	-384.61456	72	782.8859953	337.7284104	4
17-MI11605-01	GP4.3	768.94983	-283.3569	72	710.276656	408.7567078	1
17-MI11605-01	GP4.3	744.35828	-293.94135	72	702.6442562	383.0950368	4
17-MI11605-01	GP4.3	767.00128	-304.22372	72	725.047712	393.8893956	6
17-MI11605-01	GP4.3	785.31763	-295.55527	72	730.1299011	413.5057664	10
17-MI11605-01	GP4.3	786.01447	-367.91754	72	786.1297143	367.6712246	6
17-MI11605-01	GP4.3	775.71661	-405.46106	72	808.3534392	335.7076899	2
17-MI11605-01	GP4.3	798.79681	-411.21826	72	827.5630219	349.7374066	-1
17-MI11605-01	GP4.3	813.53204	-412.50403	72	837.992406	360.2258826	4
17-MI11605-01	GP4.3	817.01904	-348.85376	72	791.3618813	403.6897759	1
17-MI11605-01	GP4.3	801.91168	-328.73456	72	766.2354097	404.9840151	10
17-MI11605-01	GP4.3	841.36395	-293.24234	72	764.2685472	458.0152383	1
17-MI11605-01	GP4.3	832.14539	-390.75284	72	833.2211576	388.4536345	14
17-MI11605-01	GP4.3	844.30695	-395.20496	72	844.4321839	394.9372896	1
17-MI11605-01	GP4.3	840.71045	-350.27539	72	807.634659	420.9669419	10
17-MI11605-01	GP4.3	849.651	-347.26486	72	811.0525212	429.7598349	10
17-MI11605-01	GP4.3	868.38312	-400.42075	72	863.8643341	410.0785596	1
17-MI11605-01	GP4.3	884.48828	-373.90247	72	853.8261076	439.4354919	10
17-MI11605-01	GP4.3	869.74792	-320.59821	72	803.4582917	462.2763629	-1
17-MI11605-01	GP4.3	883.52277	-300.2634	72	796.6739186	485.8819335	1
17-MI11605-01	GP4.3	894.54175	-321.39923	72	819.9610493	480.7975481	1
17-MI11605-01	GP4.3	903.54083	-335.73276	72	836.7316333	478.5213626	6
17-MI11605-01	GP4.3	917.41473	-369.84073	72	871.8070339	467.3162251	1
17-MI11605-01	GP4.3	902.54608	-406.64124	72	890.5313867	432.3197578	-1
17-MI11605-01	GP4.3	926.91254	-426.23911	72	921.190824	438.4678906	0
17-MI11605-01	GP4.3	946.1391	-429.38556	72	935.9267091	451.2120881	-1
17-MI11605-01	GP4.3	949.56232	-406.19495	72	920.3166179	468.7005984	-1
17-MI11605-01	GP4.3	947.09711	-334.60428	72	863.7760082	512.6830998	-1
17-MI11605-01	GP4.3	961.24054	-330.24081	72	869.4891966	526.3372561	2
17-MI11605-01	GP4.3	994.26453	-330.45303	72	890.8137839	551.5541299	-1
17-MI11605-01	GP4.3	1000.9492	-328.70325	72	893.7539446	557.8072493	-1
17-MI11605-01	GP4.3	530.84418	-376.61703	40	629.2961092	166.1996945	-1
17-MI11605-01	GP4.3	561.62006	-364.25006	40	639.5229368	197.7513785	1
17-MI11605-01	GP4.3	560.85626	-333.89484	40	615.7294739	216.6165359	15
17-MI11605-01	GP4.3	584.68323	-317.29501	40	618.2538572	245.5458617	-1
17-MI11605-01	GP4.3	589.43573	-393.94998	40	680.1480734	200.0741514	-1
17-MI11605-01	GP4.3	593.13849	-374.46616	40	667.5628508	215.4019711	-1
17-MI11605-01	GP4.3	616.67444	-397.00882	40	699.9508522	219.0255019	4
17-MI11605-01	GP4.3	640.6944	-436.63846	40	745.7668559	212.0713328	-1
17-MI11605-01	GP4.3	645.28143	-357.26816	40	687.7727968	266.4530813	2
17-MI11605-01	GP4.3	650.36072	-371.19678	40	701.7207341	261.4270874	2
17-MI11605-01	GP4.3	658.98334	-354.77417	40	694.638272	278.5703174	11
17-MI11605-01	GP4.3	703.56842	-378.60822	40	741.5058976	297.5259766	-1
17-MI11605-01	GP4.3	728.20319	-317.04562	40	710.0295249	355.8874563	-1
17-MI11605-01	GP4.3	672.37323	-319.60886	40	676.2216896	311.3836988	-1
17-MI11605-01	GP4.3	697.00128	-324.79971	40	695.9883414	326.9646297	5
17-MI11605-01	GP4.3	514.15222	-320.22736	90	575.3090063	189.5194286	4
17-MI11605-01	GP4.3	530.05438	-306.70645	90	575.1189185	210.3918371	1
17-MI11605-01	GP4.3	538.28876	-354.91974	90	617.4093289	185.8185346	1
17-MI11605-01	GP4.3	550.73279	-373.57285	90	639.7036105	183.4190977	-1
17-MI11605-01	GP4.3	551.31915	-348.91928	90	621.1525496	199.6671807	1
17-MI11605-01	GP4.3	553.23669	-302.30038	90	586.5914853	231.0125362	6
17-MI11605-01	GP4.3	558.32751	-290.12814	90	580.5089085	242.7207456	1
17-MI11605-01	GP4.3	577.52631	-311.60095	90	609.2963341	243.7001537	14
17-MI11605-01	GP4.3	577.59015	-370.55042	90	654.5933691	205.9745407	1
17-MI11605-01	GP4.3	569.05286	-402.30948	90	673.5044679	179.0692655	3
17-MI11605-01	GP4.3	602.5683	-393.14923	90	687.9486361	210.6692812	1
17-MI11605-01	GP4.3	610.87732	-380.34354	90	683.4419631	225.2540521	2
17-MI11605-01	GP4.3	597.32361	-364.93088	90	662.9243281	224.7251072	1
17-MI11605-01	GP4.3	604.03064	-355.20474	90	659.7553155	236.106642	4
17-MI11605-01	GP4.3	600.24481	-277.37601	90	597.579428	283.0726248	1
17-MI11605-01	GP4.3	628.71643	-291.94998	90	627.0125435	295.591631	5
17-MI11605-01	GP4.3	655.328	-314.84421	90	661.6412922	301.3510695	4
17-MI11605-01	GP4.3	633.42352	-416.05969	90	725.3091676	219.6762129	4
17-MI11605-01	GP4.3	682.94476	-343.87903	90	701.6283612	303.9473284	3
17-MI11605-01	GP4.3	665.86041	-426.63559	90	754.2138498	237.8013545	1
17-MI11605-01	GP4.3	683.90411	-421.86679	90	762.1151381	254.7095252	1
17-MI11605-01	GP4.3	689.72809	-336.92743	90	700.6382781	313.609521	2
17-MI11605-01	GP4.3	692.58142	-307.10428	90	679.571137	334.9106333	2
17-MI11605-01	GP4.3	716.8949	-364.93802	90	739.550707	316.5166715	4
17-MI11605-01	GP4.3	746.2027	-310.59329	90	716.6100309	373.8405046	14
17-MI11605-01	GP4.3	768.10516	-401.43689	90	800.3866487	332.4429744	-1
17-MI11605-01	GP4.3	776.27649	-300.47229	90	728.1112194	403.4139773	1
17-MI11605-01	GP4.3	785.59955	-312.47946	90	743.3034379	402.8772312	1
17-MI11605-01	GP4.3	775.41815	-196.04356	25	647.3901645	469.6726137	-1
17-MI11605-01	GP4.3	794.11951	-191.95844	25	656.237736	486.6475786	6
17-MI11605-01	GP4.3	820.51007	-216.32822	25	691.8576627	491.2918156	1
17-MI11605-01	GP4.3	858.20477	-213.25891	25	713.6559682	522.1972372	1
17-MI11605-01	GP4.3	866.1394	-231.25209	25	732.554008	516.7587661	2
17-MI11605-01	GP4.3	900.10199	-249.23578	25	768.1233906	531.3083118	-1
17-MI11605-01	GP4.3	901.80261	-178.09346	25	714.5964353	578.2016662	-1
17-MI11605-01	GP4.3	951.5733	-224.45053	25	782.0781461	586.7056892	-1
17-MI11605-01	GP4.3	965.32446	-191.34804	25	765.4767114	618.4745706	10
17-MI11605-01	GP4.3	981.32312	-194.75511	25	778.3442461	628.5736665	-1
17-MI11605-01	GP4.3	978.59766	-219.32825	25	795.4628329	610.7349132	2
17-MI11605-01	GP4.3	1048.0972	-218.09036	25	839.047559	664.8836541	-1
17-MI11605-01	GP4.3	792.36896	-256.42984	25	704.6113676	443.9905949	5
17-MI11605-01	GP4.3	765.05243	-175.82988	66	625.2295843	474.6676026	1
17-MI11605-01	GP4.3	776.55524	-170.50656	66	628.5137786	486.9095947	10
17-MI11605-01	GP4.3	780.28882	-211.53145	66	662.4014843	463.4872893	1
17-MI11605-01	GP4.3	801.50183	-138.09448	66	619.6163808	526.830914	10
17-MI11605-01	GP4.3	779.92712	-106.15615	66	581.2719839	530.7337637	-1
17-MI11605-01	GP4.3	818.24756	-169.59015	66	654.5265445	519.5044642	4
17-MI11605-01	GP4.3	809.83063	-236.83168	66	700.7550353	469.9545408	-1
17-MI11605-01	GP4.3	821.46936	-238.01431	66	709.1210173	478.1318918	1
17-MI11605-01	GP4.3	832.08942	-138.67758	66	639.6644584	549.9396779	-1
17-MI11605-01	GP4.3	846.58459	-236.78833	66	724.2735787	498.198728	10
17-MI11605-01	GP4.3	864.6676	-145.94868	66	666.1225575	570.2909958	1
17-MI11605-01	GP4.3	877.08038	-194.02071	66	710.9820255	549.0160222	-1
17-MI11605-01	GP4.3	870.87854	-214.32103	66	722.5926769	531.2464198	-1
17-MI11605-01	GP4.3	901.28473	-145.0094	66	688.8655948	599.0042411	10
17-MI11605-01	GP4.3	916.7616	-194.93605	66	737.1123385	578.8931588	-1
17-MI11605-01	GP4.3	924.47638	-229.47183	66	768.5694306	562.6854612	1
17-MI11605-01	GP4.3	939.34009	-130.20743	66	701.8877165	637.7047973	2
17-MI11605-01	GP4.3	952.95544	-147.1096	66	723.5883718	637.3265903	5
17-MI11605-01	GP4.3	972.79523	-259.38788	66	822.4988567	580.6102445	1
17-MI11605-01	GP4.3	971.99219	-207.69232	66	782.2970472	613.1200886	1
17-MI11605-01	GP4.3	999.45172	-257.32623	66	837.9975052	602.3958121	-1
17-MI11605-01	GP4.3	1000.6963	-177.73181	66	777.6895431	654.3551286	1
17-MI11605-01	GP4.3	1022.6755	-134.48441	66	758.5722844	698.9416276	-1
17-MI11605-01	GP4.3	1029.1606	-147.44925	66	772.6811677	695.6124829	5
17-MI11605-01	GP4.3	1036.4629	-192.3916	66	811.8631416	672.4195798	2
17-MI11605-01	GP4.3	851.87323	-124.38387	66	641.3684313	574.2872828	4
17-MI11605-01	GP4.3	1042.2013	-241.18298	66	852.9979506	645.5596524	-1
17-MI11605-01	GP4.3	992.5545	-431.25305	22	967.103245	485.6490012	-1
17-MI11605-01	GP4.3	1009.8751	-440.55688	22	985.3448526	492.9843091	4
17-MI11605-01	GP4.3	1005.0156	-394.66769	22	947.0013258	518.6593142	-1
17-MI11605-01	GP4.3	1008.7615	-327.79456	22	898.0624401	564.387134	2
17-MI11605-01	GP4.3	1055.928	-331.44293	22	931.0874809	598.2594889	2
17-MI11605-01	GP4.3	1071.8745	-313.48557	22	927.5199079	622.0088335	1
17-MI11605-01	GP4.3	1107.26	-416.35425	22	1029.168194	583.2567334	-1
17-MI11605-01	GP4.3	1114.4114	-319.50894	22	959.4016036	650.8050736	2
17-MI11605-01	GP4.3	1152.7979	-443.5116	22	1079.19768	600.8142736	-1
17-MI11605-01	GP4.3	1169.7655	-454.49515	22	1098.502684	606.8022945	-1
17-MI11605-01	GP4.3	1190.423	-397.89987	22	1068.291134	658.9273231	2
17-MI11605-01	GP4.3	1134.9142	-364.92706	22	1007.407708	637.4415096	-1
17-MI11605-01	GP4.3	1195.9882	-459.51398	22	1119.159086	623.7176548	-1
17-MI11605-01	GP4.3	1214.3812	-446.35168	22	1120.840473	646.2725605	-1
17-MI11605-01	GP4.3	1200.9492	-433.59192	22	1102.437479	644.1370838	-1
17-MI11605-01	GP4.3	1221.8568	-427.95648	22	1111.508613	663.7992333	-1
17-MI11605-01	GP4.3	1243.6348	-408.9054	22	1110.838135	692.7262732	2
17-MI11605-01	GP4.3	1229.8226	-357.28015	22	1062.35412	715.2038424	14
17-MI11605-01	GP4.3	1262.4353	-366.67535	22	1090.465011	734.2205184	10
17-MI11605-01	GP4.3	1233.8578	-342.42413	22	1053.534713	727.8213629	4
17-MI11605-01	GP4.3	1102.0425	-432.20428	22	1037.993059	569.0945287	2
17-MI11605-01	GP4.3	1107.4657	-436.35876	22	1044.657677	570.5958129	-1
17-MI11605-01	GP4.3	1109.0223	-430.15344	22	1040.891276	575.7672128	2
17-MI11605-01	GP4.3	1082.9032	-341.79535	22	956.3207745	612.3348542	10
17-MI11605-01	GP4.3	1070.2299	-369.28763	22	969.3058519	584.9884337	-1
17-MI11605-01	GP4.3	1074.1007	-362.35315	22	966.4626073	592.4037175	2
17-MI11605-01	GP4.3	1075.4028	-356.20499	22	962.5769947	597.3430947	2
17-MI11605-01	GP4.3	1006.8344	-297.76205	92	873.7713163	582.1524374	4
17-MI11605-01	GP4.3	1019.1683	-314.37119	92	894.4258596	580.9782429	1
17-MI11605-01	GP4.3	1020.9969	-288.74442	92	875.9236483	598.8035934	1
17-MI11605-01	GP4.3	1028.1475	-362.55304	92	937.1693725	556.9968358	1
17-MI11605-01	GP4.3	1043.981	-367.97775	92	951.4800353	565.6762392	1
17-MI11605-01	GP4.3	1047.2109	-388.42139	92	969.2445899	555.0557145	11
17-MI11605-01	GP4.3	1070.605	-327.32236	92	937.3290476	612.1676293	4
17-MI11605-01	GP4.3	1087.6321	-345.8136	92	962.4358793	613.3903854	1
17-MI11605-01	GP4.3	1131.4823	-378.29291	92	1015.469667	626.2420252	10
17-MI11605-01	GP4.3	1149.8567	-345.93433	92	1002.401892	661.0835128	1
17-MI11605-01	GP4.3	1171.22	-430.19244	92	1080.77726	623.4919991	1
17-MI11605-01	GP4.3	1193.7701	-391.36707	92	1065.420684	665.6831805	1
17-MI11605-01	GP4.3	1208.7737	-362.12778	92	1052.587594	695.9379982	-1
17-MI11605-01	GP4.3	1215.9949	-353.12006	92	1050.299588	707.2539016	14
17-MI11605-01	GP4.3	1220.8794	-388.43286	92	1080.539586	688.3754686	6
17-MI11605-01	GP4.3	1246.2794	-420.29431	92	1121.276212	687.4586208	-1
17-MI11605-01	GP4.3	1008.7673	-378.78284	92	937.2103972	531.7184592	2
17-MI11605-01	GP4.3	1120.7382	-426.37665	92	1045.499251	587.1817294	2
17-MI11605-01	GP4.3	1098.3303	-398.82742	92	1009.990551	587.632451	2
17-MI11605-01	GP4.3	1153.7637	-362.19516	92	1017.389088	653.6630546	2
17-MI11605-01	GP4.3	1188.0609	-374.4415	92	1048.768292	672.1459947	2
17-MI11605-01	GP4.3	1046.1025	-339.2536	92	930.7877039	585.7113438	4
17-MI11605-01	GP4.3	1309.1803	-286.27917		1058.698058	821.6247568	0
17-MI11605-01	GP4.3	1309.2799	-255.67973		1035.270373	841.3092515	0
17-MI11605-01	GP4.3	1326.1278	-235.36673		1030.471946	867.2600696	4
17-MI11605-01	GP4.3	1343.9044	-208.88173		1021.530327	897.8788647	0
17-MI11605-01	GP4.3	1356.4387	-195.9315		1019.620242	915.8000434	0
17-MI11605-01	GP4.3	1410.1473	-299.62155		1133.640495	890.5884676	2
17-MI11605-01	GP4.3	1407.6747	-259.4653		1101.227648	914.4221789	0
17-MI11605-01	GP4.3	1419.173	-236.5638		1091.01399	937.9247485	0
17-MI11605-01	GP4.3	1440.2834	-211.99971		1085.683404	969.8720696	1
17-MI11605-01	GP4.3	1434.9092	-310.95282		1158.206937	902.3373539	0
17-MI11605-01	GP4.3	1444.8032	-264.54141		1128.916481	939.6733954	0
17-MI11605-01	GP4.3	1465.4497	-284.86395		1157.74851	942.501301	0
17-MI11605-01	GP4.3	1472.3976	-313.70285		1184.340613	929.355386	0
17-MI11605-01	GP4.3	1477.5304	-302.48669		1179.018941	940.483177	0
17-MI11605-01	GP4.3	1481.8621	-257.16483		1147.000581	972.8507494	4
17-MI11605-01	GP4.3	1501.208	-250.29622		1154.1243	992.1042182	0
17-MI11605-01	GP4.3	1541.1565	-329.41672		1240.464803	972.0729322	0
17-MI11605-01	GP4.3	1542.068	-302.08591		1220.066737	990.2861949	0
17-MI11605-01	GP4.3	1527.8281	-300.84433		1209.988704	980.1496965	0
17-MI11605-01	GP4.3	1555.6384	-258.98285		1195.671955	1028.324661	0
17-MI11605-01	GP4.3	1399.8274	-195.74353		1047.279254	949.2304371	0
17-MI11605-01	GP4.3	521.80566	-250.66922	19	526.8127926	239.9676863	-1
17-MI11605-01	GP4.3	528.16687	-182.74385	19	478.7420102	288.377609	-1
17-MI11605-01	GP4.3	564.13416	-270.6196	19	569.2528693	259.6795775	2
17-MI11605-01	GP4.3	554.17621	-212.96056	19	518.6063939	288.9824852	14
17-MI11605-01	GP4.3	609.84137	-216.43965	19	556.947388	329.4878236	-1
17-MI11605-01	GP4.3	634.89557	-226.95737	19	581.0765992	341.9824786	-1
17-MI11605-01	GP4.3	625.61249	-199.58194	19	554.1116264	352.3978448	6
17-MI11605-01	GP4.3	629.89069	-185.00658	19	545.663422	365.0221085	2
17-MI11605-01	GP4.3	677.43158	-148.95322	19	548.4489284	424.6226309	0
17-MI11605-01	GP4.3	782.48419	-299.15643	19	731.078898	409.022893	14
17-MI11605-01	GP4.3	781.08893	-203.50694	19	656.7536945	469.2436194	1
17-MI11605-01	GP4.3	739.61377	-158.15845	19	595.362028	466.4618721	-1
17-MI11605-01	GP4.3	717.97083	-228.46016	19	635.4646652	404.797245	10
17-MI11605-01	GP4.3	687.20569	-155.48158	19	559.7240414	427.9429615	2
17-MI11605-01	GP4.3	528.46075	-164.65601	19	465.0441009	300.1938597	-1
17-MI11605-01	GP4.3	539.70984	-282.59024	78	562.7918343	233.2580232	4
17-MI11605-01	GP4.3	530.20502	-191.00703	78	486.3917814	284.6472945	6
17-MI11605-01	GP4.3	578.43268	-250.38805	78	562.8833407	283.6210178	-1
17-MI11605-01	GP4.3	577.88025	-268.3786	78	576.3408846	271.6686226	2
17-MI11605-01	GP4.3	592.91833	-272.26526	78	588.9610697	280.7229621	-1
17-MI11605-01	GP4.3	589.93579	-185.27098	78	520.26344	334.1788845	2
17-MI11605-01	GP4.3	608.7049	-170.56874	78	521.0035566	358.0092717	-1
17-MI11605-01	GP4.3	648.55469	-206.91924	78	574.4458332	365.3090983	4
17-MI11605-01	GP4.3	675.1886	-227.62627	78	607.409764	372.487234	5
17-MI11605-01	GP4.3	661.42377	-280.00388	78	638.8001476	328.3564244	-1
17-MI11605-01	GP4.3	685.55566	-209.64983	78	600.2522431	391.9653846	-1
17-MI11605-01	GP4.3	703.78406	-227.39032	78	625.5525032	394.5914635	-1
17-MI11605-01	GP4.3	694.89398	-279.84427	78	660.1252215	354.1541372	10
17-MI11605-01	GP4.3	739.05103	-190.30865	78	619.6834769	445.4280982	4
17-MI11605-01	GP4.3	702.1474	-308.17789	78	686.525206	341.5665715	6
17-MI11605-01	GP4.3	750.22247	-266.49594	78	685.3318883	405.183969	2
17-MI11605-01	GP4.3	746.46759	-288.45261	78	699.7821349	388.2315457	11
17-MI11605-01	GP4.3	781.45148	-259.92313	78	700.2973139	433.3706435	11
17-MI11605-01	GP4.3	801.03809	-234.54903	78	693.3683857	464.6671311	14
17-MI11605-01	GP4.3	707.51215	-264.33865	78	656.3070759	373.7771831	10
17-MI11605-01	GP4.3	1010.0477	-143.55391	54	757.4431798	683.4354177	11
17-MI11605-01	GP4.3	1058.6448	-153.7364	54	796.4012191	714.2189725	-1
17-MI11605-01	GP4.3	1203.0177	-130.48129	54	871.0617292	839.9573909	6
17-MI11605-01	GP4.3	1217.3502	-154.85982	54	898.9616123	835.3389373	11
17-MI11605-01	GP4.3	1233.5369	-198.463	54	942.8085839	819.8248188	1
17-MI11605-01	GP4.3	1236.9899	-261.93848	54	993.7520521	781.8008432	2
17-MI11605-01	GP4.3	1101.9462	-194.6973	54	855.59472	721.2143004	-1
17-MI11605-01	GP4.3	1262.5074	-196.53062	54	959.8893356	843.304098	14
17-MI11605-01	GP4.3	1267.9115	-262.49081	54	1013.990569	805.1857693	2
17-MI11605-01	GP4.3	1286.2355	-196.81128	54	975.3096408	861.3405122	14
17-MI11605-01	GP4.3	1165.1213	-113.3328	54	833.612785	821.8526514	-1
17-MI11605-01	GP4.3	732.44989	-299.71252	90	699.4439959	370.25469	1
17-MI11605-01	GP4.3	730.93066	-332.01807	90	723.2717862	348.387077	4
17-MI11605-01	GP4.3	746.62476	-295.38947	90	705.2083461	383.9070864	5
17-MI11605-01	GP4.3	739.9549	-364.43228	90	753.9392192	334.5441498	1
17-MI11605-01	GP4.3	769.83875	-312.0853	90	732.9013614	391.030076	3
17-MI11605-01	GP4.3	769.83948	-347.71356	90	760.254026	368.2001607	-1
17-MI11605-01	GP4.3	790.62775	-293.58832	90	732.0225607	418.8428161	1
17-MI11605-01	GP4.3	812.00983	-308.24088	90	756.9730516	425.8687531	3
17-MI11605-01	GP4.3	814.56482	-359.94266	90	798.3022865	394.6999126	5
17-MI11605-01	GP4.3	824.11908	-346.11395	90	793.808183	410.8962085	1
17-MI11605-01	GP4.3	836.78583	-280.74707	90	751.742149	462.5074921	-1
17-MI11605-01	GP4.3	834.75348	-342.29147	90	797.6881142	421.5097815	6
17-MI11605-01	GP4.3	829.52826	-402.23236	90	840.3570621	379.0883977	-1
17-MI11605-01	GP4.3	850.48969	-361.98462	90	822.8904601	420.9713286	-1
17-MI11605-01	GP4.3	866.56482	-297.44473	90	783.6434025	474.66933	7
17-MI11605-01	GP4.3	870.3689	-313.55353	90	798.4479349	467.2672962	-1
17-MI11605-01	GP4.3	869.07593	-349.79361	90	825.4412979	443.0521428	0
17-MI11605-01	GP4.3	914.83313	-284.79657	90	804.8634522	519.8303233	-1
17-MI11605-01	GP4.3	913.79474	-347.52335	90	852.3540624	478.8380236	-1
17-MI11605-01	GP4.3	952.23547	-320.80515	90	856.4749168	525.4703182	-1
17-MI11605-01	GP4.3	958.71021	-311.96594	90	853.8379545	536.1051706	14
17-MI11605-01	GP4.3	965.28363	-366.37683	90	899.8219976	506.2853365	1
17-MI11605-01	GP4.3	966.53851	-383.09259	90	913.4589873	496.5373186	2
17-MI11605-01	GP4.3	978.10223	-319.96991	90	872.4090342	545.8637193	4
17-MI11605-01	GP4.3	994.4967	-298.48901	90	866.4234474	572.214816	4
17-MI11605-04	GP4.3	757.64545	-413.1185	60	802.6521913	316.9274013	2
17-MI11605-04	GP4.3	725.4906	-384.36169	60	759.9705665	310.6690548	1
17-MI11605-04	GP4.3	745.95563	-367.54047	60	760.1706555	337.1592606	-1
17-MI11605-04	GP4.3	758.19342	-364.49347	60	765.673382	348.5068493	0
17-MI11605-04	GP4.3	755.03937	-320.79276	60	730.1027758	374.0887264	2
17-MI11605-04	GP4.3	758.66998	-308.04755	60	722.6446311	385.0430767	2
17-MI11605-04	GP4.3	779.59296	-392.24115	60	800.688323	347.1548747	-1
17-MI11605-04	GP4.3	807.30109	-412.72711	60	834.1708924	355.29936	1
17-MI11605-04	GP4.3	800.83759	-350.24863	60	782.0637095	390.3732739	1
17-MI11605-04	GP4.3	842.0744	-412.95102	60	856.625417	381.851722	6
17-MI11605-04	GP4.3	860.7923	-429.38083	60	881.2331222	385.6934789	-1
17-MI11605-04	GP4.3	874.25903	-317.19449	60	803.7359259	467.9206793	5
17-MI11605-04	GP4.3	897.66626	-324.75278	60	824.5377791	481.0473272	-1
17-MI11605-04	GP4.3	903.53546	-373.30832	60	865.5753466	454.4389404	6
17-MI11605-04	GP4.3	908.13641	-360.7211	60	858.8602808	466.0369895	10
17-MI11605-04	GP4.3	922.47638	-370.30698	60	875.4084632	470.9033338	4
17-MI11605-04	GP4.3	949.19379	-370.21744	60	892.4601519	491.4719453	-1
17-MI11605-04	GP4.3	947.05463	-353.16614	60	877.998922	500.7561076	-1
17-MI11605-04	GP4.3	967.10785	-438.46667	60	956.3350849	461.490869	1
17-MI11605-04	GP4.3	982.92102	-353.77072	60	901.446137	527.9037014	1
17-MI11605-04	GP4.3	997.34064	-411.66943	60	955.1356332	501.8724852	14
17-MI11605-04	GP4.3	881.26617	-373.32422	60	851.3174655	437.3323853	1
17-MI11605-04	GP4.3	892.78503	-370.49731	60	856.5284695	447.9870067	-1
17-MI11605-04	GP4.3	836.88495	-343.35352	60	799.8692942	422.46558	2
17-MI11605-04	GP4.3	867.94141	-317.28537	60	799.7573815	463.0123339	5
17-MI11605-04	GP4.3	719.13013	-316.68109	60	703.9356824	349.1555643	-1
17-MI11605-04	GP4.3	922.12756	-347.60596	60	857.757131	485.1822841	-1
17-MI11605-04	GP4.3	524.11157	-299.14996	44	565.5095894	210.6716523	-1
17-MI11605-04	GP4.3	538.83026	-243.91124	44	532.5339267	257.3681413	10
17-MI11605-04	GP4.3	572.36713	-300.0574	44	597.1282443	247.1364657	-1
17-MI11605-04	GP4.3	582.46497	-297.77432	44	601.8461618	256.3516745	2
17-MI11605-04	GP4.3	585.58746	-285.42224	44	594.3642251	266.6640227	10
17-MI11605-04	GP4.3	585.34631	-255.64409	44	571.3486951	285.5606335	1
17-MI11605-04	GP4.3	610.21112	-315.86682	44	633.5156106	266.0590754	6
17-MI11605-04	GP4.3	624.23785	-325.4393	44	649.8527895	270.6935328	5
17-MI11605-04	GP4.3	616.25549	-307.88196	44	631.2587613	275.8160787	14
17-MI11605-04	GP4.3	628.31177	-260.08719	44	602.2918343	315.6985419	2
17-MI11605-04	GP4.3	654.75684	-319.54706	44	664.885718	297.8990073	14
17-MI11605-04	GP4.3	659.88574	-310.07687	44	660.9019442	307.9049863	5
17-MI11605-04	GP4.3	681.21143	-278.56537	44	650.3756585	344.4694095	1
17-MI11605-04	GP4.3	684.60834	-265.77209	44	642.7308571	355.2751431	10
17-MI11605-04	GP4.3	542.25385	-225.3317	44	520.4640363	271.9021747	-1
17-MI11605-04	GP4.3	572.31195	-222.19266	44	537.3153007	296.989585	4
17-MI11605-04	GP4.3	589.4787	-212.31117	44	540.7295772	316.5007023	-1
17-MI11605-04	GP4.3	622.92615	-222.10538	44	569.6817088	335.9025668	5
17-MI11605-04	GP4.3	592.91888	-240.34479	44	564.4557391	301.1779189	-1
17-MI11605-04	GP4.3	689.66138	-319.35519	44	687.1051393	324.8185376	-1
17-MI11605-04	GP4.3	631.4834	-244.81819	44	592.6020349	327.9177605	1
17-MI11605-04	GP4.3	513.00299	-449.21365	83	673.5967246	105.9831482	-1
17-MI11605-04	GP4.3	504.00745	-355.03864	83	595.5332534	159.4242219	4
17-MI11605-04	GP4.3	571.65906	-382.91113	83	660.2821983	193.5004712	14
17-MI11605-04	GP4.3	584.79626	-417.70065	83	695.40876	181.2930312	1
17-MI11605-04	GP4.3	599.46722	-378.79254	83	674.9396958	217.4882741	2
17-MI11605-04	GP4.3	616.97522	-436.00372	83	730.0803907	194.2686063	4
17-MI11605-04	GP4.3	624.56647	-427.17068	83	728.163621	205.7566696	-1
17-MI11605-04	GP4.3	624.27863	-407.74368	83	713.0648585	217.9844507	2
17-MI11605-04	GP4.3	661.90033	-470.90067	83	785.659007	206.3962392	4
17-MI11605-04	GP4.3	659.24127	-386.88489	83	719.4552925	258.191892	-1
17-MI11605-04	GP4.3	692.03998	-435.85257	83	778.0656037	251.9934721	1
17-MI11605-04	GP4.3	677.08948	-463.86063	83	789.9874518	222.5683427	4
17-MI11605-04	GP4.3	720.84241	-466.35715	83	819.9407936	254.5581659	2
17-MI11605-04	GP4.3	738.73694	-443.47018	83	813.8369886	282.9618784	1
17-MI11605-04	GP4.3	694.04889	-355.24652	83	717.4707934	305.1878304	1
17-MI11605-04	GP4.3	749.64832	-376.80756	83	769.6513607	334.0558548	-1
17-MI11605-04	GP4.3	748.31891	-354.41974	83	751.6121175	347.3812964	-1
17-MI11605-04	GP4.3	768.21313	-429.8707	83	822.2847703	314.3055729	-1
17-MI11605-04	GP4.3	1106.3184	-416.83746	37	1028.935757	582.2241756	-1
17-MI11605-04	GP4.3	1110.6554	-387.05637	37	1008.851653	604.6373952	-1
17-MI11605-04	GP4.3	1139.7509	-411.95102	37	1046.607818	611.0218725	4
17-MI11605-04	GP4.3	1150.8215	-353.6077	37	1008.911088	656.9071625	14
17-MI11605-04	GP4.3	1160.2443	-341.78793	37	1005.874986	671.7151575	-1
17-MI11605-04	GP4.3	1166.3395	-314.11826	37	988.5384765	694.1251586	10
17-MI11605-04	GP4.3	1182.5293	-383.40775	37	1052.107133	662.1537721	4
17-MI11605-04	GP4.3	1191.0095	-382.45001	37	1056.805972	669.2778423	-1
17-MI11605-04	GP4.3	1197.3223	-373.69293	37	1054.128255	679.7357113	-1
17-MI11605-04	GP4.3	1207.6155	-369.19202	37	1057.268712	690.5220916	-1
17-MI11605-04	GP4.3	1193.5682	-311.245	37	1003.780746	716.8701408	-1
17-MI11605-04	GP4.3	1239.506	-428.64615	37	1123.347608	676.906751	-1
17-MI11605-04	GP4.3	1253.0135	-434.57437	37	1136.554374	683.4778678	4
17-MI11605-04	GP4.3	1240.6689	-407.17694	37	1107.610695	691.5569698	14
17-MI11605-04	GP4.3	1236.4719	-340.01117	37	1053.357385	731.3744819	-1
17-MI11605-04	GP4.3	1251.5248	-320.39575	37	1047.944244	755.5002149	10
17-MI11605-04	GP4.3	1272.4512	-365.60123	37	1096.058528	742.598104	1
17-MI11605-04	GP4.3	1328.6036	-425.30176	37	1177.873575	747.4510368	10
17-MI11605-04	GP4.3	1324.3861	-399.98935	37	1155.738393	760.4333048	-1
17-MI11605-04	GP4.3	771.65112	-222.81271	92	665.5272233	449.627041	-1
17-MI11605-04	GP4.3	798.01587	-186.33443	92	654.416902	493.2427034	2
17-MI11605-04	GP4.3	802.06543	-157.96962	92	635.2358856	514.5276707	6
17-MI11605-04	GP4.3	834.34064	-256.6611	92	731.6842271	476.0645042	-1
17-MI11605-04	GP4.3	836.06647	-237.62103	92	718.1728711	489.5902574	6
17-MI11605-04	GP4.3	845.14331	-228.13263	92	716.7049356	502.638784	-1
17-MI11605-04	GP4.3	886.92365	-250.53122	92	760.6732732	520.3610433	2
17-MI11605-04	GP4.3	871.77563	-186.25066	92	701.6176103	549.9225338	2
17-MI11605-04	GP4.3	883.17462	-172.62625	92	698.4624449	567.404131	-1
17-MI11605-04	GP4.3	897.59766	-186.93091	92	718.6865152	569.3104688	-1
17-MI11605-04	GP4.3	908.97711	-224.74672	92	755.0100308	553.814347	2
17-MI11605-04	GP4.3	913.29089	-274.65759	92	796.0913925	525.143356	-1
17-MI11605-04	GP4.3	911.47797	-152.15094	92	700.8800245	602.2534208	2
17-MI11605-04	GP4.3	968.98328	-267.97299	92	826.6470532	572.1824566	-1
17-MI11605-04	GP4.3	995.09253	-250.92297	92	830.2882994	603.1524024	1
17-MI11605-04	GP4.3	996.4718	-185.62991	92	781.0459613	646.0508669	2
17-MI11605-04	GP4.3	870.86511	-247.84554	92	748.3211891	509.7537161	-1
17-MI11605-04	GP4.3	893.7207	-219.93356	92	741.5386626	545.186096	-1
17-MI11605-04	GP4.3	523.74414	-307.44647	127	571.6434577	205.0731951	2
17-MI11605-04	GP4.3	532.58105	-267.62726	127	546.7364931	237.3734111	2
17-MI11605-04	GP4.3	596.75714	-265.22125	127	586.0132063	288.1838307	1
17-MI11605-04	GP4.3	586.74841	-192.922	127	524.0947444	326.8291543	2
17-MI11605-04	GP4.3	621.15155	-279.85187	127	612.8771428	297.5364249	14
17-MI11605-04	GP4.3	638.32721	-207.3119	127	568.1935549	357.205734	2
17-MI11605-04	GP4.3	646.79755	-178.70117	127	551.6565579	382.0421665	4
17-MI11605-04	GP4.3	662.94519	-214.67464	127	589.6211248	371.3872029	2
17-MI11605-04	GP4.3	654.76105	-211.15337	127	581.6734356	367.3605688	2
17-MI11605-04	GP4.3	681.66571	-246.79381	127	626.2754002	365.1772823	5
17-MI11605-04	GP4.3	651.60284	-283.48724	127	635.1811502	318.5846674	10
17-MI11605-04	GP4.3	711.43512	-314.98431	127	697.7021127	344.3353155	14
17-MI11605-04	GP4.3	705.1604	-203.01054	127	607.7178479	411.2705782	2
17-MI11605-04	GP4.3	695.36053	-278.12003	127	659.1004673	355.6172041	6
17-MI11605-04	GP4.3	757.49664	-263.17853	127	687.4463397	412.8942138	2
17-MI11605-04	GP4.3	786.08502	-314.64874	127	745.2799078	401.8598662	6
17-MI11605-04	GP4.3	742.26129	-179.97363	127	613.8062997	454.5153021	-1
17-MI11605-04	GP4.3	562.2652	-216.76024	24	526.7068485	292.7576632	0
17-MI11605-04	GP4.3	582.73944	-243.81776	24	560.5990255	291.1375805	-1
17-MI11605-04	GP4.3	599.55029	-168.53503	24	513.576019	352.2843798	-1
17-MI11605-04	GP4.3	653.42621	-250.25491	24	610.8367455	341.2796535	-1
17-MI11605-04	GP4.3	714.5838	-267.32581	24	663.131838	377.2920101	-1
17-MI11605-04	GP4.3	771.85736	-217.12004	24	661.2890549	453.4332183	0
17-MI11605-04	GP4.3	769.1217	-159.68996	24	615.4463733	488.1340386	3
17-MI11605-04	GP4.3	795.65289	-172.71141	24	642.4441811	500.1582067	0
17-MI11605-04	GP4.3	814.69055	-230.78667	24	699.2284386	477.5591811	2
17-MI11605-04	GP4.3	815.85059	-157.1454	24	643.4366079	525.6388373	0
17-MI11605-04	GP4.3	619.99664	-273.29102	24	607.1002466	300.8539633	0
17-MI11605-04	GP4.3	885.09308	-588.24506	47	1018.766728	302.5497604	10
17-MI11605-04	GP4.3	881.54608	-542.50586	47	981.3793599	329.1362231	1
17-MI11605-04	GP4.3	916.4306	-565.95856	47	1021.738132	340.8890253	-1
17-MI11605-04	GP4.3	964.86487	-588.98242	47	1070.450317	363.3189034	5
17-MI11605-04	GP4.3	971.02539	-555.50861	47	1048.699758	389.4983148	-1
17-MI11605-04	GP4.3	936.88879	-543.27155	47	1017.430617	371.1327583	-1
17-MI11605-04	GP4.3	980.08514	-492.61719	47	1006.222814	436.7542013	1
17-MI11605-04	GP4.3	996.67828	-545.55884	47	1057.499508	415.5680908	11
17-MI11605-04	GP4.3	992.11035	-589.93518	47	1088.640578	383.6250237	4
17-MI11605-04	GP4.3	1017.1142	-591.62451	47	1105.959879	401.7382216	-1
17-MI11605-04	GP4.3	1023.1242	-566.39276	47	1090.440393	422.5205939	2
17-MI11605-04	GP4.3	1065.298	-595.07001	47	1139.481031	436.5215531	4
17-MI11605-04	GP4.3	1045.9688	-531.56073	47	1078.338184	462.3788443	14
17-MI11605-04	GP4.3	1015.8651	-494.22345	47	1030.383607	463.193526	10
17-MI11605-04	GP4.3	910.65173	-505.91238	47	971.9369706	374.9299202	1
17-MI11605-04	GP4.3	1032.1346	-481.63321	47	1031.143449	483.7516492	2
17-MI11605-04	GP4.3	937.94519	-573.24341	47	1041.117268	352.7378919	-1
17-MI11605-04	GP4.3	761.40686	-387.67896	30	785.5322861	336.1166564	1
17-MI11605-04	GP4.3	796.14929	-387.39264	30	807.5753165	362.9722581	4
17-MI11605-04	GP4.3	858.36853	-315.78958	30	792.4747807	456.6216325	10
17-MI11605-04	GP4.3	900.68939	-372.93604	30	863.4657882	452.4925413	1
17-MI11605-04	GP4.3	863.19855	-295.81491	30	780.2350749	473.129392	10
17-MI11605-04	GP4.3	876.54498	-313.37329	30	802.2671814	472.1242381	14
17-MI11605-04	GP4.3	905.70062	-360.80737	30	857.3656666	464.1117234	10
17-MI11605-04	GP4.3	908.49261	-339.12991	30	842.5127517	480.1460116	1
17-MI11605-04	GP4.3	910.43719	-318.82101	30	828.1674763	494.6527632	10
17-MI11605-04	GP4.3	903.83539	-304.08276	30	812.6223493	499.0287101	10
17-MI11605-04	GP4.3	928.87903	-367.47241	30	877.3351351	477.6350946	6
17-MI11605-04	GP4.3	954.58234	-329.04401	30	864.3038395	521.9925939	-1
17-MI11605-04	GP4.3	799.0918	-307.40259	30	748.0516577	416.4886172	-1
17-MI11605-04	GP4.3	829.78156	-314.52051	30	773.1820582	435.4883283	1
17-MI11605-04	GP4.3	849.45959	-322.20517	30	791.6912785	445.6710604	10
17-MI11605-04	GP4.3	852.05511	-409.99435	30	860.7511627	391.408642	0
17-MI11605-04	GP4.3	817.22974	-301.48044	30	755.1278941	434.2081991	10
17-MI11605-04	GP4.3	894.99872	-353.73843	30	845.0810216	460.425512	2
17-MI11605-04	GP4.3	864.76367	-329.01382	30	806.7251579	453.0571978	10
17-MI11605-04	GP4.3	879.72955	-354.50394	30	835.8842746	448.2126811	5
17-MI11605-04	GP4.3	798.36981	-374.75482	30	799.2960328	372.7752474	2
17-MI11605-04	GP4.3	722.78894	-278.02933	30	676.6068713	376.7323998	-1
17-MI11605-04	GP4.3	945.44879	-279.21664	30	820.1981017	546.9098881	10
17-MI11605-04	GP4.3	764.97974	-153.93213	27	608.3718685	488.6438037	-1
17-MI11605-04	GP4.3	766.94592	-174.4962	27	625.4190493	476.975875	-1
17-MI11605-04	GP4.3	794.20575	-202.63176	27	664.487024	479.874356	-1
17-MI11605-04	GP4.3	811.58246	-157.22093	27	640.7595915	522.3137508	10
17-MI11605-04	GP4.3	827.59418	-176.11646	27	665.5261417	522.497926	14
17-MI11605-04	GP4.3	848.74738	-184.45528	27	685.4828441	533.3939696	10
17-MI11605-04	GP4.3	877.85602	-195.4175	27	712.5513798	548.7164269	2
17-MI11605-04	GP4.3	867.59216	-256.72467	27	753.0404996	501.5513173	2
17-MI11605-04	GP4.3	896.23401	-206.52626	27	732.8562529	555.7069438	-1
17-MI11605-04	GP4.3	912.34406	-255.75021	27	780.969267	536.5322458	-1
17-MI11605-04	GP4.3	938.15131	-171.20647	27	732.6013436	610.5201052	-1
17-MI11605-04	GP4.3	942.39893	-216.77399	27	770.3058706	584.5815276	-1
17-MI11605-04	GP4.3	945.51959	-250.67831	27	798.3342935	565.2515125	2
17-MI11605-04	GP4.3	847.72852	-245.58623	27	731.7608381	493.4392639	2
17-MI11605-04	GP4.3	911.25671	-234.15601	27	763.694401	549.5349811	-1
17-MI12156-03	Gad2-Cre*Ai96	498.44931	-412.82874	30	636.3376874	118.1254724	11
17-MI12156-03	Gad2-Cre*Ai96	541.84619	-385.11838	30	642.872735	169.1984238	1
17-MI12156-03	Gad2-Cre*Ai96	557.08728	-319.94589	30	602.6055709	222.6614871	11
17-MI12156-03	Gad2-Cre*Ai96	646.71533	-458.93625	30	766.7433007	202.4053158	2
17-MI12156-03	Gad2-Cre*Ai96	660.08264	-502.35184	30	808.6396349	184.8469714	6
17-MI12156-03	Gad2-Cre*Ai96	648.62286	-434.00693	30	748.8271379	219.8443768	5
17-MI12156-03	Gad2-Cre*Ai96	682.4538	-440.38574	30	775.4029738	241.7292169	6
17-MI12156-03	Gad2-Cre*Ai96	738.3797	-310.46277	30	711.4968746	367.9183456	10
17-MI12156-03	Gad2-Cre*Ai96	363.58496	-276.06274	40	444.9203525	102.2278946	1
17-MI12156-03	Gad2-Cre*Ai96	410.29718	-248.26457	40	453.5124421	155.9023372	1
17-MI12156-03	Gad2-Cre*Ai96	394.95203	-230.16681	40	429.7854733	155.7186889	2
17-MI12156-03	Gad2-Cre*Ai96	433.64752	-194.5094	40	427.2068525	208.2747824	11
17-MI12156-03	Gad2-Cre*Ai96	442.77121	-225.15366	40	456.5792013	195.6423929	-1
17-MI12156-03	Gad2-Cre*Ai96	453.16165	-211.2117	40	452.5339766	212.553205	4
17-MI12156-03	Gad2-Cre*Ai96	457.66794	-227.50061	40	467.9267585	205.5748478	-1
17-MI12156-03	Gad2-Cre*Ai96	472.37674	-97.673882	40	377.6827613	300.059499	1
17-MI12156-03	Gad2-Cre*Ai96	587.95471	-97.091751	40	451.2978458	389.1629553	2
17-MI12156-03	Gad2-Cre*Ai96	575.112	-227.94852	40	543.5283969	295.4508759	-1
17-MI12156-03	Gad2-Cre*Ai96	560.99597	-202.86526	40	515.2262146	300.6871193	1
17-MI12156-03	Gad2-Cre*Ai96	582.03296	-197.02724	40	524.2247326	320.578426	10
17-MI12156-03	Gad2-Cre*Ai96	588.80164	-172.15193	40	509.4650446	341.7148259	-1
17-MI12156-03	Gad2-Cre*Ai96	703.71783	-169.94048	40	581.4052159	431.3542983	10
17-MI12156-03	Gad2-Cre*Ai96	815.07422	-267.13422	40	727.3786884	454.5623338	10
17-MI12156-03	Gad2-Cre*Ai96	796.72479	-146.62421	40	623.1036291	517.6977114	2
17-MI12156-03	Gad2-Cre*Ai96	799.95941	-268.55783	44	718.7860926	442.0462893	5
17-MI12156-03	Gad2-Cre*Ai96	827.72845	-243.50461	44	717.3467824	479.4189009	2
17-MI12156-03	Gad2-Cre*Ai96	919.45099	-348.71896	44	856.8964575	482.4142384	1
17-MI12156-03	Gad2-Cre*Ai96	818.60779	-448.1264	44	868.5926004	341.295882	10
17-MI12156-03	Gad2-Cre*Ai96	973.61145	-402.51215	44	932.8999003	489.5232983	-1
17-MI12156-03	Gad2-Cre*Ai96	1020.4133	-283.16431	44	871.2657984	601.9313061	1
17-MI12156-03	Gad2-Cre*Ai96	952.00488	-213.91029	44	774.2628494	593.7911676	1
17-MI12156-03	Gad2-Cre*Ai96	1107.9197	-257.57462	44	907.694108	685.5086441	3
17-MI12156-03	Gad2-Cre*Ai96	1118.5179	-441.94366	44	1056.027507	575.501953	5
17-MI12156-03	Gad2-Cre*Ai96	1038.8441	-438.67081	44	1002.460168	516.432751	11
17-MI12156-03	Gad2-Cre*Ai96	1025.3101	-384.13779	44	951.9220125	540.9870956	-1
17-MI12156-03	Gad2-Cre*Ai96	1193.7695	-441.61096	44	1103.993062	633.4865851	2
17-MI12156-03	Gad2-Cre*Ai96	1194.097	-383.22665	44	1059.380684	671.1504978	-1
17-MI12156-03	Gad2-Cre*Ai96	960.01282	-337.21341	44	874.0554112	520.9267043	-1
17-MI12156-03	Gad2-Cre*Ai96	812.89374	-319.06805	44	765.8515986	419.6093196	14
17-MI12156-03	Gad2-Cre*Ai96	388.06274	-498.4296	85	631.3190156	-21.47221472	-1
17-MI12156-03	Gad2-Cre*Ai96	355.76147	-531.43054	85	635.9556408	-67.41714002	-1
17-MI12156-03	Gad2-Cre*Ai96	341.60886	-567.08911	85	654.2621485	-101.1321508	-1
17-MI12156-03	Gad2-Cre*Ai96	494.87506	-592.1756	85	771.733799	0.456592053	-1
17-MI12156-03	Gad2-Cre*Ai96	610.64691	-571.38654	85	829.960045	102.6574276	0
17-MI12156-03	Gad2-Cre*Ai96	475.23508	-446.24207	85	647.1138476	78.89250629	11
17-MI12156-03	Gad2-Cre*Ai96	489.78552	-420.22672	85	636.4654672	106.7335895	4
17-MI12156-03	Gad2-Cre*Ai96	471.59717	-402.57346	85	611.2578349	104.0823495	-1
17-MI12156-03	Gad2-Cre*Ai96	480.10843	-412.07181	85	624.0038086	104.530021	-1
17-MI12156-03	Gad2-Cre*Ai96	498.83939	-397.96814	85	625.1790105	127.9475595	-1
17-MI12156-03	Gad2-Cre*Ai96	628.25781	-441.83499	85	741.786966	199.1937139	-1
17-MI12156-03	Gad2-Cre*Ai96	732.82495	-495.60205	85	850.0707902	245.0172514	1
17-MI12156-03	Gad2-Cre*Ai96	680.2981	-395.80197	85	739.7941765	268.6433993	2
17-MI12156-03	Gad2-Cre*Ai96	738.95258	-466.13184	85	831.3727573	268.605912	-1
17-MI12156-03	Gad2-Cre*Ai96	876.58545	-167.95615	80	690.6548356	565.338142	10
17-MI12156-03	Gad2-Cre*Ai96	888.03314	-133.13129	80	671.2550681	596.4423144	10
17-MI12156-03	Gad2-Cre*Ai96	945.07379	-192.85262	80	753.6552266	601.963788	10
17-MI12156-03	Gad2-Cre*Ai96	959.46436	-209.21822	80	775.4406979	602.5245517	2
17-MI12156-03	Gad2-Cre*Ai96	967.54535	-164.89534	80	746.591833	637.1303718	10
17-MI12156-03	Gad2-Cre*Ai96	992.74542	-149.9527	80	751.2683346	666.0519309	2
17-MI12156-03	Gad2-Cre*Ai96	969.92047	-182.43233	80	761.5771338	627.7161331	-1
17-MI12156-03	Gad2-Cre*Ai96	847.53375	-72.804832	80	598.9899344	604.007503	10
17-MI12156-03	Gad2-Cre*Ai96	930.6001	-45.052162	80	630.9125628	685.5622344	1
17-MI12156-03	Gad2-Cre*Ai96	1000.7884	9.3369427	80	634.1339052	774.2988909	10
17-MI12156-03	Gad2-Cre*Ai96	1048.9025	-52.529392	80	712.4606873	771.5928258	-1
17-MI12156-03	Gad2-Cre*Ai96	1102.2234	-18.46174	80	720.4744671	834.3583023	-1
17-MI12156-03	Gad2-Cre*Ai96	1204.5242	-174.9847	80	906.192802	812.5962867	2
17-MI12156-03	Gad2-Cre*Ai96	1233.3539	-63.610809	80	839.1638809	906.0971879	10
17-MI12156-03	Gad2-Cre*Ai96	1039.8762	-185.03392	80	808.4018229	679.7548078	1
17-MI12156-03	Gad2-Cre*Ai96	1122.8065	-191.33704	80	866.382259	739.3822562	11
17-MI12156-03	Gad2-Cre*Ai96	1269.05	-12.315453	80	822.657883	966.3714112	-1
17-MI12156-03	Gad2-Cre*Ai96	1175.1786	29.516735	80	730.3903422	921.1112318	10
17-MI12156-03	Gad2-Cre*Ai96	1202.4144	16.944345	80	757.4949367	933.9641267	10
17-MI12156-03	Gad2-Cre*Ai96	1294.636	-142.46669	80	938.9717476	902.613512	-1
17-MI12156-03	Gad2-Cre*Ai96	1346.4729	-141.60954	80	971.5306341	942.9585151	-1
17-MI12156-03	Gad2-Cre*Ai96	863.26178	-532.10828	53	961.6805041	321.7619094	2
17-MI12156-03	Gad2-Cre*Ai96	898.19843	-524.27509	53	978.0541705	353.6026243	6
17-MI12156-03	Gad2-Cre*Ai96	935.27576	-547.40918	53	1019.573493	367.24303	10
17-MI12156-03	Gad2-Cre*Ai96	990.60632	-472.47699	53	997.502909	457.7371954	1
17-MI12156-03	Gad2-Cre*Ai96	1070.8345	-428.38242	53	1015.060979	547.5848531	10
17-MI12156-03	Gad2-Cre*Ai96	1080.3539	-452.15259	53	1039.409597	539.6611543	-1
17-MI12156-03	Gad2-Cre*Ai96	1204.0391	-442.39859	53	1111.178415	640.865903	-1
17-MI12156-03	Gad2-Cre*Ai96	1233.2198	-580.60571	53	1235.980436	574.7056217	2
17-MI12156-03	Gad2-Cre*Ai96	462.1712	-474.76016	72	660.6362036	50.58892835	2
17-MI12156-03	Gad2-Cre*Ai96	363.1774	-269.017	72	439.2500945	106.429896	-1
17-MI12156-03	Gad2-Cre*Ai96	408.97281	-238.85741	72	445.4418089	160.9136847	-1
17-MI12156-03	Gad2-Cre*Ai96	484.8013	-314.82208	72	552.3513449	170.4500981	-1
17-MI12156-03	Gad2-Cre*Ai96	596.32898	-440.35864	72	720.1936642	175.6276515	-1
17-MI12156-03	Gad2-Cre*Ai96	595.04395	-323.00494	72	629.2765456	249.840989	-1
17-MI12156-03	Gad2-Cre*Ai96	665.59882	-303.26987	72	659.3370524	316.6528813	0
17-MI12156-03	Gad2-Cre*Ai96	641.68018	-226.72633	72	585.2467867	347.3391383	10
17-MI12156-03	Gad2-Cre*Ai96	817.02002	-258.48019	72	721.9817671	461.6016151	10
17-MI12156-03	Gad2-Cre*Ai96	674.64655	-278.49194	26	646.1125349	339.4765323	3
17-MI12156-03	Gad2-Cre*Ai96	691.58521	-256.02594	26	639.7193855	366.8766626	1
17-MI12156-03	Gad2-Cre*Ai96	660.37677	-113.18006	26	510.0568327	434.4527962	11
17-MI12156-03	Gad2-Cre*Ai96	770.883	-292.15417	26	718.2691812	404.6035567	10
17-MI12156-03	Gad2-Cre*Ai96	853.95496	-269.71698	26	754.2761544	482.7564594	2
17-MI12156-03	Gad2-Cre*Ai96	860.96906	-144.88962	26	662.9394835	568.1302285	11
17-MI12156-03	Gad2-Cre*Ai96	821.7641	-95.003654	26	599.5190935	569.9989346	1
17-MI12156-03	Gad2-Cre*Ai96	839.52612	-93.222389	26	609.5334451	584.7764569	1
17-MI12156-03	Gad2-Cre*Ai96	903.5929	-170.45403	26	709.8787682	584.4714107	2
17-MI12156-03	Gad2-Cre*Ai96	913.04858	-131.06407	26	685.6978599	616.9715978	11
17-MI12156-03	Gad2-Cre*Ai96	986.96387	-152.65411	26	749.6374382	659.8823113	1
17-MI12156-03	Gad2-Cre*Ai96	1020.731	-203.50366	26	810.3130154	653.2214358	10
17-MI12156-03	Gad2-Cre*Ai96	1024.7997	-195.19884	26	806.54454	661.6667444	10
17-MI12156-03	Gad2-Cre*Ai96	841.70923	-54.168652	26	580.9504055	611.4779591	1
17-MI12156-03	Gad2-Cre*Ai96	709.11133	-154.48671	26	572.9973301	445.3976637	10
17-MI12156-03	Gad2-Cre*Ai96	586.41937	-74.762825	34	433.1718531	402.292563	2
17-MI12156-03	Gad2-Cre*Ai96	658.31268	-127.02758	34	519.3650588	423.9947294	11
17-MI12156-03	Gad2-Cre*Ai96	785.34192	43.122356	34	470.1390818	630.5479451	14
17-MI12156-03	Gad2-Cre*Ai96	805.80225	-120.06051	34	608.527201	541.6885002	5
17-MI12156-03	Gad2-Cre*Ai96	813.94843	-109.72595	34	605.8132982	554.5647585	-1
17-MI12156-03	Gad2-Cre*Ai96	833.74036	-68.362694	34	586.740894	596.2646755	1
17-MI12156-03	Gad2-Cre*Ai96	909.79401	80.63842	34	521.0861002	750.1312985	10
17-MI12156-03	Gad2-Cre*Ai96	1017.6122	-4.586638	34	655.6038555	778.2925545	10
17-MI12156-03	Gad2-Cre*Ai96	979.27551	59.625092	34	581.7417796	790.0077109	10
17-MI12156-03	Gad2-Cre*Ai96	943.74615	-56.134872	34	647.8448274	688.5528361	2
17-MI12156-04	Gad2-Cre*Ai96	798.59882	-376.23853	30	800.5818327	372.0003036	10
17-MI12156-04	Gad2-Cre*Ai96	769.66547	-351.79633	30	763.2769009	365.4503486	10
17-MI12156-04	Gad2-Cre*Ai96	764.5863	-337.12628	30	748.7598424	370.9515388	3
17-MI12156-04	Gad2-Cre*Ai96	790.09888	-189.03764	30	651.4190068	485.4325325	10
17-MI12156-04	Gad2-Cre*Ai96	888.22656	-298.83072	30	798.588214	490.4111432	1
17-MI12156-04	Gad2-Cre*Ai96	930.67664	-268.93814	30	802.8412364	542.1555801	10
17-MI12156-04	Gad2-Cre*Ai96	1121.364	-230.55183	30	895.5635207	713.1461139	-1
17-MI12156-04	Gad2-Cre*Ai96	765.49591	-164.61092	30	616.900849	482.1971437	1
17-MI12156-04	Gad2-Cre*Ai96	748.76013	-275.22043	45	691.0927057	398.4706908	1
17-MI12156-04	Gad2-Cre*Ai96	782.73981	-233.44086	45	680.7921541	451.3294608	-1
17-MI12156-04	Gad2-Cre*Ai96	877.86517	-228.8259	45	738.2052289	527.3154596	-1
17-MI12156-04	Gad2-Cre*Ai96	803.53259	-114.92146	45	603.1275148	543.2391473	1
17-MI12156-04	Gad2-Cre*Ai96	893.23578	-163.2066	45	697.6780395	581.1642671	11
17-MI12156-04	Gad2-Cre*Ai96	1035.1267	-199.62888	45	816.5630524	666.7561571	1
17-MI12156-04	Gad2-Cre*Ai96	1052.5112	-81.659081	45	737.1363411	755.6971022	1
17-MI12156-04	Gad2-Cre*Ai96	1067.4423	-51.592293	45	723.621507	786.4265123	-1
17-MI12156-04	Gad2-Cre*Ai96	871.84485	-83.374565	45	622.6829017	615.8983374	2
17-MI12156-04	Gad2-Cre*Ai96	1080.2709	-308.1781	55	928.8256732	631.8558157	5
17-MI12156-04	Gad2-Cre*Ai96	1106.5747	-394.42227	55	1011.891645	596.784559	1
17-MI12156-04	Gad2-Cre*Ai96	1199.5664	-355.10004	55	1041.292331	693.3728292	10
17-MI12156-04	Gad2-Cre*Ai96	1221.282	-354.25864	55	1054.56165	710.5832727	1
17-MI12156-04	Gad2-Cre*Ai96	1239.7411	-362.43893	55	1072.670287	719.512615	11
17-MI12156-04	Gad2-Cre*Ai96	1226.6787	-429.96741	55	1116.142279	666.2124619	2
17-MI12156-04	Gad2-Cre*Ai96	1446.3335	-402.71082	55	1235.971184	852.3096944	1
17-MI12156-04	Gad2-Cre*Ai96	1455.5321	-296.33469	55	1160.199546	927.5370437	-1
17-MI12156-04	Gad2-Cre*Ai96	1208.213	-408.67554	55	1087.963526	665.6799122	-1
17-MI12156-04	Gad2-Cre*Ai96	735.21106	-522.47839	55	872.2330527	229.6268182	4
17-MI12156-04	Gad2-Cre*Ai96	893.90729	-544.50568	55	990.8356614	337.3445752	5
17-MI12156-04	Gad2-Cre*Ai96	899.39294	-562.91547	55	1008.484243	329.7590377	1
17-MI12156-04	Gad2-Cre*Ai96	946.07043	-553.64789	55	1031.28021	371.5324737	1
17-MI12156-04	Gad2-Cre*Ai96	840.67981	-531.30542	55	946.593689	304.9399604	-1
17-MI12156-04	Gad2-Cre*Ai96	941.17407	-468.14102	55	962.4981135	422.566009	14
17-MI12156-04	Gad2-Cre*Ai96	1010.7815	-471.63126	55	1009.781815	473.7678304	-1
17-MI12156-04	Gad2-Cre*Ai96	952.31122	-509.27023	55	1001.21009	404.7606474	14
17-MI12156-04	Gad2-Cre*Ai96	973.73981	-452.86618	55	971.6394746	457.3551364	-1
17-MI12156-04	Gad2-Cre*Ai96	1158.1637	-405.80356	55	1053.687237	629.0968786	5
17-MI12156-04	Gad2-Cre*Ai96	1100.0969	-569.15076	55	1141.881604	479.8460465	-1
17-MI12156-04	Gad2-Cre*Ai96	414.87497	-476.26157	43	631.4815728	13.31701562	1
17-MI12156-04	Gad2-Cre*Ai96	539.05078	-347.9577	43	612.5528028	190.8647987	2
17-MI12156-04	Gad2-Cre*Ai96	595.82788	-393.71979	43	684.0674207	205.1289807	1
17-MI12156-04	Gad2-Cre*Ai96	389.60498	-467.89752	17	608.8674803	-0.723369047	2
17-MI12156-04	Gad2-Cre*Ai96	442.59955	-375.37445	17	571.7952905	99.24960571	1
17-MI12156-04	Gad2-Cre*Ai96	541.39117	-380.80722	17	639.2714406	171.6116781	-1
17-MI12156-04	Gad2-Cre*Ai96	549.09186	-370.13553	17	636.0132433	184.3619599	-1
17-MI12156-04	Gad2-Cre*Ai96	597.6366	-406.97162	17	695.4000105	198.0258203	10
17-MI12156-04	Gad2-Cre*Ai96	809.22394	-378.39557	17	809.0463617	378.7750955	10
17-MI12156-04	Gad2-Cre*Ai96	810.08594	-360.34756	17	795.743085	391.0019645	2
17-MI12156-04	Gad2-Cre*Ai96	854.57971	-401.76852	17	856.0538598	398.6178873	10
17-MI12156-05	Gad2-Cre*Ai96	654.86481	12.516498	45	410.0262099	510.7671539	10
17-MI12156-05	Gad2-Cre*Ai96	681.51031	-87.085381	45	503.5659783	467.398629	1
17-MI12156-05	Gad2-Cre*Ai96	705.50952	-90.183777	45	521.323264	483.8376307	1
17-MI12156-05	Gad2-Cre*Ai96	777.41583	8.4212351	45	491.7004882	602.2266382	4
17-MI12156-05	Gad2-Cre*Ai96	788.7179	10.149864	45	497.6157269	612.0110512	10
17-MI12156-05	Gad2-Cre*Ai96	804.00323	-61.548676	45	562.4542486	577.8015744	10
17-MI12156-05	Gad2-Cre*Ai96	898.30768	-104.1684	45	655.6038469	622.8895063	3
17-MI12156-05	Gad2-Cre*Ai96	968.49268	-51.837902	45	660.4034888	710.3044862	1
17-MI12156-05	Gad2-Cre*Ai96	806.30646	-256.93378	57	713.9293502	454.3676397	1
17-MI12156-05	Gad2-Cre*Ai96	800.24561	-355.43878	57	785.6689075	386.59297	14
17-MI12156-05	Gad2-Cre*Ai96	838.76221	-277.89816	57	750.8214702	465.8503501	10
17-MI12156-05	Gad2-Cre*Ai96	852.44849	-287.03186	57	766.6036298	470.5046072	11
17-MI12156-05	Gad2-Cre*Ai96	873.64313	-287.39218	57	780.4617098	486.5450643	1
17-MI12156-05	Gad2-Cre*Ai96	897.56586	-280.81317	57	790.7405423	509.1266045	10
17-MI12156-05	Gad2-Cre*Ai96	945.45807	-283.39368	57	823.4107985	544.2403815	5
17-MI12156-05	Gad2-Cre*Ai96	940.35565	-381.40918	57	895.388722	477.5151838	1
17-MI12156-05	Gad2-Cre*Ai96	956.2796	-335.83841	57	870.6075768	518.9417711	1
17-MI12156-05	Gad2-Cre*Ai96	993.46698	-352.3262	57	907.0949813	536.9255889	11
17-MI12156-05	Gad2-Cre*Ai96	1014.5671	-409.73764	57	964.6912617	516.335339	10
17-MI12156-05	Gad2-Cre*Ai96	1020.5131	-309.02917	57	891.1864774	585.4337937	-1
17-MI12156-05	Gad2-Cre*Ai96	643.29309	7.0260391	95	406.8261744	498.3651571	3
17-MI12156-05	Gad2-Cre*Ai96	696.59027	-175.48611	95	581.0953418	422.328765	14
17-MI12156-05	Gad2-Cre*Ai96	717.39343	-75.751884	95	517.8589199	502.2089448	1
17-MI12156-05	Gad2-Cre*Ai96	757.41241	-15.087244	95	496.9300699	571.8056455	14
17-MI12156-05	Gad2-Cre*Ai96	751.90924	-174.58398	95	615.8509844	465.3758039	10
17-MI12156-05	Gad2-Cre*Ai96	800.11444	-82.976852	95	576.4129595	561.0849996	1
17-MI12156-05	Gad2-Cre*Ai96	780.37665	-172.27101	95	632.3171134	488.7126785	2
17-MI12156-05	Gad2-Cre*Ai96	809.65485	-126.36162	95	615.8333628	540.6084514	1
17-MI12156-05	Gad2-Cre*Ai96	825.22772	-191.88571	95	676.1159496	510.5762847	2
17-MI12156-05	Gad2-Cre*Ai96	836.06964	-200.00949	95	689.3001274	513.6940487	10
17-MI12156-05	Gad2-Cre*Ai96	842.77618	-182.02208	95	679.7885329	530.3690078	7
17-MI12156-05	Gad2-Cre*Ai96	941.74664	-231.54102	95	781.2246938	574.6180988	-1
17-MI12156-05	Gad2-Cre*Ai96	995.38458	-49.99041	95	676.2173967	732.1335538	10
17-MI12156-05	Gad2-Cre*Ai96	734.90045	-170.59685	85	601.8908402	454.8729215	10
17-MI12156-05	Gad2-Cre*Ai96	745.3714	-179.70769	85	615.5950774	457.0733814	10
17-MI12156-05	Gad2-Cre*Ai96	764.80042	-179.29768	85	627.7303641	472.2519711	1
17-MI12156-05	Gad2-Cre*Ai96	912.10138	-95.128036	85	657.5024209	639.2721143	2
17-MI12156-05	Gad2-Cre*Ai96	916.28674	-34.29187	85	613.4798216	681.4688816	3
17-MI12156-05	Gad2-Cre*Ai96	932.88934	-57.552784	85	641.9763632	679.3093542	14
17-MI12156-05	Gad2-Cre*Ai96	952.57684	-105.14131	85	691.1262646	663.9290806	-1
17-MI12156-05	Gad2-Cre*Ai96	994.97906	-93.169914	85	709.1069035	704.1529465	10
17-MI12156-05	Gad2-Cre*Ai96	998.60828	-150.3522	85	755.3319372	670.2969039	11
17-MI12156-05	Gad2-Cre*Ai96	1015.1823	-168.87482	85	780.1724926	671.151688	14
17-MI12156-05	Gad2-Cre*Ai96	1076.5276	-143.52127	85	800.0182018	734.4936211	11
17-MI12156-05	Gad2-Cre*Ai96	940.24664	-181.98349	85	742.2176632	605.2228357	-1
17-MI12156-05	Gad2-Cre*Ai96	975.85229	-240.47021	85	809.934526	595.0795656	10
17-MI12156-05	Gad2-Cre*Ai96	786.33221	-131.20261	85	604.6047732	519.6013313	2
17-MI12156-05	Gad2-Cre*Ai96	829.90228	-151.88466	85	648.4021626	539.7975398	10
17-MI12156-05	Gad2-Cre*Ai96	853.92529	-149.39867	85	661.8875075	559.8332742	-1
17-MI20976-07	B6CBAF1 GP4.3	635.76917	-266.60626	40	612.0752721	317.2462633	4
17-MI20976-07	B6CBAF1 GP4.3	594.0705	-341.12405	40	642.5629942	237.4829941	-1
17-MI20976-07	B6CBAF1 GP4.3	585.41748	-307.96234	40	611.5595732	252.0899016	-1
17-MI20976-07	B6CBAF1 GP4.3	565.49475	-327.8252	40	614.042075	224.0669591	6
17-MI20976-07	B6CBAF1 GP4.3	564.27289	-314.54651	40	603.0649215	231.6378617	-1
17-MI20976-07	B6CBAF1 GP4.3	544.44305	-277.39679	40	561.8377964	240.2197092	1
17-MI20976-07	B6CBAF1 GP4.3	523.96857	-302.37201	40	567.8915506	208.497189	5
17-MI20976-07	B6CBAF1 GP4.3	488.26181	-358.99066	40	588.477513	144.8036853	2
17-MI20976-07	B6CBAF1 GP4.3	483.84488	-288.42603	40	531.4739419	186.630352	4
17-MI20976-07	B6CBAF1 GP4.3	458.40576	-298.03879	40	522.5524566	160.9406459	10
17-MI20976-07	B6CBAF1 GP4.3	638.05969	-329.02399	155	661.4617804	279.0076486	-1
17-MI20976-07	B6CBAF1 GP4.3	624.24023	-328.81821	155	652.4483368	268.5301681	1
17-MI20976-07	B6CBAF1 GP4.3	617.8009	-244.25658	155	583.4031784	317.7734457	10
17-MI20976-07	B6CBAF1 GP4.3	545.32166	-254.7677	155	545.0282104	255.394868	1
17-MI20976-07	B6CBAF1 GP4.3	479.96854	-241.42517	155	492.906942	213.7724388	1
17-MI20976-07	B6CBAF1 GP4.3	479.62866	-331.93994	155	562.1782961	155.5099406	1
17-MI20976-07	B6CBAF1 GP4.3	462.34225	-351.9527	155	566.4652261	129.4148734	5
17-MI20976-07	B6CBAF1 GP4.3	451.14401	-353.35022	155	560.362321	119.9223372	1
17-MI20976-07	B6CBAF1 GP4.3	861.13147	-231.79559	80	729.7621925	512.5658471	1
17-MI20976-07	B6CBAF1 GP4.3	834.12793	-171.61272	80	666.2553817	530.3999377	11
17-MI20976-07	B6CBAF1 GP4.3	834.34344	-242.88138	80	721.1071866	484.8966624	2
17-MI20976-07	B6CBAF1 GP4.3	775.68701	-205.78783	80	655.0432223	463.6349281	1
17-MI20976-07	B6CBAF1 GP4.3	752.10803	-153.93184	80	600.1234995	478.7622464	11
17-MI20976-07	B6CBAF1 GP4.3	717.6377	-230.77643	80	637.0294207	403.05724	1
17-MI20976-07	B6CBAF1 GP4.3	664.89282	-207.58775	80	585.4284857	377.4236725	1
17-MI20976-07	B6CBAF1 GP4.3	645.32629	-231.31587	80	591.1066447	347.1973402	11
17-MI20976-07	B6CBAF1 GP4.3	900.98944	-122.74869	40	671.5865919	613.0421376	3
17-MI20976-07	B6CBAF1 GP4.3	896.68652	-86.817734	40	641.2447238	632.763182	5
17-MI20976-07	B6CBAF1 GP4.3	861.94641	-152.32558	40	669.2744341	564.1156165	10
17-MI20976-07	B6CBAF1 GP4.3	860.74719	-94.521004	40	624.1287979	600.2359477	1
17-MI20976-07	B6CBAF1 GP4.3	854.53333	-139.7838	40	654.8956968	566.4612435	1
17-MI20976-07	B6CBAF1 GP4.3	810.2572	-149.43993	40	633.9368112	526.282381	1
17-MI20976-07	B6CBAF1 GP4.3	754.80872	-153.52226	40	601.5396527	481.0980449	10
17-MI20976-07	B6CBAF1 GP4.3	728.02173	-184.48526	40	608.1452574	440.6924032	1
17-MI20976-07	B6CBAF1 GP4.3	722.67651	-103.35397	40	542.4347103	488.5774972	3
17-MI20976-07	B6CBAF1 GP4.3	1563.5111	-219.83968	22	1170.666117	1059.45142	-1
17-MI20976-07	B6CBAF1 GP4.3	1547.9596	-210.53297	22	1153.555904	1053.476064	-1
17-MI20976-07	B6CBAF1 GP4.3	1513.4688	-166.96169	22	1098.004143	1054.91742	-1
17-MI20976-07	B6CBAF1 GP4.3	1501.0667	-214.06393	22	1126.217812	1015.213228	-1
17-MI20976-07	B6CBAF1 GP4.3	1483.564	-175.92168	22	1085.719933	1026.217667	14
17-MI20976-07	B6CBAF1 GP4.3	1481.6622	-224.60632	22	1121.877026	993.5607217	-1
17-MI20976-07	B6CBAF1 GP4.3	1469.2927	-261.4281	22	1142.219153	960.4692446	4
17-MI20976-07	B6CBAF1 GP4.3	1462.3516	-247.35329	22	1126.965895	964.1595365	4
17-MI20976-07	B6CBAF1 GP4.3	1452.5399	-193.58977	22	1079.403803	991.0785226	14
17-MI20976-07	B6CBAF1 GP4.3	1431.3721	-207.75752	22	1076.716251	965.7490915	-1
17-MI20976-07	B6CBAF1 GP4.3	1428.4578	-280.22516	22	1130.482941	917.07472	-1
17-MI20976-07	B6CBAF1 GP4.3	1413.8671	-194.95329	22	1055.669158	960.5152237	-1
17-MI20976-07	B6CBAF1 GP4.3	1401.3932	-274.30066	22	1108.591748	900.0933602	4
17-MI20976-07	B6CBAF1 GP4.3	1390.9695	-177.50377	22	1027.600277	954.1181063	10
17-MI20976-07	B6CBAF1 GP4.3	1344.9044	-160.21754	22	984.8111155	929.8304278	2
17-MI20976-07	B6CBAF1 GP4.3	1323.8813	-254.76755	22	1043.926634	853.103457	10
17-MI20976-07	B6CBAF1 GP4.3	990.42975	-176.9846	125	770.5371378	646.9522054	1
17-MI20976-07	B6CBAF1 GP4.3	894.78864	-209.85486	125	734.485462	552.4643604	10
17-MI20976-07	B6CBAF1 GP4.3	878.04834	-110.80968	125	647.7203039	603.0804918	14
17-MI20976-07	B6CBAF1 GP4.3	814.84973	-159.31436	125	644.4603974	523.4806078	-1
17-MI20976-07	B6CBAF1 GP4.3	812.17847	-171.70204	125	652.2588124	513.4918643	1
17-MI20976-07	B6CBAF1 GP4.3	812.00891	-194.38548	125	669.5644788	498.8262187	1
17-MI20976-07	B6CBAF1 GP4.3	808.74176	-131.63385	125	619.2958085	536.5290364	11
17-MI20976-07	B6CBAF1 GP4.3	1609.5659	-326.77682	50	1282.274668	1026.283203	14
17-MI20976-07	B6CBAF1 GP4.3	1595.7036	-271.42508	50	1230.897629	1051.110186	-1
17-MI20976-07	B6CBAF1 GP4.3	1575.8667	-323.11969	50	1257.872696	1002.755438	1
17-MI20976-07	B6CBAF1 GP4.3	1575.4971	-350.84985	50	1278.924578	984.7022705	4
17-MI20976-07	B6CBAF1 GP4.3	1569.1813	-257.63593	50	1203.31612	1039.584752	4
17-MI20976-07	B6CBAF1 GP4.3	1561.9479	-331.19022	50	1255.149387	986.8982433	10
17-MI20976-07	B6CBAF1 GP4.3	1556.6171	-280.33621	50	1212.692265	1015.392806	-1
17-MI20976-07	B6CBAF1 GP4.3	1530.4509	-270.64807	50	1188.487401	1001.512915	10
17-MI20976-07	B6CBAF1 GP4.3	1520.4227	-262.08337	50	1175.486155	999.3023918	10
17-MI20976-07	B6CBAF1 GP4.3	1517.4569	-357.80063	50	1247.068814	935.690192	-1
17-MI20976-07	B6CBAF1 GP4.3	1516.0005	-332.55203	50	1226.75193	950.7513014	2
17-MI20976-07	B6CBAF1 GP4.3	1511.6678	-262.65445	50	1170.314475	992.2152325	-1
17-MI20976-07	B6CBAF1 GP4.3	1485.4595	-339.22116	50	1212.301306	923.0310854	4
17-MI20976-07	B6CBAF1 GP4.3	1478.0607	-285.90778	50	1166.630928	951.513991	5
17-MI20976-07	B6CBAF1 GP4.3	1477.1978	-318.7832	50	1191.316787	929.7850542	-1
17-MI20976-07	B6CBAF1 GP4.3	1466.999	-373.68759	50	1226.932152	886.7728261	6
17-MI20976-07	B6CBAF1 GP4.3	1461.2263	-318.31866	50	1180.725712	917.8212894	3
17-MI20976-07	B6CBAF1 GP4.3	1459.2753	-285.26691	50	1154.101302	937.5029077	10
17-MI20976-07	B6CBAF1 GP4.3	1438.2329	-332.84906	50	1177.146748	890.8579767	-1
17-MI20976-07	B6CBAF1 GP4.3	1400.4347	-297.87378	50	1126.07488	884.2519332	5
17-MI20976-07	B6CBAF1 GP4.3	1527.6245	-302.50436	50	1211.132655	978.9296359	2
17-MI20976-07	B6CBAF1 GP4.3	1018.5391	-90.112602	23	721.8569824	724.1993678	1
17-MI20976-07	B6CBAF1 GP4.3	915.85748	-92.616074	23	657.9808595	643.7653724	3
17-MI20976-07	B6CBAF1 GP4.3	909.29907	-13.102277	23	592.7346702	689.682596	1
17-MI20976-07	B6CBAF1 GP4.3	896.09546	-10.825122	23	582.5256416	681.0052363	1
17-MI20976-07	B6CBAF1 GP4.3	840.91962	45.712917	50	503.7642904	674.8755532	14
17-MI20976-07	B6CBAF1 GP4.3	833.91034	65.612328	50	483.9957809	682.2459349	4
17-MI20976-07	B6CBAF1 GP4.3	802.67395	26.648195	50	493.8927789	633.297339	5
17-MI20976-07	B6CBAF1 GP4.3	770.36084	30.912596	50	469.9128167	611.2228373	-1
17-MI20976-07	B6CBAF1 GP4.3	744.49591	49.146458	50	439.3403253	603.0502582	4
17-MI20976-07	B6CBAF1 GP4.3	730.32758	35.890926	50	440.4377132	583.6789762	14
17-MI20976-07	B6CBAF1 GP4.3	687.66492	64.935539	50	390.8017632	569.5380972	-1
17-MI20976-07	B6CBAF1 GP4.3	664.59808	-3.0418878	50	428.2075987	508.2697297	4
17-MI20976-07	B6CBAF1 GP4.3	663.41022	7.6379766	50	419.2473733	514.2014149	4
17-MI20976-07	B6CBAF1 GP4.3	1030.1873	-52.930584	65	700.7760402	756.9678793	11
17-MI20976-07	B6CBAF1 GP4.3	1030.5072	-73.623924	65	716.8675565	743.9532797	3
17-MI20976-07	B6CBAF1 GP4.3	989.03455	-106.39311	65	715.4492634	691.1158939	1
17-MI20976-07	B6CBAF1 GP4.3	975.10272	-88.655762	65	692.9046446	691.7863228	1
17-MI20976-07	B6CBAF1 GP4.3	934.08325	-108.5161	65	681.86649	647.5688032	-1
17-MI20976-07	B6CBAF1 GP4.3	920.01117	-35.663158	65	616.9191745	683.4494458	10
17-MI20976-07	B6CBAF1 GP4.3	911.25195	-129.65941	65	683.46821	616.4924089	1
17-MI20976-07	B6CBAF1 GP4.3	851.03729	-43.194157	65	578.5025633	625.6716332	3
17-MI20976-07	B6CBAF1 GP4.3	820.42896	-19.070982	65	540.3692236	617.6313422	11
17-MI20976-07	B6CBAF1 GP4.3	820.21613	-107.09455	65	607.8094659	561.0627314	14
17-MI20976-07	B6CBAF1 GP4.3	1235.6539	98.768791	15	715.977212	1011.915284	-1
17-MI20976-07	B6CBAF1 GP4.3	1210.082	43.671814	15	741.8893521	956.9775018	1
17-MI20976-07	B6CBAF1 GP4.3	1184.7391	68.908447	15	706.2752767	953.6930467	4
17-MI20976-07	B6CBAF1 GP4.3	1172.0848	100.72054	15	673.7439626	964.3632978	-1
17-MI20976-07	B6CBAF1 GP4.3	1163.1703	84.333946	15	680.6117103	947.0190248	4
17-MI20976-07	B6CBAF1 GP4.3	1149.175	57.801437	15	692.0128932	919.2727858	-1
17-MI20976-07	B6CBAF1 GP4.3	1129.1775	0.94170928	15	722.8503353	867.4849186	1
17-MI20976-07	B6CBAF1 GP4.3	1120.2853	85.773537	15	652.0259456	915.0182352	-1
17-MI20976-07	B6CBAF1 GP4.3	1120.5798	8.4186935	15	711.6008252	865.6756346	4
17-MI20976-07	B6CBAF1 GP4.3	1109.5394	102.9362	15	631.9640856	917.7663094	-1
17-MI20976-07	B6CBAF1 GP4.3	1106.1975	13.402271	15	698.558733	857.8276331	-1
17-MI20976-07	B6CBAF1 GP4.3	1099.1282	64.11161	15	655.0986306	884.8948103	-1
17-MI20976-07	B6CBAF1 GP4.3	1039.3655	104.12462	15	586.0844795	864.6545651	4
17-MI20976-07	B6CBAF1 GP4.3	1026.4841	29.733097	15	634.9413095	807.0955715	14
17-MI20976-07	B6CBAF1 GP4.3	916.052	-472.66714	110	949.8747243	400.3792055	5
17-MI20976-07	B6CBAF1 GP4.3	893.23016	-526.85608	110	976.8519805	348.1345449	-1
17-MI20976-07	B6CBAF1 GP4.3	886.07404	-453.42548	110	915.892908	389.6948037	1
17-MI20976-07	B6CBAF1 GP4.3	875.15442	-485.85788	110	933.7943513	360.5291191	4
17-MI20976-07	B6CBAF1 GP4.3	871.23608	-428.87189	110	887.5347472	394.0374122	4
17-MI20976-07	B6CBAF1 GP4.3	871.25024	-441.6557	110	897.3580895	385.8564567	1
17-MI20976-07	B6CBAF1 GP4.3	856.02344	-498.74582	110	931.4294872	337.5835127	-1
17-MI20976-07	B6CBAF1 GP4.3	850.52167	-486.68817	110	918.6471873	341.0862476	5
17-MI20976-07	B6CBAF1 GP4.3	837.96295	-505.95242	110	925.388972	319.1003185	11
17-MI20976-07	B6CBAF1 GP4.3	812.71826	-509.1647	110	911.6783575	297.6612849	-1
17-MI20976-07	B6CBAF1 GP4.3	807.57245	-525.16943	110	920.6679374	283.4550104	1
17-MI20976-07	B6CBAF1 GP4.3	799.62018	-501.33139	110	897.2714308	292.6253097	1
17-MI20976-07	B6CBAF1 GP4.3	794.87317	-547.63983	110	929.7810415	259.3066807	1
17-MI20976-07	B6CBAF1 GP4.3	778.85925	-464.26596	110	855.5123753	300.4383361	-1
17-MI20976-07	B6CBAF1 GP4.3	743.76599	-536.69507	110	888.6293166	227.0845301	1
17-MI20976-07	B6CBAF1 GP4.3	740.93671	-489.66022	110	850.7071686	255.0522393	1
17-MI20976-07	B6CBAF1 GP4.3	711.44849	-539.53632	110	870.1016194	200.4533783	-1
17-MI20976-07	B6CBAF1 GP4.3	693.54633	-463.10071	110	799.9495498	235.6893918	1
17-MI20976-07	B6CBAF1 GP4.3	680.62708	-493.95111	110	815.3551155	206.0023082	1
17-MI20976-07	B6CBAF1 GP4.3	1357.1824	-478.79089	53	1237.250911	735.1155677	4
17-MI20976-07	B6CBAF1 GP4.3	1290.8956	-463.43811	53	1182.988086	694.0645495	7
17-MI20976-07	B6CBAF1 GP4.3	1291.1573	-483.19681	53	1198.324755	681.6041641	1
17-MI20976-07	B6CBAF1 GP4.3	1286.4392	-498.31027	53	1206.904152	668.2973393	2
17-MI20976-07	B6CBAF1 GP4.3	1285.9445	-541.50385	53	1239.747279	640.2392114	-1
17-MI20976-07	B6CBAF1 GP4.3	1268.067	-548.70013	53	1233.816139	621.9031521	-1
17-MI20976-07	B6CBAF1 GP4.3	1248.2856	-482.9744	53	1170.681957	648.8336254	2
17-MI20976-07	B6CBAF1 GP4.3	1232.3357	-493.68582	53	1168.684554	629.7248325	-1
17-MI20976-07	B6CBAF1 GP4.3	1211.1212	-553.68121	53	1201.149481	574.9934006	14
17-MI20976-07	B6CBAF1 GP4.3	1194.2108	-540.77301	53	1180.403587	570.2826427	10
17-MI20976-07	B6CBAF1 GP4.3	1189.8231	-477.15945	53	1128.755168	607.6775243	10
17-MI20976-07	B6CBAF1 GP4.3	1183.1907	-572.43909	53	1197.652297	541.5308439	-1
17-MI20976-07	B6CBAF1 GP4.3	1182.3015	-539.67603	53	1171.929978	561.8426904	2
17-MI20976-07	B6CBAF1 GP4.3	1174.4257	-543.72571	53	1169.99214	553.2012903	2
17-MI20976-07	B6CBAF1 GP4.3	1164.0822	-502.34921	53	1131.598882	571.7743965	2
17-MI20976-07	B6CBAF1 GP4.3	1125.8473	-506.60889	53	1110.368302	539.6915031	14
17-MI20976-07	B6CBAF1 GP4.3	1121.6265	-567.87738	53	1154.70008	497.1904778	14
17-MI20976-07	B6CBAF1 GP4.3	1147.9473	-517.14972	53	1132.622203	549.9033561	-1
17-MI20976-07	B6CBAF1 GP4.3	635.42401	-288.44699	40	628.6214566	302.9858165	15
17-MI20976-07	B6CBAF1 GP4.3	584.75122	-357.91327	40	649.4804904	219.5700135	-1
17-MI20976-07	B6CBAF1 GP4.3	577.60052	-363.73123	40	649.3648589	210.3522171	-1
17-MI20976-07	B6CBAF1 GP4.3	579.61127	-324.03333	40	620.1768343	237.3341756	-1
17-MI20976-07	B6CBAF1 GP4.3	562.6521	-344.55832	40	625.0667089	211.1620939	2
17-MI20976-07	B6CBAF1 GP4.3	561.82281	-332.28763	40	615.114967	218.3884625	-1
17-MI20976-07	B6CBAF1 GP4.3	541.66302	-290.56793	40	570.1679877	229.6454257	1
17-MI20976-07	B6CBAF1 GP4.3	520.17151	-315.37057	40	575.4375441	197.2527084	-1
17-MI20976-07	B6CBAF1 GP4.3	476.29367	-360.91306	40	582.2842097	134.3837544	-1
17-MI20976-07	B6CBAF1 GP4.3	479.30237	-301.83966	40	538.8609048	174.5476042	4
17-MI20976-07	B6CBAF1 GP4.3	454.33569	-300.88876	40	522.1323263	155.9897563	-1
17-MI20976-07	B6CBAF1 GP4.3	471.26804	-322.67487	40	549.7079374	155.0284303	1
17-MI20976-07	B6CBAF1 GP4.3	477.67593	-349.72827	40	574.5832828	142.6121059	11
17-MI20976-07	B6CBAF1 GP4.3	491.29572	-241.19139	40	499.9858864	222.618239	-1
17-MI20976-07	B6CBAF1 GP4.3	577.3371	-158.91689	44	491.9579204	341.3943537	5
17-MI20976-07	B6CBAF1 GP4.3	572.31177	-55.333118	44	409.2153545	403.9124991	-1
17-MI20976-07	B6CBAF1 GP4.3	560.54718	-93.465187	44	430.9510363	370.4457945	-1
17-MI20976-07	B6CBAF1 GP4.3	555.10266	-130.20052	44	455.6643055	342.7260996	1
17-MI20976-07	B6CBAF1 GP4.3	519.71051	-70.532036	44	387.1770077	353.7905415	-1
17-MI20976-07	B6CBAF1 GP4.3	500.02362	-115.9698	44	409.4447596	309.5603389	2
17-MI20976-07	B6CBAF1 GP4.3	499.18625	-93.351868	44	391.5441528	323.4109747	-1
17-MI20976-07	B6CBAF1 GP4.3	481.36276	-172.56888	44	440.9386551	258.9656913	-1
17-MI20976-07	B6CBAF1 GP4.3	474.02429	-163.91895	44	429.5955421	258.8747192	4
17-MI20976-07	B6CBAF1 GP4.3	466.05054	-153.57158	44	416.5422034	259.3837424	-1
17-MI20976-07	B6CBAF1 GP4.3	458.02725	-160.14552	44	416.4477945	249.0116197	5
17-MI20976-07	B6CBAF1 GP4.3	425.07971	-88.197945	44	340.1002018	269.8212217	-1
17-MI20976-07	B6CBAF1 GP4.3	397.66837	-141.44528	44	363.4136421	214.6565197	-1
17-MI20976-07	B6CBAF1 GP4.3	783.1767	-137.692		607.5647048	513.0204236	1
17-MI20976-07	B6CBAF1 GP4.3	877.17181	-104.64979		642.429617	606.3548108	-1
17-MI20976-07	B6CBAF1 GP4.3	894.07532	-203.42305		729.090603	556.0382208	14
17-MI20976-07	B6CBAF1 GP4.3	959.36768	-154.4344		733.3206342	637.5556207	5
17-MI20976-07	B6CBAF1 GP4.3	962.84662	-142.23276		726.182598	648.0452166	11
17-MI20976-07	B6CBAF1 GP4.3	962.12158	-119.55957		708.3115518	662.0175036	11
17-MI20976-07	B6CBAF1 GP4.3	965.99072	-182.2177		758.8941898	624.836758	11
17-MI20976-07	B6CBAF1 GP4.3	831.41339	-163.85115		658.5572779	533.2895444	10
17-MI20976-07	B6CBAF1 GP4.3	1277.415	-282.50903	80	1035.448605	799.654127	1
17-MI20976-07	B6CBAF1 GP4.3	1223.8152	-380.1554	80	1076.066134	695.9334797	6
17-MI20976-07	B6CBAF1 GP4.3	1220.6495	-297.36972	80	1010.48216	746.551971	1
17-MI20976-07	B6CBAF1 GP4.3	1209.2128	-371.93692	80	1060.399542	689.9894226	4
17-MI20976-07	B6CBAF1 GP4.3	1181.8972	-358.47269	80	1032.559191	677.6468227	1
17-MI20976-07	B6CBAF1 GP4.3	1171.0439	-336.95068	80	1009.08178	683.1058819	1
17-MI20976-07	B6CBAF1 GP4.3	1116.3708	-358.55872	80	990.6361511	627.286412	1
17-MI20976-07	B6CBAF1 GP4.3	1108.709	-264.41351	80	913.4501871	681.7322596	-1
17-MI20976-07	B6CBAF1 GP4.3	1095.9346	-353.62228	80	973.7508984	614.7605144	4
17-MI20976-07	B6CBAF1 GP4.3	1085.392	-331.43527	80	949.9620296	620.8842128	1
17-MI20976-07	B6CBAF1 GP4.3	1057.1759	-358.21048	80	952.4368758	582.0649757	-1
17-MI20976-07	B6CBAF1 GP4.3	1277.4484	-283.49469	45	1036.226658	799.0481055	-1
17-MI20976-07	B6CBAF1 GP4.3	1267.8857	-301.70679	45	1044.08058	780.0365265	1
17-MI20976-07	B6CBAF1 GP4.3	1265.9623	-287.99982	45	1032.325046	787.3432468	-1
17-MI20976-07	B6CBAF1 GP4.3	1260.3579	-328.54321	45	1059.859377	757.0606353	1
17-MI20976-07	B6CBAF1 GP4.3	1251.103	-291.39182	45	1025.407358	773.7620599	-1
17-MI20976-07	B6CBAF1 GP4.3	1235.1912	-329.80792	45	1044.703537	736.9294355	1
17-MI20976-07	B6CBAF1 GP4.3	1208.6947	-335.76282	45	1032.296326	712.771946	4
17-MI20976-07	B6CBAF1 GP4.3	1205.7463	-369.30698	45	1056.159229	689.0134668	11
17-MI20976-07	B6CBAF1 GP4.3	1196.446	-270.97757	45	974.711108	744.8827006	6
17-MI20976-07	B6CBAF1 GP4.3	1138.619	-256.88583	45	926.8373616	709.5182211	1
17-MI20976-07	B6CBAF1 GP4.3	1135.3644	-361.04993	45	1004.719673	640.2715857	4
17-MI20976-07	B6CBAF1 GP4.3	1122.79	-248.11137	45	909.9579572	702.9887921	10
17-MI20976-07	B6CBAF1 GP4.3	1106.5266	-337.43909	45	968.114233	633.2622765	-1
17-MI20976-07	B6CBAF1 GP4.3	1100.5535	-300.78494	45	936.1468879	652.1644879	4
17-MI20976-07	B6CBAF1 GP4.3	1073.7899	-355.34741	45	960.885075	596.6543738	14
17-MI20976-07	B6CBAF1 GP4.3	1069.9172	-377.92358	45	975.7354391	579.2145378	3
17-MI20976-07	B6CBAF1 GP4.3	1043.8306	-372.59814	45	954.930789	562.6000505	-1
17-MI20976-07	B6CBAF1 GP4.3	1228.1384	-150.51241	100	902.537107	846.4069661	6
17-MI20976-07	B6CBAF1 GP4.3	1206.6301	-138.28061	100	879.3641782	837.7329123	14
17-MI20976-07	B6CBAF1 GP4.3	1047.7188	-122.48531	100	765.4080649	725.8565459	1
17-MI20976-07	B6CBAF1 GP4.3	1049.1571	-213.14748	100	835.9320569	668.8647642	11
17-MI20976-07	B6CBAF1 GP4.3	1038.6932	-196.57574	100	816.5045513	671.4506551	3
17-MI20976-07	B6CBAF1 GP4.3	1022.3159	-219.07646	100	823.2840559	644.4592272	11
17-MI20976-07	B6CBAF1 GP4.3	1257.8551	-244.41156	45	993.6668283	809.0504954	-1
17-MI20976-07	B6CBAF1 GP4.3	1235.6671	-209.23112	45	952.4404456	814.5600521	1
17-MI20976-07	B6CBAF1 GP4.3	1227.5562	-124.49146	45	882.1874346	862.6340834	-1
17-MI20976-07	B6CBAF1 GP4.3	1211.2451	-209.30754	45	936.849574	795.7620601	5
17-MI20976-07	B6CBAF1 GP4.3	1206.7012	-218.50722	45	941.0005172	786.3785023	-1
17-MI20976-07	B6CBAF1 GP4.3	1205.4988	-235.54691	45	953.3115763	774.5364356	-1
17-MI20976-07	B6CBAF1 GP4.3	1175.6899	-136.88094	45	858.4632629	814.8767116	0
17-MI20976-07	B6CBAF1 GP4.3	1165.6136	-143.7131	45	857.2515342	802.7630028	0
17-MI20976-07	B6CBAF1 GP4.3	1163.9441	-211.70732	45	908.3815661	757.9107923	-1
17-MI20976-07	B6CBAF1 GP4.3	1141.3469	-224.27585	45	903.5503647	732.5088363	-1
17-MI20976-07	B6CBAF1 GP4.3	1137.2113	-146.33473	45	841.0640552	779.2782932	-1
17-MI20976-07	B6CBAF1 GP4.3	1100.9596	-232.76454	45	884.1871537	696.0635303	10
17-MI20976-07	B6CBAF1 GP4.3	1086.0349	-187.54907	45	839.9110723	713.579621	-1
17-MI20976-07	B6CBAF1 GP4.3	1028.8986	-205.99255	45	817.4575371	657.8969168	-1
17-MI20976-07	B6CBAF1 GP4.3	1017.3399	-130.56841	45	752.1468737	697.3547668	1
17-MI20976-07	B6CBAF1 GP4.3	1011.9108	-174.29454	45	782.2369148	665.1671936	0
17-MI20976-07	B6CBAF1 GP4.3	1149.6877	-167.1581	45	865.0452344	775.5130434	0
17-MI21267-02	Gad2-Cre*Ai96	1151.6677	-280.09885	24.657522	953.0198052	704.6610268	11
17-MI21267-02	Gad2-Cre*Ai96	1125.476	-275.33716	25.518389	932.5806035	687.6046011	11
17-MI21267-02	Gad2-Cre*Ai96	1101.2311	-230.68289	22.921875	882.7630155	697.6058662	11
17-MI21267-02	Gad2-Cre*Ai96	1068.0959	-250.08258	25.929314	876.4234756	659.7364179	3
17-MI21267-02	Gad2-Cre*Ai96	1076.3352	-287.53064	28.636669	910.4524356	642.0651875	1
17-MI21267-02	Gad2-Cre*Ai96	1031.0199	-284.64249	30.56674	879.197267	609.1268668	4
17-MI21267-02	Gad2-Cre*Ai96	1020.3456	-287.77603	31.310976	874.7628549	598.924116	1
17-MI21267-02	Gad2-Cre*Ai96	1291.1146	-477.19791	14.663301	1193.691957	685.4154406	0
17-MI21267-02	Gad2-Cre*Ai96	1285.6705	-465.02078	15.150008	1180.854894	689.0390157	0
17-MI21267-02	Gad2-Cre*Ai96	1263.2751	-490.67691	17.048601	1186.200483	655.4054777	0
17-MI21267-02	Gad2-Cre*Ai96	1201.3049	-468.34265	19.702259	1129.343923	622.142011	0
17-MI21267-02	Gad2-Cre*Ai96	1177.4075	-459.15991	19.832409	1106.980821	609.6799478	0
17-MI21267-02	Gad2-Cre*Ai96	1131.8604	-508.7652	19.993364	1115.876875	542.9260367	-1
17-MI21267-02	Gad2-Cre*Ai96	1134.5811	-266.8642	53.989498	931.910342	700.0241308	10
17-MI21267-02	Gad2-Cre*Ai96	1094.4714	-274.03247	57.228611	911.7113869	664.6381461	2
17-MI21267-02	Gad2-Cre*Ai96	1042.0729	-241.50082	52.234619	853.1596703	645.2573934	10
17-MI21267-02	Gad2-Cre*Ai96	1073.9014	-312.41879	68.249916	927.9997378	624.2484562	10
17-MI21267-02	Gad2-Cre*Ai96	1049.5795	-294.47885	64.432159	898.6416608	617.072134	10
17-MI21267-02	Gad2-Cre*Ai96	1025.9518	-284.57697	63.130539	875.8993337	605.2780071	2
17-MI21267-02	Gad2-Cre*Ai96	1113.4935	-219.05267	44.875057	881.6921133	714.4724859	1
17-MI21267-02	Gad2-Cre*Ai96	1177.2491	-281.58762	56.640575	970.5552413	723.3461548	-1
17-MI21267-02	Gad2-Cre*Ai96	837.0943	-354.16214	30	808.3013403	415.7001691	-1
17-MI21267-02	Gad2-Cre*Ai96	836.38947	-329.59515	30	788.9893505	430.9015061	-1
17-MI21267-02	Gad2-Cre*Ai96	824.43665	-347.77222	30	795.2847451	410.0773968	10
17-MI21267-02	Gad2-Cre*Ai96	794.2309	-326.39023	30	759.51382	400.5896335	3
17-MI21267-02	Gad2-Cre*Ai96	834.56061	-256.11356	30	731.4048265	476.584244	10
17-MI21267-02	Gad2-Cre*Ai96	979.0224	-378.48441	49.216389	917.9208695	509.0742402	1
17-MI21267-02	Gad2-Cre*Ai96	967.44128	-354.48355	49.667755	892.0740187	515.5629656	10
17-MI21267-02	Gad2-Cre*Ai96	960.99323	-369.74252	50.931793	899.6565971	500.8348224	-1
17-MI21267-02	Gad2-Cre*Ai96	929.18732	-373.45935	54.367107	882.1289213	474.0353601	10
17-MI21267-02	Gad2-Cre*Ai96	923.31396	-429.26974	54.812469	921.2115249	433.763205	1
17-MI21267-02	Gad2-Cre*Ai96	928.64429	-349.65598	52.835926	863.5068472	488.8715965	4
17-MI21267-02	Gad2-Cre*Ai96	909.92084	-344.45264	54.25378	847.5142631	477.8316892	10
17-MI21267-02	Gad2-Cre*Ai96	896.48767	-343.91888	55.422642	838.4965659	467.8609324	-1
17-MI21267-02	Gad2-Cre*Ai96	821.16083	-355.9501	62.300743	799.4638617	402.3221533	1
17-MI21267-02	Gad2-Cre*Ai96	875.06525	-356.08688	57.981949	834.1106469	443.6174965	10
17-MI21267-02	Gad2-Cre*Ai96	856.42731	-418.99182	61.630035	870.4602998	388.9996724	-1
17-MI21267-02	Gad2-Cre*Ai96	1041.2844	-159.78488	58.930973	789.9202415	697.0154028	11
17-MI21267-02	Gad2-Cre*Ai96	999.55969	-166.00558	62.208958	767.9588676	660.9966797	11
17-MI21267-02	Gad2-Cre*Ai96	941.23615	-185.093	66.912445	745.2389383	603.9899213	10
17-MI21267-02	Gad2-Cre*Ai96	898.53955	-146.89264	60.234383	688.5522765	595.6899649	11
17-MI21267-02	Gad2-Cre*Ai96	880.7652	-188.81735	68.094521	709.348573	555.1791855	11
17-MI21267-02	Gad2-Cre*Ai96	964.66187	-57.676659	39.218719	662.4311928	703.6220761	4
17-MI21267-02	Gad2-Cre*Ai96	949.8905	-100.29507	46.874928	685.684359	664.972202	4
17-MI21267-02	Gad2-Cre*Ai96	894.35889	-106.77768	49.218693	655.0766426	618.1859618	-1
17-MI21267-02	Gad2-Cre*Ai96	873.336	-82.989532	45.781204	623.3428322	617.2898366	3
17-MI21267-02	Gad2-Cre*Ai96	860.9425	-29.915854	37.031242	574.655898	641.7846632	1
18-MI10181-02	B6CBAF1 GP4.3	665.08624	-525.07141	32.865524	829.2879831	174.129659	14
18-MI10181-02	B6CBAF1 GP4.3	667.84003	-428.52856	34.718727	756.935637	238.1081131	-1
18-MI10181-02	B6CBAF1 GP4.3	647.65082	-429.44534	32.624989	744.7022775	222.0211755	2
18-MI10181-02	B6CBAF1 GP4.3	637.97894	-461.75638	35.463028	763.3100938	193.8911679	14
18-MI10181-02	B6CBAF1 GP4.3	625.11475	-516.4267	29.50679	797.0377385	148.9826244	5
18-MI10181-02	B6CBAF1 GP4.3	617.8092	-547.23669	17.61738	816.009531	123.6311356	1
18-MI10181-02	B6CBAF1 GP4.3	619.19916	-474.0495	35.177433	760.713627	171.5963361	1
18-MI10181-02	B6CBAF1 GP4.3	616.52252	-463.99405	33.915951	751.2787721	175.9849548	14
18-MI10181-02	B6CBAF1 GP4.3	598.13843	-473.24841	33.312569	746.6029766	155.9411251	6
18-MI10181-02	B6CBAF1 GP4.3	572.79089	-500.04907	24.276331	750.9355073	119.3077796	6
18-MI10181-02	B6CBAF1 GP4.3	563.35919	-417.75159	21.906269	681.7110554	164.802926	-1
18-MI10181-02	B6CBAF1 GP4.3	546.73615	-440.01935	22.746954	688.1542558	137.7721279	10
18-MI10181-02	B6CBAF1 GP4.3	520.70911	-508.64618	8.8784838	724.1617557	73.81504369	-1
18-MI10181-02	B6CBAF1 GP4.3	587.75244	-341.20514	63.179668	638.5766554	232.580598	1
18-MI10181-02	B6CBAF1 GP4.3	554.34186	-309.15598	61.816906	592.5627799	227.4679414	1
18-MI10181-02	B6CBAF1 GP4.3	544.70825	-347.7908	61.898438	616.0499604	195.3150481	5
18-MI10181-02	B6CBAF1 GP4.3	563.74103	-393.68481	59.731998	663.4794194	180.5179757	-1
18-MI10181-02	B6CBAF1 GP4.3	512.82422	-370.04202	56.953388	612.7012716	156.5788289	1
18-MI10181-02	B6CBAF1 GP4.3	508.19974	-405.0845	43.437691	636.640401	130.5734573	4
18-MI10181-02	B6CBAF1 GP4.3	517.83765	-290.35901	53.281277	554.7403694	211.4883087	5
18-MI10181-02	B6CBAF1 GP4.3	480.06613	-293.24216	48.007866	532.7499277	180.643206	10
18-MI10181-02	B6CBAF1 GP4.3	472.76031	-355.4577	54.623592	575.8319148	135.1669324	4
18-MI10181-02	B6CBAF1 GP4.3	499.27356	-316.7121	57.573906	563.0761063	180.3494892	1
18-MI10181-02	B6CBAF1 GP4.3	465.05325	-375.95865	44.140942	586.6320471	116.1131996	-1
18-MI10181-02	B6CBAF1 GP4.3	461.65292	-388.57092	37.976849	594.1357028	105.4208261	2
18-MI10181-02	B6CBAF1 GP4.3	461.08032	-282.64169	41.484432	512.4457943	172.860343	10
18-MI10181-02	B6CBAF1 GP4.3	422.25336	-301.61728	39.91877	502.1333576	130.8929777	4
18-MI10181-02	B6CBAF1 GP4.3	418.93198	-378.89047	31.277449	559.3284736	78.82670554	10
18-MI10181-02	B6CBAF1 GP4.3	386.03247	-280.75165	28.19326	462.9043653	116.4564503	2
18-MI10181-02	B6CBAF1 GP4.3	396.59692	-353.54816	30.4548	525.5606808	77.91912425	5
18-MI10181-02	B6CBAF1 GP4.3	1555.3972	-2.2936044	35.410355	998.4543465	1192.625122	1
18-MI10181-02	B6CBAF1 GP4.3	1538.731	33.905842	29.542673	959.9839641	1203.026747	10
18-MI10181-02	B6CBAF1 GP4.3	1525.6162	2.156615	47.279377	975.9542935	1172.613615	-1
18-MI10181-02	B6CBAF1 GP4.3	1490.6631	-20.146965	67.47683	970.6791375	1131.48767	1
18-MI10181-02	B6CBAF1 GP4.3	1491.9285	38.484016	44.1562	926.4783663	1170.02966	-1
18-MI10181-02	B6CBAF1 GP4.3	1437.4575	52.574841	54.718948	880.7558846	1137.241094	-1
18-MI10181-02	B6CBAF1 GP4.3	1412.3604	-54.644848	76.738228	946.9873864	1049.267703	1
18-MI10181-02	B6CBAF1 GP4.3	1408.7656	35.798515	72.383842	875.2495729	1104.463809	-1
18-MI10181-02	B6CBAF1 GP4.3	1399.5526	45.904167	70.394913	861.5876885	1103.866551	1
18-MI10181-02	B6CBAF1 GP4.3	1379.3315	-29.109741	84.153221	906.2190615	1040.273952	10
18-MI10181-02	B6CBAF1 GP4.3	1354.9347	-52.3964	85.508301	908.4630523	1006.622216	14
18-MI10181-02	B6CBAF1 GP4.3	1335.9692	-48.318447	87.801659	893.1793627	994.6753762	1
18-MI10181-02	B6CBAF1 GP4.3	1338.4886	21.815935	84.078102	840.9508866	1041.551439	11
18-MI10181-02	B6CBAF1 GP4.3	1350.9626	5.8349943	84.406212	861.2129219	1040.887325	6
18-MI10181-02	B6CBAF1 GP4.3	979.23615	-264.77313	38.477795	830.7604924	582.1041518	1
18-MI10181-02	B6CBAF1 GP4.3	912.31604	-264.6449	36.505203	787.7798576	530.8110536	2
18-MI10181-02	B6CBAF1 GP4.3	903.97766	-280.6575	36.914051	794.7296962	514.1487672	14
18-MI10181-02	B6CBAF1 GP4.3	900.40448	-223.77083	35.843422	748.7675141	547.858395	1
18-MI10181-02	B6CBAF1 GP4.3	845.00763	-252.01038	35.170708	734.9491896	487.2338371	14
18-MI10181-02	B6CBAF1 GP4.3	791.70276	-218.81236	35	675.3051353	467.5843054	10
18-MI10181-02	B6CBAF1 GP4.3	770.22772	-207.32344	35	652.7238343	458.4597574	1
18-MI10181-02	B6CBAF1 GP4.3	1214.8938	-350.37848	75.881851	1047.489285	708.1653891	1
18-MI10181-02	B6CBAF1 GP4.3	1207.9585	-322.05252	75.34375	1021.299029	720.9922668	-1
18-MI10181-02	B6CBAF1 GP4.3	1161.698	-325.52539	76.032036	994.3216094	683.2521905	-1
18-MI10181-02	B6CBAF1 GP4.3	1145.1029	-347.74112	76.89061	1000.742777	656.2761952	1
18-MI10181-02	B6CBAF1 GP4.3	1139.6632	-259.31894	75.378906	929.3743956	708.7607303	6
18-MI10181-02	B6CBAF1 GP4.3	1132.7183	-350.02475	77.14061	994.5599043	645.3050307	4
18-MI10181-02	B6CBAF1 GP4.3	1120.9194	-310.60846	76.218727	956.7389513	661.5047776	1
18-MI10181-02	B6CBAF1 GP4.3	1103.1494	-312.98172	76.60434	947.1739572	646.3417684	1
18-MI10181-02	B6CBAF1 GP4.3	1094.2073	-307.63174	76.697372	937.3366308	642.9050413	-1
18-MI10181-02	B6CBAF1 GP4.3	1085.6902	-365.01868	78.343735	975.9354606	599.5930203	-1
18-MI10181-02	B6CBAF1 GP4.3	1079.0823	-325.01736	77.378441	940.9917036	620.1527699	6
18-MI10181-02	B6CBAF1 GP4.3	1082.2019	-273.90442	76.574356	903.7508041	655.3007527	10
18-MI10181-02	B6CBAF1 GP4.3	1078.235	-297.09146	76.91404	919.0097522	637.3971252	1
18-MI10181-02	B6CBAF1 GP4.3	1068.8849	-319.99133	77.482201	930.598713	615.5447926	-1
18-MI10181-02	B6CBAF1 GP4.3	1069.219	-264.15506	76.763771	887.9467113	651.5809935	6
18-MI10181-02	B6CBAF1 GP4.3	1053.8984	-340.99039	78.240578	937.1166394	590.5834105	4
18-MI10181-02	B6CBAF1 GP4.3	1036.8054	-251.2403	77.288841	857.2613965	634.9724899	11
18-MI10181-02	B6CBAF1 GP4.3	1018.2437	-241.06699	77.568588	837.5569578	627.2414957	1
18-MI10181-02	B6CBAF1 GP4.3	1003.041	-255.41312	78.055	838.8287547	606.3772233	4
18-MI10181-02	B6CBAF1 GP4.3	998.78827	-508.19189	94.250008	1030.164583	441.1325657	4
18-MI10181-02	B6CBAF1 GP4.3	959.10535	-528.98541	93.562515	1020.699297	397.3431481	-1
18-MI10181-02	B6CBAF1 GP4.3	957.11646	-415.29837	96.906235	932.14608	468.6665452	10
18-MI10181-02	B6CBAF1 GP4.3	947.90051	-451.5722	95.8125	954.0883391	438.3472129	10
18-MI10181-02	B6CBAF1 GP4.3	944.60248	-496.47058	94.500015	986.4439265	407.044542	1
18-MI10181-02	B6CBAF1 GP4.3	936.77759	-502.15744	94.312515	985.7956239	397.3931703	1
18-MI10181-02	B6CBAF1 GP4.3	925.05743	-442.44577	96.03125	932.4441081	426.6585301	1
18-MI10181-02	B6CBAF1 GP4.3	919.54254	-521.13525	93.718765	989.3209296	372.0007215	2
18-MI10181-02	B6CBAF1 GP4.3	867.84973	-523.18719	93.562508	957.7716403	331.0007286	5
18-MI10181-02	B6CBAF1 GP4.3	859.48193	-473.57874	95.000008	914.3246446	356.3656228	14
18-MI10181-02	B6CBAF1 GP4.3	862.42572	-411.2305	96.843742	868.3456148	398.5781475	10
18-MI10181-02	B6CBAF1 GP4.3	847.8158	-502.93188	94.125008	929.3837437	328.6000023	1
18-MI10181-02	B6CBAF1 GP4.3	835.69055	-425.40082	96.374992	862.0925082	368.9729821	10
18-MI10181-02	B6CBAF1 GP4.3	827.57904	-498.57877	94.218758	913.0741608	315.8534962	1
18-MI10181-02	B6CBAF1 GP4.3	825.61902	-469.22043	95.0625	889.2794796	333.1614946	11
18-MI10181-02	B6CBAF1 GP4.3	815.67999	-476.68393	94.84375	888.6403923	320.7486122	1
18-MI10181-02	B6CBAF1 GP4.3	800.32611	-454.57135	95.46875	861.8256138	323.1309446	1
18-MI10181-02	B6CBAF1 GP4.3	784.38196	-406.60025	96.843742	814.7807325	341.6301764	5
18-MI10181-02	B6CBAF1 GP4.3	738.31403	-272.59592	64.459869	682.3840093	392.1328837	1
18-MI10181-02	B6CBAF1 GP4.3	701.99524	-265.70511	63.456017	653.8209018	368.6661756	1
18-MI10181-02	B6CBAF1 GP4.3	607.84802	-293.08649	62.332039	614.5126418	278.842465	1
18-MI10181-02	B6CBAF1 GP4.3	647.05804	-233.41623	61.823654	593.8288111	347.1809213	11
18-MI10181-02	B6CBAF1 GP4.3	617.1936	-226.08405	61.262581	569.0627787	328.9521146	1
18-MI10181-02	B6CBAF1 GP4.3	618.21655	-206.69086	61.247097	554.8299258	342.1645362	-1
18-MI10181-02	B6CBAF1 GP4.3	598.9621	-199.00397	60.796982	536.5904265	332.3084216	10
18-MI10181-02	B6CBAF1 GP4.3	1010.3137	-111.86655	20	733.2868643	703.9447349	-1
18-MI10181-02	B6CBAF1 GP4.3	966.54291	-109.81618	20	703.6646233	671.6553319	5
18-MI10181-02	B6CBAF1 GP4.3	951.42987	-153.12312	20	727.2274313	632.3019475	14
18-MI10181-02	B6CBAF1 GP4.3	949.3064	-126.91796	20	705.7487365	647.4639173	-1
18-MI10181-02	B6CBAF1 GP4.3	934.83643	-108.55255	20	682.3771069	648.1236636	-1
18-MI10181-02	B6CBAF1 GP4.3	903.82855	-118.66457	20	670.2704679	617.8388405	5
18-MI10181-02	B6CBAF1 GP4.3	904.5885	-62.886147	18.066036	627.9357535	654.1648974	5
18-MI10181-02	B6CBAF1 GP4.3	891.54987	-106.0762	20	652.7380996	616.478951	-1
18-MI10181-02	B6CBAF1 GP4.3	888.12592	-57.939686	16.660179	613.5891317	644.696073	-1
18-MI10181-02	B6CBAF1 GP4.3	866.01526	-84.666313	18.697386	619.939008	610.5951518	-1
18-MI10181-02	B6CBAF1 GP4.3	856.59045	-146.76723	20	661.5751505	563.5655643	-1
18-MI10181-02	B6CBAF1 GP4.3	831.18811	-89.689522	17.641853	601.4782538	580.6391266	-1
18-MI10181-02	B6CBAF1 GP4.3	709.04834	-325.62659	100.07032	704.3428571	335.6834252	1
18-MI10181-02	B6CBAF1 GP4.3	683.73755	-302.39346	98.823105	670.2874695	331.1397747	10
18-MI10181-02	B6CBAF1 GP4.3	632.13062	-351.23972	97.296906	674.7176963	260.2200661	14
18-MI10181-02	B6CBAF1 GP4.3	580.73883	-364.24402	95.446152	651.769547	212.4329353	1
18-MI10181-02	B6CBAF1 GP4.3	573.81873	-265.1842	90.023468	571.2859012	270.5975075	1
18-MI10181-02	B6CBAF1 GP4.3	550.32465	-366.01974	94.316216	633.6434794	187.9457652	1
18-MI10181-02	B6CBAF1 GP4.3	553.23523	-312.24786	91.640678	594.2273314	224.6370989	-1
18-MI10181-02	B6CBAF1 GP4.3	1500.2594	-273.88232	99.963921	1171.623737	976.2620612	-1
18-MI10181-02	B6CBAF1 GP4.3	1440.8807	-287.89444	103.21978	1144.331331	921.6975174	-1
18-MI10181-02	B6CBAF1 GP4.3	1389.3032	-331.03418	106.06245	1144.399459	854.4571088	11
18-MI10181-02	B6CBAF1 GP4.3	1380.2262	-335.71155	106.49214	1142.173795	844.4913374	10
18-MI10181-02	B6CBAF1 GP4.3	1404.1163	-242.9431	104.293	1086.263201	922.2777698	4
18-MI10181-02	B6CBAF1 GP4.3	1348.4294	-316.21439	108.14693	1106.830361	832.5743532	10
18-MI10181-02	B6CBAF1 GP4.3	1334.5167	-362.89532	108.67574	1133.752584	791.9804164	1
18-MI10181-02	B6CBAF1 GP4.3	1321.7659	-292.77292	109.07809	1071.748167	827.1256625	1
18-MI10181-02	B6CBAF1 GP4.3	1298.6862	-326.73206	110.5267	1083.02955	787.6462187	6
18-MI10181-02	B6CBAF1 GP4.3	1352.8599	-347.27502	5.5272856	1133.51494	816.0720763	-1
18-MI10181-02	B6CBAF1 GP4.3	1331.8533	-310.51019	6.5886779	1091.829234	823.5038797	10
18-MI10181-02	B6CBAF1 GP4.3	1316.946	-332.98318	7.4196301	1099.529485	797.6588237	5
18-MI10181-02	B6CBAF1 GP4.3	1317.8191	-374.02509	8.4569807	1131.59723	772.0295534	14
18-MI10181-02	B6CBAF1 GP4.3	1299.2466	-315.39883	8.6744509	1074.688034	795.3387545	-1
18-MI10181-02	B6CBAF1 GP4.3	1290.9956	-299.54099	9.504818	1057.226597	799.1660513	-1
18-MI10181-02	B6CBAF1 GP4.3	1300.2241	-350.32123	8.7925024	1102.124728	773.7110642	-1
18-MI10181-02	B6CBAF1 GP4.3	1279.9999	-375.90552	10.667071	1108.806428	741.790369	2
18-MI10181-02	B6CBAF1 GP4.3	1238.1395	-281.61697	13.286378	1009.596139	770.0735303	-1
18-MI15068-01	B6CBAF1 GP4.3	999.1203	-209.63858	40.58334	801.1748177	632.6994708	-1
18-MI15068-01	B6CBAF1 GP4.3	994.5235	-236.16995	40.124973	818.5976162	612.1692399	10
18-MI15068-01	B6CBAF1 GP4.3	981.66333	-178.67786	39.884132	766.219573	639.1371026	-1
18-MI15068-01	B6CBAF1 GP4.3	969.81787	-269.16241	39.249985	828.0949911	572.0610056	-1
18-MI15068-01	B6CBAF1 GP4.3	955.63794	-282.52628	38.812492	829.2681138	552.6114034	1
18-MI15068-01	B6CBAF1 GP4.3	859.36188	-358.48407	31.417505	825.8883238	430.025745	1
18-MI15068-01	B6CBAF1 GP4.3	847.64069	-307.37311	36.01017	779.1389973	453.7790023	-1
18-MI15068-01	B6CBAF1 GP4.3	829.31665	-405.30753	22.093889	842.5823002	376.9553877	5
18-MI15068-01	B6CBAF1 GP4.3	819.06714	-217.41412	32.912773	691.7666987	489.4882157	-1
18-MI15068-01	B6CBAF1 GP4.3	812.69745	-392.0719	22.422035	821.7716395	372.6779978	5
18-MI15068-01	B6CBAF1 GP4.3	809.24048	-262.15494	36.040913	719.8178017	453.2744155	1
18-MI15068-01	B6CBAF1 GP4.3	807.23871	-320.53162	32.562675	763.351466	414.3300482	14
18-MI15068-01	B6CBAF1 GP4.3	795.82684	-363.74197	25.422071	789.2118271	377.8799809	5
18-MI15068-01	B6CBAF1 GP4.3	795.28821	-348.72205	27.609587	777.3357142	387.0911864	-1
18-MI15068-01	B6CBAF1 GP4.3	758.30176	-195.29251	26.437546	635.8454432	457.0134496	6
18-MI15068-01	B6CBAF1 GP4.3	742.86865	-234.41548	29.146578	655.9910763	420.0954183	4
18-MI15068-01	B6CBAF1 GP4.3	737.64313	-220.39262	27.438742	641.877081	425.0695297	5
18-MI15068-01	B6CBAF1 GP4.3	732.1756	-378.53052	17.593958	759.7776355	319.5377973	-1
18-MI15068-01	B6CBAF1 GP4.3	716.20886	-284.69186	28.132658	677.5052781	367.4114724	-1
18-MI15068-01	B6CBAF1 GP4.3	696.92029	-275.3649	25.594046	657.9848122	358.5801197	-1
18-MI15068-01	B6CBAF1 GP4.3	686.19452	-174.55174	18.843805	573.7164503	414.9465791	1
18-MI15068-01	B6CBAF1 GP4.3	666.93164	-267.14127	21.767313	632.4548139	340.827196	4
18-MI15068-01	B6CBAF1 GP4.3	650.88641	-369.9816	11.780507	701.1246922	262.6093527	1
18-MI15068-01	B6CBAF1 GP4.3	647.45575	-386.22037	9.295351	711.3930085	249.5698445	-1
18-MI15068-01	B6CBAF1 GP4.3	645.80475	-250.62285	18.908527	606.2354063	335.1928066	1
18-MI15068-01	B6CBAF1 GP4.3	633.98944	-363.45389	10.953671	685.2857748	253.820304	-1
18-MI15068-01	B6CBAF1 GP4.3	590.97473	-305.92783	9.5276318	613.5587228	257.6599727	10
18-MI15068-01	B6CBAF1 GP4.3	577.29852	-243.76158	9.586132	557.0693706	286.9965322	2
18-MI15068-01	B6CBAF1 GP4.3	570.90845	-213.80447	9.3670912	529.9762432	301.2872216	5
18-MI15068-01	B6CBAF1 GP4.3	556.93604	-256.05591	6.2345762	553.4596385	263.4858705	-1
18-MI15068-01	B6CBAF1 GP4.3	547.82635	-284.27023	4.0783625	569.2826198	238.4126244	1
18-MI15068-01	B6CBAF1 GP4.3	531.54498	-267.20569	2.3673909	545.748938	236.8481485	1
18-MI15068-01	B6CBAF1 GP4.3	522.96344	-259.30569	1.1134708	534.1850043	235.322298	4
18-MI15068-01	B6CBAF1 GP4.3	943.09418	-47.966286	87.335243	641.1559321	693.2867101	10
18-MI15068-01	B6CBAF1 GP4.3	969.34601	-140.1895	84.542931	728.7787547	654.3441802	10
18-MI15068-01	B6CBAF1 GP4.3	941.82404	-230.57179	80.253708	780.5302039	575.2985889	10
18-MI15068-01	B6CBAF1 GP4.3	854.12067	-153.54556	81.535172	665.1963183	557.3259467	-1
18-MI15068-01	B6CBAF1 GP4.3	835.40326	-102.16322	82.216682	613.755494	575.8820381	-1
18-MI15068-01	B6CBAF1 GP4.3	855.22491	-105.2428	83.073318	628.8213746	589.1259456	-1
18-MI15068-01	B6CBAF1 GP4.3	809.10089	-96.461884	80.721092	592.5240485	559.3428277	5
18-MI15068-01	B6CBAF1 GP4.3	790.50317	-77.11998	78.525101	565.7577077	557.4593935	-1
18-MI15068-01	B6CBAF1 GP4.3	780.09369	-67.980659	77.086395	552.0709906	555.3243691	-1
18-MI15068-01	B6CBAF1 GP4.3	757.45984	-103.52101	78.024918	564.8519956	515.1739807	10
18-MI15068-01	B6CBAF1 GP4.3	768.88342	-39.593243	73.523438	523.0941688	564.9086947	-1
18-MI15068-01	B6CBAF1 GP4.3	729.1889	-83.953979	74.13678	531.7142547	506.0085764	1
18-MI15068-01	B6CBAF1 GP4.3	680.55109	-154.87395	78.079613	554.9933057	423.2235242	1
18-MI15068-01	B6CBAF1 GP4.3	617.6095	-129.25188	71.244225	494.9902044	391.3211419	1
18-MI15068-01	B6CBAF1 GP4.3	583.9024	-158.61479	73.859428	495.933028	346.6281902	-1
18-MI15068-01	B6CBAF1 GP4.3	581.14777	-146.09315	71.765678	484.5548716	352.5372496	-1
18-MI15068-01	B6CBAF1 GP4.3	703.63574	-267.4447	81.999977	656.2076351	368.8108811	2
18-MI15068-01	B6CBAF1 GP4.3	714.25757	-272.13785	81.97654	666.6170446	373.9580165	-1
18-MI15068-01	B6CBAF1 GP4.3	667.12756	-171.69235	78.96978	559.3032225	402.1409642	-1
18-MI15068-01	B6CBAF1 GP4.3	646.03784	-178.37079	78.79232	550.9161029	381.6706419	-1
18-MI15068-01	B6CBAF1 GP4.3	589.48676	-257.48511	83.124969	575.4152464	287.5595756	1
18-MI15068-01	B6CBAF1 GP4.3	531.38831	-255.91936	83.533882	536.9839042	243.9601103	-1
18-MI15068-01	B6CBAF1 GP4.3	509.79126	-210.14339	77.989456	488.0018913	256.7129246	10
18-MI15068-01	B6CBAF1 GP4.3	510.61639	-170.32521	71.796951	457.9618006	282.8617479	-1
18-MI15068-01	B6CBAF1 GP4.3	485.80109	-160.1496	69.234459	434.2483057	270.3312746	-1
18-MI15068-01	B6CBAF1 GP4.3	552.10913	-126.96664	67.421944	451.2633837	342.5001893	-1
18-MI15068-01	B6CBAF1 GP4.3	523.83905	-111.91454	63.703201	421.5923445	330.4422929	-1
18-MI15068-01	B6CBAF1 GP4.3	550.35864	-107.15398	64.19416	434.9312823	353.8522146	4
18-MI15068-01	B6CBAF1 GP4.3	516.41486	-79.256767	58.291313	391.7632314	345.6696532	4
18-MI15068-01	B6CBAF1 GP4.3	575.93689	-82.124313	62.243862	432.1062041	389.5278322	4
18-MI15068-01	B6CBAF1 GP4.3	1563.1074	-347.13834	-5.9014745	1268.13596	977.568935	-1
18-MI15068-01	B6CBAF1 GP4.3	1559.1122	-304.01669	-0.27303967	1232.470884	1002.133957	-1
18-MI15068-01	B6CBAF1 GP4.3	1553.3086	-325.53925	-0.46338186	1245.275053	983.8868988	2
18-MI15068-01	B6CBAF1 GP4.3	1535.2832	-171.5295	16.309034	1115.489531	1068.737568	-1
18-MI15068-01	B6CBAF1 GP4.3	1509.4178	-342.14035	8.1271877	1229.894847	939.5535748	-1
18-MI15068-01	B6CBAF1 GP4.3	1505.9235	-304.77359	15.301977	1198.968801	960.8153982	2
18-MI15068-01	B6CBAF1 GP4.3	1496.5366	-308.49902	17.600351	1195.813798	951.2217758	2
18-MI15068-01	B6CBAF1 GP4.3	1481.903	-346.3522	13.691419	1215.496877	915.7311596	-1
18-MI15068-01	B6CBAF1 GP4.3	1476.9574	-201.63309	29.648338	1101.225387	1004.669947	1
18-MI15068-01	B6CBAF1 GP4.3	1474.3662	-336.24283	17.885223	1202.906282	916.4231772	4
18-MI15068-01	B6CBAF1 GP4.3	1463.8143	-221.31699	33.464024	1107.91489	981.9664969	-1
18-MI15068-01	B6CBAF1 GP4.3	1414.2954	-335.28461	30.404369	1163.67747	870.9202148	4
18-MI15068-01	B6CBAF1 GP4.3	1407.8506	-284.81506	45.234806	1120.801646	898.313176	-1
18-MI15068-01	B6CBAF1 GP4.3	1407.3212	-142.83479	30.219093	1011.462645	988.887235	1
18-MI15068-01	B6CBAF1 GP4.3	1405.4657	-268.2323	49.062168	1106.542655	907.108454	-1
18-MI15068-01	B6CBAF1 GP4.3	1387.5653	-252.13829	53.933212	1082.716602	903.6791246	-1
18-MI15068-01	B6CBAF1 GP4.3	1374.6646	-344.70035	34.132938	1145.510707	834.4616094	1
18-MI15068-01	B6CBAF1 GP4.3	1311.8459	-283.99203	62.775177	1058.650336	825.1367959	10
18-MI15068-01	B6CBAF1 GP4.3	1285.8784	-290.55939	63.480526	1047.052252	800.9929114	10
18-MI15068-01	B6CBAF1 GP4.3	1278.9664	-248.92606	66.219742	1010.660725	822.3650103	-1
18-MI15068-01	B6CBAF1 GP4.3	1263.3285	-199.41136	61.499001	962.627031	842.0884556	-1
18-MI15068-01	B6CBAF1 GP4.3	1257.4724	-285.59558	65.735275	1025.039009	782.366112	2
18-MI15068-01	B6CBAF1 GP4.3	1223.9535	-282.67923	67.061958	1001.321279	758.5020712	-1
18-MI15068-01	B6CBAF1 GP4.3	1184.1533	-308.92123	66.998825	995.9637213	711.1312683	-1
18-MI15068-01	B6CBAF1 GP4.3	1163.0054	-316.86505	67.421295	988.5107359	689.8053921	10
18-MI15068-01	B6CBAF1 GP4.3	1144.3577	-343.98312	66.815826	997.380177	658.1121787	4
18-MI15068-01	B6CBAF1 GP4.3	1140.6783	-239.71977	69.367157	914.9784047	722.0991444	-1
18-MI15068-01	B6CBAF1 GP4.3	1134.4092	-219.11942	69.796852	895.1460325	730.4868826	11
18-MI15068-01	B6CBAF1 GP4.3	1127.6299	-259.25467	69.289032	921.6141388	699.5638036	1
18-MI15068-01	B6CBAF1 GP4.3	1119.9557	-287.88156	69.007782	938.673707	675.3282234	1
18-MI15068-01	B6CBAF1 GP4.3	1101.4779	-230.64517	70.234352	882.8922231	697.8195279	3
18-MI15068-01	B6CBAF1 GP4.3	1596.3071	-226.46548		1196.768404	1080.383475	-1
18-MI15068-01	B6CBAF1 GP4.3	1585.4801	-384.55994		1311.20126	970.7650371	-1
18-MI15068-01	B6CBAF1 GP4.3	1563.8202	-346.65384		1268.220747	978.4265991	1
18-MI15068-01	B6CBAF1 GP4.3	1550.0936	-329.13788		1245.977622	979.1127433	2
18-MI15068-01	B6CBAF1 GP4.3	1535.9734	-175.76755		1119.185397	1066.5517	-1
18-MI15068-01	B6CBAF1 GP4.3	1533.1589	-161.41898		1106.366354	1073.585533	-1
18-MI15068-01	B6CBAF1 GP4.3	1523.7761	-193.40131		1124.907051	1045.888075	-1
18-MI15068-01	B6CBAF1 GP4.3	1505.1941	-308.32959		1201.231401	957.9767799	2
18-MI15068-01	B6CBAF1 GP4.3	1493.5966	-342.86584		1220.313586	926.9425097	-1
18-MI15068-01	B6CBAF1 GP4.3	1493.8672	-312.41177		1197.107093	946.6651457	2
18-MI15068-01	B6CBAF1 GP4.3	1491.6327	-224.05763		1127.844828	1001.566748	-1
18-MI15068-01	B6CBAF1 GP4.3	1478.4369	-352.54358		1218.029018	909.1028117	-1
18-MI15068-01	B6CBAF1 GP4.3	1475.9974	-210.22588		1107.207022	998.4267432	-1
18-MI15068-01	B6CBAF1 GP4.3	1468.9778	-343.76913		1205.23142	907.4635917	-1
18-MI15068-01	B6CBAF1 GP4.3	1469.369	-172.90744		1074.309796	1017.25157	-1
18-MI15068-01	B6CBAF1 GP4.3	1462.0356	-151.6819		1053.315523	1025.222919	1
18-MI15068-01	B6CBAF1 GP4.3	1433.8107	-358.03589		1193.649184	871.3233369	-1
18-MI15068-01	B6CBAF1 GP4.3	1432.5936	-388.90128		1216.564991	850.6105612	-1
18-MI15068-01	B6CBAF1 GP4.3	1409.9099	-347.83142		1170.499579	859.5134637	-1
18-MI15068-01	B6CBAF1 GP4.3	1409.6449	-145.32927		1014.866719	989.072735	1
18-MI15068-01	B6CBAF1 GP4.3	1385.788	-252.64343		1081.965489	901.9909455	-1
18-MI15068-01	B6CBAF1 GP4.3	1311.6387	-287.15152		1060.943084	822.9530807	-1
18-MI15068-01	B6CBAF1 GP4.3	1304.7551	-376.24536		1124.930413	760.5774641	-1
18-MI15068-01	B6CBAF1 GP4.3	1296.873	-357.69235		1105.636261	766.4150165	-1
18-MI15068-01	B6CBAF1 GP4.3	1283.8595	-293.71506		1048.181176	797.4208213	11
18-MI15068-01	B6CBAF1 GP4.3	1277.785	-251.04303		1011.528914	820.1014897	-1
18-MI15068-01	B6CBAF1 GP4.3	1262.0145	-202.19359		963.9209912	839.2968691	-1
18-MI15068-01	B6CBAF1 GP4.3	1248.6558	-154.65312		918.8634203	859.5049821	1
18-MI15068-01	B6CBAF1 GP4.3	1220.8939	-366.05591		1063.369872	702.7257001	-1
18-MI15068-01	B6CBAF1 GP4.3	1182.0675	-313.97418		998.506339	706.292053	-1
18-MI15068-01	B6CBAF1 GP4.3	1164.514	-322.54706		993.8396214	687.3226	-1
18-MI15068-01	B6CBAF1 GP4.3	1142.3112	-349.18484		1000.062197	653.2078061	14
18-MI15068-01	B6CBAF1 GP4.3	1135.6981	-221.24911		897.6069743	730.1117111	10
18-MI15068-01	B6CBAF1 GP4.3	1132.0496	-375.79013		1013.911757	628.2812888	6
18-MI15068-01	B6CBAF1 GP4.3	1119.9443	-294.83185		944.0022409	670.8657865	3
18-MI15068-01	B6CBAF1 GP4.3	1101.5834	-236.56149		887.5018291	694.1093381	10
18-MI15068-01	B6CBAF1 GP4.3	1095.2557	-229.4557		877.9919105	693.8049114	-1
18-MI15068-03	B6CBAF1 GP4.3	952.74573	-176.04855		745.6707229	618.6216029	-1
18-MI15068-03	B6CBAF1 GP4.3	950.20679	-211.90372		771.5701655	593.6965583	11
18-MI15068-03	B6CBAF1 GP4.3	919.44971	-85.154526		654.5544361	651.3044965	1
18-MI15068-03	B6CBAF1 GP4.3	922.77454	-220.40205		760.5159303	567.1908229	1
18-MI15068-03	B6CBAF1 GP4.3	911.52985	-196.83807		735.2200531	573.6578783	-1
18-MI15068-03	B6CBAF1 GP4.3	846.51074	-242.17435		728.3611561	494.6906884	1
18-MI15068-03	B6CBAF1 GP4.3	825.16907	-175.20265		663.2706028	521.2217056	-1
18-MI15068-03	B6CBAF1 GP4.3	780.84717	-280.08597		715.389301	419.986425	1
18-MI15068-03	B6CBAF1 GP4.3	740.61523	-186.416		617.6973851	449.1233583	10
18-MI15068-03	B6CBAF1 GP4.3	724.73181	-100.49249		541.5549496	491.9889986	2
18-MI15068-03	B6CBAF1 GP4.3	682.72589	-188.24403		582.0054811	403.5097007	1
18-MI15068-03	B6CBAF1 GP4.3	670.89154	-112.04313		515.9218287	443.2536391	-1
18-MI15068-03	B6CBAF1 GP4.3	685.30408	-298.01004		667.9260959	335.1512983	-1
18-MI15068-03	B6CBAF1 GP4.3	676.20831	-273.46088		643.2509074	343.8994092	-1
18-MI15068-03	B6CBAF1 GP4.3	598.93616	-248.31725		574.4321283	300.6887175	-1
18-MI15068-03	B6CBAF1 GP4.3	567.83405	-298.69476		593.1773472	244.5295471	14
18-MI15068-03	B6CBAF1 GP4.3	478.27579	-148.28505		420.3175798	272.1567871	-1
18-MI15068-03	B6CBAF1 GP4.3	1333.6724	-178.45087	17.922039	991.6115642	909.5236061	-1
18-MI15068-03	B6CBAF1 GP4.3	1257.3148	-99.671135	25.285276	882.2018649	901.384912	10
18-MI15068-03	B6CBAF1 GP4.3	1247.9994	-108.96642	26.14271	883.3686525	888.2769726	-1
18-MI15068-03	B6CBAF1 GP4.3	1212.2928	-156.75856	29.636703	897.1785487	830.2396305	-1
18-MI15068-03	B6CBAF1 GP4.3	1204.244	-169.92412	30.465879	902.1282233	815.6240132	2
18-MI15068-03	B6CBAF1 GP4.3	1196.728	-213.62701	31.93194	930.8631748	781.8492325	4
18-MI15068-03	B6CBAF1 GP4.3	1123.647	-222.11655	39.945171	890.5505743	720.3040706	-1
18-MI15068-03	B6CBAF1 GP4.3	1108.3397	-116.18283	40.390663	799.4153057	776.4345161	-1
18-MI15068-03	B6CBAF1 GP4.3	1094.994	-100.4482	42.218697	778.7837832	776.2715771	-1
18-MI15068-03	B6CBAF1 GP4.3	1094.7469	-112.97131	42.054607	788.2395846	768.0571305	-1
18-MI15068-03	B6CBAF1 GP4.3	1061.288	-58.761406	46.609406	725.1816572	777.1078491	-1
18-MI15068-03	B6CBAF1 GP4.3	1063.2498	-84.728691	46.007786	746.374126	761.9741849	-1
18-MI15068-03	B6CBAF1 GP4.3	1076.8308	-191.50266	43.92432	837.0483209	703.980092	-1
18-MI15068-03	B6CBAF1 GP4.3	1070.5087	-153.85828	44.158386	804.097125	723.2489122	14
18-MI15068-03	B6CBAF1 GP4.3	1077.8853	-244.16458	45.601402	878.1531213	671.0440067	10
18-MI15068-03	B6CBAF1 GP4.3	1050.6102	-110.93244	46.947826	758.3916541	735.4794082	2
18-MI15068-03	B6CBAF1 GP4.3	1039.0336	-265.0921	50.367012	869.3233656	627.8068707	10
18-MI15068-03	B6CBAF1 GP4.3	1033.5468	-225.79065	49.910324	835.6352914	648.778828	-1
18-MI15068-03	B6CBAF1 GP4.3	1006.0877	-130.85846	51.621719	745.1591797	688.5304703	2
18-MI15068-03	B6CBAF1 GP4.3	993.89062	-266.04822	55.414337	841.1299325	592.5374801	-1
18-MI15068-03	B6CBAF1 GP4.3	988.55487	-234.20654	55.26149	813.2656085	608.8452077	4
18-MI15068-03	B6CBAF1 GP4.3	967.21301	-142.34073	56.145096	729.0634599	651.3281558	1
18-MI15068-03	B6CBAF1 GP4.3	965.05292	-202.463	57.226513	773.8357779	611.1436719	-1
18-MI15068-03	B6CBAF1 GP4.3	953.0528	-199.56909	58.679462	763.9244564	603.785457	4
18-MI15068-03	B6CBAF1 GP4.3	949.86517	-219.17477	59.415192	776.9333277	588.7750278	1
18-MI15068-03	B6CBAF1 GP4.3	930.49622	-115.35644	60.405403	684.8193298	640.4317301	10
18-MI15068-03	B6CBAF1 GP4.3	949.74237	-286.84927	60.844097	828.8090635	545.3151498	-1
18-MI15068-03	B6CBAF1 GP4.3	941.77759	-230.90829	60.638214	780.7587766	575.047301	-1
18-MI15068-03	B6CBAF1 GP4.3	915.92267	-267.9921	64.317734	792.6606531	531.4350263	4
18-MI15068-03	B6CBAF1 GP4.3	914.35461	-296.44913	65.196213	813.5026122	511.9960406	6
18-MI15068-03	B6CBAF1 GP4.3	879.63586	-176.66965	67.156082	699.2989784	562.0963945	10
18-MI15068-03	B6CBAF1 GP4.3	872.38513	-196.49443	68.367004	709.8724278	543.8262735	1
18-MI15068-03	B6CBAF1 GP4.3	870.24426	-228.18309	69.093536	732.8282842	521.8767147	1
18-MI15068-03	B6CBAF1 GP4.3	753.46198	-306.87805	75.181007	718.4095231	381.7942426	10
18-MI15068-03	B6CBAF1 GP4.3	692.90308	-118.03779	70.527084	534.6289131	456.3107688	-1
18-MI15068-03	B6CBAF1 GP4.3	686.2265	-132.37958	70.898376	541.3609285	441.9949197	-1
18-MI15068-03	B6CBAF1 GP4.3	668.33551	-169.95895	71.793633	558.7465227	404.1790738	-1
18-MI15068-03	B6CBAF1 GP4.3	637.18738	-260.33987	71.331383	608.1732862	322.3505215	1
18-MI15068-03	B6CBAF1 GP4.3	576.33289	-198.29164	68.04216	521.5428405	315.3921934	1
18-MI15068-03	B6CBAF1 GP4.3	556.24066	-200.81361	66.73909	510.6039531	298.351109	-1
18-MI15068-03	B6CBAF1 GP4.3	553.85675	-287.61813	64.297081	575.7170962	240.8968989	1
18-MI15068-03	B6CBAF1 GP4.3	549.32043	-326.86761	58.535324	602.9424805	212.2633803	1
18-MI15068-03	B6CBAF1 GP4.3	536.39758	-349.60696	54.644684	612.1187973	187.771069	4
18-MI15068-03	B6CBAF1 GP4.3	463.18799	-171.5864	51.469604	428.5380559	245.6422972	-1
18-MI15068-03	B6CBAF1 GP4.3	472.04346	-261.48126	59.193481	503.2258496	194.8363931	1
18-MI15068-03	B6CBAF1 GP4.3	413.37546	-330.42703	46.930458	518.5619802	105.6161237	-1
18-MI15068-03	B6CBAF1 GP4.3	398.80231	-336.85196	45.080151	514.1560363	90.31108982	-1
18-MI15068-03	B6CBAF1 GP4.3	381.41635	-320.57169	43.784863	490.5166342	87.39605482	4
18-MI15068-03	B6CBAF1 GP4.3	357.37393	-356.07455	39.296589	502.3662562	46.18831195	-1
18-MI15068-03	B6CBAF1 GP4.3	340.34631	-275.05621	37.25029	429.2563779	85.03232139	10
18-MI15068-03	B6CBAF1 GP4.3	308.03296	-213.28346	31.156439	361.1264918	99.80879778	-1
18-MI18213-03	Gad2-Cre*Ai96	1138.2584	-327.71329	36.359436	980.9812765	663.8553841	-1
18-MI18213-03	Gad2-Cre*Ai96	1087.0082	-310.16531	38.812721	934.6685208	635.7547158	1
18-MI18213-03	Gad2-Cre*Ai96	1061.6401	-147.91336	26.320494	793.8502248	720.2499308	10
18-MI18213-03	Gad2-Cre*Ai96	1046.5756	-268.07828	38.609356	876.4487683	631.683406	1
18-MI18213-03	Gad2-Cre*Ai96	1011.4333	-216.59886	36.833519	814.4084223	637.692156	1
18-MI18213-03	Gad2-Cre*Ai96	832.43109	-286.70505	61.571182	753.5256501	455.3464624	10
18-MI18213-03	Gad2-Cre*Ai96	730.98804	-266.04391	67.742012	672.6594983	390.7071465	10
18-MI18213-03	Gad2-Cre*Ai96	722.01477	-332.50104	81.125488	717.9292924	341.232765	10
18-MI18213-03	Gad2-Cre*Ai96	828.2558	-404.09799	15.986658	840.9739379	376.9160256	-1
18-MI18213-03	Gad2-Cre*Ai96	787.13409	-516.63684	9.9058275	901.0205443	273.2319279	1
18-MI18213-03	Gad2-Cre*Ai96	766.22839	-522.71631	9.7841892	892.2915102	253.2866976	-1
18-MI18213-03	Gad2-Cre*Ai96	768.16449	-463.16544	11.296903	847.814321	292.9330664	-1
18-MI18213-03	Gad2-Cre*Ai96	764.50287	-362.13553	18.366457	767.9062401	354.86164	-1
18-MI18213-03	Gad2-Cre*Ai96	671.24219	-385.23935	15.621078	725.8821433	268.4595772	-1
18-MI18213-03	Gad2-Cre*Ai96	659.80212	-499.68549	10.312467	806.4128941	186.3402044	0
18-MI18213-03	Gad2-Cre*Ai96	630.19354	-338.06927	20.402277	663.36534	267.1725309	1
18-MI18213-03	Gad2-Cre*Ai96	593.45111	-341.69006	19.894476	642.6006259	236.6447888	-1
18-MI18213-03	Gad2-Cre*Ai96	523.13715	-409.36603	15.466799	649.4992158	139.2974762	1
18-MI18213-03	Gad2-Cre*Ai96	685.68848	-264.5882	23.711018	642.5141151	356.863016	-1
18-MI18213-03	Gad2-Cre*Ai96	656.71545	-317.52637	23.007885	664.5894885	300.6975113	-1
18-MI18213-03	Gad2-Cre*Ai96	618.0235	-267.41946	27.705923	601.3282099	303.1016307	-1
18-MI18213-03	Gad2-Cre*Ai96	507.63107	-332.97873	29.073044	580.9196391	176.342035	1
18-MI18213-03	Gad2-Cre*Ai96	351.9335	-250.3315	34.547249	417.6999855	109.7714469	-1
