# Supplementary material for: Tonotopic and non-auditory organization of the mouse dorsal inferior colliculus revealed by two-photon imaging
Source: eLife. 2019 Oct 15;8:e49091. doi: 10.7554/eLife.49091 (PMC6834370; doi:10.7554/eLife.49091)
Supplement: Figure 8—source data 1. [file elife-49091-fig8-data1.zip › ICMovement_explanation.txt]

Each row is a record of a Region-of-interest (ROI), i.e. one neuron, measured.


animalid: 
	ID of animal

genotype: 
	GP4.3 - GP4.3 in C57BL6/J background
	B6CBAF1 GP4.3 - GP4.3 in B6CBAF1/J background
	Gad2-Cre*Ai96 - Gad2-IRES-Cre crossed with Ai96 in C57BL6/J background

ROI_Centroid_X: 
	x-coordinate of ROI centroid in microns, relative to midline (= 0)

ROI_Centroid_Y: 
	y-coordinate of ROI centroid in microns, relative to meeting point between superior and inferior colliculi at midline. Positive = anterior, negative = posterior

ROI_depth:
	z-coordinate of ROI centroid in microns, measured as the distance to the pia surface to the ROI. In cases where the pia surface is at an oblique angle to the x-y plane, depth at four corners of the imaged area were measured and the depth of each ROI was interpolated.

r:
	position of ROI centroid in microns projected along a 50 degrees angle from the midline, which cooresponds to the axis of best tonotopic gradient. 

s:
	position of ROI centroid in microns projected along an orthogonal direction from that of r.

resptype:
	a bitwise code for combination of different response classes. negative number represent no significant response or noise.
	1: inhibitory
	2: excitation (onset or sustained)
	4: offset
	8: sustained (in addition to being excitatory)

corr_movement_spont:
	Pearson's correlation between RMS movement and fluorescence change of the ROI during spontaneous activity (before sound presentation)

corr_movement_whole:
	Pearson's correlation between RMS movement and fluorescence change of the ROI throughout the whole experiment

corr_whisker_spont:
	Pearson's correlation between intensity changes at the whisker pad and fluorescence change of the ROI during spontaneous activity (before sound presentation)

corr_whisker_whole:
	Pearson's correlation between intensity changes at the whisker pad and fluorescence change of the ROI throughout the whole experiment

is_movement_related:
	a bitwise code for whether a ROI shows movement related responses. Under our strictest criteria, only ROIs with code 1 & 9 were considered showing motion-related response.
	1 = movement/whisker related positive transients; 
	2 = movement/whisker related negative transients;
	4 = excitatory FRA (onset/sus/offset). i.e. 5 = movement related but with excitatory FRA
	8 = inhibitory FRA
	Non-positive values: 
	NULL = unflagged
	0 = no clear motion related Ca2+ transients; high correlation with motion artefact?
	-1 = signal too weak to classify
	-2 = unclear...
