# Supplementary material for: Tonotopic and non-auditory organization of the mouse dorsal inferior colliculus revealed by two-photon imaging
Source: eLife. 2019 Oct 15;8:e49091. doi: 10.7554/eLife.49091 (PMC6834370; doi:10.7554/eLife.49091)
Supplement: Figure 8—source data 1. [file elife-49091-fig8-data1.zip › ICMovement.csv]

animalid	genotype	ROI_Centroid_X	ROI_Centroid_Y	ROI_depth	r	s	resptype	corr_movement_spont	corr_movement_whole	corr_whisker_whole	corr_whisker_spont	is_movement_related
16-MI12074-06	GP4.3	1056.2296	-467.72229	41	1035.903869	511.1636846	-1	-0.040814001	0.059021	0.063602	0.091769002
16-MI12074-06	GP4.3	1068.3645	-492.54669	41	1062.737821	504.5723692	-1	-0.028168	0.019878	0.12827	0.059112001
16-MI12074-06	GP4.3	1111.2205	-529.75214	41	1118.762793	513.6322109	2	0.15009999	0.054972999	0.0063703	-0.019579001
16-MI12074-06	GP4.3	1110.3784	-546.98267	41	1131.451275	501.9444992	2	-0.11741	-0.049731001	0.18458	0.041800998
16-MI12074-06	GP4.3	1143.7026	-530.15002	41	1139.88273	538.314156	5	-0.2058	-0.0059174	-0.0071079	-0.044840999
16-MI12074-06	GP4.3	1121.4122	-480.05496	41	1087.140603	553.3023311	2	-0.041067	-0.038151	-0.10098	-0.14171
16-MI12074-06	GP4.3	1134.4279	-470.35797	41	1088.036491	569.5083643	-1	-0.077246003	-0.051925	0.11302	0.0063798
16-MI12074-06	GP4.3	1158.8748	-494.9772	41	1122.60243	572.5005823	-1	0.23153999	0.057650998	-0.18021999	-0.11964
16-MI12074-06	GP4.3	1165.4835	-463.492	41	1102.665785	597.7498147	2	0.011668	0.036701001	0.30228001	0.19518	1
16-MI12074-06	GP4.3	1178.8962	-473.71896	41	1119.111957	601.4934986	2	0.044663999	0.10377	0.25231999	0.23176999	1
16-MI12074-06	GP4.3	1186.3533	-465.58411	41	1117.645183	612.4311305	-1	0.17051999	0.093540996	0.11666	0.18469
16-MI12074-06	GP4.3	1180.4406	-525.20551	41	1159.628308	569.6866729	-1	0.091626003	-0.0018022	-0.15752	-0.10149
16-MI12074-06	GP4.3	1201.0436	-524.92413	41	1172.61465	585.6841367	2	-0.036472999	0.086184002	0.56045997	0.44563001	1
16-MI12074-06	GP4.3	1218.5486	-517.93958	41	1178.469681	603.598596	3	0.068178996	0.098015003	0.17518	0.13787
16-MI12074-06	GP4.3	1225.9395	-480.6293	41	1154.562237	633.1809464	-1	-0.043993	0.0056848	0.075168997	0.032731
16-MI12074-06	GP4.3	1194.7292	-503.43619	41	1152.071924	594.6059644	-1	-0.0073992	0.016383	-0.065553002	0.0063665
16-MI12074-06	GP4.3	841.04285	-193.09311	68	687.1771622	521.9440262	1	-0.16923	-0.0074887	-0.17329	-0.085018001
16-MI12074-06	GP4.3	928.18243	-235.9158	68	775.891362	561.4013634	2	0.02868	-0.073205002	0.0026386	-0.028286001
16-MI12074-06	GP4.3	939.02222	-234.14117	68	781.4750595	570.8603547	1	0.19723	0.00029714	0.31035	0.060162999
16-MI12074-06	GP4.3	939.18872	-244.08153	68	789.2130688	564.6184351	5	-0.033419002	-0.10705	-0.18032999	-0.13837001
16-MI12074-06	GP4.3	883.59833	-279.66736	68	780.9105419	499.1378182	5	0.00066098	0.027427001	0.13346	0.17429
16-MI12074-06	GP4.3	917.22168	-280.31207	68	802.9512315	524.5376895	2	-0.015864	-0.034616999	-0.056655001	0.027129
16-MI12074-06	GP4.3	938.12811	-281.71338	68	817.4238039	539.6898263	1	-0.072910003	0.037283	-0.0059417	0.093612999
16-MI12074-06	GP4.3	983.36987	-260.99854	68	830.5115739	587.6964081	-1	0.17004	0.032090999	0.29422	0.16738001
16-MI12074-06	GP4.3	995.87799	-229.69829	68	814.4972054	617.3561196	1	-0.0045838	-0.084803998	0.21859001	-0.015513
16-MI12074-06	GP4.3	835.25916	-212.28983	114	698.208513	505.2026314	1	-0.11045	-0.099653997	-0.25573999	-0.10791
16-MI12074-06	GP4.3	841.43726	-263.74051	114	741.6666527	476.9761922	2	0.1662	0.065157004	0.68441999	0.49320999	9
16-MI12074-06	GP4.3	854.18243	-274.96582	114	758.4515117	479.5676568	10	0.15907	0.14850999	0.54986	0.31265	5
16-MI12074-06	GP4.3	861.547	-188.33548	114	696.6636734	540.7339524	10	0.005834	-0.055707	-0.077137999	-0.017368
16-MI12074-06	GP4.3	967.8327	-200.1115	114	773.8117828	614.7845769	-1	-0.021112001	0.081486002	0.22314	0.10957
16-MI12074-06	GP4.3	924.38947	-184.42661	114	733.9320402	591.4835726	-1	0.0037435	0.13671	-0.066909	-0.11777
16-MI12074-06	GP4.3	845.71539	-183.53336	114	682.8321913	531.6570486	5	-0.11442	-0.10167	-0.12845001	-0.074657001
16-MI12074-06	GP4.3	997.14233	-288.27371	114	860.2763637	580.7918262	2	0.042521	0.073872	0.024757	0.066059999
16-MI12074-06	GP4.3	852.22784	-332.88977	20	801.6678446	440.949617	-1	0.057753999	0.15308	0.17509	-0.025467999
16-MI12074-06	GP4.3	865.55817	-353.56265	20	826.0806619	437.9363298	-1	-0.030794	0.049058001	0.053188	-0.067440003
16-MI12074-06	GP4.3	864.61285	-328.12003	20	805.9423355	453.5141568	4	0.16638	0.16946	0.44595999	0.46748	1
16-MI12074-06	GP4.3	847.83466	-279.26535	20	757.6846704	471.9392754	-1	0.29492	0.17403001	0.23265	0.13948999
16-MI12074-06	GP4.3	889.20679	-290.6593	20	792.9430555	496.3998898	-1	-0.065834001	0.11022	0.099963002	0.17835
16-MI12074-06	GP4.3	922.48376	-288.09415	20	812.2975389	523.5907197	2	0.078391001	-0.029476	-0.048827	0.11587
16-MI12074-06	GP4.3	945.02094	-289.32367	20	827.6832026	540.1048691	6	-0.081395999	-5.78E-05	0.0062607	-0.012172
16-MI12074-06	GP4.3	942.53357	-304.08438	20	837.4212607	528.7366757	-1	0.074919999	-0.040318001	0.1235	0.031925999
16-MI12074-06	GP4.3	947.46783	-351.79016	20	877.2073527	501.9550531	-1	-0.14567	0.043646999	-0.056019999	-0.10625
16-MI12074-06	GP4.3	970.51221	-305.04294	20	856.085776	549.6019308	1	0.24223	0.15953	0.30304	0.060462002
16-MI12074-06	GP4.3	983.02283	-376.88184	20	919.2540208	513.1723318	-1	0.1393	0.027844001	0.15609001	0.059521999
16-MI12074-06	GP4.3	1021.1749	-358.78055	20	929.8052136	554.0613481	-1	-0.078932002	0.0098324	0.0013154	-0.11639
16-MI12074-06	GP4.3	1022.7089	-340.50391	20	916.7570229	566.9506267	2	0.079419002	-0.069646999	0.034563001	0.074624002
16-MI12074-06	GP4.3	1022.3994	-330.69162	20	909.0256554	573.0006477	4	-0.19422001	-0.0038751	-0.053275	-0.12785999
16-MI12074-06	GP4.3	1021.8925	-320.62924	20	900.9758438	579.0594369	-1	0.22349	0.070322998	0.2748	0.16524
16-MI12074-06	GP4.3	1024.296	-306.73831	20	891.8518264	589.805942	-1	-0.00052359	0.024572	0.10524	0.00037725
16-MI12074-06	GP4.3	1035.2258	-328.53546	20	915.589515	584.2293289	-1	0.30967	0.11218	0.32657999	0.29582	1
16-MI12074-06	GP4.3	936.12274	-320.90308	20	846.2251127	513.0376501	7	-0.11183	0.090905003	-0.016486	-0.083380997
16-MI14234-01	Gad2-Cre*Ai96	1089.6047	-424.43225	50	1024.05632	564.5262354	10	0.12747	0.072667003	0.15693	0.079324998
16-MI14234-01	Gad2-Cre*Ai96	1120.2501	-447.21265	50	1061.182534	573.4554175	10	0.0013373	-0.19264001	0.020826001	-0.10359
16-MI14234-01	Gad2-Cre*Ai96	1193.0669	-401.92603	50	1073.076271	658.3771428	10	-0.18113001	-0.14958	-0.039083	-0.054457001
16-MI14234-01	Gad2-Cre*Ai96	1165.2205	-329.00098	50	999.247035	683.7292766	10	-0.29596999	-0.16943	-0.050489999	-0.024777999
16-MI14234-01	Gad2-Cre*Ai96	1145.3483	-309.01385	50	971.168674	681.2808679	10	0.44683999	0.19586	0.18905	0.12952
16-MI14234-01	Gad2-Cre*Ai96	1023.6257	-368.76352	50	939.0397143	549.5458017	1	-0.52547002	-0.36919999	-0.19995999	-0.14743
16-MI14234-01	Gad2-Cre*Ai96	1136.3218	-326.49423	50	978.8043988	663.1497675	4	-0.46369001	-0.37867999	-0.25470001	-0.19317
16-MI14234-01	Gad2-Cre*Ai96	995.15125	-425.59406	50	964.4227567	491.2688132	-1	-0.34562999	-0.32552001	-0.19109	-0.14608
16-MI14234-01	Gad2-Cre*Ai96	1207.0834	-372.94205	50	1059.80668	687.7105819	10	0.41672	0.32168001	0.18017	0.16971
16-MI14234-01	Gad2-Cre*Ai96	1079.7114	-265.31082	50	895.5575181	658.8955356	10	0.24681	0.15305001	0.072696	0.075343996
16-MI14234-01	Gad2-Cre*Ai96	1355.9402	-266.68546	50	1073.619338	870.0784083	-1	0.56048	0.41141	0.33204001	0.29218	0
16-MI14234-01	Gad2-Cre*Ai96	942.03503	-514.65564	27	998.7595781	393.4205614	4	0.062532999		0.029536	-0.0073071
16-MI14234-01	Gad2-Cre*Ai96	924.85559	-575.14746	27	1034.191256	341.4687573	-1	-0.13316999		0.0056444	-0.028105
16-MI14234-01	Gad2-Cre*Ai96	1080.3274	-494.71317	27	1072.066828	512.3681374	1	0.24709		0.23444	0.057004001
16-MI14234-01	Gad2-Cre*Ai96	1109.4287	-407.46869	27	1023.736353	590.6155058	10	0.14229		0.13680001	-0.013632
16-MI14234-01	Gad2-Cre*Ai96	1146.6655	-435.33743	27	1068.992714	601.3444014	10	-0.1101		-0.10205	-0.018294999
16-MI14234-01	Gad2-Cre*Ai96	1161.5317	-452.60754	27	1091.777381	601.6907169	10	0.15396		0.15000001	0.10201
16-MI14234-01	Gad2-Cre*Ai96	1173.2186	-460.77957	27	1105.540054	605.4262565	-1	-0.21614		-0.15374	-0.20127
16-MI14234-01	Gad2-Cre*Ai96	1020.8121	-412.96555	27	971.1710923	519.0612095	-1	-0.049885999		-0.026534	-0.0076951
16-MI14234-01	Gad2-Cre*Ai96	1044.2556	-359.08249	27	944.8270476	571.5871535	-1	0.038569		0.030732	0.018502001
16-MI14234-01	Gad2-Cre*Ai96	1226.6827	-418.18713	27	1107.10102	673.7643157	-1	0.18735		0.15121	0.027905
16-MI14234-01	Gad2-Cre*Ai96	1214.3113	-387.64038	27	1075.722364	683.8408761	10	-0.036897		-0.00065453	-0.011497
16-MI14234-01	Gad2-Cre*Ai96	1199.8544	-369.6813	27	1052.671051	684.2502724	-1	-0.12915		-0.12685999	-0.13083
16-MI14234-01	Gad2-Cre*Ai96	1055.9277	-465.13974	27	1033.727775	512.586818	-1	-0.11255		-0.10564	-0.15218
16-MI14234-01	Gad2-Cre*Ai96	1066.7343	-475.39133	27	1048.522808	514.3139124	-1	-0.057712		-0.072705001	-0.043933999
16-MI14234-01	Gad2-Cre*Ai96	1115.2209	-417.66534	27	1035.27608	588.5282829	10	-0.00014458		0.0029492	-0.048447002
16-MI14234-01	Gad2-Cre*Ai96	1087.0004	-441.84357	27	1035.754299	551.3697179	-1	-0.090318002		0.026938999	-0.16689
16-MI14234-01	Gad2-Cre*Ai96	914.94452	-253.54564	30	780.9431607	539.9413336	1	0.10158	0.23726	0.23141	0.10777
16-MI14234-01	Gad2-Cre*Ai96	993.87579	-235.19296	30	817.4325235	612.2980418	4	-0.018476	-0.022932	0.00059542	-0.1802
16-MI14234-01	Gad2-Cre*Ai96	1007.6149	-258.04352	30	843.7790908	608.2031121	-1	-0.029518999	-0.14930999	0.083576001	-0.17986
16-MI14234-01	Gad2-Cre*Ai96	1018.5464	-251.01256	30	845.3862304	621.1007708	10	-0.040498	0.0031142	-0.076560996	0.017603001
16-MI14234-01	Gad2-Cre*Ai96	1097.9575	-347.43481	30	970.2970121	620.2784644	1	-0.022497	-0.19604	-0.10754	-0.16329999
16-MI14234-01	Gad2-Cre*Ai96	1131.3777	-349.21851	30	993.0819054	644.7924947	14	0.078261003	-0.052809	0.39304	-0.13846
16-MI14234-01	Gad2-Cre*Ai96	1088.1056	-261.02872	30	897.6490552	668.0837834	10	0.029316001	0.11997	0.036968999	0.019943001
16-MI14234-01	Gad2-Cre*Ai96	1159.2848	-265.97025	30	947.05412	719.5622903	-1	-0.15271001	-0.17107999	-0.30952999	-0.11316
16-MI14234-01	Gad2-Cre*Ai96	1097.9995	-189.42612	30	849.0189762	721.5621662	-1	0.21849	0.29721999	0.34222999	-0.045023002
16-MI14234-01	Gad2-Cre*Ai96	887.44727	-279.45541	75	783.2142168	502.2285019	-1	-0.1864	-0.30519	-0.18174	-0.13925999
16-MI14234-01	Gad2-Cre*Ai96	890.69531	-200.78355	75	724.8983379	555.1347359	-1	-0.26875001	-0.50208998	-0.19007	-0.14895
16-MI14234-01	Gad2-Cre*Ai96	876.45758	-189.8922	75	707.4134352	551.1834255	10	0.14157	0.14587	0.10407	-0.038086999
16-MI14234-01	Gad2-Cre*Ai96	949.11145	-208.80496	75	768.4893303	594.8413287	10	0.018982001	0.19661	-0.015961999	-0.015456
16-MI14234-01	Gad2-Cre*Ai96	968.54022	-245.86342	75	809.3893928	586.0100626	-1	0.31797001	0.37250999	0.13801999	0.12746
16-MI14234-01	Gad2-Cre*Ai96	964.06598	-166.35953	75	745.4863361	633.5209759	-1	-0.14692999	-0.31782001	-0.11341	-0.080923997
16-MI14234-01	Gad2-Cre*Ai96	1127.1741	-267.92557	75	927.9787971	693.6575892	2	-0.28097001	-0.28560999	-0.074092999	-0.073627003
16-MI14234-01	Gad2-Cre*Ai96	1200.6196	-287.8876	75	990.3675388	737.2509096	1	0.45113	0.34625	0.19275001	0.24597
16-MI14234-01	Gad2-Cre*Ai96	1196.5977	-246.05345	75	955.6737516	760.9703887	1	0.010986	0.30489999	0.038844999	0.022243001
16-MI14234-01	Gad2-Cre*Ai96	485.16119	-343.66159	80	574.7223583	152.2461286	10	-0.014519	0.23824	-0.035677001	0.027557001
16-MI14234-01	Gad2-Cre*Ai96	515.51233	-360.17099	80	606.8457081	164.9678455	-1	0.01912	-0.037046999	-0.045853999	-0.01478
16-MI14234-01	Gad2-Cre*Ai96	538.94983	-419.02777	80	667.0493544	145.245826	10	0.058550999	0.18134999	0.12829	0.085205004
16-MI14234-01	Gad2-Cre*Ai96	551.18134	-236.68755	80	534.9027493	271.479111	11	-0.061960001	-0.17799	-0.34985	-0.10888
16-MI14234-01	Gad2-Cre*Ai96	660.07556	-312.24802	80	662.6903889	306.6594514	10	-0.023631001	-0.37887999	-0.19055	-0.062428001
16-MI14234-01	Gad2-Cre*Ai96	473.47607	-224.08797	45	475.4366387	219.8977315	1	0.058307	-0.050113	0.016378	-0.13336
16-MI14234-01	Gad2-Cre*Ai96	608.91595	-175.88734	45	525.2219509	354.7631604	2	0.029832	-0.026713001	0.013683	0.030432001
16-MI14234-01	Gad2-Cre*Ai96	612.95447	-231.01723	45	570.1336099	322.5365184	-1	-0.15087999	-0.061694	-0.29308999	-0.073216997
16-MI14234-01	Gad2-Cre*Ai96	628.64996	-79.157402	45	463.6068427	431.8974024	3	0.38499001	0.13829	0.67721999	0.34266999	-2
16-MI14234-01	Gad2-Cre*Ai96	678.53961	-41.049961	45	466.320484	494.6173372	1	-0.025039	-0.025648	-0.095821999	-0.031362999
16-MI14234-01	Gad2-Cre*Ai96	656.12384	-251.38525	45	613.4331537	342.6263354	10	0.106	0.0178	0.25005001	0.10643
16-MI14234-01	Gad2-Cre*Ai96	672.9173	-210.56999	45	592.8600396	381.6731377	10	-0.053456999	-0.01423	-0.032299999	-0.0053058
16-MI14234-01	Gad2-Cre*Ai96	681.52228	-167.59525	45	565.3819169	415.8173512	2	-0.061484002	-0.019644	-0.072639003	-0.016836001
16-MI14234-01	Gad2-Cre*Ai96	803.99097	-210.85146	45	677.067707	482.1194159	10	0.013951	-0.010669	0.021834999	0.021085
17-MI11605-01	GP4.3	794.7135	-409.16235	25	823.3681057	347.9200234	6
17-MI11605-01	GP4.3	756.27405	-399.19949	25	791.0876352	324.7938183	1
17-MI11605-01	GP4.3	808.4906	-420.24869	25	840.7075225	351.392761	-1
17-MI11605-01	GP4.3	793.2478	-337.7016	25	767.5677158	392.5866125	5
17-MI11605-01	GP4.3	808.55127	-303.63928	25	751.2241279	426.1622683	10
17-MI11605-01	GP4.3	831.71906	-357.58441	25	807.4842153	409.3805568	1
17-MI11605-01	GP4.3	867.14648	-400.8143	25	863.3740396	408.8769945	2
17-MI11605-01	GP4.3	881.42651	-435.25082	25	898.9619187	397.7731105	6
17-MI11605-01	GP4.3	876.27661	-422.41376	25	885.8067264	402.0454271	-1
17-MI11605-01	GP4.3	863.39691	-416.88922	25	873.3122116	395.6976506	1
17-MI11605-01	GP4.3	874.11774	-380.57474	25	852.3030696	427.1983453	1
17-MI11605-01	GP4.3	879.32965	-343.42743	25	827.1244667	455.0034622	0
17-MI11605-01	GP4.3	887.25146	-333.24451	25	824.3832026	467.6103062	5
17-MI11605-01	GP4.3	899.31812	-336.57959	25	834.6758517	474.7368906	-1
17-MI11605-01	GP4.3	906.14093	-423.35773	25	905.6683811	424.367687	10
17-MI11605-01	GP4.3	913.21356	-423.64386	25	910.420168	429.6140681	14
17-MI11605-01	GP4.3	905.8161	-378.03928	25	870.6687787	453.1582296	-1
17-MI11605-01	GP4.3	935.6673	-401.33511	25	907.6817893	461.1474104	4
17-MI11605-01	GP4.3	965.70074	-404.46194	25	929.3276266	482.2007415	6
17-MI11605-01	GP4.3	946.73822	-339.56299	25	867.3528886	509.2300534	-1
17-MI11605-01	GP4.3	934.85345	-328.71893	25	851.4120735	507.0548291	10
17-MI11605-01	GP4.3	983.71088	-384.48514	25	925.5320558	508.8283831	1
17-MI11605-01	GP4.3	1026.1847	-347.99307	25	924.7337964	564.8199776	14
17-MI11605-01	GP4.3	904.34711	-303.9791	25	812.8706698	499.4879923	10
17-MI11605-01	GP4.3	927.09698	-308.21405	25	830.6999378	514.2395682	-1
17-MI11605-01	GP4.3	857.31525	-315.51974	25	791.5926837	455.9859258	2
17-MI11605-01	GP4.3	746.56189	-398.14108	72	784.0515625	318.0159181	2
17-MI11605-01	GP4.3	745.74646	-363.57416	72	756.9916447	339.5402783	-1
17-MI11605-01	GP4.3	760.94849	-384.61456	72	782.8859953	337.7284104	4
17-MI11605-01	GP4.3	768.94983	-283.3569	72	710.276656	408.7567078	1
17-MI11605-01	GP4.3	744.35828	-293.94135	72	702.6442562	383.0950368	4
17-MI11605-01	GP4.3	767.00128	-304.22372	72	725.047712	393.8893956	6
17-MI11605-01	GP4.3	785.31763	-295.55527	72	730.1299011	413.5057664	10
17-MI11605-01	GP4.3	786.01447	-367.91754	72	786.1297143	367.6712246	6
17-MI11605-01	GP4.3	775.71661	-405.46106	72	808.3534392	335.7076899	2
17-MI11605-01	GP4.3	798.79681	-411.21826	72	827.5630219	349.7374066	-1
17-MI11605-01	GP4.3	813.53204	-412.50403	72	837.992406	360.2258826	4
17-MI11605-01	GP4.3	817.01904	-348.85376	72	791.3618813	403.6897759	1
17-MI11605-01	GP4.3	801.91168	-328.73456	72	766.2354097	404.9840151	10
17-MI11605-01	GP4.3	841.36395	-293.24234	72	764.2685472	458.0152383	1
17-MI11605-01	GP4.3	832.14539	-390.75284	72	833.2211576	388.4536345	14
17-MI11605-01	GP4.3	844.30695	-395.20496	72	844.4321839	394.9372896	1
17-MI11605-01	GP4.3	840.71045	-350.27539	72	807.634659	420.9669419	10
17-MI11605-01	GP4.3	849.651	-347.26486	72	811.0525212	429.7598349	10
17-MI11605-01	GP4.3	868.38312	-400.42075	72	863.8643341	410.0785596	1
17-MI11605-01	GP4.3	884.48828	-373.90247	72	853.8261076	439.4354919	10
17-MI11605-01	GP4.3	869.74792	-320.59821	72	803.4582917	462.2763629	-1
17-MI11605-01	GP4.3	883.52277	-300.2634	72	796.6739186	485.8819335	1
17-MI11605-01	GP4.3	894.54175	-321.39923	72	819.9610493	480.7975481	1
17-MI11605-01	GP4.3	903.54083	-335.73276	72	836.7316333	478.5213626	6
17-MI11605-01	GP4.3	917.41473	-369.84073	72	871.8070339	467.3162251	1
17-MI11605-01	GP4.3	902.54608	-406.64124	72	890.5313867	432.3197578	-1
17-MI11605-01	GP4.3	926.91254	-426.23911	72	921.190824	438.4678906	0
17-MI11605-01	GP4.3	946.1391	-429.38556	72	935.9267091	451.2120881	-1
17-MI11605-01	GP4.3	949.56232	-406.19495	72	920.3166179	468.7005984	-1
17-MI11605-01	GP4.3	947.09711	-334.60428	72	863.7760082	512.6830998	-1
17-MI11605-01	GP4.3	961.24054	-330.24081	72	869.4891966	526.3372561	2
17-MI11605-01	GP4.3	994.26453	-330.45303	72	890.8137839	551.5541299	-1
17-MI11605-01	GP4.3	1000.9492	-328.70325	72	893.7539446	557.8072493	-1
17-MI11605-01	GP4.3	530.84418	-376.61703	40	629.2961092	166.1996945	-1	-0.13071001	-0.035484999	-0.14946	-0.2228
17-MI11605-01	GP4.3	561.62006	-364.25006	40	639.5229368	197.7513785	1	0.089010999	0.030066	0.24467	-0.14756
17-MI11605-01	GP4.3	560.85626	-333.89484	40	615.7294739	216.6165359	15	-0.094604	-0.046495002	0.082281999	0.095551997
17-MI11605-01	GP4.3	584.68323	-317.29501	40	618.2538572	245.5458617	-1	0.017967001	0.048276	0.098486997	-0.026037
17-MI11605-01	GP4.3	589.43573	-393.94998	40	680.1480734	200.0741514	-1	-0.15737	-0.098796003	-0.25461	-0.11396
17-MI11605-01	GP4.3	593.13849	-374.46616	40	667.5628508	215.4019711	-1	0.27994999	-0.0067127	0.47077999	0.24916001
17-MI11605-01	GP4.3	616.67444	-397.00882	40	699.9508522	219.0255019	4	0.19327	-0.032745998	0.38428	0.16692001
17-MI11605-01	GP4.3	640.6944	-436.63846	40	745.7668559	212.0713328	-1	0.26708001	0.067460999	0.60439998	0.50821	1
17-MI11605-01	GP4.3	645.28143	-357.26816	40	687.7727968	266.4530813	2	0.16407999	0.061978001	0.073280998	-0.021387
17-MI11605-01	GP4.3	650.36072	-371.19678	40	701.7207341	261.4270874	2	0.25571999	0.016039001	0.29682001	0.18858001
17-MI11605-01	GP4.3	658.98334	-354.77417	40	694.638272	278.5703174	11	0.12091	0.055953	0.081970997	0.063610002
17-MI11605-01	GP4.3	703.56842	-378.60822	40	741.5058976	297.5259766	-1	-0.10648	-0.038844999	0.035225	0.12523
17-MI11605-01	GP4.3	728.20319	-317.04562	40	710.0295249	355.8874563	-1	0.045047	-0.090919003	-0.034409001	-0.013595
17-MI11605-01	GP4.3	672.37323	-319.60886	40	676.2216896	311.3836988	-1	-0.1193	0.078483	-0.0405	0.27528	0
17-MI11605-01	GP4.3	697.00128	-324.79971	40	695.9883414	326.9646297	5	-0.14365	-0.12955999	-0.33954999	-0.11263
17-MI11605-01	GP4.3	514.15222	-320.22736	90	575.3090063	189.5194286	4	0.13807	-0.002937	-0.138	-0.10648
17-MI11605-01	GP4.3	530.05438	-306.70645	90	575.1189185	210.3918371	1	-0.084726997	-0.11781	-0.31922001	-0.15491
17-MI11605-01	GP4.3	538.28876	-354.91974	90	617.4093289	185.8185346	1	-0.12272	0.076996997	0.22816999	0.20822001
17-MI11605-01	GP4.3	550.73279	-373.57285	90	639.7036105	183.4190977	-1	-0.12072	0.12137	0.034107	0.076306
17-MI11605-01	GP4.3	551.31915	-348.91928	90	621.1525496	199.6671807	1	0.040555999	0.031658001	-0.18046001	-0.058713
17-MI11605-01	GP4.3	553.23669	-302.30038	90	586.5914853	231.0125362	6	0.30956	0.033668999	0.39241999	0.51090997	1
17-MI11605-01	GP4.3	558.32751	-290.12814	90	580.5089085	242.7207456	1	-0.18211	-0.14126	-0.35958001	-0.17132001
17-MI11605-01	GP4.3	577.52631	-311.60095	90	609.2963341	243.7001537	14	-0.016511999	-0.0061891	-0.099720001	-0.068002999
17-MI11605-01	GP4.3	577.59015	-370.55042	90	654.5933691	205.9745407	1	-0.12476	0.072276004	-0.16926999	-0.15197
17-MI11605-01	GP4.3	569.05286	-402.30948	90	673.5044679	179.0692655	3	-0.17209999	-0.1182	-0.43849	-0.18944
17-MI11605-01	GP4.3	602.5683	-393.14923	90	687.9486361	210.6692812	1	-0.15349001	-0.13767	-0.32148001	-0.20943999
17-MI11605-01	GP4.3	610.87732	-380.34354	90	683.4419631	225.2540521	2	0.31004	0.12439	0.64643002	0.59552002	-1
17-MI11605-01	GP4.3	597.32361	-364.93088	90	662.9243281	224.7251072	1	-0.34759	-0.11984	-0.30225	-0.15110999
17-MI11605-01	GP4.3	604.03064	-355.20474	90	659.7553155	236.106642	4	-0.1216	0.054680001	0.34773001	0.26447001	1
17-MI11605-01	GP4.3	600.24481	-277.37601	90	597.579428	283.0726248	1	-0.18097	-0.13124	-0.50453001	-0.23146001
17-MI11605-01	GP4.3	628.71643	-291.94998	90	627.0125435	295.591631	5	-0.013844	-0.047109	-0.21936999	-0.20803
17-MI11605-01	GP4.3	655.328	-314.84421	90	661.6412922	301.3510695	4	0.0039881	-0.037962001	-0.22519	-0.023424
17-MI11605-01	GP4.3	633.42352	-416.05969	90	725.3091676	219.6762129	4	0.076894999	0.021071	-0.089948997	-0.27643001	10
17-MI11605-01	GP4.3	682.94476	-343.87903	90	701.6283612	303.9473284	3	-0.26813	-0.11359	-0.27621001	-0.012755
17-MI11605-01	GP4.3	665.86041	-426.63559	90	754.2138498	237.8013545	1	0.21788	0.058306001	0.67356998	0.68101001	0
17-MI11605-01	GP4.3	683.90411	-421.86679	90	762.1151381	254.7095252	1	-0.0053947	0.010239	-0.23897	-0.24572
17-MI11605-01	GP4.3	689.72809	-336.92743	90	700.6382781	313.609521	2	-0.1652	0.074638002	-0.20085	0.00041044
17-MI11605-01	GP4.3	692.58142	-307.10428	90	679.571137	334.9106333	2	-0.16052	0.016866	-0.2992	-0.19749001
17-MI11605-01	GP4.3	716.8949	-364.93802	90	739.550707	316.5166715	4	0.032699	-0.010601	0.12059	0.14099
17-MI11605-01	GP4.3	746.2027	-310.59329	90	716.6100309	373.8405046	14	-0.084674001	-0.040006999	-0.090299003	0.0081199
17-MI11605-01	GP4.3	768.10516	-401.43689	90	800.3866487	332.4429744	-1	0.072567001	0.037618998	0.53472	0.45875999	1
17-MI11605-01	GP4.3	776.27649	-300.47229	90	728.1112194	403.4139773	1	-0.26157001	-0.084014997	-0.44249001	-0.24708
17-MI11605-01	GP4.3	785.59955	-312.47946	90	743.3034379	402.8772312	1	-0.099974997	-0.013677	-0.45201001	-0.26789999	10
17-MI11605-01	GP4.3	775.41815	-196.04356	25	647.3901645	469.6726137	-1	0.029027	-0.060766	0.14576	-0.18972
17-MI11605-01	GP4.3	794.11951	-191.95844	25	656.237736	486.6475786	6	0.059797999	-0.042605001	-0.015141	-0.0081825
17-MI11605-01	GP4.3	820.51007	-216.32822	25	691.8576627	491.2918156	1	-0.069228001	-0.029749	-0.16677	-0.15391
17-MI11605-01	GP4.3	858.20477	-213.25891	25	713.6559682	522.1972372	1	-0.045212001	-0.17433	-0.31209999	-0.16841
17-MI11605-01	GP4.3	866.1394	-231.25209	25	732.554008	516.7587661	2	-0.008347401	0.027959	0.13483	0.065301999
17-MI11605-01	GP4.3	900.10199	-249.23578	25	768.1233906	531.3083118	-1	-0.0053489	0.011443	-0.051621001	-0.044824999
17-MI11605-01	GP4.3	901.80261	-178.09346	25	714.5964353	578.2016662	-1	-0.032074001	0.05463	-0.058649998	-0.039962001
17-MI11605-01	GP4.3	951.5733	-224.45053	25	782.0781461	586.7056892	-1	0.039499	0.016005	0.048443999	0.086430997
17-MI11605-01	GP4.3	965.32446	-191.34804	25	765.4767114	618.4745706	10	-0.065582998	-0.046726	-0.058435999	0.056306001
17-MI11605-01	GP4.3	981.32312	-194.75511	25	778.3442461	628.5736665	-1	0.050512999	-0.038063001	-0.12799001	-0.03796
17-MI11605-01	GP4.3	978.59766	-219.32825	25	795.4628329	610.7349132	2	-0.01836	-0.035622001	-0.062798999	0.1029
17-MI11605-01	GP4.3	1048.0972	-218.09036	25	839.047559	664.8836541	-1	0.034368001	0.065476	0.24928001	0.0080212
17-MI11605-01	GP4.3	792.36896	-256.42984	25	704.6113676	443.9905949	5	0.042350002	-0.055661	0.12744001	0.24860001
17-MI11605-01	GP4.3	765.05243	-175.82988	66	625.2295843	474.6676026	1	-0.057762999	-0.069481999	-0.27787	-0.23532
17-MI11605-01	GP4.3	776.55524	-170.50656	66	628.5137786	486.9095947	10	-0.026161	-0.049897	-0.15380999	-0.14374
17-MI11605-01	GP4.3	780.28882	-211.53145	66	662.4014843	463.4872893	1	0.046973001	0.050043002	0.22915	0.18226001
17-MI11605-01	GP4.3	801.50183	-138.09448	66	619.6163808	526.830914	10	-0.10308	-0.044477999	-0.23479	-0.085280001
17-MI11605-01	GP4.3	779.92712	-106.15615	66	581.2719839	530.7337637	-1	0.16644999	0.037517	0.25150001	0.14778
17-MI11605-01	GP4.3	818.24756	-169.59015	66	654.5265445	519.5044642	4	0.014254	-0.0098529	0.079966001	0.020429
17-MI11605-01	GP4.3	809.83063	-236.83168	66	700.7550353	469.9545408	-1	0.0025367	-0.010552	-0.0011595	-0.065549001
17-MI11605-01	GP4.3	821.46936	-238.01431	66	709.1210173	478.1318918	1	-0.15342	-0.061781	-0.36660001	-0.19604
17-MI11605-01	GP4.3	832.08942	-138.67758	66	639.6644584	549.9396779	-1	0.0011605	-0.013381	0.046186	-0.04324
17-MI11605-01	GP4.3	846.58459	-236.78833	66	724.2735787	498.198728	10	0.085886002	0.0071212	-0.047603	-0.0050469
17-MI11605-01	GP4.3	864.6676	-145.94868	66	666.1225575	570.2909958	1	0.051095001	-0.043632001	-0.033096001	-0.10119
17-MI11605-01	GP4.3	877.08038	-194.02071	66	710.9820255	549.0160222	-1	-0.056226999	-0.045873001	-0.1868	-0.13897
17-MI11605-01	GP4.3	870.87854	-214.32103	66	722.5926769	531.2464198	-1	-0.089671999	-0.062498	-0.20068	-0.16807
17-MI11605-01	GP4.3	901.28473	-145.0094	66	688.8655948	599.0042411	10	-0.10323	-0.013921	-0.23078001	-0.072498001
17-MI11605-01	GP4.3	916.7616	-194.93605	66	737.1123385	578.8931588	-1	-0.055151001	-0.023430999	-0.14282	-0.095403999
17-MI11605-01	GP4.3	924.47638	-229.47183	66	768.5694306	562.6854612	1	-0.087491997	-0.095087998	-0.27935001	-0.16388001
17-MI11605-01	GP4.3	939.34009	-130.20743	66	701.8877165	637.7047973	2	-0.080897003	-0.0087254	0.026784999	0.018011
17-MI11605-01	GP4.3	952.95544	-147.1096	66	723.5883718	637.3265903	5	-0.029689001	-0.0037209	0.10825	0.095275998
17-MI11605-01	GP4.3	972.79523	-259.38788	66	822.4988567	580.6102445	1	0.039225001	0.10143	0.15829	0.26721999	9
17-MI11605-01	GP4.3	971.99219	-207.69232	66	782.2970472	613.1200886	1	-0.020357	-0.0070382	0.013826	-0.035597
17-MI11605-01	GP4.3	999.45172	-257.32623	66	837.9975052	602.3958121	-1	0.10622	0.13139001	0.40564001	0.43404999	-1
17-MI11605-01	GP4.3	1000.6963	-177.73181	66	777.6895431	654.3551286	1	-0.11555	-0.02682	-0.15863	0.031438999
17-MI11605-01	GP4.3	1022.6755	-134.48441	66	758.5722844	698.9416276	-1	0.027450001	0.0055606	0.0049275	0.11583
17-MI11605-01	GP4.3	1029.1606	-147.44925	66	772.6811677	695.6124829	5	0.055073	0.080591001	0.25696	0.16506
17-MI11605-01	GP4.3	1036.4629	-192.3916	66	811.8631416	672.4195798	2	0.04707	0.0072936	0.037583001	-0.0113
17-MI11605-01	GP4.3	851.87323	-124.38387	66	641.3684313	574.2872828	4	-0.035172999	-0.021709001	-0.10941	-0.021466
17-MI11605-01	GP4.3	1042.2013	-241.18298	66	852.9979506	645.5596524	-1	-0.011307	0.011848	-0.22927	-0.018797001
17-MI11605-01	GP4.3	992.5545	-431.25305	22	967.103245	485.6490012	-1	-0.019400001	0.022825999	-0.050781999	-0.019525001
17-MI11605-01	GP4.3	1009.8751	-440.55688	22	985.3448526	492.9843091	4	-0.068659998	0.093359001	0.16652	-0.12116
17-MI11605-01	GP4.3	1005.0156	-394.66769	22	947.0013258	518.6593142	-1	0.045790002	0.10683	0.073510997	0.14222001
17-MI11605-01	GP4.3	1008.7615	-327.79456	22	898.0624401	564.387134	2	-0.0054087	0.061140001	-0.10361	-0.0086097
17-MI11605-01	GP4.3	1055.928	-331.44293	22	931.0874809	598.2594889	2	0.052266002	0.073737003	0.098480999	-0.11832
17-MI11605-01	GP4.3	1071.8745	-313.48557	22	927.5199079	622.0088335	1	0.10105	-0.068627	0.34369999	-0.17990001
17-MI11605-01	GP4.3	1107.26	-416.35425	22	1029.168194	583.2567334	-1	0.047125999	-0.055852	0.1138	-0.12603
17-MI11605-01	GP4.3	1114.4114	-319.50894	22	959.4016036	650.8050736	2	0.091573	0.0095159	0.071191996	-0.022868
17-MI11605-01	GP4.3	1152.7979	-443.5116	22	1079.19768	600.8142736	-1	0.018712001	0.0062191	-0.071658999	-0.053394999
17-MI11605-01	GP4.3	1169.7655	-454.49515	22	1098.502684	606.8022945	-1	-0.060263	0.073421001	0.1399	0.1286
17-MI11605-01	GP4.3	1190.423	-397.89987	22	1068.291134	658.9273231	2	0.068494998	0.080311999	-0.13851	0.15386
17-MI11605-01	GP4.3	1134.9142	-364.92706	22	1007.407708	637.4415096	-1	-0.013671	-0.035337001	-0.043827999	0.029998999
17-MI11605-01	GP4.3	1195.9882	-459.51398	22	1119.159086	623.7176548	-1	0.027098	0.037567999	0.091130003	-0.067869999
17-MI11605-01	GP4.3	1214.3812	-446.35168	22	1120.840473	646.2725605	-1	0.022927999	0.047325999	-0.066974998	0.094855003
17-MI11605-01	GP4.3	1200.9492	-433.59192	22	1102.437479	644.1370838	-1	0.065335996	0.023736	3.34E-06	-0.054768998
17-MI11605-01	GP4.3	1221.8568	-427.95648	22	1111.508613	663.7992333	-1	-0.093316004	-0.085492	-0.13407999	-0.12532
17-MI11605-01	GP4.3	1243.6348	-408.9054	22	1110.838135	692.7262732	2	0.041173	0.005707	-0.091224	-0.22922
17-MI11605-01	GP4.3	1229.8226	-357.28015	22	1062.35412	715.2038424	14	-0.018231999	-0.043345001	0.12197	-0.15318
17-MI11605-01	GP4.3	1262.4353	-366.67535	22	1090.465011	734.2205184	10	0.045949001	0.078373	-0.085895002	0.058341
17-MI11605-01	GP4.3	1233.8578	-342.42413	22	1053.534713	727.8213629	4	0.093967997	0.079986997	0.28544	0.16847999
17-MI11605-01	GP4.3	1102.0425	-432.20428	22	1037.993059	569.0945287	2	0.099188	0.066416003	0.10267	0.0036104
17-MI11605-01	GP4.3	1107.4657	-436.35876	22	1044.657677	570.5958129	-1	-0.015354	-0.051238	0.009092	0.016201001
17-MI11605-01	GP4.3	1109.0223	-430.15344	22	1040.891276	575.7672128	2	0.0064012	0.028889	-0.050390001	-0.028282
17-MI11605-01	GP4.3	1082.9032	-341.79535	22	956.3207745	612.3348542	10	0.0068367	0.044449002	0.071272001	0.16569
17-MI11605-01	GP4.3	1070.2299	-369.28763	22	969.3058519	584.9884337	-1	0.0021803	0.042978998	0.047522999	0.14315
17-MI11605-01	GP4.3	1074.1007	-362.35315	22	966.4626073	592.4037175	2	-0.052691001	-0.029632	-0.030413	0.077523001
17-MI11605-01	GP4.3	1075.4028	-356.20499	22	962.5769947	597.3430947	2	0.0036359	0.035569001	0.069640003	0.11749
17-MI11605-01	GP4.3	1006.8344	-297.76205	92	873.7713163	582.1524374	4	-0.0049282	0.026955999	0.27998999	0.27880001	1
17-MI11605-01	GP4.3	1019.1683	-314.37119	92	894.4258596	580.9782429	1	0.016361	0.0037203	0.0010861	-0.27993	10
17-MI11605-01	GP4.3	1020.9969	-288.74442	92	875.9236483	598.8035934	1	-0.03968	0.00058005	-0.13759001	-0.30601999	10
17-MI11605-01	GP4.3	1028.1475	-362.55304	92	937.1693725	556.9968358	1	-0.11622	-0.060873002	-0.11926	-0.23179001
17-MI11605-01	GP4.3	1043.981	-367.97775	92	951.4800353	565.6762392	1	-0.026543001	-0.0018643	-0.078241996	-0.11809
17-MI11605-01	GP4.3	1047.2109	-388.42139	92	969.2445899	555.0557145	11	-0.029689999	-0.0037457	-0.044314999	-0.16693
17-MI11605-01	GP4.3	1070.605	-327.32236	92	937.3290476	612.1676293	4	-0.033741001	0.061223999	-0.11964	-0.10166
17-MI11605-01	GP4.3	1087.6321	-345.8136	92	962.4358793	613.3903854	1	-0.023636	-0.066483997	-0.16072001	-0.35600999	10
17-MI11605-01	GP4.3	1131.4823	-378.29291	92	1015.469667	626.2420252	10	-0.18478	-0.14814	-0.28863001	-0.097747996
17-MI11605-01	GP4.3	1149.8567	-345.93433	92	1002.401892	661.0835128	1	0.058919001	0.074780002	0.23134001	0.044847
17-MI11605-01	GP4.3	1171.22	-430.19244	92	1080.77726	623.4919991	1	0.041058999	-0.082387999	0.20641001	-0.071158998
17-MI11605-01	GP4.3	1193.7701	-391.36707	92	1065.420684	665.6831805	1	0.082188003	0.053688999	0.20844001	-0.082280003
17-MI11605-01	GP4.3	1208.7737	-362.12778	92	1052.587594	695.9379982	-1	-0.013842	0.10264	0.058471002	0.050105002
17-MI11605-01	GP4.3	1215.9949	-353.12006	92	1050.299588	707.2539016	14	0.003708	0.071355	0.033852998	-0.018119
17-MI11605-01	GP4.3	1220.8794	-388.43286	92	1080.539586	688.3754686	6	0.13423	0.089006998	0.42622	0.52710998	1
17-MI11605-01	GP4.3	1246.2794	-420.29431	92	1121.276212	687.4586208	-1	0.041763999	0.080614999	0.31169999	0.15233999
17-MI11605-01	GP4.3	1008.7673	-378.78284	92	937.2103972	531.7184592	2	0.024390001	0.028767999	-0.030251	-0.014633
17-MI11605-01	GP4.3	1120.7382	-426.37665	92	1045.499251	587.1817294	2	-0.041901	-0.026889	-0.16934	-0.063281
17-MI11605-01	GP4.3	1098.3303	-398.82742	92	1009.990551	587.632451	2	-0.0076877	0.049837001	0.046815999	-0.017209001
17-MI11605-01	GP4.3	1153.7637	-362.19516	92	1017.389088	653.6630546	2	0.094939001	0.060086999	0.093133003	0.087043002
17-MI11605-01	GP4.3	1188.0609	-374.4415	92	1048.768292	672.1459947	2	-0.030972	-0.029146001	-0.087182	0.0032642
17-MI11605-01	GP4.3	1046.1025	-339.2536	92	930.7877039	585.7113438	4	0.011327	0.046461001	-0.070634998	0.0028191
17-MI11605-01	GP4.3	1309.1803	-286.27917		1058.698058	821.6247568	0	-0.17023	-0.0015259	-0.12166	0.022329999
17-MI11605-01	GP4.3	1309.2799	-255.67973		1035.270373	841.3092515	0	-0.13215999	-0.0015025	-0.13285001	0.033521
17-MI11605-01	GP4.3	1326.1278	-235.36673		1030.471946	867.2600696	4	0.11775	0.087315001	0.23291001	0.32122001	1
17-MI11605-01	GP4.3	1343.9044	-208.88173		1021.530327	897.8788647	0	-0.11419	-0.033668999	-0.19107001	-0.038162999
17-MI11605-01	GP4.3	1356.4387	-195.9315		1019.620242	915.8000434	0	0.00042342	-0.040472999	0.040989	-0.043274999
17-MI11605-01	GP4.3	1410.1473	-299.62155		1133.640495	890.5884676	2	0.29409	0.035342	0.22006001	0.059847999
17-MI11605-01	GP4.3	1407.6747	-259.4653		1101.227648	914.4221789	0	0.50826001	0.12131	0.71064001	0.55655998	-1
17-MI11605-01	GP4.3	1419.173	-236.5638		1091.01399	937.9247485	0	0.39789999	0.15716	0.55607003	0.59394002	-1
17-MI11605-01	GP4.3	1440.2834	-211.99971		1085.683404	969.8720696	1	-0.037549	0.024266999	-0.17465	-0.084059
17-MI11605-01	GP4.3	1434.9092	-310.95282		1158.206937	902.3373539	0	0.20249	-0.0090858	0.22349	0.21635
17-MI11605-01	GP4.3	1444.8032	-264.54141		1128.916481	939.6733954	0	-0.11771	-0.0098381	-0.089892	0.22283
17-MI11605-01	GP4.3	1465.4497	-284.86395		1157.74851	942.501301	0	0.44023001	0.13221	0.57694	0.22872999
17-MI11605-01	GP4.3	1472.3976	-313.70285		1184.340613	929.355386	0	-0.16665	-0.13154	-0.23883	-0.00067376
17-MI11605-01	GP4.3	1477.5304	-302.48669		1179.018941	940.483177	0	-0.078410998	-0.012181	-0.11231	-0.063823998
17-MI11605-01	GP4.3	1481.8621	-257.16483		1147.000581	972.8507494	4	0.58626997	0.25692001	0.62810999	0.68983001	1
17-MI11605-01	GP4.3	1501.208	-250.29622		1154.1243	992.1042182	0	-0.050329	0.075071998	0.025397999	-0.058738001
17-MI11605-01	GP4.3	1541.1565	-329.41672		1240.464803	972.0729322	0	0.00074047	-0.0085696	-0.0081444	0.043278001
17-MI11605-01	GP4.3	1542.068	-302.08591		1220.066737	990.2861949	0	-0.1337	0.00073208	-0.14351	-0.1973
17-MI11605-01	GP4.3	1527.8281	-300.84433		1209.988704	980.1496965	0	-0.093975998	-0.048016001	-0.10071	-0.10484
17-MI11605-01	GP4.3	1555.6384	-258.98285		1195.671955	1028.324661	0	0.24139	0.15417001	0.25944	0.16347
17-MI11605-01	GP4.3	1399.8274	-195.74353		1047.279254	949.2304371	0	-0.15062	-0.012713	-0.26078001	-0.13627
17-MI11605-01	GP4.3	521.80566	-250.66922	19	526.8127926	239.9676863	-1	-0.028209999	-0.037572	0.017801	-0.027936
17-MI11605-01	GP4.3	528.16687	-182.74385	19	478.7420102	288.377609	-1	0.11135	0.089845002	0.12939	0.14447001
17-MI11605-01	GP4.3	564.13416	-270.6196	19	569.2528693	259.6795775	2	-0.15598001	-0.057195999	0.096763998	-0.0080178
17-MI11605-01	GP4.3	554.17621	-212.96056	19	518.6063939	288.9824852	14	-0.098080002	0.048788	0.25911	0.29798999	-2
17-MI11605-01	GP4.3	609.84137	-216.43965	19	556.947388	329.4878236	-1	-0.012547	-0.033849001	-0.072636999	-0.047648001
17-MI11605-01	GP4.3	634.89557	-226.95737	19	581.0765992	341.9824786	-1	0.39532	0.27963999	0.30232999	0.32436001	-1
17-MI11605-01	GP4.3	625.61249	-199.58194	19	554.1116264	352.3978448	6	0.11832	0.19698	0.29631001	0.37343001	-2
17-MI11605-01	GP4.3	629.89069	-185.00658	19	545.663422	365.0221085	2	-0.0098085	0.038972002	0.045426	0.072801001
17-MI11605-01	GP4.3	677.43158	-148.95322	19	548.4489284	424.6226309	0	-0.20576	-0.027772	-0.2376	-0.044404998
17-MI11605-01	GP4.3	782.48419	-299.15643	19	731.078898	409.022893	14	-0.0014686	0.054522	0.40109	0.24342
17-MI11605-01	GP4.3	781.08893	-203.50694	19	656.7536945	469.2436194	1	0.43079001	0.12909	0.43527001	0.1477
17-MI11605-01	GP4.3	739.61377	-158.15845	19	595.362028	466.4618721	-1	-0.26236999	-0.053229999	-0.18010999	-0.029201001
17-MI11605-01	GP4.3	717.97083	-228.46016	19	635.4646652	404.797245	10	0.092331998	-0.11603	0.15633	-0.23119
17-MI11605-01	GP4.3	687.20569	-155.48158	19	559.7240414	427.9429615	2	0.028484	-0.010667	-0.00089702	0.024325
17-MI11605-01	GP4.3	528.46075	-164.65601	19	465.0441009	300.1938597	-1	-0.11602	-0.039577998	-0.10277	-0.093162
17-MI11605-01	GP4.3	539.70984	-282.59024	78	562.7918343	233.2580232	4	-0.084836997	-0.056999002	-0.053020999	-0.083106004
17-MI11605-01	GP4.3	530.20502	-191.00703	78	486.3917814	284.6472945	6	-0.056869	-0.11546	-0.088783003	-0.22184999
17-MI11605-01	GP4.3	578.43268	-250.38805	78	562.8833407	283.6210178	-1	0.10248	0.15906	0.17269	0.16418999
17-MI11605-01	GP4.3	577.88025	-268.3786	78	576.3408846	271.6686226	2	0.045726001	0.0045532	0.20073999	0.11828
17-MI11605-01	GP4.3	592.91833	-272.26526	78	588.9610697	280.7229621	-1	0.025908001	-0.081756003	-0.034495	-0.1832
17-MI11605-01	GP4.3	589.93579	-185.27098	78	520.26344	334.1788845	2	0.012347	0.0048777	0.043830998	0.061299998
17-MI11605-01	GP4.3	608.7049	-170.56874	78	521.0035566	358.0092717	-1	-0.069205999	-0.16541	-0.029193001	-0.21721999
17-MI11605-01	GP4.3	648.55469	-206.91924	78	574.4458332	365.3090983	4	-0.051963001	0.062733002	0.046305001	0.14331
17-MI11605-01	GP4.3	675.1886	-227.62627	78	607.409764	372.487234	5	-0.021353999	-0.066560999	-0.074368	-0.10667
17-MI11605-01	GP4.3	661.42377	-280.00388	78	638.8001476	328.3564244	-1	0.23458	0.27711999	0.27669999	0.28760001	-2
17-MI11605-01	GP4.3	685.55566	-209.64983	78	600.2522431	391.9653846	-1	0.067869999	0.14331999	0.27474999	0.25314999	-2
17-MI11605-01	GP4.3	703.78406	-227.39032	78	625.5525032	394.5914635	-1	0.080879003	0.057388	0.18625	0.14862999
17-MI11605-01	GP4.3	694.89398	-279.84427	78	660.1252215	354.1541372	10	0.0091345	0.010538	0.11487	0.070968002
17-MI11605-01	GP4.3	739.05103	-190.30865	78	619.6834769	445.4280982	4	-0.093448997	-0.11678	-0.11859	-0.19941001
17-MI11605-01	GP4.3	702.1474	-308.17789	78	686.525206	341.5665715	6	0.0029815	-0.033870999	0.029058	0.0022931
17-MI11605-01	GP4.3	750.22247	-266.49594	78	685.3318883	405.183969	2	-0.043334998	-0.024328001	-0.049493	0.0077306
17-MI11605-01	GP4.3	746.46759	-288.45261	78	699.7821349	388.2315457	11	-0.014228	-0.063917004	-0.051180001	-0.076020002
17-MI11605-01	GP4.3	781.45148	-259.92313	78	700.2973139	433.3706435	11	-0.13347	-0.14322001	-0.15945999	-0.21087
17-MI11605-01	GP4.3	801.03809	-234.54903	78	693.3683857	464.6671311	14	-0.081996001	0.029321	-0.16559	0.0017163
17-MI11605-01	GP4.3	707.51215	-264.33865	78	656.3070759	373.7771831	10	0.13338999	0.058816001	0.099238999	0.10856
17-MI11605-01	GP4.3	1010.0477	-143.55391	54	757.4431798	683.4354177	11	0.052877001	-0.10226	0.090531997	-0.22104
17-MI11605-01	GP4.3	1058.6448	-153.7364	54	796.4012191	714.2189725	-1	0.041646998	-0.008811	0.086488999	0.048813
17-MI11605-01	GP4.3	1203.0177	-130.48129	54	871.0617292	839.9573909	6	0.40454	0.26313999	0.62576997	0.55655998	1
17-MI11605-01	GP4.3	1217.3502	-154.85982	54	898.9616123	835.3389373	11	-0.11601	-0.11941	-0.23693	-0.22284
17-MI11605-01	GP4.3	1233.5369	-198.463	54	942.8085839	819.8248188	1	-0.040686999	-0.061496999	-0.014401	-0.096291997
17-MI11605-01	GP4.3	1236.9899	-261.93848	54	993.7520521	781.8008432	2	-0.053360999	-0.025560999	-0.092207998	-0.013806
17-MI11605-01	GP4.3	1101.9462	-194.6973	54	855.59472	721.2143004	-1	0.046907	-0.012594	0.19791999	0.097274996
17-MI11605-01	GP4.3	1262.5074	-196.53062	54	959.8893356	843.304098	14	0.20564	0.15832999	0.52948999	0.52364999	1
17-MI11605-01	GP4.3	1267.9115	-262.49081	54	1013.990569	805.1857693	2	0.16813	0.050207	0.29043999	0.19103999
17-MI11605-01	GP4.3	1286.2355	-196.81128	54	975.3096408	861.3405122	14	0.079499997	0.041474	0.17941999	0.16445
17-MI11605-01	GP4.3	1165.1213	-113.3328	54	833.612785	821.8526514	-1	0.14625999	0.058369	0.16590001	0.036919001
17-MI11605-01	GP4.3	732.44989	-299.71252	90	699.4439959	370.25469	1	0.20765001	0.11076	0.23193	0.17874999
17-MI11605-01	GP4.3	730.93066	-332.01807	90	723.2717862	348.387077	4	0.4339	0.30518001	0.38543001	0.43436
17-MI11605-01	GP4.3	746.62476	-295.38947	90	705.2083461	383.9070864	5	-0.096646003	0.052928999	-0.026287001	0.086324997
17-MI11605-01	GP4.3	739.9549	-364.43228	90	753.9392192	334.5441498	1	0.14717001	0.13497999	0.12808999	0.15984
17-MI11605-01	GP4.3	769.83875	-312.0853	90	732.9013614	391.030076	3	0.0050798	-0.0048896	0.0091332	-0.0098694
17-MI11605-01	GP4.3	769.83948	-347.71356	90	760.254026	368.2001607	-1	0.21482	0.053187001	0.21232	0.045814
17-MI11605-01	GP4.3	790.62775	-293.58832	90	732.0225607	418.8428161	1	-0.20011	-0.073066004	-0.26664999	-0.12242
17-MI11605-01	GP4.3	812.00983	-308.24088	90	756.9730516	425.8687531	3	0.26416001	-0.00031135	0.16561	0.10882
17-MI11605-01	GP4.3	814.56482	-359.94266	90	798.3022865	394.6999126	5	-0.0028279	0.015992999	0.066177003	-0.01372
17-MI11605-01	GP4.3	824.11908	-346.11395	90	793.808183	410.8962085	1	-0.21736	-0.11429	-0.23698001	-0.23951
17-MI11605-01	GP4.3	836.78583	-280.74707	90	751.742149	462.5074921	-1	0.042734001	0.28002	0.45135999	0.52626002
17-MI11605-01	GP4.3	834.75348	-342.29147	90	797.6881142	421.5097815	6	-0.065623999	-0.016452	-0.061933	-0.037092999
17-MI11605-01	GP4.3	829.52826	-402.23236	90	840.3570621	379.0883977	-1	-0.15030999	-0.056952	-0.021617001	-0.034875002
17-MI11605-01	GP4.3	850.48969	-361.98462	90	822.8904601	420.9713286	-1	0.013626	0.034940001	0.067025997	0.064571001
17-MI11605-01	GP4.3	866.56482	-297.44473	90	783.6434025	474.66933	7	-0.048707001	-0.027129	-0.099347003	-0.033048
17-MI11605-01	GP4.3	870.3689	-313.55353	90	798.4479349	467.2672962	-1	0.21381	0.080779999	0.30081001	0.273
17-MI11605-01	GP4.3	869.07593	-349.79361	90	825.4412979	443.0521428	0	-0.17993	-0.1116	-0.26896	-0.23908
17-MI11605-01	GP4.3	914.83313	-284.79657	90	804.8634522	519.8303233	-1	-0.14762001	0.089123003	-0.12481	0.27219
17-MI11605-01	GP4.3	913.79474	-347.52335	90	852.3540624	478.8380236	-1	-0.15069	-0.12364	-0.23998	-0.18612
17-MI11605-01	GP4.3	952.23547	-320.80515	90	856.4749168	525.4703182	-1	0.42146999	0.34233999	0.63358998	0.58358002
17-MI11605-01	GP4.3	958.71021	-311.96594	90	853.8379545	536.1051706	14	-0.091783002	0.019096	0.1006	0.11551
17-MI11605-01	GP4.3	965.28363	-366.37683	90	899.8219976	506.2853365	1	-0.102	-0.081425004	0.039280001	-0.12741999
17-MI11605-01	GP4.3	966.53851	-383.09259	90	913.4589873	496.5373186	2	0.010445	0.006183	-0.0039398	0.021536
17-MI11605-01	GP4.3	978.10223	-319.96991	90	872.4090342	545.8637193	4	0.068278998	0.13992	0.091521002	0.29723001
17-MI11605-01	GP4.3	994.4967	-298.48901	90	866.4234474	572.214816	4	0.014515	0.26732001	0.39295	0.54680997
17-MI11605-04	GP4.3	757.64545	-413.1185	60	802.6521913	316.9274013	2	0.12024	-0.014037	-0.053762	0.010641
17-MI11605-04	GP4.3	725.4906	-384.36169	60	759.9705665	310.6690548	1	-0.00093904	-0.11335	-0.30177999	-0.25898001	-1
17-MI11605-04	GP4.3	745.95563	-367.54047	60	760.1706555	337.1592606	-1	-0.11655	-0.065926	-0.10519	-0.11812
17-MI11605-04	GP4.3	758.19342	-364.49347	60	765.673382	348.5068493	0	-0.22163001	0.092987001	0.073573999	0.15854
17-MI11605-04	GP4.3	755.03937	-320.79276	60	730.1027758	374.0887264	2	0.034463	0.078799002	0.054696999	0.23884
17-MI11605-04	GP4.3	758.66998	-308.04755	60	722.6446311	385.0430767	2	0.032655001	0.15873	0.67010999	0.49208	-1
17-MI11605-04	GP4.3	779.59296	-392.24115	60	800.688323	347.1548747	-1	-0.083213001	0.02146	0.26050001	0.085115999
17-MI11605-04	GP4.3	807.30109	-412.72711	60	834.1708924	355.29936	1	-0.025472	-0.1257	-0.13826001	-0.22648001
17-MI11605-04	GP4.3	800.83759	-350.24863	60	782.0637095	390.3732739	1	0.035328001	-0.014862	-0.20682999	0.067432001
17-MI11605-04	GP4.3	842.0744	-412.95102	60	856.625417	381.851722	6	-0.058605999	-0.048151001	0.067304999	-0.0083198
17-MI11605-04	GP4.3	860.7923	-429.38083	60	881.2331222	385.6934789	-1	-0.10338	-0.0057875	-0.21311	0.067566998
17-MI11605-04	GP4.3	874.25903	-317.19449	60	803.7359259	467.9206793	5	0.0076219	-0.0049973	0.076916002	0.021733999
17-MI11605-04	GP4.3	897.66626	-324.75278	60	824.5377791	481.0473272	-1	0.015819	-0.01994	-0.16095001	-0.035317998
17-MI11605-04	GP4.3	903.53546	-373.30832	60	865.5753466	454.4389404	6	0.1257	0.02049	0.087785996	0.015103
17-MI11605-04	GP4.3	908.13641	-360.7211	60	858.8602808	466.0369895	10	0.038341999	0.10379	-0.13086	-0.030687001
17-MI11605-04	GP4.3	922.47638	-370.30698	60	875.4084632	470.9033338	4	-0.017842	-0.043253999	0.0092957	0.096297003
17-MI11605-04	GP4.3	949.19379	-370.21744	60	892.4601519	491.4719453	-1	-0.033204	0.066679001	0.069178998	0.061822001
17-MI11605-04	GP4.3	947.05463	-353.16614	60	877.998922	500.7561076	-1	0.051830001	-0.0050058	0.15907	0.11391
17-MI11605-04	GP4.3	967.10785	-438.46667	60	956.3350849	461.490869	1	0.23683	-0.27925	-0.16494	-0.51683998	10
17-MI11605-04	GP4.3	982.92102	-353.77072	60	901.446137	527.9037014	1	-0.10968	-0.24339999	-0.13203	-0.58210999	10
17-MI11605-04	GP4.3	997.34064	-411.66943	60	955.1356332	501.8724852	14	0.097033001	0.0037408	0.40718001	0.039172001
17-MI11605-04	GP4.3	881.26617	-373.32422	60	851.3174655	437.3323853	1	0.093823999	0.066096	-0.023221999	0.038904998
17-MI11605-04	GP4.3	892.78503	-370.49731	60	856.5284695	447.9870067	-1	0.14328	0.20603	0.46044999	0.37134001	0
17-MI11605-04	GP4.3	836.88495	-343.35352	60	799.8692942	422.46558	2	0.090965003	-0.027055001	0.17671999	-0.054713
17-MI11605-04	GP4.3	867.94141	-317.28537	60	799.7573815	463.0123339	5	0.0025444	0.015966	0.16068	0.029046001
17-MI11605-04	GP4.3	719.13013	-316.68109	60	703.9356824	349.1555643	-1	0.015565	0.24890999	0.16275001	0.33717999	-1
17-MI11605-04	GP4.3	922.12756	-347.60596	60	857.757131	485.1822841	-1	-0.012637	-0.078790002	0.034293	-0.12027
17-MI11605-04	GP4.3	524.11157	-299.14996	44	565.5095894	210.6716523	-1		0.052560002		-0.071759
17-MI11605-04	GP4.3	538.83026	-243.91124	44	532.5339267	257.3681413	10
17-MI11605-04	GP4.3	572.36713	-300.0574	44	597.1282443	247.1364657	-1
17-MI11605-04	GP4.3	582.46497	-297.77432	44	601.8461618	256.3516745	2
17-MI11605-04	GP4.3	585.58746	-285.42224	44	594.3642251	266.6640227	10
17-MI11605-04	GP4.3	585.34631	-255.64409	44	571.3486951	285.5606335	1
17-MI11605-04	GP4.3	610.21112	-315.86682	44	633.5156106	266.0590754	6
17-MI11605-04	GP4.3	624.23785	-325.4393	44	649.8527895	270.6935328	5
17-MI11605-04	GP4.3	616.25549	-307.88196	44	631.2587613	275.8160787	14
17-MI11605-04	GP4.3	628.31177	-260.08719	44	602.2918343	315.6985419	2
17-MI11605-04	GP4.3	654.75684	-319.54706	44	664.885718	297.8990073	14
17-MI11605-04	GP4.3	659.88574	-310.07687	44	660.9019442	307.9049863	5
17-MI11605-04	GP4.3	681.21143	-278.56537	44	650.3756585	344.4694095	1
17-MI11605-04	GP4.3	684.60834	-265.77209	44	642.7308571	355.2751431	10
17-MI11605-04	GP4.3	542.25385	-225.3317	44	520.4640363	271.9021747	-1
17-MI11605-04	GP4.3	572.31195	-222.19266	44	537.3153007	296.989585	4
17-MI11605-04	GP4.3	589.4787	-212.31117	44	540.7295772	316.5007023	-1
17-MI11605-04	GP4.3	622.92615	-222.10538	44	569.6817088	335.9025668	5
17-MI11605-04	GP4.3	592.91888	-240.34479	44	564.4557391	301.1779189	-1
17-MI11605-04	GP4.3	689.66138	-319.35519	44	687.1051393	324.8185376	-1
17-MI11605-04	GP4.3	631.4834	-244.81819	44	592.6020349	327.9177605	1
17-MI11605-04	GP4.3	513.00299	-449.21365	83	673.5967246	105.9831482	-1	0.014018	-0.024029	0.14273	0.11055
17-MI11605-04	GP4.3	504.00745	-355.03864	83	595.5332534	159.4242219	4	0.10136	0.026900001	-0.011459	-0.0038193
17-MI11605-04	GP4.3	571.65906	-382.91113	83	660.2821983	193.5004712	14	-0.050088	-0.034382999	0.11737	0.01777
17-MI11605-04	GP4.3	584.79626	-417.70065	83	695.40876	181.2930312	1	-0.15285	-0.061406001	-0.23216	-0.036830999
17-MI11605-04	GP4.3	599.46722	-378.79254	83	674.9396958	217.4882741	2	-0.025261	-0.036642998	-0.12358	-0.054914001
17-MI11605-04	GP4.3	616.97522	-436.00372	83	730.0803907	194.2686063	4	0.28342	0.10436	0.53681999	0.3673	0
17-MI11605-04	GP4.3	624.56647	-427.17068	83	728.163621	205.7566696	-1	0.11748	0.059912	0.22338	0.26054999	-1
17-MI11605-04	GP4.3	624.27863	-407.74368	83	713.0648585	217.9844507	2	0.0016831	-0.025869001	-0.0048624	0.066592999
17-MI11605-04	GP4.3	661.90033	-470.90067	83	785.659007	206.3962392	4	-0.066766001	-0.086457998	-0.12695999	-0.15460999
17-MI11605-04	GP4.3	659.24127	-386.88489	83	719.4552925	258.191892	-1	0.096012004	-0.022264	-0.081355996	-0.034265
17-MI11605-04	GP4.3	692.03998	-435.85257	83	778.0656037	251.9934721	1	-0.26401001	-0.10225	-0.45267001	-0.31619	10
17-MI11605-04	GP4.3	677.08948	-463.86063	83	789.9874518	222.5683427	4	-0.051477998	-0.058455002	-0.095790997	-0.075572997
17-MI11605-04	GP4.3	720.84241	-466.35715	83	819.9407936	254.5581659	2	-0.019114001	-0.061374001	-0.078305997	-0.049029998
17-MI11605-04	GP4.3	738.73694	-443.47018	83	813.8369886	282.9618784	1	-0.23774	-0.059881002	-0.47097	-0.26587999	10
17-MI11605-04	GP4.3	694.04889	-355.24652	83	717.4707934	305.1878304	1	-0.038396001	-0.0078783	-0.26955	-0.17826
17-MI11605-04	GP4.3	749.64832	-376.80756	83	769.6513607	334.0558548	-1	0.17971	0.11383	0.12398	0.1152
17-MI11605-04	GP4.3	748.31891	-354.41974	83	751.6121175	347.3812964	-1	0.010066	0.058054999	0.30574	0.26014999	-1
17-MI11605-04	GP4.3	768.21313	-429.8707	83	822.2847703	314.3055729	-1	0.15000001	0.025474999	0.040491	-0.025210001
17-MI11605-04	GP4.3	1106.3184	-416.83746	37	1028.935757	582.2241756	-1	-0.023541	-0.098888002	-0.044817001	-0.037512001
17-MI11605-04	GP4.3	1110.6554	-387.05637	37	1008.851653	604.6373952	-1	-0.084769003	0.0067212	-0.40900001	-0.31027001	10
17-MI11605-04	GP4.3	1139.7509	-411.95102	37	1046.607818	611.0218725	4	0.066266	0.02101	0.067096002	0.092169002
17-MI11605-04	GP4.3	1150.8215	-353.6077	37	1008.911088	656.9071625	14	-0.037682999	-0.045081001	0.26622	0.081587002
17-MI11605-04	GP4.3	1160.2443	-341.78793	37	1005.874986	671.7151575	-1	0.058742002	0.051444001	0.34264001	0.24149001
17-MI11605-04	GP4.3	1166.3395	-314.11826	37	988.5384765	694.1251586	10	-0.046213999	-0.090682998	-0.26420999	-0.18735
17-MI11605-04	GP4.3	1182.5293	-383.40775	37	1052.107133	662.1537721	4	-0.033048999	-0.0013112	0.32085001	0.33371001	1
17-MI11605-04	GP4.3	1191.0095	-382.45001	37	1056.805972	669.2778423	-1	-0.017725	0.082391001	0.12148	0.12092
17-MI11605-04	GP4.3	1197.3223	-373.69293	37	1054.128255	679.7357113	-1	0.0038797	0.0085287	0.29420999	0.089828998
17-MI11605-04	GP4.3	1207.6155	-369.19202	37	1057.268712	690.5220916	-1	-0.089455001	-0.067626998	0.098252997	-0.012607
17-MI11605-04	GP4.3	1193.5682	-311.245	37	1003.780746	716.8701408	-1	0.062155001	0.065085001	0.28834	0.18977
17-MI11605-04	GP4.3	1239.506	-428.64615	37	1123.347608	676.906751	-1	-0.068951003	-0.054965001	0.0057977	-0.0039667
17-MI11605-04	GP4.3	1253.0135	-434.57437	37	1136.554374	683.4778678	4	-0.037252001	-0.047033999	-0.18604	-0.17679
17-MI11605-04	GP4.3	1240.6689	-407.17694	37	1107.610695	691.5569698	14	-0.026363	-0.043093	-0.15439001	-0.12519
17-MI11605-04	GP4.3	1236.4719	-340.01117	37	1053.357385	731.3744819	-1	0.044334002	-0.083171003	0.12986	0.029795
17-MI11605-04	GP4.3	1251.5248	-320.39575	37	1047.944244	755.5002149	10	-0.046964001	0.034433998	-0.12665001	-0.052446
17-MI11605-04	GP4.3	1272.4512	-365.60123	37	1096.058528	742.598104	1	-0.1004	-0.22357	-0.29087999	-0.27663001	10
17-MI11605-04	GP4.3	1328.6036	-425.30176	37	1177.873575	747.4510368	10	0.12121	-0.043285999	0.21664999	0.0051518
17-MI11605-04	GP4.3	1324.3861	-399.98935	37	1155.738393	760.4333048	-1	-0.11538	-0.022931	-0.025931001	-0.049038999
17-MI11605-04	GP4.3	771.65112	-222.81271	92	665.5272233	449.627041	-1	0.034396	0.12651999	0.40264001	0.33313	-1
17-MI11605-04	GP4.3	798.01587	-186.33443	92	654.416902	493.2427034	2	-0.17846	-0.043515	-0.018174	0.0058704
17-MI11605-04	GP4.3	802.06543	-157.96962	92	635.2358856	514.5276707	6	-0.20609	-0.066751003	-0.10049	-0.022891
17-MI11605-04	GP4.3	834.34064	-256.6611	92	731.6842271	476.0645042	-1	0.037593	0.016354	0.18911999	0.013496
17-MI11605-04	GP4.3	836.06647	-237.62103	92	718.1728711	489.5902574	6	0.0092568	0.094893999	0.40999001	0.35668001	1
17-MI11605-04	GP4.3	845.14331	-228.13263	92	716.7049356	502.638784	-1	0.30102	0.30511999	0.44972	0.43153	-1
17-MI11605-04	GP4.3	886.92365	-250.53122	92	760.6732732	520.3610433	2	-0.058015998	-0.021372	-0.040644001	-0.012416
17-MI11605-04	GP4.3	871.77563	-186.25066	92	701.6176103	549.9225338	2	-0.15595999	-0.061390001	-0.19385999	-0.087619998
17-MI11605-04	GP4.3	883.17462	-172.62625	92	698.4624449	567.404131	-1	0.26887	0.25797999	0.52996999	0.44936001	-1
17-MI11605-04	GP4.3	897.59766	-186.93091	92	718.6865152	569.3104688	-1	0.33054	0.18993001	0.31617999	0.2304
17-MI11605-04	GP4.3	908.97711	-224.74672	92	755.0100308	553.814347	2	-0.020064	0.040297002	0.30748001	0.27680999	-3
17-MI11605-04	GP4.3	913.29089	-274.65759	92	796.0913925	525.143356	-1	0.4228	0.25	0.26659	0.27441999	0
17-MI11605-04	GP4.3	911.47797	-152.15094	92	700.8800245	602.2534208	2	0.15601	0.20275	0.52473003	0.38617	-1
17-MI11605-04	GP4.3	968.98328	-267.97299	92	826.6470532	572.1824566	-1	0.34873	0.32528001	0.45767999	0.38688999	1
17-MI11605-04	GP4.3	995.09253	-250.92297	92	830.2882994	603.1524024	1	-0.045113999	-0.082122996	0.18486001	-0.074908003
17-MI11605-04	GP4.3	996.4718	-185.62991	92	781.0459613	646.0508669	2	-0.066289999	-0.093947999	-0.086246997	-0.15162
17-MI11605-04	GP4.3	870.86511	-247.84554	92	748.3211891	509.7537161	-1	0.37099001	0.26763001	0.47753	0.40719	-1
17-MI11605-04	GP4.3	893.7207	-219.93356	92	741.5386626	545.186096	-1	0.020029999	0.012808	-0.13142	-0.027274
17-MI11605-04	GP4.3	523.74414	-307.44647	127	571.6434577	205.0731951	2	0.032350998	-0.020416001	0.093865998	-0.0041438
17-MI11605-04	GP4.3	532.58105	-267.62726	127	546.7364931	237.3734111	2	-0.061003	-0.030707	-0.040164001	0.02015
17-MI11605-04	GP4.3	596.75714	-265.22125	127	586.0132063	288.1838307	1	0.10037	0.056655999	0.24168	0.092278004
17-MI11605-04	GP4.3	586.74841	-192.922	127	524.0947444	326.8291543	2	0.0045756	0.044672001	0.24303	0.26945001	-1
17-MI11605-04	GP4.3	621.15155	-279.85187	127	612.8771428	297.5364249	14	0.17238	0.13014001	0.36373001	0.21249001
17-MI11605-04	GP4.3	638.32721	-207.3119	127	568.1935549	357.205734	2	0.20902	0.20393001	0.52181	0.51586002	-2
17-MI11605-04	GP4.3	646.79755	-178.70117	127	551.6565579	382.0421665	4	-0.21479	-0.10412	-0.043446999	0.088611998
17-MI11605-04	GP4.3	662.94519	-214.67464	127	589.6211248	371.3872029	2	0.39556	0.29493999	0.49274001	0.45120999	-1
17-MI11605-04	GP4.3	654.76105	-211.15337	127	581.6734356	367.3605688	2	0.15829	0.086506002	0.31788999	0.19715001
17-MI11605-04	GP4.3	681.66571	-246.79381	127	626.2754002	365.1772823	5	0.14041001	0.1073	0.32117	0.20458999
17-MI11605-04	GP4.3	651.60284	-283.48724	127	635.1811502	318.5846674	10	0.28219	0.14284	0.41038999	0.30355	-1
17-MI11605-04	GP4.3	711.43512	-314.98431	127	697.7021127	344.3353155	14	-0.066151001	-0.074514002	-0.026916999	-0.093652003
17-MI11605-04	GP4.3	705.1604	-203.01054	127	607.7178479	411.2705782	2	0.055985998	0.004126	-0.02196	0.015558
17-MI11605-04	GP4.3	695.36053	-278.12003	127	659.1004673	355.6172041	6	0.15951	0.080260001	0.32302001	0.28362	-1
17-MI11605-04	GP4.3	757.49664	-263.17853	127	687.4463397	412.8942138	2	0.04281	-0.026826	0.15357	-0.008408601
17-MI11605-04	GP4.3	786.08502	-314.64874	127	745.2799078	401.8598662	6	0.26583001	0.15436999	0.58354998	0.46537	1
17-MI11605-04	GP4.3	742.26129	-179.97363	127	613.8062997	454.5153021	-1	-0.11973	0.0074962	0.013906	0.11296
17-MI11605-04	GP4.3	562.2652	-216.76024	24	526.7068485	292.7576632	0	0.057406001	-0.040236	-0.0071451	0.0042068
17-MI11605-04	GP4.3	582.73944	-243.81776	24	560.5990255	291.1375805	-1	0.15487	0.29885	0.59461999	0.56773001	-2
17-MI11605-04	GP4.3	599.55029	-168.53503	24	513.576019	352.2843798	-1	-0.037420001	-0.061404999	0.10422	0.097220004
17-MI11605-04	GP4.3	653.42621	-250.25491	24	610.8367455	341.2796535	-1	0.023126001	0.12071	0.26203999	0.14567
17-MI11605-04	GP4.3	714.5838	-267.32581	24	663.131838	377.2920101	-1	-0.043412998	0.17512999	0.26091	0.31966001	-2
17-MI11605-04	GP4.3	771.85736	-217.12004	24	661.2890549	453.4332183	0	0.0093041	-0.033085	-0.066494003	-0.014104
17-MI11605-04	GP4.3	769.1217	-159.68996	24	615.4463733	488.1340386	3	-0.059664	-0.087869003	-0.22212	-0.19739
17-MI11605-04	GP4.3	795.65289	-172.71141	24	642.4441811	500.1582067	0	-0.23468	-0.10398	-0.10693	-0.017239001
17-MI11605-04	GP4.3	814.69055	-230.78667	24	699.2284386	477.5591811	2	0.2291	0.34948	0.77228999	0.64872003	-2
17-MI11605-04	GP4.3	815.85059	-157.1454	24	643.4366079	525.6388373	0	-0.010327	-0.071065001	-0.042925999	-0.088377997
17-MI11605-04	GP4.3	619.99664	-273.29102	24	607.1002466	300.8539633	0	0.010474	0.067080997	0.14935	0.19392
17-MI11605-04	GP4.3	885.09308	-588.24506	47	1018.766728	302.5497604	10	-0.24105	-0.090281002	-0.40101999	-0.15136001
17-MI11605-04	GP4.3	881.54608	-542.50586	47	981.3793599	329.1362231	1	-0.16147999	-0.12514	-0.22921	-0.22503
17-MI11605-04	GP4.3	916.4306	-565.95856	47	1021.738132	340.8890253	-1	0.18666001	0.046932001	0.2096	0.061622001
17-MI11605-04	GP4.3	964.86487	-588.98242	47	1070.450317	363.3189034	5	-0.045224998	-0.13586999	-0.12924001	-0.24022
17-MI11605-04	GP4.3	971.02539	-555.50861	47	1048.699758	389.4983148	-1	-0.23525	-0.10579	-0.38951999	-0.19577
17-MI11605-04	GP4.3	936.88879	-543.27155	47	1017.430617	371.1327583	-1	0.057711001	0.19641	0.39688	0.38141
17-MI11605-04	GP4.3	980.08514	-492.61719	47	1006.222814	436.7542013	1	0.17797001	0.25917	0.62785	0.55892003	9
17-MI11605-04	GP4.3	996.67828	-545.55884	47	1057.499508	415.5680908	11	-0.072797	-0.016698999	-0.02159	-0.073209003
17-MI11605-04	GP4.3	992.11035	-589.93518	47	1088.640578	383.6250237	4	-0.078776002	0.087018996	0.23767	0.30401999
17-MI11605-04	GP4.3	1017.1142	-591.62451	47	1105.959879	401.7382216	-1	-0.27967	-0.10983	-0.25249001	-0.13101999
17-MI11605-04	GP4.3	1023.1242	-566.39276	47	1090.440393	422.5205939	2	0.15245	0.29354	0.61106998	0.58586001
17-MI11605-04	GP4.3	1065.298	-595.07001	47	1139.481031	436.5215531	4	-0.16591001	-0.074082002	0.017377	-0.010587
17-MI11605-04	GP4.3	1045.9688	-531.56073	47	1078.338184	462.3788443	14	-0.063233003	-0.044821002	0.007513	-0.01258
17-MI11605-04	GP4.3	1015.8651	-494.22345	47	1030.383607	463.193526	10	-0.13898	-0.12964	-0.1913	-0.16955
17-MI11605-04	GP4.3	910.65173	-505.91238	47	971.9369706	374.9299202	1	-0.31121999	-0.19414	-0.35192001	-0.32225999
17-MI11605-04	GP4.3	1032.1346	-481.63321	47	1031.143449	483.7516492	2	-0.33131	-0.054285001	-0.44775	-0.06504
17-MI11605-04	GP4.3	937.94519	-573.24341	47	1041.117268	352.7378919	-1	0.13665	0.069872998	0.13911	0.045465998
17-MI11605-04	GP4.3	761.40686	-387.67896	30	785.5322861	336.1166564	1	-0.050923001	-0.14580999	0.020214001	-0.25260001
17-MI11605-04	GP4.3	796.14929	-387.39264	30	807.5753165	362.9722581	4	0.22307	0.29201001	0.65118998	0.51919001	-2
17-MI11605-04	GP4.3	858.36853	-315.78958	30	792.4747807	456.6216325	10	-0.29132	-0.043478001	-0.14708	0.0027391
17-MI11605-04	GP4.3	900.68939	-372.93604	30	863.4657882	452.4925413	1	0.37814999	0.017279999	0.27046001	0.1631
17-MI11605-04	GP4.3	863.19855	-295.81491	30	780.2350749	473.129392	10	-0.19369	-0.055620998	-0.18698999	-0.045662001
17-MI11605-04	GP4.3	876.54498	-313.37329	30	802.2671814	472.1242381	14	0.29254001	0.32076001	0.59603	0.53346997	-2
17-MI11605-04	GP4.3	905.70062	-360.80737	30	857.3656666	464.1117234	10	-0.10726	-0.031431001	-0.017471001	-0.010167
17-MI11605-04	GP4.3	908.49261	-339.12991	30	842.5127517	480.1460116	1	0.52443999	0.41975001	0.22037999	0.25080001	0
17-MI11605-04	GP4.3	910.43719	-318.82101	30	828.1674763	494.6527632	10	-0.27609	-0.036346	-0.25378001	-0.0085838
17-MI11605-04	GP4.3	903.83539	-304.08276	30	812.6223493	499.0287101	10	-0.20553	-0.036361001	-0.091796003	-0.010745
17-MI11605-04	GP4.3	928.87903	-367.47241	30	877.3351351	477.6350946	6	-0.028968999	0.029811	0.049947999	0.029417001
17-MI11605-04	GP4.3	954.58234	-329.04401	30	864.3038395	521.9925939	-1	-0.048818	0.013757	-0.14522	0.004521
17-MI11605-04	GP4.3	799.0918	-307.40259	30	748.0516577	416.4886172	-1	0.35644999	0.22914	0.40939999	0.31821999	1
17-MI11605-04	GP4.3	829.78156	-314.52051	30	773.1820582	435.4883283	1	0.36342001	0.28330001	0.10323	0.13209
17-MI11605-04	GP4.3	849.45959	-322.20517	30	791.6912785	445.6710604	10	0.42616999	0.32815	0.38651001	0.32315001
17-MI11605-04	GP4.3	852.05511	-409.99435	30	860.7511627	391.408642	0	-0.016269	0.094442002	0.14724	0.029583
17-MI11605-04	GP4.3	817.22974	-301.48044	30	755.1278941	434.2081991	10	-0.29135999	-0.12695	-0.29047	-0.18016
17-MI11605-04	GP4.3	894.99872	-353.73843	30	845.0810216	460.425512	2	-0.1744	-0.034642	-0.052290998	-0.053895
17-MI11605-04	GP4.3	864.76367	-329.01382	30	806.7251579	453.0571978	10	0.097115003	0.15594	0.11078	0.12624
17-MI11605-04	GP4.3	879.72955	-354.50394	30	835.8842746	448.2126811	5	-0.034361999	-0.026768999	0.091825999	-0.0029831
17-MI11605-04	GP4.3	798.36981	-374.75482	30	799.2960328	372.7752474	2	0.036821999	-0.020986	0.10084	0.0038359
17-MI11605-04	GP4.3	722.78894	-278.02933	30	676.6068713	376.7323998	-1	0.15375	0.18988	0.37345001	0.32668999
17-MI11605-04	GP4.3	945.44879	-279.21664	30	820.1981017	546.9098881	10	-0.20128	0.0083247	-0.29374	0.070920996
17-MI11605-04	GP4.3	764.97974	-153.93213	27	608.3718685	488.6438037	-1	-0.015107	-0.030034	-0.041694999	0.014453
17-MI11605-04	GP4.3	766.94592	-174.4962	27	625.4190493	476.975875	-1	-0.028586	-0.034623999	-0.082535997	-0.057165001
17-MI11605-04	GP4.3	794.20575	-202.63176	27	664.487024	479.874356	-1	-0.064005002	-0.094737001	-0.055156	-0.12627
17-MI11605-04	GP4.3	811.58246	-157.22093	27	640.7595915	522.3137508	10	-0.18587001	-0.11114	-0.16095001	-0.12087
17-MI11605-04	GP4.3	827.59418	-176.11646	27	665.5261417	522.497926	14	-0.075963996	-0.033732001	-0.091666996	-0.028204
17-MI11605-04	GP4.3	848.74738	-184.45528	27	685.4828441	533.3939696	10	-0.14977001	-0.095402002	-0.15232	-0.049217001
17-MI11605-04	GP4.3	877.85602	-195.4175	27	712.5513798	548.7164269	2	-0.014195	-0.065203004	0.026595	-0.058063
17-MI11605-04	GP4.3	867.59216	-256.72467	27	753.0404996	501.5513173	2	-0.0082924	-0.13617	-0.059516001	-0.15810999
17-MI11605-04	GP4.3	896.23401	-206.52626	27	732.8562529	555.7069438	-1	-0.066350996	-0.057760999	-0.171	-0.12676001
17-MI11605-04	GP4.3	912.34406	-255.75021	27	780.969267	536.5322458	-1	0.012638	-0.080421001	0.024395	-0.069853
17-MI11605-04	GP4.3	938.15131	-171.20647	27	732.6013436	610.5201052	-1	-0.018548001	-0.026097	0.0033476	0.15598001
17-MI11605-04	GP4.3	942.39893	-216.77399	27	770.3058706	584.5815276	-1	0.066898003	-0.015168	0.094985999	0.009689
17-MI11605-04	GP4.3	945.51959	-250.67831	27	798.3342935	565.2515125	2	0.092343003	0.16531999	0.15535	0.20728
17-MI11605-04	GP4.3	847.72852	-245.58623	27	731.7608381	493.4392639	2	-0.043791	-0.027838999	-0.070396997	0.018480999
17-MI11605-04	GP4.3	911.25671	-234.15601	27	763.694401	549.5349811	-1	-0.036247	-0.044052001	0.0070227	-0.022431999
17-MI12156-03	Gad2-Cre*Ai96	498.44931	-412.82874	30	636.3376874	118.1254724	11	-0.26558	-0.12183	-0.18803	-0.12828
17-MI12156-03	Gad2-Cre*Ai96	541.84619	-385.11838	30	642.872735	169.1984238	1	-0.4427	-0.16726001	-0.53578001	-0.27801999	0
17-MI12156-03	Gad2-Cre*Ai96	557.08728	-319.94589	30	602.6055709	222.6614871	11	0.27623001	0.09234	0.67596	0.15448
17-MI12156-03	Gad2-Cre*Ai96	646.71533	-458.93625	30	766.7433007	202.4053158	2	-0.0074498	-0.07564	0.19716001	-0.037691001
17-MI12156-03	Gad2-Cre*Ai96	660.08264	-502.35184	30	808.6396349	184.8469714	6	-0.15268999	-0.087371998	0.036371998	-0.11549
17-MI12156-03	Gad2-Cre*Ai96	648.62286	-434.00693	30	748.8271379	219.8443768	5	0.27296999	-0.091293998	0.42311999	-0.076508
17-MI12156-03	Gad2-Cre*Ai96	682.4538	-440.38574	30	775.4029738	241.7292169	6	-0.14458001	-0.10682	-0.12478	-0.13135
17-MI12156-03	Gad2-Cre*Ai96	738.3797	-310.46277	30	711.4968746	367.9183456	10	0.1612	-0.18053	-0.32627001	-0.23148
17-MI12156-03	Gad2-Cre*Ai96	363.58496	-276.06274	40	444.9203525	102.2278946	1	-0.098389998	-0.12401	-0.17696001	-0.30500001	-1
17-MI12156-03	Gad2-Cre*Ai96	410.29718	-248.26457	40	453.5124421	155.9023372	1	0.038500998	-0.17211001	0.013213	-0.23277
17-MI12156-03	Gad2-Cre*Ai96	394.95203	-230.16681	40	429.7854733	155.7186889	2	-0.11971	0.045503002	-0.19333	0.059261002
17-MI12156-03	Gad2-Cre*Ai96	433.64752	-194.5094	40	427.2068525	208.2747824	11	-0.19487	-0.13474	-0.40098	-0.22782999
17-MI12156-03	Gad2-Cre*Ai96	442.77121	-225.15366	40	456.5792013	195.6423929	-1	-0.12799001	-0.12166	-0.18717	-0.20946001
17-MI12156-03	Gad2-Cre*Ai96	453.16165	-211.2117	40	452.5339766	212.553205	4	-0.092514999	-0.080284998	-0.16616	-0.14788
17-MI12156-03	Gad2-Cre*Ai96	457.66794	-227.50061	40	467.9267585	205.5748478	-1	-0.14111	-0.049757	-0.1055	-0.083346002
17-MI12156-03	Gad2-Cre*Ai96	472.37674	-97.673882	40	377.6827613	300.059499	1	-0.3019	-0.091541	-0.41977999	-0.22168
17-MI12156-03	Gad2-Cre*Ai96	587.95471	-97.091751	40	451.2978458	389.1629553	2	-0.21575999	0.018268	-0.12679	0.014014
17-MI12156-03	Gad2-Cre*Ai96	575.112	-227.94852	40	543.5283969	295.4508759	-1	-0.33914	-0.038821999	-0.44356	-0.12797999
17-MI12156-03	Gad2-Cre*Ai96	560.99597	-202.86526	40	515.2262146	300.6871193	1	-0.24388	-0.028580001	-0.32721999	-0.11524
17-MI12156-03	Gad2-Cre*Ai96	582.03296	-197.02724	40	524.2247326	320.578426	10	0.059131999	0.015342	0.10042	0.026036
17-MI12156-03	Gad2-Cre*Ai96	588.80164	-172.15193	40	509.4650446	341.7148259	-1	0.11255	0.097255997	0.18771	0.25472999	-1
17-MI12156-03	Gad2-Cre*Ai96	703.71783	-169.94048	40	581.4052159	431.3542983	10	-0.093785003	0.032051999	-0.16147999	-0.012952
17-MI12156-03	Gad2-Cre*Ai96	815.07422	-267.13422	40	727.3786884	454.5623338	10	-0.052308001	-0.089727998	-0.12685999	-0.19076
17-MI12156-03	Gad2-Cre*Ai96	796.72479	-146.62421	40	623.1036291	517.6977114	2	-0.072512001	-0.080920003	-0.10423	-0.10186
17-MI12156-03	Gad2-Cre*Ai96	799.95941	-268.55783	44	718.7860926	442.0462893	5	-0.14777	-0.13007	-0.27498999	-0.31226999	-2
17-MI12156-03	Gad2-Cre*Ai96	827.72845	-243.50461	44	717.3467824	479.4189009	2	-0.068921998	-0.045951001	-0.14566	-0.03081
17-MI12156-03	Gad2-Cre*Ai96	919.45099	-348.71896	44	856.8964575	482.4142384	1	0.068997003	-0.017732	-0.08726	-0.13832
17-MI12156-03	Gad2-Cre*Ai96	818.60779	-448.1264	44	868.5926004	341.295882	10	-0.062295001	0.0024573	0.13065	0.11347
17-MI12156-03	Gad2-Cre*Ai96	973.61145	-402.51215	44	932.8999003	489.5232983	-1	-0.022564	-0.014722	-0.051109001	-0.081569001
17-MI12156-03	Gad2-Cre*Ai96	1020.4133	-283.16431	44	871.2657984	601.9313061	1	-0.024785001	-0.046943001	-0.024266999	-0.14472
17-MI12156-03	Gad2-Cre*Ai96	952.00488	-213.91029	44	774.2628494	593.7911676	1	-0.073379003	-0.045975	-0.084081002	-0.12925
17-MI12156-03	Gad2-Cre*Ai96	1107.9197	-257.57462	44	907.694108	685.5086441	3	0.032345999	-0.079190999	0.042374998	-0.064776003
17-MI12156-03	Gad2-Cre*Ai96	1118.5179	-441.94366	44	1056.027507	575.501953	5	0.042332001	-0.073372997	0.055583	-0.086121
17-MI12156-03	Gad2-Cre*Ai96	1038.8441	-438.67081	44	1002.460168	516.432751	11	0.066825002	-0.012874	0.078005999	0.04033
17-MI12156-03	Gad2-Cre*Ai96	1025.3101	-384.13779	44	951.9220125	540.9870956	-1	0.056644998	-0.044096999	0.10032	-0.10697
17-MI12156-03	Gad2-Cre*Ai96	1193.7695	-441.61096	44	1103.993062	633.4865851	2	0.026783001	-0.090043001	-0.013365	-0.15965
17-MI12156-03	Gad2-Cre*Ai96	1194.097	-383.22665	44	1059.380684	671.1504978	-1	-0.036419999	-0.026311999	-0.10115	-0.11023
17-MI12156-03	Gad2-Cre*Ai96	960.01282	-337.21341	44	874.0554112	520.9267043	-1	-0.045085002	-0.020243	0.031925	-0.038678002
17-MI12156-03	Gad2-Cre*Ai96	812.89374	-319.06805	44	765.8515986	419.6093196	14	-0.0043981	0.0092217	0.093382001	-0.020272
17-MI12156-03	Gad2-Cre*Ai96	388.06274	-498.4296	85	631.3190156	-21.47221472	-1	0.0066878	-0.044714998	0.011954	0.016099
17-MI12156-03	Gad2-Cre*Ai96	355.76147	-531.43054	85	635.9556408	-67.41714002	-1	-0.057317998	-0.052227002	0.012095	-0.0079677
17-MI12156-03	Gad2-Cre*Ai96	341.60886	-567.08911	85	654.2621485	-101.1321508	-1	-0.0048615	-0.054552998	0.037354	0.0087284
17-MI12156-03	Gad2-Cre*Ai96	494.87506	-592.1756	85	771.733799	0.456592053	-1	0.0095031	0.018765001	-0.01688	0.1284
17-MI12156-03	Gad2-Cre*Ai96	610.64691	-571.38654	85	829.960045	102.6574276	0	-0.019009	-0.064668	-0.070860997	-0.10795
17-MI12156-03	Gad2-Cre*Ai96	475.23508	-446.24207	85	647.1138476	78.89250629	11	0.063597001	-0.039912	0.18724	-0.044558998
17-MI12156-03	Gad2-Cre*Ai96	489.78552	-420.22672	85	636.4654672	106.7335895	4	0.27632001	0.20701	0.64683998	0.48558	1
17-MI12156-03	Gad2-Cre*Ai96	471.59717	-402.57346	85	611.2578349	104.0823495	-1	0.00427	-0.019314	0.0024461	0.04685
17-MI12156-03	Gad2-Cre*Ai96	480.10843	-412.07181	85	624.0038086	104.530021	-1	0.14066	0.063019	0.25419	0.18198
17-MI12156-03	Gad2-Cre*Ai96	498.83939	-397.96814	85	625.1790105	127.9475595	-1	0.030701	0.028031001	0.036749002	0.031071
17-MI12156-03	Gad2-Cre*Ai96	628.25781	-441.83499	85	741.786966	199.1937139	-1	0.036189001	-0.02667	0.070290998	-0.089560002
17-MI12156-03	Gad2-Cre*Ai96	732.82495	-495.60205	85	850.0707902	245.0172514	1	0.058357999	-0.072442003	0.032349002	-0.15959001
17-MI12156-03	Gad2-Cre*Ai96	680.2981	-395.80197	85	739.7941765	268.6433993	2	0.049086999	0.0022217	0.058984	0.094779
17-MI12156-03	Gad2-Cre*Ai96	738.95258	-466.13184	85	831.3727573	268.605912	-1	0.020763	0.011201	-0.030865001	0.012017
17-MI12156-03	Gad2-Cre*Ai96	876.58545	-167.95615	80	690.6548356	565.338142	10	-0.007776	0.025141999	0.035610002	0.027914001
17-MI12156-03	Gad2-Cre*Ai96	888.03314	-133.13129	80	671.2550681	596.4423144	10	-0.0095213	-0.049114	-0.098527998	-0.083756
17-MI12156-03	Gad2-Cre*Ai96	945.07379	-192.85262	80	753.6552266	601.963788	10	0.049752999	0.21896	0.29265001	0.39774999	-1
17-MI12156-03	Gad2-Cre*Ai96	959.46436	-209.21822	80	775.4406979	602.5245517	2	0.044780999	0.3247	0.22544	0.52788001	-1
17-MI12156-03	Gad2-Cre*Ai96	967.54535	-164.89534	80	746.591833	637.1303718	10	0.075090997	0.13906001	0.045682002	0.19997001
17-MI12156-03	Gad2-Cre*Ai96	992.74542	-149.9527	80	751.2683346	666.0519309	2	-0.0044866	0.0021972	-0.024929	0.016852999
17-MI12156-03	Gad2-Cre*Ai96	969.92047	-182.43233	80	761.5771338	627.7161331	-1	0.043462999	-0.039877001	0.011369	-0.051716998
17-MI12156-03	Gad2-Cre*Ai96	847.53375	-72.804832	80	598.9899344	604.007503	10	-0.034995001	-0.070926003	-0.10965	-0.093578003
17-MI12156-03	Gad2-Cre*Ai96	930.6001	-45.052162	80	630.9125628	685.5622344	1	-0.090979002	-0.16388001	-0.17332999	-0.25911999	-1
17-MI12156-03	Gad2-Cre*Ai96	1000.7884	9.3369427	80	634.1339052	774.2988909	10	0.0026844	-0.046921	-0.015415	-0.064709999
17-MI12156-03	Gad2-Cre*Ai96	1048.9025	-52.529392	80	712.4606873	771.5928258	-1	0.060950998	0.0072326	0.010153	0.020461001
17-MI12156-03	Gad2-Cre*Ai96	1102.2234	-18.46174	80	720.4744671	834.3583023	-1	0.014322	0.0012759	-0.013667	-0.01044
17-MI12156-03	Gad2-Cre*Ai96	1204.5242	-174.9847	80	906.192802	812.5962867	2	0.031217	0.060777999	0.38005	0.22575
17-MI12156-03	Gad2-Cre*Ai96	1233.3539	-63.610809	80	839.1638809	906.0971879	10	-0.065959997	-0.13424	-0.17244001	-0.23452
17-MI12156-03	Gad2-Cre*Ai96	1039.8762	-185.03392	80	808.4018229	679.7548078	1	0.010455	-0.10195	0.076865003	-0.20512
17-MI12156-03	Gad2-Cre*Ai96	1122.8065	-191.33704	80	866.382259	739.3822562	11	0.057968002	-0.1058	0.033654999	-0.22545999
17-MI12156-03	Gad2-Cre*Ai96	1269.05	-12.315453	80	822.657883	966.3714112	-1	-0.0033971	0.0024572	0.050519999	0.0092037
17-MI12156-03	Gad2-Cre*Ai96	1175.1786	29.516735	80	730.3903422	921.1112318	10	-0.00035412	-0.11143	-0.017565001	-0.14515001
17-MI12156-03	Gad2-Cre*Ai96	1202.4144	16.944345	80	757.4949367	933.9641267	10	0.011287	-0.046562999	-0.042451002	-0.066683002
17-MI12156-03	Gad2-Cre*Ai96	1294.636	-142.46669	80	938.9717476	902.613512	-1	0.043894	0.020856	0.2299	0.071043
17-MI12156-03	Gad2-Cre*Ai96	1346.4729	-141.60954	80	971.5306341	942.9585151	-1	0.018135	-0.071060002	0.033077002	-0.15767001
17-MI12156-03	Gad2-Cre*Ai96	863.26178	-532.10828	53	961.6805041	321.7619094	2	0.023978001	0.023978001
17-MI12156-03	Gad2-Cre*Ai96	898.19843	-524.27509	53	978.0541705	353.6026243	6	-0.016608	-0.016608
17-MI12156-03	Gad2-Cre*Ai96	935.27576	-547.40918	53	1019.573493	367.24303	10	0.018087	0.018087
17-MI12156-03	Gad2-Cre*Ai96	990.60632	-472.47699	53	997.502909	457.7371954	1	0.0854	0.0854
17-MI12156-03	Gad2-Cre*Ai96	1070.8345	-428.38242	53	1015.060979	547.5848531	10	0.012895	0.012895
17-MI12156-03	Gad2-Cre*Ai96	1080.3539	-452.15259	53	1039.409597	539.6611543	-1	0.08275	0.08275
17-MI12156-03	Gad2-Cre*Ai96	1204.0391	-442.39859	53	1111.178415	640.865903	-1	0.031725999	0.031725999
17-MI12156-03	Gad2-Cre*Ai96	1233.2198	-580.60571	53	1235.980436	574.7056217	2	-0.059082001	-0.059082001
17-MI12156-03	Gad2-Cre*Ai96	462.1712	-474.76016	72	660.6362036	50.58892835	2	-0.040830001	0.13697	0.30546999	0.30846
17-MI12156-03	Gad2-Cre*Ai96	363.1774	-269.017	72	439.2500945	106.429896	-1	-0.18431	-0.093323998	-0.19486	-0.094013996
17-MI12156-03	Gad2-Cre*Ai96	408.97281	-238.85741	72	445.4418089	160.9136847	-1	-0.060924001	-0.045979999	-0.061121002	-0.070941001
17-MI12156-03	Gad2-Cre*Ai96	484.8013	-314.82208	72	552.3513449	170.4500981	-1	-0.36418	-0.10063	-0.35196	-0.13053
17-MI12156-03	Gad2-Cre*Ai96	596.32898	-440.35864	72	720.1936642	175.6276515	-1	-0.25035	-0.081800997	-0.17272	-0.12749
17-MI12156-03	Gad2-Cre*Ai96	595.04395	-323.00494	72	629.2765456	249.840989	-1	-0.21841	-0.068007998	-0.2482	-0.084400997
17-MI12156-03	Gad2-Cre*Ai96	665.59882	-303.26987	72	659.3370524	316.6528813	0	-0.12556	-0.033371001	-0.12586001	-0.035774
17-MI12156-03	Gad2-Cre*Ai96	641.68018	-226.72633	72	585.2467867	347.3391383	10	-0.095537998	-0.033574	-0.080394998	-0.026053
17-MI12156-03	Gad2-Cre*Ai96	817.02002	-258.48019	72	721.9817671	461.6016151	10	-0.13153	-0.069614001	-0.13579001	-0.10785
17-MI12156-03	Gad2-Cre*Ai96	674.64655	-278.49194	26	646.1125349	339.4765323	3	-0.092018999	-0.13687	-0.20747	-0.197
17-MI12156-03	Gad2-Cre*Ai96	691.58521	-256.02594	26	639.7193855	366.8766626	1	-0.052475002	-0.070110999	0.021485001	-0.14191
17-MI12156-03	Gad2-Cre*Ai96	660.37677	-113.18006	26	510.0568327	434.4527962	11	0.035739001	0.086390004	0.074589998	0.1166
17-MI12156-03	Gad2-Cre*Ai96	770.883	-292.15417	26	718.2691812	404.6035567	10	-0.062875003	-0.038263999	-0.028284	-0.0061717
17-MI12156-03	Gad2-Cre*Ai96	853.95496	-269.71698	26	754.2761544	482.7564594	2	-0.027635001	-0.048494998	-0.050035998	-0.065403998
17-MI12156-03	Gad2-Cre*Ai96	860.96906	-144.88962	26	662.9394835	568.1302285	11	0.22259	0.092462003	0.29822999	0.16394
17-MI12156-03	Gad2-Cre*Ai96	821.7641	-95.003654	26	599.5190935	569.9989346	1	0.020493001	-0.02259	0.077183999	-0.035813998
17-MI12156-03	Gad2-Cre*Ai96	839.52612	-93.222389	26	609.5334451	584.7764569	1	-0.30636999	-0.15290999	-0.33609	-0.22761001
17-MI12156-03	Gad2-Cre*Ai96	903.5929	-170.45403	26	709.8787682	584.4714107	2	0.51055998	0.15839	0.69545001	0.37235001	0
17-MI12156-03	Gad2-Cre*Ai96	913.04858	-131.06407	26	685.6978599	616.9715978	11	0.033838999	0.035011001	-0.0026949	0.053013001
17-MI12156-03	Gad2-Cre*Ai96	986.96387	-152.65411	26	749.6374382	659.8823113	1	-0.207	-0.049327001	-0.28764999	-0.073117003
17-MI12156-03	Gad2-Cre*Ai96	1020.731	-203.50366	26	810.3130154	653.2214358	10	-0.20612	-0.018982001	-0.14815	-0.022838
17-MI12156-03	Gad2-Cre*Ai96	1024.7997	-195.19884	26	806.54454	661.6667444	10	-0.17068	-0.038144	-0.14037	-0.028333001
17-MI12156-03	Gad2-Cre*Ai96	841.70923	-54.168652	26	580.9504055	611.4779591	1	-0.37376001	-0.25937	-0.48796999	-0.38438001	10
17-MI12156-03	Gad2-Cre*Ai96	709.11133	-154.48671	26	572.9973301	445.3976637	10	0.059987999	0.15644	0.015409	0.20156001
17-MI12156-03	Gad2-Cre*Ai96	586.41937	-74.762825	34	433.1718531	402.292563	2	-0.017788	0.067088	-0.020291001	0.12016
17-MI12156-03	Gad2-Cre*Ai96	658.31268	-127.02758	34	519.3650588	423.9947294	11	-0.063722998	-0.00081297	0.089836001	0.029302999
17-MI12156-03	Gad2-Cre*Ai96	785.34192	43.122356	34	470.1390818	630.5479451	14	0.23835	0.070395	0.23944999	0.21704
17-MI12156-03	Gad2-Cre*Ai96	805.80225	-120.06051	34	608.527201	541.6885002	5	-0.20768	-0.059044	-0.22736999	-0.027837001
17-MI12156-03	Gad2-Cre*Ai96	813.94843	-109.72595	34	605.8132982	554.5647585	-1	-0.051695999	-0.021839	0.097585	-0.0038114
17-MI12156-03	Gad2-Cre*Ai96	833.74036	-68.362694	34	586.740894	596.2646755	1	-0.43944001	-0.25455001	-0.58634001	-0.35852	10
17-MI12156-03	Gad2-Cre*Ai96	909.79401	80.63842	34	521.0861002	750.1312985	10	-0.26091999	-0.14484	-0.3529	-0.24529999
17-MI12156-03	Gad2-Cre*Ai96	1017.6122	-4.586638	34	655.6038555	778.2925545	10	-0.044057	-0.0026714	-0.068786003	0.0032533
17-MI12156-03	Gad2-Cre*Ai96	979.27551	59.625092	34	581.7417796	790.0077109	10	-0.096276	-0.037849002	-0.14793999	-0.057595
17-MI12156-03	Gad2-Cre*Ai96	943.74615	-56.134872	34	647.8448274	688.5528361	2	0.0061179	0.059834	0.022164	0.050813999
17-MI12156-04	Gad2-Cre*Ai96	798.59882	-376.23853	30	800.5818327	372.0003036	10	-0.036814	0.11976	0.19220001	0.11161
17-MI12156-04	Gad2-Cre*Ai96	769.66547	-351.79633	30	763.2769009	365.4503486	10	-0.11167	-0.13557	-0.10109	-0.052928001
17-MI12156-04	Gad2-Cre*Ai96	764.5863	-337.12628	30	748.7598424	370.9515388	3	-0.025169	-0.084420003	0.15445	-0.15346
17-MI12156-04	Gad2-Cre*Ai96	790.09888	-189.03764	30	651.4190068	485.4325325	10	0.070294	0.024003001	-0.011715	-0.039799001
17-MI12156-04	Gad2-Cre*Ai96	888.22656	-298.83072	30	798.588214	490.4111432	1	0.0055536	-0.12769	-0.090285003	-0.062639996
17-MI12156-04	Gad2-Cre*Ai96	930.67664	-268.93814	30	802.8412364	542.1555801	10	-0.11729	-0.060981002	-0.062086001	-0.050257001
17-MI12156-04	Gad2-Cre*Ai96	1121.364	-230.55183	30	895.5635207	713.1461139	-1	0.00036752	-0.0219	-0.12623	-0.069975004
17-MI12156-04	Gad2-Cre*Ai96	765.49591	-164.61092	30	616.900849	482.1971437	1	0.056859002	-0.035092	-0.0678	-0.044105001
17-MI12156-04	Gad2-Cre*Ai96	748.76013	-275.22043	45	691.0927057	398.4706908	1	-0.033587001	-0.033085	-0.18026	-0.16938999
17-MI12156-04	Gad2-Cre*Ai96	782.73981	-233.44086	45	680.7921541	451.3294608	-1	-0.045589	-0.061390001	-0.052650001	-0.0054719
17-MI12156-04	Gad2-Cre*Ai96	877.86517	-228.8259	45	738.2052289	527.3154596	-1	-0.15838	-0.047040001	-0.079476997	-0.040192999
17-MI12156-04	Gad2-Cre*Ai96	803.53259	-114.92146	45	603.1275148	543.2391473	1	0.012209	0.067475997	-0.033130001	-0.16124
17-MI12156-04	Gad2-Cre*Ai96	893.23578	-163.2066	45	697.6780395	581.1642671	11	-0.13634001	-0.14972	-0.1435	-0.068953998
17-MI12156-04	Gad2-Cre*Ai96	1035.1267	-199.62888	45	816.5630524	666.7561571	1	-0.1902	-0.080344997	-0.079809003	-0.010026
17-MI12156-04	Gad2-Cre*Ai96	1052.5112	-81.659081	45	737.1363411	755.6971022	1	-0.12797	-0.10245	-0.13606	-0.023049001
17-MI12156-04	Gad2-Cre*Ai96	1067.4423	-51.592293	45	723.621507	786.4265123	-1	-0.015912	0.0072979	-0.050330002	-0.013607
17-MI12156-04	Gad2-Cre*Ai96	871.84485	-83.374565	45	622.6829017	615.8983374	2	0.023003999	0.044767998	-0.018162999	-0.029356999
17-MI12156-04	Gad2-Cre*Ai96	1080.2709	-308.1781	55	928.8256732	631.8558157	5	0.45372	-0.050127	0.42842001	0.092239998
17-MI12156-04	Gad2-Cre*Ai96	1106.5747	-394.42227	55	1011.891645	596.784559	1	0.27629	0.038644999	0.1283	-0.012303
17-MI12156-04	Gad2-Cre*Ai96	1199.5664	-355.10004	55	1041.292331	693.3728292	10	0.22366001	0.2042	0.17264	0.17591
17-MI12156-04	Gad2-Cre*Ai96	1221.282	-354.25864	55	1054.56165	710.5832727	1	0.041593999	-0.10213	0.25406	0.18540999
17-MI12156-04	Gad2-Cre*Ai96	1239.7411	-362.43893	55	1072.670287	719.512615	11	0.17077	-0.11821	0.1006	0.014283
17-MI12156-04	Gad2-Cre*Ai96	1226.6787	-429.96741	55	1116.142279	666.2124619	2	-0.1101	-0.11011	-0.027353	0.037746001
17-MI12156-04	Gad2-Cre*Ai96	1446.3335	-402.71082	55	1235.971184	852.3096944	1	-0.24157	-0.17143001	-0.22724999	-0.18848
17-MI12156-04	Gad2-Cre*Ai96	1455.5321	-296.33469	55	1160.199546	927.5370437	-1	-0.25497001	-0.10952	-0.18742	-0.011027
17-MI12156-04	Gad2-Cre*Ai96	1208.213	-408.67554	55	1087.963526	665.6799122	-1	0.20561001	0.0039342	0.12203	-0.047967002
17-MI12156-04	Gad2-Cre*Ai96	735.21106	-522.47839	55	872.2330527	229.6268182	4	0.063029997	0.0092414	-0.042134002	-0.10966
17-MI12156-04	Gad2-Cre*Ai96	893.90729	-544.50568	55	990.8356614	337.3445752	5	-0.13862	-0.17473	-0.037443999	0.083388001
17-MI12156-04	Gad2-Cre*Ai96	899.39294	-562.91547	55	1008.484243	329.7590377	1	0.053987	0.12746	0.012172	-0.18529999
17-MI12156-04	Gad2-Cre*Ai96	946.07043	-553.64789	55	1031.28021	371.5324737	1	-0.076559	-0.22553	-0.15866999	-0.011975
17-MI12156-04	Gad2-Cre*Ai96	840.67981	-531.30542	55	946.593689	304.9399604	-1	0.028439	-0.26291999	-0.050864998	0.072135001
17-MI12156-04	Gad2-Cre*Ai96	941.17407	-468.14102	55	962.4981135	422.566009	14	-0.041944999	-0.1876	-0.21074	0.0086981
17-MI12156-04	Gad2-Cre*Ai96	1010.7815	-471.63126	55	1009.781815	473.7678304	-1	-0.17166001	-0.18682	-0.041017	0.039836001
17-MI12156-04	Gad2-Cre*Ai96	952.31122	-509.27023	55	1001.21009	404.7606474	14	0.073568001	-0.042599998	0.044397	0.037760999
17-MI12156-04	Gad2-Cre*Ai96	973.73981	-452.86618	55	971.6394746	457.3551364	-1	0.056062002	0.16408999	0.20020001	-0.032929
17-MI12156-04	Gad2-Cre*Ai96	1158.1637	-405.80356	55	1053.687237	629.0968786	5	-0.072544999	0.023616999	-0.10433	-0.052731998
17-MI12156-04	Gad2-Cre*Ai96	1100.0969	-569.15076	55	1141.881604	479.8460465	-1	-0.056008998	-0.20413999	-0.045564	0.054242998
17-MI12156-04	Gad2-Cre*Ai96	414.87497	-476.26157	43	631.4815728	13.31701562	1	0.20818999	0.034552999	0.35205999	0.13885
17-MI12156-04	Gad2-Cre*Ai96	539.05078	-347.9577	43	612.5528028	190.8647987	2	-0.25816	-0.066803001	-0.37048	-0.15278
17-MI12156-04	Gad2-Cre*Ai96	595.82788	-393.71979	43	684.0674207	205.1289807	1	-0.096032001	-0.070739999	-0.12751	-0.13178
17-MI12156-04	Gad2-Cre*Ai96	389.60498	-467.89752	17	608.8674803	-0.723369047	2	0.14359	0.055243	0.15494999	0.085268997
17-MI12156-04	Gad2-Cre*Ai96	442.59955	-375.37445	17	571.7952905	99.24960571	1	-0.0077843	-0.073793001	0.14388999	0.041092001
17-MI12156-04	Gad2-Cre*Ai96	541.39117	-380.80722	17	639.2714406	171.6116781	-1	0.099173002	0.014037	0.19109	0.12715
17-MI12156-04	Gad2-Cre*Ai96	549.09186	-370.13553	17	636.0132433	184.3619599	-1	0.021872001	0.080112003	-0.012591	0.063340001
17-MI12156-04	Gad2-Cre*Ai96	597.6366	-406.97162	17	695.4000105	198.0258203	10	0.18088	0.10119	0.31298	0.27992001	1
17-MI12156-04	Gad2-Cre*Ai96	809.22394	-378.39557	17	809.0463617	378.7750955	10	-0.11511	-0.024389001	-0.12147	-0.015741
17-MI12156-04	Gad2-Cre*Ai96	810.08594	-360.34756	17	795.743085	391.0019645	2	-0.12799001	-0.047318	-0.15779001	-0.073028997
17-MI12156-04	Gad2-Cre*Ai96	854.57971	-401.76852	17	856.0538598	398.6178873	10	0.10185	0.045756001	0.075983003	0.093801998
17-MI12156-05	Gad2-Cre*Ai96	654.86481	12.516498	45	410.0262099	510.7671539	10	-0.17779	-0.13207	-0.18421	-0.16198
17-MI12156-05	Gad2-Cre*Ai96	681.51031	-87.085381	45	503.5659783	467.398629	1	-0.14847	-0.12214	-0.11545	-0.1118
17-MI12156-05	Gad2-Cre*Ai96	705.50952	-90.183777	45	521.323264	483.8376307	1	0.019631	-0.087486997	-0.15344	-0.12386
17-MI12156-05	Gad2-Cre*Ai96	777.41583	8.4212351	45	491.7004882	602.2266382	4	0.085210003	-0.068112999	-0.032588001	-0.069976002
17-MI12156-05	Gad2-Cre*Ai96	788.7179	10.149864	45	497.6157269	612.0110512	10	0.27467999	0.090712003	0.041772999	0.14851999
17-MI12156-05	Gad2-Cre*Ai96	804.00323	-61.548676	45	562.4542486	577.8015744	10	0.26835999	0.0044504	0.043687999	0.0093897
17-MI12156-05	Gad2-Cre*Ai96	898.30768	-104.1684	45	655.6038469	622.8895063	3	-0.020300001	-0.045366	0.22725999	0.008076
17-MI12156-05	Gad2-Cre*Ai96	968.49268	-51.837902	45	660.4034888	710.3044862	1	0.020707	-0.027725	-0.046137001	0.12772
17-MI12156-05	Gad2-Cre*Ai96	806.30646	-256.93378	57	713.9293502	454.3676397	1	-0.50781	-0.19129001	-0.50506002	-0.31312001	10
17-MI12156-05	Gad2-Cre*Ai96	800.24561	-355.43878	57	785.6689075	386.59297	14	0.098049	-0.0077293	0.097749002	-0.036954999
17-MI12156-05	Gad2-Cre*Ai96	838.76221	-277.89816	57	750.8214702	465.8503501	10	-0.053378001	-0.036621001	0.081772998	0.016527999
17-MI12156-05	Gad2-Cre*Ai96	852.44849	-287.03186	57	766.6036298	470.5046072	11	-0.23030999	-0.11086	-0.11478	-0.051987
17-MI12156-05	Gad2-Cre*Ai96	873.64313	-287.39218	57	780.4617098	486.5450643	1	-0.27592999	-0.126	-0.28962001	-0.16786
17-MI12156-05	Gad2-Cre*Ai96	897.56586	-280.81317	57	790.7405423	509.1266045	10	-0.073504999	-0.087713003	-0.15532	-0.085427001
17-MI12156-05	Gad2-Cre*Ai96	945.45807	-283.39368	57	823.4107985	544.2403815	5	-0.37527001	-0.10809	-0.35382	-0.16917001
17-MI12156-05	Gad2-Cre*Ai96	940.35565	-381.40918	57	895.388722	477.5151838	1	-0.063506998	-0.0025141	-0.25149	-0.077852003
17-MI12156-05	Gad2-Cre*Ai96	956.2796	-335.83841	57	870.6075768	518.9417711	1	-0.2902	-0.051941998	-0.11936	-0.028961999
17-MI12156-05	Gad2-Cre*Ai96	993.46698	-352.3262	57	907.0949813	536.9255889	11	0.14805	-0.079871997	0.33083001	0.032081999
17-MI12156-05	Gad2-Cre*Ai96	1014.5671	-409.73764	57	964.6912617	516.335339	10	0.4386	0.077739999	0.41549	0.15786
17-MI12156-05	Gad2-Cre*Ai96	1020.5131	-309.02917	57	891.1864774	585.4337937	-1	-0.083683997	0.0042146	-0.083639003	0.039689001
17-MI12156-05	Gad2-Cre*Ai96	643.29309	7.0260391	95	406.8261744	498.3651571	3	0.17302001	-0.018678	0.12158	-0.0051429
17-MI12156-05	Gad2-Cre*Ai96	696.59027	-175.48611	95	581.0953418	422.328765	14	-0.073197998	-0.024195001	0.070868999	0.021129999
17-MI12156-05	Gad2-Cre*Ai96	717.39343	-75.751884	95	517.8589199	502.2089448	1	0.16029	-0.01694	0.31775001	-0.0722
17-MI12156-05	Gad2-Cre*Ai96	757.41241	-15.087244	95	496.9300699	571.8056455	14	0.22071999	0.040499002	0.54703999	0.095850997
17-MI12156-05	Gad2-Cre*Ai96	751.90924	-174.58398	95	615.8509844	465.3758039	10	0.21892001	0.00090535	0.56485999	0.097410001
17-MI12156-05	Gad2-Cre*Ai96	800.11444	-82.976852	95	576.4129595	561.0849996	1	-0.15443	-0.061935998	-0.038529001	-0.042114001
17-MI12156-05	Gad2-Cre*Ai96	780.37665	-172.27101	95	632.3171134	488.7126785	2	0.41497999	0.18783	0.78034002	0.60031998	0
17-MI12156-05	Gad2-Cre*Ai96	809.65485	-126.36162	95	615.8333628	540.6084514	1	0.40123999	0.084940001	0.22254001	-0.067726001
17-MI12156-05	Gad2-Cre*Ai96	825.22772	-191.88571	95	676.1159496	510.5762847	2	0.13952	-0.019176001	0.17809001	-0.035548002
17-MI12156-05	Gad2-Cre*Ai96	836.06964	-200.00949	95	689.3001274	513.6940487	10	-0.33759999	-0.019641999	-0.28292	-0.0087418
17-MI12156-05	Gad2-Cre*Ai96	842.77618	-182.02208	95	679.7885329	530.3690078	7	0.38964999	0.22126999	0.52306998	0.21093
17-MI12156-05	Gad2-Cre*Ai96	941.74664	-231.54102	95	781.2246938	574.6180988	-1	0.24578001	0.17719001	0.68888003	0.40882	0
17-MI12156-05	Gad2-Cre*Ai96	995.38458	-49.99041	95	676.2173967	732.1335538	10	-0.43166	0.012487	-0.40989	0.05624
17-MI12156-05	Gad2-Cre*Ai96	734.90045	-170.59685	85	601.8908402	454.8729215	10	0.025900999	0.029413	-0.00025464	0.02217
17-MI12156-05	Gad2-Cre*Ai96	745.3714	-179.70769	85	615.5950774	457.0733814	10	-0.043758001	0.0022655	-0.094705001	-0.0014828
17-MI12156-05	Gad2-Cre*Ai96	764.80042	-179.29768	85	627.7303641	472.2519711	1	-0.19433001	-0.1816	-0.34244001	-0.24936
17-MI12156-05	Gad2-Cre*Ai96	912.10138	-95.128036	85	657.5024209	639.2721143	2	0.11814	0.088012002	0.15876	0.099610999
17-MI12156-05	Gad2-Cre*Ai96	916.28674	-34.29187	85	613.4798216	681.4688816	3	-0.017015001	0.021196	0.0106	0.024281001
17-MI12156-05	Gad2-Cre*Ai96	932.88934	-57.552784	85	641.9763632	679.3093542	14	0.20804	0.067699	0.32776001	0.12166
17-MI12156-05	Gad2-Cre*Ai96	952.57684	-105.14131	85	691.1262646	663.9290806	-1	0.31365001	0.25145	0.43252	0.31152999	1
17-MI12156-05	Gad2-Cre*Ai96	994.97906	-93.169914	85	709.1069035	704.1529465	10	0.26696	0.13395	0.22499	0.10249
17-MI12156-05	Gad2-Cre*Ai96	998.60828	-150.3522	85	755.3319372	670.2969039	11	-0.026771	0.088890001	0.067602001	0.053656999
17-MI12156-05	Gad2-Cre*Ai96	1015.1823	-168.87482	85	780.1724926	671.151688	14	0.11997	0.065612003	0.021408999	0.10222
17-MI12156-05	Gad2-Cre*Ai96	1076.5276	-143.52127	85	800.0182018	734.4936211	11	-0.0093566	-0.038191002	-0.24019	-0.1265
17-MI12156-05	Gad2-Cre*Ai96	940.24664	-181.98349	85	742.2176632	605.2228357	-1	-0.14572001	-0.030053999	-0.079380997	-0.048408002
17-MI12156-05	Gad2-Cre*Ai96	975.85229	-240.47021	85	809.934526	595.0795656	10	0.17772	0.17848	0.25310001	0.21039
17-MI12156-05	Gad2-Cre*Ai96	786.33221	-131.20261	85	604.6047732	519.6013313	2	-0.066889003	-0.025937	-0.053518001	-0.00018778
17-MI12156-05	Gad2-Cre*Ai96	829.90228	-151.88466	85	648.4021626	539.7975398	10	0.076498002	0.0023484	0.26793	0.089915998
17-MI12156-05	Gad2-Cre*Ai96	853.92529	-149.39867	85	661.8875075	559.8332742	-1	0.2378	0.25237	0.2656	0.29233	-1
17-MI20976-07	B6CBAF1 GP4.3	635.76917	-266.60626	40	612.0752721	317.2462633	4
17-MI20976-07	B6CBAF1 GP4.3	594.0705	-341.12405	40	642.5629942	237.4829941	-1
17-MI20976-07	B6CBAF1 GP4.3	585.41748	-307.96234	40	611.5595732	252.0899016	-1
17-MI20976-07	B6CBAF1 GP4.3	565.49475	-327.8252	40	614.042075	224.0669591	6
17-MI20976-07	B6CBAF1 GP4.3	564.27289	-314.54651	40	603.0649215	231.6378617	-1
17-MI20976-07	B6CBAF1 GP4.3	544.44305	-277.39679	40	561.8377964	240.2197092	1
17-MI20976-07	B6CBAF1 GP4.3	523.96857	-302.37201	40	567.8915506	208.497189	5
17-MI20976-07	B6CBAF1 GP4.3	488.26181	-358.99066	40	588.477513	144.8036853	2
17-MI20976-07	B6CBAF1 GP4.3	483.84488	-288.42603	40	531.4739419	186.630352	4
17-MI20976-07	B6CBAF1 GP4.3	458.40576	-298.03879	40	522.5524566	160.9406459	10
17-MI20976-07	B6CBAF1 GP4.3	638.05969	-329.02399	155	661.4617804	279.0076486	-1	-0.00063346	0.10124	-0.052809998	0.034694001
17-MI20976-07	B6CBAF1 GP4.3	624.24023	-328.81821	155	652.4483368	268.5301681	1	0.018066	0.054559998	0.079865001	-0.004954
17-MI20976-07	B6CBAF1 GP4.3	617.8009	-244.25658	155	583.4031784	317.7734457	10	-0.16631	-0.042888001	-0.031422	0.002802
17-MI20976-07	B6CBAF1 GP4.3	545.32166	-254.7677	155	545.0282104	255.394868	1	-0.099629	-0.1268	0.005755	-0.062748
17-MI20976-07	B6CBAF1 GP4.3	479.96854	-241.42517	155	492.906942	213.7724388	1	-0.1876	-0.1039	-0.20736	-0.25040999	0
17-MI20976-07	B6CBAF1 GP4.3	479.62866	-331.93994	155	562.1782961	155.5099406	1	-0.080418997	-0.092307001	-0.28334001	-0.029432001
17-MI20976-07	B6CBAF1 GP4.3	462.34225	-351.9527	155	566.4652261	129.4148734	5	-0.058068998	0.080243997	0.065673001	-0.022953
17-MI20976-07	B6CBAF1 GP4.3	451.14401	-353.35022	155	560.362321	119.9223372	1	0.014392	-0.084114	0.033581998	-0.12417
17-MI20976-07	B6CBAF1 GP4.3	861.13147	-231.79559	80	729.7621925	512.5658471	1	-0.003829	-0.030254999	0.22225	-0.035353001
17-MI20976-07	B6CBAF1 GP4.3	834.12793	-171.61272	80	666.2553817	530.3999377	11	-0.033241998	-0.019315001	0.2261	0.20499
17-MI20976-07	B6CBAF1 GP4.3	834.34344	-242.88138	80	721.1071866	484.8966624	2	-0.036396001	-0.016562	-0.1035	-0.11822
17-MI20976-07	B6CBAF1 GP4.3	775.68701	-205.78783	80	655.0432223	463.6349281	1	0.041063	-0.015632	-0.11866	-0.092981003
17-MI20976-07	B6CBAF1 GP4.3	752.10803	-153.93184	80	600.1234995	478.7622464	11	0.018923	-0.034290999	-0.10175	-0.10416
17-MI20976-07	B6CBAF1 GP4.3	717.6377	-230.77643	80	637.0294207	403.05724	1	0.021614	0.017828001	-0.080532998	-0.14983
17-MI20976-07	B6CBAF1 GP4.3	664.89282	-207.58775	80	585.4284857	377.4236725	1	-0.019176999	-0.032024	0.27339	-0.037439
17-MI20976-07	B6CBAF1 GP4.3	645.32629	-231.31587	80	591.1066447	347.1973402	11	-0.044799	-0.016658001	0.21408001	0.13695
17-MI20976-07	B6CBAF1 GP4.3	900.98944	-122.74869	40	671.5865919	613.0421376	3	0.19255	0.0033742	0.24806	0.11167
17-MI20976-07	B6CBAF1 GP4.3	896.68652	-86.817734	40	641.2447238	632.763182	5	0.50243998	0.20868	0.41046	0.11109
17-MI20976-07	B6CBAF1 GP4.3	861.94641	-152.32558	40	669.2744341	564.1156165	10	0.32583001	-0.025723999	0.25784999	0.037379
17-MI20976-07	B6CBAF1 GP4.3	860.74719	-94.521004	40	624.1287979	600.2359477	1	0.054967999	0.0019431	-0.080036998	-0.052257001
17-MI20976-07	B6CBAF1 GP4.3	854.53333	-139.7838	40	654.8956968	566.4612435	1	0.31628999	0.13909	0.36502999	0.28828999	9
17-MI20976-07	B6CBAF1 GP4.3	810.2572	-149.43993	40	633.9368112	526.282381	1	-0.060706001	-0.027504001	-0.093378	-0.055252001
17-MI20976-07	B6CBAF1 GP4.3	754.80872	-153.52226	40	601.5396527	481.0980449	10	0.042833	-0.046953	0.0088336	-0.0035304
17-MI20976-07	B6CBAF1 GP4.3	728.02173	-184.48526	40	608.1452574	440.6924032	1	-0.18785	-0.051798999	-0.11303	-0.0050006
17-MI20976-07	B6CBAF1 GP4.3	722.67651	-103.35397	40	542.4347103	488.5774972	3	0.51389998	0.19070999	0.47960001	0.16655
17-MI20976-07	B6CBAF1 GP4.3	1563.5111	-219.83968	22	1170.666117	1059.45142	-1	0.0065351	-0.025033999	0.011951	0.0042177
17-MI20976-07	B6CBAF1 GP4.3	1547.9596	-210.53297	22	1153.555904	1053.476064	-1	-0.08219	-0.045885999	0.17222001	-0.014584
17-MI20976-07	B6CBAF1 GP4.3	1513.4688	-166.96169	22	1098.004143	1054.91742	-1	-0.025335999	0.023644	0.00068382	0.16881999
17-MI20976-07	B6CBAF1 GP4.3	1501.0667	-214.06393	22	1126.217812	1015.213228	-1	0.023986001	-0.016434999	0.035865001	0.024584999
17-MI20976-07	B6CBAF1 GP4.3	1483.564	-175.92168	22	1085.719933	1026.217667	14	-0.16912	-0.069459997	0.23619001	0.05057
17-MI20976-07	B6CBAF1 GP4.3	1481.6622	-224.60632	22	1121.877026	993.5607217	-1	-0.0078402	-0.028162001	-0.12693	0.022631999
17-MI20976-07	B6CBAF1 GP4.3	1469.2927	-261.4281	22	1142.219153	960.4692446	4	-0.13838001	-0.06058	0.081587002	0.060803
17-MI20976-07	B6CBAF1 GP4.3	1462.3516	-247.35329	22	1126.965895	964.1595365	4	-0.0030258	-0.00088051	0.1779	0.11607
17-MI20976-07	B6CBAF1 GP4.3	1452.5399	-193.58977	22	1079.403803	991.0785226	14	-0.051433999	-0.041278001	-0.014045	0.0024081
17-MI20976-07	B6CBAF1 GP4.3	1431.3721	-207.75752	22	1076.716251	965.7490915	-1	-0.10235	0.016221	0.13369	0.14822
17-MI20976-07	B6CBAF1 GP4.3	1428.4578	-280.22516	22	1130.482941	917.07472	-1	-0.15646	0.067101002	0.38564	0.24827
17-MI20976-07	B6CBAF1 GP4.3	1413.8671	-194.95329	22	1055.669158	960.5152237	-1	0.066292003	0.00039867	-0.035576001	-0.061925001
17-MI20976-07	B6CBAF1 GP4.3	1401.3932	-274.30066	22	1108.591748	900.0933602	4	-0.15367	0.076474003	-0.012871	0.16227999
17-MI20976-07	B6CBAF1 GP4.3	1390.9695	-177.50377	22	1027.600277	954.1181063	10	-0.028345	0.0067636	-0.043652002	-0.073513001
17-MI20976-07	B6CBAF1 GP4.3	1344.9044	-160.21754	22	984.8111155	929.8304278	2	-0.063366003	-0.079951003	-0.032334998	-0.12812001
17-MI20976-07	B6CBAF1 GP4.3	1323.8813	-254.76755	22	1043.926634	853.103457	10	-0.15505999	0.15889999	0.29358	0.087283999
17-MI20976-07	B6CBAF1 GP4.3	990.42975	-176.9846	125	770.5371378	646.9522054	1	-0.22837	-0.032171998	-0.092731997	0.16054
17-MI20976-07	B6CBAF1 GP4.3	894.78864	-209.85486	125	734.485462	552.4643604	10	-0.0063195	-0.015833	-0.013489	-0.0042246
17-MI20976-07	B6CBAF1 GP4.3	878.04834	-110.80968	125	647.7203039	603.0804918	14	-0.074661002	0.019017	0.011174	0.04535
17-MI20976-07	B6CBAF1 GP4.3	814.84973	-159.31436	125	644.4603974	523.4806078	-1	0.11618	0.061032999	0.036855999	0.044319
17-MI20976-07	B6CBAF1 GP4.3	812.17847	-171.70204	125	652.2588124	513.4918643	1	-0.25093001	0.057872001	-0.21145	0.099362001
17-MI20976-07	B6CBAF1 GP4.3	812.00891	-194.38548	125	669.5644788	498.8262187	1	0.10461	0.011567	0.34711999	0.20708001
17-MI20976-07	B6CBAF1 GP4.3	808.74176	-131.63385	125	619.2958085	536.5290364	11	-0.23615	0.017345	-0.18062	0.11494
17-MI20976-07	B6CBAF1 GP4.3	1609.5659	-326.77682	50	1282.274668	1026.283203	14	-0.0073982	-0.052473001	0.061988	0.018205
17-MI20976-07	B6CBAF1 GP4.3	1595.7036	-271.42508	50	1230.897629	1051.110186	-1	0.14839	0.052777	0.34398001	0.12987
17-MI20976-07	B6CBAF1 GP4.3	1575.8667	-323.11969	50	1257.872696	1002.755438	1	-0.10086	-0.22475	-0.29977	-0.13055
17-MI20976-07	B6CBAF1 GP4.3	1575.4971	-350.84985	50	1278.924578	984.7022705	4	-0.0060777	0.041591998	-0.0047207	-0.049780998
17-MI20976-07	B6CBAF1 GP4.3	1569.1813	-257.63593	50	1203.31612	1039.584752	4	0.087405004	0.0086795	0.23575	0.079710998
17-MI20976-07	B6CBAF1 GP4.3	1561.9479	-331.19022	50	1255.149387	986.8982433	10	-0.022653	-0.0085754	0.12277	0.076954998
17-MI20976-07	B6CBAF1 GP4.3	1556.6171	-280.33621	50	1212.692265	1015.392806	-1	-0.1714	-0.048845999	0.014948	0.072031997
17-MI20976-07	B6CBAF1 GP4.3	1530.4509	-270.64807	50	1188.487401	1001.512915	10	0.075150996	0.0069262	0.12526999	0.066990003
17-MI20976-07	B6CBAF1 GP4.3	1520.4227	-262.08337	50	1175.486155	999.3023918	10	0.093034998	0.37180001	0.27658001	0.15683
17-MI20976-07	B6CBAF1 GP4.3	1517.4569	-357.80063	50	1247.068814	935.690192	-1	-0.10407	-0.064801998	-0.11667	-0.06882
17-MI20976-07	B6CBAF1 GP4.3	1516.0005	-332.55203	50	1226.75193	950.7513014	2	-0.033852998	0.016152	0.066520996	-0.018276
17-MI20976-07	B6CBAF1 GP4.3	1511.6678	-262.65445	50	1170.314475	992.2152325	-1	0.034805998	0.18322	0.2811	0.14756
17-MI20976-07	B6CBAF1 GP4.3	1485.4595	-339.22116	50	1212.301306	923.0310854	4	0.030544	0.057461999	0.19281	0.11968
17-MI20976-07	B6CBAF1 GP4.3	1478.0607	-285.90778	50	1166.630928	951.513991	5	0.010456	0.064801998	0.11699	0.11554
17-MI20976-07	B6CBAF1 GP4.3	1477.1978	-318.7832	50	1191.316787	929.7850542	-1	0.065488003	0.045336001	-0.0018021	0.055046
17-MI20976-07	B6CBAF1 GP4.3	1466.999	-373.68759	50	1226.932152	886.7728261	6	0.070253998	0.044089001	0.27912	0.13829
17-MI20976-07	B6CBAF1 GP4.3	1461.2263	-318.31866	50	1180.725712	917.8212894	3	0.13937999	0.021653	-0.061827	0.0099276
17-MI20976-07	B6CBAF1 GP4.3	1459.2753	-285.26691	50	1154.101302	937.5029077	10	-0.077099003	-0.068572	0.11553	0.021986
17-MI20976-07	B6CBAF1 GP4.3	1438.2329	-332.84906	50	1177.146748	890.8579767	-1	-0.11244	0.15575001	-0.15233999	0.045871999
17-MI20976-07	B6CBAF1 GP4.3	1400.4347	-297.87378	50	1126.07488	884.2519332	5	-0.083157003	-0.079623997	0.18455	0.037997
17-MI20976-07	B6CBAF1 GP4.3	1527.6245	-302.50436	50	1211.132655	978.9296359	2	0.061852999	0.11761	0.24507	0.052795999
17-MI20976-07	B6CBAF1 GP4.3	1018.5391	-90.112602	23	721.8569824	724.1993678	1	0.021838	0.076738	0.072899997	-0.047446001
17-MI20976-07	B6CBAF1 GP4.3	915.85748	-92.616074	23	657.9808595	643.7653724	3	-0.21092001	-0.16463	-0.15207	-0.10488
17-MI20976-07	B6CBAF1 GP4.3	909.29907	-13.102277	23	592.7346702	689.682596	1	-0.0089823	-0.014753	0.026946001	-0.048388001
17-MI20976-07	B6CBAF1 GP4.3	896.09546	-10.825122	23	582.5256416	681.0052363	1	-0.058465999	-0.065941997	0.069142997	0.0020697
17-MI20976-07	B6CBAF1 GP4.3	840.91962	45.712917	50	503.7642904	674.8755532	14	-0.065406002	-0.036947999	0.01373	0.14345001
17-MI20976-07	B6CBAF1 GP4.3	833.91034	65.612328	50	483.9957809	682.2459349	4	-0.11546	-0.0022035	-0.064363003	0.14806999
17-MI20976-07	B6CBAF1 GP4.3	802.67395	26.648195	50	493.8927789	633.297339	5	-0.13341001	-0.065392002	-0.17743	-0.054919999
17-MI20976-07	B6CBAF1 GP4.3	770.36084	30.912596	50	469.9128167	611.2228373	-1	-0.098513998	0.24476001	-0.16425	0.19175
17-MI20976-07	B6CBAF1 GP4.3	744.49591	49.146458	50	439.3403253	603.0502582	4	-0.10139	-0.00029191	-0.064556003	0.052239999
17-MI20976-07	B6CBAF1 GP4.3	730.32758	35.890926	50	440.4377132	583.6789762	14	-0.042778999	0.2071	0.056699999	0.17939
17-MI20976-07	B6CBAF1 GP4.3	687.66492	64.935539	50	390.8017632	569.5380972	-1	0.076583996	0.0091398	0.1724	0.076167002
17-MI20976-07	B6CBAF1 GP4.3	664.59808	-3.0418878	50	428.2075987	508.2697297	4	0.074313	-0.02575	0.21991999	-0.018917
17-MI20976-07	B6CBAF1 GP4.3	663.41022	7.6379766	50	419.2473733	514.2014149	4	-0.059629001	-0.034301002	-0.17096999	-0.075598001
17-MI20976-07	B6CBAF1 GP4.3	1030.1873	-52.930584	65	700.7760402	756.9678793	11	-0.012243	-0.034761	0.23875	0.14646
17-MI20976-07	B6CBAF1 GP4.3	1030.5072	-73.623924	65	716.8675565	743.9532797	3	0.14914	-0.15279	-0.0038852	-0.059615999
17-MI20976-07	B6CBAF1 GP4.3	989.03455	-106.39311	65	715.4492634	691.1158939	1	0.039230999	0.037087001	0.31498	0.21754
17-MI20976-07	B6CBAF1 GP4.3	975.10272	-88.655762	65	692.9046446	691.7863228	1	-0.055709001	-0.072590001	-0.19182	-0.12502
17-MI20976-07	B6CBAF1 GP4.3	934.08325	-108.5161	65	681.86649	647.5688032	-1	0.076710999	0.078953996	0.40092	0.35661	-1
17-MI20976-07	B6CBAF1 GP4.3	920.01117	-35.663158	65	616.9191745	683.4494458	10	0.043230001	0.0049059	0.040509999	-0.006968
17-MI20976-07	B6CBAF1 GP4.3	911.25195	-129.65941	65	683.46821	616.4924089	1	-0.059184	-0.11918	-0.19070999	-0.11361
17-MI20976-07	B6CBAF1 GP4.3	851.03729	-43.194157	65	578.5025633	625.6716332	3	-0.11839	0.039136998	0.15457	0.16203
17-MI20976-07	B6CBAF1 GP4.3	820.42896	-19.070982	65	540.3692236	617.6313422	11	0.13439	0.077669002	0.012373	0.073031001
17-MI20976-07	B6CBAF1 GP4.3	820.21613	-107.09455	65	607.8094659	561.0627314	14	0.012231	-0.059136	-0.059969001	-0.014484
17-MI20976-07	B6CBAF1 GP4.3	1235.6539	98.768791	15	715.977212	1011.915284	-1	-0.15647	-0.16493	-0.27408001	-0.17806
17-MI20976-07	B6CBAF1 GP4.3	1210.082	43.671814	15	741.8893521	956.9775018	1	0.0011933	0.16946	0.40529001	0.38888001	1
17-MI20976-07	B6CBAF1 GP4.3	1184.7391	68.908447	15	706.2752767	953.6930467	4	0.19089	0.30799001	0.39444	0.52632999	1
17-MI20976-07	B6CBAF1 GP4.3	1172.0848	100.72054	15	673.7439626	964.3632978	-1	-0.012303	0.023579	0.064461	0.022523999
17-MI20976-07	B6CBAF1 GP4.3	1163.1703	84.333946	15	680.6117103	947.0190248	4	-0.037112001	-0.045403	-0.069159999	-0.057151001
17-MI20976-07	B6CBAF1 GP4.3	1149.175	57.801437	15	692.0128932	919.2727858	-1	-0.020349	0.054076001	0.38823	0.148
17-MI20976-07	B6CBAF1 GP4.3	1129.1775	0.94170928	15	722.8503353	867.4849186	1	-0.18257	-0.089653999	-0.096631996	-0.080306999
17-MI20976-07	B6CBAF1 GP4.3	1120.2853	85.773537	15	652.0259456	915.0182352	-1	-0.20947	-0.13959999	-0.11727	-0.045894001
17-MI20976-07	B6CBAF1 GP4.3	1120.5798	8.4186935	15	711.6008252	865.6756346	4	-0.025378	0.055222999	0.050246999	0.019421
17-MI20976-07	B6CBAF1 GP4.3	1109.5394	102.9362	15	631.9640856	917.7663094	-1	-0.057188999	0.072902001	0.008102601	0.16477001
17-MI20976-07	B6CBAF1 GP4.3	1106.1975	13.402271	15	698.558733	857.8276331	-1	0.041460998	0.075254999	0.40641999	0.21104001
17-MI20976-07	B6CBAF1 GP4.3	1099.1282	64.11161	15	655.0986306	884.8948103	-1	-0.1107	-0.040252	-0.0073312	0.031644002
17-MI20976-07	B6CBAF1 GP4.3	1039.3655	104.12462	15	586.0844795	864.6545651	4	0.082901001	0.092727996	0.060610998	0.14562
17-MI20976-07	B6CBAF1 GP4.3	1026.4841	29.733097	15	634.9413095	807.0955715	14	0.0026169	-0.040906999	0.039724998	-0.10373
17-MI20976-07	B6CBAF1 GP4.3	916.052	-472.66714	110	949.8747243	400.3792055	5	0.033425	0.055217002	0.11337	0.28589001	1
17-MI20976-07	B6CBAF1 GP4.3	893.23016	-526.85608	110	976.8519805	348.1345449	-1	-0.027406	0.011783	0.10892	0.14787
17-MI20976-07	B6CBAF1 GP4.3	886.07404	-453.42548	110	915.892908	389.6948037	1	-0.021707	-0.094371997	-0.081456997	-0.046943001
17-MI20976-07	B6CBAF1 GP4.3	875.15442	-485.85788	110	933.7943513	360.5291191	4	0.013629	-0.0048025	0.044314001	-0.0018704
17-MI20976-07	B6CBAF1 GP4.3	871.23608	-428.87189	110	887.5347472	394.0374122	4	0.10669	-0.0014674	0.047272999	-0.020337
17-MI20976-07	B6CBAF1 GP4.3	871.25024	-441.6557	110	897.3580895	385.8564567	1	-0.0024855	0.034754001	0.27416	0.20437001
17-MI20976-07	B6CBAF1 GP4.3	856.02344	-498.74582	110	931.4294872	337.5835127	-1	0.10821	0.15457	0.21848001	0.43623	-1
17-MI20976-07	B6CBAF1 GP4.3	850.52167	-486.68817	110	918.6471873	341.0862476	5	0.078730002	0.01546	0.29912001	0.24316999
17-MI20976-07	B6CBAF1 GP4.3	837.96295	-505.95242	110	925.388972	319.1003185	11	0.054813001	0.08371	0.19238	0.30671999	-1
17-MI20976-07	B6CBAF1 GP4.3	812.71826	-509.1647	110	911.6783575	297.6612849	-1	-0.14247	-0.065977	-0.056905001	-0.038042001
17-MI20976-07	B6CBAF1 GP4.3	807.57245	-525.16943	110	920.6679374	283.4550104	1	-0.14286999	-0.16682	-0.0074196	-0.10888
17-MI20976-07	B6CBAF1 GP4.3	799.62018	-501.33139	110	897.2714308	292.6253097	1	-0.15959001	-0.15532	-0.11601	-0.2331
17-MI20976-07	B6CBAF1 GP4.3	794.87317	-547.63983	110	929.7810415	259.3066807	1	-0.17125	-0.1384	-0.044902001	-0.084650002
17-MI20976-07	B6CBAF1 GP4.3	778.85925	-464.26596	110	855.5123753	300.4383361	-1	-0.0656	-0.049867	-0.015823999	0.021423001
17-MI20976-07	B6CBAF1 GP4.3	743.76599	-536.69507	110	888.6293166	227.0845301	1	-0.11456	-0.10034	0.050686002	-0.053461999
17-MI20976-07	B6CBAF1 GP4.3	740.93671	-489.66022	110	850.7071686	255.0522393	1	-0.13391	-0.13767	-0.10851	-0.078796998
17-MI20976-07	B6CBAF1 GP4.3	711.44849	-539.53632	110	870.1016194	200.4533783	-1	-0.0012878	-0.052572001	0.13605	-0.036417
17-MI20976-07	B6CBAF1 GP4.3	693.54633	-463.10071	110	799.9495498	235.6893918	1	-0.12681	-0.13642	-0.17986999	-0.075576998
17-MI20976-07	B6CBAF1 GP4.3	680.62708	-493.95111	110	815.3551155	206.0023082	1	-0.062247999	-0.065444998	0.11716	0.16909
17-MI20976-07	B6CBAF1 GP4.3	1357.1824	-478.79089	53	1237.250911	735.1155677	4	0.26387	0.17405	0.39050001	0.26359001	0
17-MI20976-07	B6CBAF1 GP4.3	1290.8956	-463.43811	53	1182.988086	694.0645495	7	0.18298	0.081150003	0.29166001	0.068268999
17-MI20976-07	B6CBAF1 GP4.3	1291.1573	-483.19681	53	1198.324755	681.6041641	1	0.12206	0.093317002	0.093410999	0.17476
17-MI20976-07	B6CBAF1 GP4.3	1286.4392	-498.31027	53	1206.904152	668.2973393	2	-0.10521	-0.014154	-0.076087996	-0.011834
17-MI20976-07	B6CBAF1 GP4.3	1285.9445	-541.50385	53	1239.747279	640.2392114	-1	0.009554301	0.016240999	0.068839997	-0.059204999
17-MI20976-07	B6CBAF1 GP4.3	1268.067	-548.70013	53	1233.816139	621.9031521	-1	-0.0019245	-0.024711	0.0076654	-0.036171
17-MI20976-07	B6CBAF1 GP4.3	1248.2856	-482.9744	53	1170.681957	648.8336254	2	0.096183002	0.083586998	0.16001999	0.096667998
17-MI20976-07	B6CBAF1 GP4.3	1232.3357	-493.68582	53	1168.684554	629.7248325	-1	0.043655999	0.016527001	0.012397	0.083636001
17-MI20976-07	B6CBAF1 GP4.3	1211.1212	-553.68121	53	1201.149481	574.9934006	14	0.14323001	0.14545999	0.20935	0.21324
17-MI20976-07	B6CBAF1 GP4.3	1194.2108	-540.77301	53	1180.403587	570.2826427	10	0.03035	-0.041561	0.03418	-0.025674
17-MI20976-07	B6CBAF1 GP4.3	1189.8231	-477.15945	53	1128.755168	607.6775243	10	0.043590002	0.10651	0.10614	0.1018
17-MI20976-07	B6CBAF1 GP4.3	1183.1907	-572.43909	53	1197.652297	541.5308439	-1	0.056559	-0.040569998	0.10446	-0.096229002
17-MI20976-07	B6CBAF1 GP4.3	1182.3015	-539.67603	53	1171.929978	561.8426904	2	0.085139997	0.0049202	0.058242999	0.052687
17-MI20976-07	B6CBAF1 GP4.3	1174.4257	-543.72571	53	1169.99214	553.2012903	2	-0.037310999	-0.030929999	-0.071341999	0.014767
17-MI20976-07	B6CBAF1 GP4.3	1164.0822	-502.34921	53	1131.598882	571.7743965	2	-0.1488	-0.031541999	-0.1603	0.021952
17-MI20976-07	B6CBAF1 GP4.3	1125.8473	-506.60889	53	1110.368302	539.6915031	14	-0.051034	-0.013728	-0.082535997	-0.046145
17-MI20976-07	B6CBAF1 GP4.3	1121.6265	-567.87738	53	1154.70008	497.1904778	14	0.15187	0.052537002	0.20864999	0.13214
17-MI20976-07	B6CBAF1 GP4.3	1147.9473	-517.14972	53	1132.622203	549.9033561	-1
17-MI20976-07	B6CBAF1 GP4.3	635.42401	-288.44699	40	628.6214566	302.9858165	15	-0.0053558	0.092293002	-0.079928003	0.0057701
17-MI20976-07	B6CBAF1 GP4.3	584.75122	-357.91327	40	649.4804904	219.5700135	-1	-0.00067124	-0.012793	0.062582999	-0.0084349
17-MI20976-07	B6CBAF1 GP4.3	577.60052	-363.73123	40	649.3648589	210.3522171	-1	-0.0038413	0.0025282	-0.013744	-0.0061185
17-MI20976-07	B6CBAF1 GP4.3	579.61127	-324.03333	40	620.1768343	237.3341756	-1	0.12834001	0.035805002	0.076145001	0.041662
17-MI20976-07	B6CBAF1 GP4.3	562.6521	-344.55832	40	625.0667089	211.1620939	2	0.040449999	-0.016411999	-0.045963999	0.013448
17-MI20976-07	B6CBAF1 GP4.3	561.82281	-332.28763	40	615.114967	218.3884625	-1	-0.010939	0.0067222	-0.036740001	0.054591998
17-MI20976-07	B6CBAF1 GP4.3	541.66302	-290.56793	40	570.1679877	229.6454257	1	-0.041055001	-0.097023003	-0.069669001	-0.11644
17-MI20976-07	B6CBAF1 GP4.3	520.17151	-315.37057	40	575.4375441	197.2527084	-1	-0.074358001	-0.039638001	-0.093713999	0.0087094
17-MI20976-07	B6CBAF1 GP4.3	476.29367	-360.91306	40	582.2842097	134.3837544	-1	-0.018971	-0.006489	0.013582	-0.022008
17-MI20976-07	B6CBAF1 GP4.3	479.30237	-301.83966	40	538.8609048	174.5476042	4	-0.044489998	-0.015216	-0.20518	-0.029119
17-MI20976-07	B6CBAF1 GP4.3	454.33569	-300.88876	40	522.1323263	155.9897563	-1	-0.048046999	-0.035618	-0.021159999	-0.015866
17-MI20976-07	B6CBAF1 GP4.3	471.26804	-322.67487	40	549.7079374	155.0284303	1	0.017944001	-0.034256	-0.14591999	0.056198001
17-MI20976-07	B6CBAF1 GP4.3	477.67593	-349.72827	40	574.5832828	142.6121059	11	-0.0025142	0.21326999	-0.096221998	0.10156
17-MI20976-07	B6CBAF1 GP4.3	491.29572	-241.19139	40	499.9858864	222.618239	-1	-0.14385	0.2361	-0.025242001	-0.044922002
17-MI20976-07	B6CBAF1 GP4.3	577.3371	-158.91689	44	491.9579204	341.3943537	5	-0.042098001	-0.080355003	-0.044458002	-0.075985998
17-MI20976-07	B6CBAF1 GP4.3	572.31177	-55.333118	44	409.2153545	403.9124991	-1	-0.085980996	-0.016003	-0.063575	-0.0009024
17-MI20976-07	B6CBAF1 GP4.3	560.54718	-93.465187	44	430.9510363	370.4457945	-1	-0.021507001	0.083811998	0.049633	0.021426
17-MI20976-07	B6CBAF1 GP4.3	555.10266	-130.20052	44	455.6643055	342.7260996	1	-0.077864997	-0.171	-0.38514	-0.31595999	10
17-MI20976-07	B6CBAF1 GP4.3	519.71051	-70.532036	44	387.1770077	353.7905415	-1	-0.10973	-0.059057001	-0.22325	-0.16417
17-MI20976-07	B6CBAF1 GP4.3	500.02362	-115.9698	44	409.4447596	309.5603389	2	-0.034272999	-0.084004	-0.094061002	-0.13695
17-MI20976-07	B6CBAF1 GP4.3	499.18625	-93.351868	44	391.5441528	323.4109747	-1	-0.058637999	0.045814998	0.15186	0.078036003
17-MI20976-07	B6CBAF1 GP4.3	481.36276	-172.56888	44	440.9386551	258.9656913	-1	-0.17839	-0.068643004	-0.17279001	-0.12695
17-MI20976-07	B6CBAF1 GP4.3	474.02429	-163.91895	44	429.5955421	258.8747192	4	-0.035388	0.089176998	0.023758	-0.0061911
17-MI20976-07	B6CBAF1 GP4.3	466.05054	-153.57158	44	416.5422034	259.3837424	-1	-0.047761999	-0.052062999	0.040975001	-0.0066169
17-MI20976-07	B6CBAF1 GP4.3	458.02725	-160.14552	44	416.4477945	249.0116197	5	-0.068115003	-0.095219001	-0.10671	-0.13001999
17-MI20976-07	B6CBAF1 GP4.3	425.07971	-88.197945	44	340.1002018	269.8212217	-1	0.001145	-0.097681001	-0.082849003	-0.12781
17-MI20976-07	B6CBAF1 GP4.3	397.66837	-141.44528	44	363.4136421	214.6565197	-1	0.066234998	-0.011045	0.056949001	0.023437001
17-MI20976-07	B6CBAF1 GP4.3	783.1767	-137.692		607.5647048	513.0204236	1	-0.68401003	0.075493999	0.08681	0.29620999	-1
17-MI20976-07	B6CBAF1 GP4.3	877.17181	-104.64979		642.429617	606.3548108	-1	0.54645997	-0.043648999	0.32104999	-0.056724001
17-MI20976-07	B6CBAF1 GP4.3	894.07532	-203.42305		729.090603	556.0382208	14	-0.10137	0.05576	0.19225	0.15423
17-MI20976-07	B6CBAF1 GP4.3	959.36768	-154.4344		733.3206342	637.5556207	5	0.77741998	0.052646998	0.34182	0.19937
17-MI20976-07	B6CBAF1 GP4.3	962.84662	-142.23276		726.182598	648.0452166	11	-0.56217003	0.11494	0.19629	0.30833	-1
17-MI20976-07	B6CBAF1 GP4.3	962.12158	-119.55957		708.3115518	662.0175036	11	-0.081046	0.0050932	-0.047713999	0.19789
17-MI20976-07	B6CBAF1 GP4.3	965.99072	-182.2177		758.8941898	624.836758	11	-0.54051	0.052375	-0.46696001	0.14362
17-MI20976-07	B6CBAF1 GP4.3	831.41339	-163.85115		658.5572779	533.2895444	10	-0.31905001	0.024622001	-0.031332999	0.068232
17-MI20976-07	B6CBAF1 GP4.3	1277.415	-282.50903	80	1035.448605	799.654127	1	0.057686999	0.033252001	-0.074704997	-0.10755
17-MI20976-07	B6CBAF1 GP4.3	1223.8152	-380.1554	80	1076.066134	695.9334797	6	0.0015466	0.0076924	0.23932999	0.091929004
17-MI20976-07	B6CBAF1 GP4.3	1220.6495	-297.36972	80	1010.48216	746.551971	1	-0.12258	-0.086386003	-0.11299	-0.16419999
17-MI20976-07	B6CBAF1 GP4.3	1209.2128	-371.93692	80	1060.399542	689.9894226	4	-0.046764001	-0.0085193	0.033436999	0.11691
17-MI20976-07	B6CBAF1 GP4.3	1181.8972	-358.47269	80	1032.559191	677.6468227	1	0.12302	0.069397002	0.079999	-0.010416
17-MI20976-07	B6CBAF1 GP4.3	1171.0439	-336.95068	80	1009.08178	683.1058819	1	0.060006	0.074368	0.12885	0.17634
17-MI20976-07	B6CBAF1 GP4.3	1116.3708	-358.55872	80	990.6361511	627.286412	1	-0.022	-0.045317002	-0.02197	-0.13236
17-MI20976-07	B6CBAF1 GP4.3	1108.709	-264.41351	80	913.4501871	681.7322596	-1	0.092023998	0.030826	0.27948999	0.033858001
17-MI20976-07	B6CBAF1 GP4.3	1095.9346	-353.62228	80	973.7508984	614.7605144	4	-0.01224	-0.047037002	0.027441001	-0.057158001
17-MI20976-07	B6CBAF1 GP4.3	1085.392	-331.43527	80	949.9620296	620.8842128	1	0.087209001	0.020181	0.28347999	0.13642
17-MI20976-07	B6CBAF1 GP4.3	1057.1759	-358.21048	80	952.4368758	582.0649757	-1	-0.086502001	-0.045639999	0.051295999	0.029518001
17-MI20976-07	B6CBAF1 GP4.3	1277.4484	-283.49469	45	1036.226658	799.0481055	-1	-0.074281	-0.027817	0.11053	0.15651
17-MI20976-07	B6CBAF1 GP4.3	1267.8857	-301.70679	45	1044.08058	780.0365265	1	0.004112	0.036247998	0.021934999	0.0094221
17-MI20976-07	B6CBAF1 GP4.3	1265.9623	-287.99982	45	1032.325046	787.3432468	-1	-0.091168001	-0.012577	-0.046413001	0.084578998
17-MI20976-07	B6CBAF1 GP4.3	1260.3579	-328.54321	45	1059.859377	757.0606353	1	0.079695001	-0.051771998	-0.070101	0.014368
17-MI20976-07	B6CBAF1 GP4.3	1251.103	-291.39182	45	1025.407358	773.7620599	-1	0.083761998	-0.0054896	0.075603999	-0.019241
17-MI20976-07	B6CBAF1 GP4.3	1235.1912	-329.80792	45	1044.703537	736.9294355	1	0.091679998	0.037689	0.094728	0.20432
17-MI20976-07	B6CBAF1 GP4.3	1208.6947	-335.76282	45	1032.296326	712.771946	4	-0.14487	0.099081002	-0.020149	0.16178
17-MI20976-07	B6CBAF1 GP4.3	1205.7463	-369.30698	45	1056.159229	689.0134668	11	-0.040270001	-0.041939002	-0.039507002	0.0026007
17-MI20976-07	B6CBAF1 GP4.3	1196.446	-270.97757	45	974.711108	744.8827006	6	0.18297	0.20903	0.42930001	0.48308	-1
17-MI20976-07	B6CBAF1 GP4.3	1138.619	-256.88583	45	926.8373616	709.5182211	1	0.057689	0.041673001	0.10126	0.24743
17-MI20976-07	B6CBAF1 GP4.3	1135.3644	-361.04993	45	1004.719673	640.2715857	4	-0.039744001	0.032834999	-0.13600001	-0.0052837
17-MI20976-07	B6CBAF1 GP4.3	1122.79	-248.11137	45	909.9579572	702.9887921	10	-0.14385	-0.21098	-0.091903999	-0.25354001	-1
17-MI20976-07	B6CBAF1 GP4.3	1106.5266	-337.43909	45	968.114233	633.2622765	-1	-0.178	0.038015001	-0.061200999	0.17138
17-MI20976-07	B6CBAF1 GP4.3	1100.5535	-300.78494	45	936.1468879	652.1644879	4	-0.20198999	-0.11946	-0.11849	-0.13237
17-MI20976-07	B6CBAF1 GP4.3	1073.7899	-355.34741	45	960.885075	596.6543738	14	-0.062452	-0.057225998	0.049199	-0.090737998
17-MI20976-07	B6CBAF1 GP4.3	1069.9172	-377.92358	45	975.7354391	579.2145378	3	-0.17098001	-0.096028998	-0.10583	-0.061204001
17-MI20976-07	B6CBAF1 GP4.3	1043.8306	-372.59814	45	954.930789	562.6000505	-1	0.15462001	0.1913	0.18367	0.19075
17-MI20976-07	B6CBAF1 GP4.3	1228.1384	-150.51241	100	902.537107	846.4069661	6	0.014057	0.15666001	0.45640001	0.46935001	1
17-MI20976-07	B6CBAF1 GP4.3	1206.6301	-138.28061	100	879.3641782	837.7329123	14	0.15919	0.222	0.68207002	0.53881001	1
17-MI20976-07	B6CBAF1 GP4.3	1047.7188	-122.48531	100	765.4080649	725.8565459	1	-0.28953001	-0.17072999	-0.49735001	-0.28667
17-MI20976-07	B6CBAF1 GP4.3	1049.1571	-213.14748	100	835.9320569	668.8647642	11	-0.15338001	-0.12695999	-0.094945997	-0.11379
17-MI20976-07	B6CBAF1 GP4.3	1038.6932	-196.57574	100	816.5045513	671.4506551	3	-0.083515003	0.037714001	0.26969001	0.24902999
17-MI20976-07	B6CBAF1 GP4.3	1022.3159	-219.07646	100	823.2840559	644.4592272	11	-0.12207	-0.036017999	0.066209003	0.072081998
17-MI20976-07	B6CBAF1 GP4.3	1257.8551	-244.41156	45	993.6668283	809.0504954	-1	0.13822	0.16468	0.084049001	0.070822001
17-MI20976-07	B6CBAF1 GP4.3	1235.6671	-209.23112	45	952.4404456	814.5600521	1	0.093511	-0.085054003	0.14663	-0.030328
17-MI20976-07	B6CBAF1 GP4.3	1227.5562	-124.49146	45	882.1874346	862.6340834	-1	-0.13053	-0.14207999	-0.38363999	-0.18489
17-MI20976-07	B6CBAF1 GP4.3	1211.2451	-209.30754	45	936.849574	795.7620601	5	-0.071365997	-0.024102001	-0.042665001	0.10619
17-MI20976-07	B6CBAF1 GP4.3	1206.7012	-218.50722	45	941.0005172	786.3785023	-1	-0.046052001	0.017519999	-0.13260999	-0.0083478
17-MI20976-07	B6CBAF1 GP4.3	1205.4988	-235.54691	45	953.3115763	774.5364356	-1	-0.017798999	-0.045915	0.12555	-0.054207001
17-MI20976-07	B6CBAF1 GP4.3	1175.6899	-136.88094	45	858.4632629	814.8767116	0	0.25490999	0.33730999	0.49924001	0.27364999
17-MI20976-07	B6CBAF1 GP4.3	1165.6136	-143.7131	45	857.2515342	802.7630028	0	-0.13832	-0.19424	-0.38012999	-0.19785
17-MI20976-07	B6CBAF1 GP4.3	1163.9441	-211.70732	45	908.3815661	757.9107923	-1	0.00030802	-0.066582002	-0.15577	-0.021051999
17-MI20976-07	B6CBAF1 GP4.3	1141.3469	-224.27585	45	903.5503647	732.5088363	-1	-0.12259	-0.18573	-0.37129	-0.21623001
17-MI20976-07	B6CBAF1 GP4.3	1137.2113	-146.33473	45	841.0640552	779.2782932	-1	0.091466002	0.0035028	-0.20175	-0.016523
17-MI20976-07	B6CBAF1 GP4.3	1100.9596	-232.76454	45	884.1871537	696.0635303	10	0.10429	0.071584001	0.11198	0.040240999
17-MI20976-07	B6CBAF1 GP4.3	1086.0349	-187.54907	45	839.9110723	713.579621	-1	-0.020609999	-0.11494	0.011947	-0.19276001
17-MI20976-07	B6CBAF1 GP4.3	1028.8986	-205.99255	45	817.4575371	657.8969168	-1	-0.021586001	-0.03159	0.028081	-0.039069001
17-MI20976-07	B6CBAF1 GP4.3	1017.3399	-130.56841	45	752.1468737	697.3547668	1	-0.25406	-0.11571	-0.52069998	-0.16972999
17-MI20976-07	B6CBAF1 GP4.3	1011.9108	-174.29454	45	782.2369148	665.1671936	0	-0.085070997	-0.11515	0.13378	-0.081762001
17-MI20976-07	B6CBAF1 GP4.3	1149.6877	-167.1581	45	865.0452344	775.5130434	0	0.10113	0.018464001	-0.030942	0.017457001
17-MI21267-02	Gad2-Cre*Ai96	1151.6677	-280.09885	24.657522	953.0198052	704.6610268	11	0.041028	0.041028
17-MI21267-02	Gad2-Cre*Ai96	1125.476	-275.33716	25.518389	932.5806035	687.6046011	11	0.097084999	0.097084999
17-MI21267-02	Gad2-Cre*Ai96	1101.2311	-230.68289	22.921875	882.7630155	697.6058662	11	0.31020001	0.31020001
17-MI21267-02	Gad2-Cre*Ai96	1068.0959	-250.08258	25.929314	876.4234756	659.7364179	3	-0.13593	-0.13593
17-MI21267-02	Gad2-Cre*Ai96	1076.3352	-287.53064	28.636669	910.4524356	642.0651875	1	-0.32466	-0.32466
17-MI21267-02	Gad2-Cre*Ai96	1031.0199	-284.64249	30.56674	879.197267	609.1268668	4	-0.38205999	-0.38205999
17-MI21267-02	Gad2-Cre*Ai96	1020.3456	-287.77603	31.310976	874.7628549	598.924116	1	-0.32938001	-0.32938001
17-MI21267-02	Gad2-Cre*Ai96	1291.1146	-477.19791	14.663301	1193.691957	685.4154406	0	0.30469	0.035735	-0.40246999	0.029476
17-MI21267-02	Gad2-Cre*Ai96	1285.6705	-465.02078	15.150008	1180.854894	689.0390157	0	0.39930999	0.023249	-0.32800999	-0.091797002
17-MI21267-02	Gad2-Cre*Ai96	1263.2751	-490.67691	17.048601	1186.200483	655.4054777	0	-0.049151	0.0148	0.25922	0.041113999
17-MI21267-02	Gad2-Cre*Ai96	1201.3049	-468.34265	19.702259	1129.343923	622.142011	0	-0.0055686	0.01939	0.37997001	-0.068645
17-MI21267-02	Gad2-Cre*Ai96	1177.4075	-459.15991	19.832409	1106.980821	609.6799478	0	-0.092473999	0.058596998	0.42524001	0.23253
17-MI21267-02	Gad2-Cre*Ai96	1131.8604	-508.7652	19.993364	1115.876875	542.9260367	-1	0.22297999	0.11307	0.0077479	0.11941
17-MI21267-02	Gad2-Cre*Ai96	1134.5811	-266.8642	53.989498	931.910342	700.0241308	10	-0.10612	-0.11481	-0.34162	-0.12927
17-MI21267-02	Gad2-Cre*Ai96	1094.4714	-274.03247	57.228611	911.7113869	664.6381461	2	-0.15539999	-0.1208	-0.40724	-0.197
17-MI21267-02	Gad2-Cre*Ai96	1042.0729	-241.50082	52.234619	853.1596703	645.2573934	10	-0.081013002	-0.13523	-0.28353	-0.19191
17-MI21267-02	Gad2-Cre*Ai96	1073.9014	-312.41879	68.249916	927.9997378	624.2484562	10	-0.038646001	-0.10672	-0.23235001	-0.070350997
17-MI21267-02	Gad2-Cre*Ai96	1049.5795	-294.47885	64.432159	898.6416608	617.072134	10	-0.088129997	-0.12056	-0.41716	-0.1006
17-MI21267-02	Gad2-Cre*Ai96	1025.9518	-284.57697	63.130539	875.8993337	605.2780071	2	-0.02895	-0.031091001	-0.022774	-0.01503
17-MI21267-02	Gad2-Cre*Ai96	1113.4935	-219.05267	44.875057	881.6921133	714.4724859	1	-0.048014	-0.14005999	-0.39488	-0.32403001	10
17-MI21267-02	Gad2-Cre*Ai96	1177.2491	-281.58762	56.640575	970.5552413	723.3461548	-1	-0.12914	-0.10913	-0.077445999	-0.17766
17-MI21267-02	Gad2-Cre*Ai96	837.0943	-354.16214	30	808.3013403	415.7001691	-1	0.25172001	0.12375	0.32703999	0.31268001	-2
17-MI21267-02	Gad2-Cre*Ai96	836.38947	-329.59515	30	788.9893505	430.9015061	-1	0.24607	0.15252	0.45846999	0.37005001	-2
17-MI21267-02	Gad2-Cre*Ai96	824.43665	-347.77222	30	795.2847451	410.0773968	10	0.24022999	0.31959	0.41468999	0.50536001	-2
17-MI21267-02	Gad2-Cre*Ai96	794.2309	-326.39023	30	759.51382	400.5896335	3	0.25874999	0.19202	0.51525998	0.43107	-2
17-MI21267-02	Gad2-Cre*Ai96	834.56061	-256.11356	30	731.4048265	476.584244	10	-0.031270999	-0.062950999	-0.072907999	-0.0095773
17-MI21267-02	Gad2-Cre*Ai96	979.0224	-378.48441	49.216389	917.9208695	509.0742402	1	0.22622	-0.016013	0.17241	-0.092834003
17-MI21267-02	Gad2-Cre*Ai96	967.44128	-354.48355	49.667755	892.0740187	515.5629656	10	0.13303	0.010636	0.13393	0.038249001
17-MI21267-02	Gad2-Cre*Ai96	960.99323	-369.74252	50.931793	899.6565971	500.8348224	-1	-0.096340001	-0.038500998	-0.11543	-0.024893999
17-MI21267-02	Gad2-Cre*Ai96	929.18732	-373.45935	54.367107	882.1289213	474.0353601	10	-0.14221001	-0.032892	-0.13150001	-0.052779999
17-MI21267-02	Gad2-Cre*Ai96	923.31396	-429.26974	54.812469	921.2115249	433.763205	1	0.25988001	0.063988999	0.29060999	0.010242
17-MI21267-02	Gad2-Cre*Ai96	928.64429	-349.65598	52.835926	863.5068472	488.8715965	4	-0.16619	-0.065029003	-0.19155	-0.033349
17-MI21267-02	Gad2-Cre*Ai96	909.92084	-344.45264	54.25378	847.5142631	477.8316892	10	0.28031	0.1108	0.30592999	0.053435002
17-MI21267-02	Gad2-Cre*Ai96	896.48767	-343.91888	55.422642	838.4965659	467.8609324	-1	-0.2242	-0.093649998	-0.19533999	-0.093240999
17-MI21267-02	Gad2-Cre*Ai96	821.16083	-355.9501	62.300743	799.4638617	402.3221533	1	-0.34718001	-0.10525	-0.37772	-0.11114
17-MI21267-02	Gad2-Cre*Ai96	875.06525	-356.08688	57.981949	834.1106469	443.6174965	10	0.10333	0.087525003	0.19862001	0.13864
17-MI21267-02	Gad2-Cre*Ai96	856.42731	-418.99182	61.630035	870.4602998	388.9996724	-1	-0.1533	0.012285	-0.12533	0.048831999
17-MI21267-02	Gad2-Cre*Ai96	1041.2844	-159.78488	58.930973	789.9202415	697.0154028	11	-0.18965	-0.11999	-0.34411001	-0.022824001
17-MI21267-02	Gad2-Cre*Ai96	999.55969	-166.00558	62.208958	767.9588676	660.9966797	11	-0.067323998	-0.10006	-0.31439999	-0.039209999
17-MI21267-02	Gad2-Cre*Ai96	941.23615	-185.093	66.912445	745.2389383	603.9899213	10	-0.0046451	-0.031819001	-0.095692001	0.024835
17-MI21267-02	Gad2-Cre*Ai96	898.53955	-146.89264	60.234383	688.5522765	595.6899649	11	-0.15193	0.011388	-0.49248001	0.10186
17-MI21267-02	Gad2-Cre*Ai96	880.7652	-188.81735	68.094521	709.348573	555.1791855	11	-0.23183	0.061144002	-0.50560999	0.035675
17-MI21267-02	Gad2-Cre*Ai96	964.66187	-57.676659	39.218719	662.4311928	703.6220761	4	0.14489	0.090069003	-0.042915002	0.10096
17-MI21267-02	Gad2-Cre*Ai96	949.8905	-100.29507	46.874928	685.684359	664.972202	4	-0.13923	-0.004811	-0.0042916	0.024805
17-MI21267-02	Gad2-Cre*Ai96	894.35889	-106.77768	49.218693	655.0766426	618.1859618	-1	0.055475	-0.0046639	-0.0084907	-0.037083
17-MI21267-02	Gad2-Cre*Ai96	873.336	-82.989532	45.781204	623.3428322	617.2898366	3	-0.29859999	-0.020149	-0.091766998	0.0040525
17-MI21267-02	Gad2-Cre*Ai96	860.9425	-29.915854	37.031242	574.655898	641.7846632	1	-0.043593001	-0.020981001	-0.15985	-0.073417
18-MI10181-02	B6CBAF1 GP4.3	665.08624	-525.07141	32.865524	829.2879831	174.129659	14	0.0050852	-0.022436	0.14619	0.048714001
18-MI10181-02	B6CBAF1 GP4.3	667.84003	-428.52856	34.718727	756.935637	238.1081131	-1	-0.025471	-0.0015851	-0.031695001	0.14910001
18-MI10181-02	B6CBAF1 GP4.3	647.65082	-429.44534	32.624989	744.7022775	222.0211755	2	0.066393003	-0.0025549	-0.075460002	-0.038686
18-MI10181-02	B6CBAF1 GP4.3	637.97894	-461.75638	35.463028	763.3100938	193.8911679	14	-0.013916	0.058538001	-0.0083179	0.17341
18-MI10181-02	B6CBAF1 GP4.3	625.11475	-516.4267	29.50679	797.0377385	148.9826244	5	0.0028261	0.049467001	0.36201	0.31147	9
18-MI10181-02	B6CBAF1 GP4.3	617.8092	-547.23669	17.61738	816.009531	123.6311356	1	0.01248	0.022545001	0.36226001	0.25068	0
18-MI10181-02	B6CBAF1 GP4.3	619.19916	-474.0495	35.177433	760.713627	171.5963361	1	-0.074199997	0.036912002	-0.19305	0.17247
18-MI10181-02	B6CBAF1 GP4.3	616.52252	-463.99405	33.915951	751.2787721	175.9849548	14	0.10587	0.17327	0.18258999	0.39557001	-1
18-MI10181-02	B6CBAF1 GP4.3	598.13843	-473.24841	33.312569	746.6029766	155.9411251	6	0.072624996	0.025288001	0.18978	0.17636999
18-MI10181-02	B6CBAF1 GP4.3	572.79089	-500.04907	24.276331	750.9355073	119.3077796	6	-0.050728999	-0.025038	-0.016731	0.090796001
18-MI10181-02	B6CBAF1 GP4.3	563.35919	-417.75159	21.906269	681.7110554	164.802926	-1	-0.10216	-0.10686	-0.021529	-0.071686
18-MI10181-02	B6CBAF1 GP4.3	546.73615	-440.01935	22.746954	688.1542558	137.7721279	10	-0.0023367	0.095145002	0.048537999	0.15217
18-MI10181-02	B6CBAF1 GP4.3	520.70911	-508.64618	8.8784838	724.1617557	73.81504369	-1	-0.31808001	-0.11572	-0.22011	-0.033983
18-MI10181-02	B6CBAF1 GP4.3	587.75244	-341.20514	63.179668	638.5766554	232.580598	1	0.17139	-0.029941	0.047532	-0.13322
18-MI10181-02	B6CBAF1 GP4.3	554.34186	-309.15598	61.816906	592.5627799	227.4679414	1	0.022428	0.03523	0.049134001	0.18165
18-MI10181-02	B6CBAF1 GP4.3	544.70825	-347.7908	61.898438	616.0499604	195.3150481	5	0.09161	0.01897	0.044835001	0.025776999
18-MI10181-02	B6CBAF1 GP4.3	563.74103	-393.68481	59.731998	663.4794194	180.5179757	-1	-0.020692	0.072717004	0.045729	0.19916999
18-MI10181-02	B6CBAF1 GP4.3	512.82422	-370.04202	56.953388	612.7012716	156.5788289	1	0.0057762	0.053610999	-0.10634	0.10234
18-MI10181-02	B6CBAF1 GP4.3	508.19974	-405.0845	43.437691	636.640401	130.5734573	4	-0.04349	-0.044071	-0.13688	-0.094439
18-MI10181-02	B6CBAF1 GP4.3	517.83765	-290.35901	53.281277	554.7403694	211.4883087	5	0.17699	0.16899	-0.0040987	0.14731
18-MI10181-02	B6CBAF1 GP4.3	480.06613	-293.24216	48.007866	532.7499277	180.643206	10	0.020486999	-0.011587	-0.17618001	0.0085856
18-MI10181-02	B6CBAF1 GP4.3	472.76031	-355.4577	54.623592	575.8319148	135.1669324	4	-0.034217998	-0.01325	-0.0069796	0.025686
18-MI10181-02	B6CBAF1 GP4.3	499.27356	-316.7121	57.573906	563.0761063	180.3494892	1	-0.040578	-0.033787001	0.067465998	-0.065977998
18-MI10181-02	B6CBAF1 GP4.3	465.05325	-375.95865	44.140942	586.6320471	116.1131996	-1	0.02311	0.11751	0.033859	0.17253999
18-MI10181-02	B6CBAF1 GP4.3	461.65292	-388.57092	37.976849	594.1357028	105.4208261	2	0.062941998	-0.039489999	-0.081657998	-0.11307
18-MI10181-02	B6CBAF1 GP4.3	461.08032	-282.64169	41.484432	512.4457943	172.860343	10	-0.16117001	-0.029772	-0.22531	-0.01984
18-MI10181-02	B6CBAF1 GP4.3	422.25336	-301.61728	39.91877	502.1333576	130.8929777	4	-0.038357999	0.076858997	-0.17106	0.060752999
18-MI10181-02	B6CBAF1 GP4.3	418.93198	-378.89047	31.277449	559.3284736	78.82670554	10	-0.021819999	-0.020966999	-0.017876999	-0.013484
18-MI10181-02	B6CBAF1 GP4.3	386.03247	-280.75165	28.19326	462.9043653	116.4564503	2	0.34891	0.037967999	0.29054999	0.061183002
18-MI10181-02	B6CBAF1 GP4.3	396.59692	-353.54816	30.4548	525.5606808	77.91912425	5	0.070188001	0.13935	0.25781	0.30140001	5
18-MI10181-02	B6CBAF1 GP4.3	1555.3972	-2.2936044	35.410355	998.4543465	1192.625122	1	0.085647002	-0.083400004	0.018029001	-0.13873
18-MI10181-02	B6CBAF1 GP4.3	1538.731	33.905842	29.542673	959.9839641	1203.026747	10	-0.14191	-0.030743999	-0.27131999	-0.02005
18-MI10181-02	B6CBAF1 GP4.3	1525.6162	2.156615	47.279377	975.9542935	1172.613615	-1	-0.072026998	-0.087972	-0.1347	-0.069604002
18-MI10181-02	B6CBAF1 GP4.3	1490.6631	-20.146965	67.47683	970.6791375	1131.48767	1	0.040792	-0.14368001	-0.19950999	-0.28219	2
18-MI10181-02	B6CBAF1 GP4.3	1491.9285	38.484016	44.1562	926.4783663	1170.02966	-1	-0.0035823	-0.010058	0.0044479	-0.019052999
18-MI10181-02	B6CBAF1 GP4.3	1437.4575	52.574841	54.718948	880.7558846	1137.241094	-1	0.21404	0.066546001	0.14527	0.095206
18-MI10181-02	B6CBAF1 GP4.3	1412.3604	-54.644848	76.738228	946.9873864	1049.267703	1	0.099886	-0.036782999	0.15826	0.007147
18-MI10181-02	B6CBAF1 GP4.3	1408.7656	35.798515	72.383842	875.2495729	1104.463809	-1	0.15492	0.075029001	0.16695	0.089989997
18-MI10181-02	B6CBAF1 GP4.3	1399.5526	45.904167	70.394913	861.5876885	1103.866551	1	0.081518002	-0.061462998	0.089074999	-0.065624997
18-MI10181-02	B6CBAF1 GP4.3	1379.3315	-29.109741	84.153221	906.2190615	1040.273952	10	-0.10894	-0.096162997	0.11327	-0.052165002
18-MI10181-02	B6CBAF1 GP4.3	1354.9347	-52.3964	85.508301	908.4630523	1006.622216	14	0.0069384	0.066904001	0.24724001	0.20979001
18-MI10181-02	B6CBAF1 GP4.3	1335.9692	-48.318447	87.801659	893.1793627	994.6753762	1	-0.090746	-0.12789001	-0.045816999	-0.14738999
18-MI10181-02	B6CBAF1 GP4.3	1338.4886	21.815935	84.078102	840.9508866	1041.551439	11	-0.035436999	0.15904	0.16911	0.32124999	-1
18-MI10181-02	B6CBAF1 GP4.3	1350.9626	5.8349943	84.406212	861.2129219	1040.887325	6	-0.17648	-0.14253999	-0.23308	-0.16798
18-MI10181-02	B6CBAF1 GP4.3	979.23615	-264.77313	38.477795	830.7604924	582.1041518	1	-0.086305998	-0.086305998
18-MI10181-02	B6CBAF1 GP4.3	912.31604	-264.6449	36.505203	787.7798576	530.8110536	2	0.051061999	0.051061999
18-MI10181-02	B6CBAF1 GP4.3	903.97766	-280.6575	36.914051	794.7296962	514.1487672	14	-0.054040998	-0.054040998
18-MI10181-02	B6CBAF1 GP4.3	900.40448	-223.77083	35.843422	748.7675141	547.858395	1	-0.023623999	-0.023623999
18-MI10181-02	B6CBAF1 GP4.3	845.00763	-252.01038	35.170708	734.9491896	487.2338371	14	-0.1029	-0.1029
18-MI10181-02	B6CBAF1 GP4.3	791.70276	-218.81236	35	675.3051353	467.5843054	10	0.055302002	0.055302002
18-MI10181-02	B6CBAF1 GP4.3	770.22772	-207.32344	35	652.7238343	458.4597574	1	0.070844002	0.070844002
18-MI10181-02	B6CBAF1 GP4.3	1214.8938	-350.37848	75.881851	1047.489285	708.1653891	1	-0.11623	-0.15204	-0.22914	-0.16044
18-MI10181-02	B6CBAF1 GP4.3	1207.9585	-322.05252	75.34375	1021.299029	720.9922668	-1	0.10724	0.18475001	0.35106	0.25457001	-1
18-MI10181-02	B6CBAF1 GP4.3	1161.698	-325.52539	76.032036	994.3216094	683.2521905	-1	0.068985999	0.080891997	0.28632	0.25389001	1
18-MI10181-02	B6CBAF1 GP4.3	1145.1029	-347.74112	76.89061	1000.742777	656.2761952	1	-0.031380001	-0.068976	-0.23013	-0.11398
18-MI10181-02	B6CBAF1 GP4.3	1139.6632	-259.31894	75.378906	929.3743956	708.7607303	6	-0.033727001	-0.012704	0.031270001	0.093916997
18-MI10181-02	B6CBAF1 GP4.3	1132.7183	-350.02475	77.14061	994.5599043	645.3050307	4	0.18114001	0.25988999	0.52991003	0.51077002	1
18-MI10181-02	B6CBAF1 GP4.3	1120.9194	-310.60846	76.218727	956.7389513	661.5047776	1	-0.011575	-0.067433	-0.11981	-0.10421
18-MI10181-02	B6CBAF1 GP4.3	1103.1494	-312.98172	76.60434	947.1739572	646.3417684	1	0.0037271	-0.087742999	-0.048627	-0.14266001
18-MI10181-02	B6CBAF1 GP4.3	1094.2073	-307.63174	76.697372	937.3366308	642.9050413	-1	0.052429002	0.049320001	0.027070001	0.055636
18-MI10181-02	B6CBAF1 GP4.3	1085.6902	-365.01868	78.343735	975.9354606	599.5930203	-1	-0.082709998	-0.074885003	-0.045892	-0.037887
18-MI10181-02	B6CBAF1 GP4.3	1079.0823	-325.01736	77.378441	940.9917036	620.1527699	6	-0.038961001	-0.0381	-0.23316	-0.028891001
18-MI10181-02	B6CBAF1 GP4.3	1082.2019	-273.90442	76.574356	903.7508041	655.3007527	10	-0.095628999	-0.12774	-0.13260999	-0.15857001
18-MI10181-02	B6CBAF1 GP4.3	1078.235	-297.09146	76.91404	919.0097522	637.3971252	1	0.16689	0.22245	0.56690001	0.29664999	1
18-MI10181-02	B6CBAF1 GP4.3	1068.8849	-319.99133	77.482201	930.598713	615.5447926	-1	0.17008001	0.32014	0.40110999	0.35363999	-1
18-MI10181-02	B6CBAF1 GP4.3	1069.219	-264.15506	76.763771	887.9467113	651.5809935	6	0.25165999	0.22469001	0.48872	0.45131001	1
18-MI10181-02	B6CBAF1 GP4.3	1053.8984	-340.99039	78.240578	937.1166394	590.5834105	4	0.18254	0.28378001	0.57498997	0.52223998	1
18-MI10181-02	B6CBAF1 GP4.3	1036.8054	-251.2403	77.288841	857.2613965	634.9724899	11	0.090892002	-0.053040002	-0.077767	-0.072038002
18-MI10181-02	B6CBAF1 GP4.3	1018.2437	-241.06699	77.568588	837.5569578	627.2414957	1	0.042451002	-0.11278	-0.25599	-0.26631001	2
18-MI10181-02	B6CBAF1 GP4.3	1003.041	-255.41312	78.055	838.8287547	606.3772233	4	-0.017297	0.14794999	0.39070001	0.40375999	1
18-MI10181-02	B6CBAF1 GP4.3	998.78827	-508.19189	94.250008	1030.164583	441.1325657	4	0.026652999	-0.046730999	-0.034541	-0.062325001
18-MI10181-02	B6CBAF1 GP4.3	959.10535	-528.98541	93.562515	1020.699297	397.3431481	-1	-0.080316998	-0.060844	-0.12274	-0.0056592
18-MI10181-02	B6CBAF1 GP4.3	957.11646	-415.29837	96.906235	932.14608	468.6665452	10	-0.29135999	-0.080160998	-0.13768999	0.076535001
18-MI10181-02	B6CBAF1 GP4.3	947.90051	-451.5722	95.8125	954.0883391	438.3472129	10	-0.066255003	-0.0075404	-0.040213	0.0070925
18-MI10181-02	B6CBAF1 GP4.3	944.60248	-496.47058	94.500015	986.4439265	407.044542	1	-0.10366	-0.090345003	-0.30761999	-0.16500001
18-MI10181-02	B6CBAF1 GP4.3	936.77759	-502.15744	94.312515	985.7956239	397.3931703	1	0.091650002	-0.053064	0.11129	0.053580001
18-MI10181-02	B6CBAF1 GP4.3	925.05743	-442.44577	96.03125	932.4441081	426.6585301	1	0.10313	0.029904	0.12387	0.17662001
18-MI10181-02	B6CBAF1 GP4.3	919.54254	-521.13525	93.718765	989.3209296	372.0007215	2	-0.18904001	-0.015812	0.076003	0.0063172
18-MI10181-02	B6CBAF1 GP4.3	867.84973	-523.18719	93.562508	957.7716403	331.0007286	5	-0.17505001	-0.052427001	-0.056251001	-0.025634
18-MI10181-02	B6CBAF1 GP4.3	859.48193	-473.57874	95.000008	914.3246446	356.3656228	14	0.11115	-0.021446999	0.088500999	0.015252
18-MI10181-02	B6CBAF1 GP4.3	862.42572	-411.2305	96.843742	868.3456148	398.5781475	10	-0.30809999	-0.15626	-0.26021999	-0.14425001
18-MI10181-02	B6CBAF1 GP4.3	847.8158	-502.93188	94.125008	929.3837437	328.6000023	1	-0.11322	-0.048310999	-0.30963001	-0.11862
18-MI10181-02	B6CBAF1 GP4.3	835.69055	-425.40082	96.374992	862.0925082	368.9729821	10	-0.14387999	0.012036	0.16303	0.10987
18-MI10181-02	B6CBAF1 GP4.3	827.57904	-498.57877	94.218758	913.0741608	315.8534962	1	-0.095582999	-0.022201	-0.21689001	-0.050601002
18-MI10181-02	B6CBAF1 GP4.3	825.61902	-469.22043	95.0625	889.2794796	333.1614946	11	0.047042999	0.077017002	-0.032035001	0.27026001	-1
18-MI10181-02	B6CBAF1 GP4.3	815.67999	-476.68393	94.84375	888.6403923	320.7486122	1	-0.02839	-0.0061554	-0.34184	-0.061530001
18-MI10181-02	B6CBAF1 GP4.3	800.32611	-454.57135	95.46875	861.8256138	323.1309446	1	-0.019351	-0.075796999	-0.27033001	-0.16469
18-MI10181-02	B6CBAF1 GP4.3	784.38196	-406.60025	96.843742	814.7807325	341.6301764	5	-0.37534001	-0.13696	-0.35203001	-0.24463999
18-MI10181-02	B6CBAF1 GP4.3	738.31403	-272.59592	64.459869	682.3840093	392.1328837	1	0.15437999	0.049816001	0.40267	0.20709001
18-MI10181-02	B6CBAF1 GP4.3	701.99524	-265.70511	63.456017	653.8209018	368.6661756	1	-0.060063001	-0.041763	0.36794999	0.29541999	1
18-MI10181-02	B6CBAF1 GP4.3	607.84802	-293.08649	62.332039	614.5126418	278.842465	1	0.2859	0.11776	0.33941999	0.12785
18-MI10181-02	B6CBAF1 GP4.3	647.05804	-233.41623	61.823654	593.8288111	347.1809213	11	-0.0021238	-0.018517001	-0.078380004	-0.091511004
18-MI10181-02	B6CBAF1 GP4.3	617.1936	-226.08405	61.262581	569.0627787	328.9521146	1	-0.17112	-0.065297	0.12204	0.020413
18-MI10181-02	B6CBAF1 GP4.3	618.21655	-206.69086	61.247097	554.8299258	342.1645362	-1	0.13698	-0.0086372	0.21225999	0.11491
18-MI10181-02	B6CBAF1 GP4.3	598.9621	-199.00397	60.796982	536.5904265	332.3084216	10	-0.095187999	-0.040082999	-0.19547001	-0.027744999
18-MI10181-02	B6CBAF1 GP4.3	1010.3137	-111.86655	20	733.2868643	703.9447349	-1	0.069173001	-0.043267999	0.16797	-0.016708
18-MI10181-02	B6CBAF1 GP4.3	966.54291	-109.81618	20	703.6646233	671.6553319	5	0.081161	-0.072527997	-0.068953	-0.13741
18-MI10181-02	B6CBAF1 GP4.3	951.42987	-153.12312	20	727.2274313	632.3019475	14	-0.12959	-0.053422	-0.38409001	-0.096845999
18-MI10181-02	B6CBAF1 GP4.3	949.3064	-126.91796	20	705.7487365	647.4639173	-1	-0.020513	-0.013716	-0.10867	-0.023
18-MI10181-02	B6CBAF1 GP4.3	934.83643	-108.55255	20	682.3771069	648.1236636	-1	0.024357	-0.044955999	0.069704004	0.027069001
18-MI10181-02	B6CBAF1 GP4.3	903.82855	-118.66457	20	670.2704679	617.8388405	5	-0.062726997	-0.005084	0.01285	0.13331001
18-MI10181-02	B6CBAF1 GP4.3	904.5885	-62.886147	18.066036	627.9357535	654.1648974	5	-0.030366	0.032712001	0.19791	0.26027	1
18-MI10181-02	B6CBAF1 GP4.3	891.54987	-106.0762	20	652.7380996	616.478951	-1	-0.11673	0.013249	-0.105	0.067281
18-MI10181-02	B6CBAF1 GP4.3	888.12592	-57.939686	16.660179	613.5891317	644.696073	-1	0.020922	0.056582998	0.061616	0.039496001
18-MI10181-02	B6CBAF1 GP4.3	866.01526	-84.666313	18.697386	619.939008	610.5951518	-1	-0.077380002	0.05601	0.049658999	0.086465001
18-MI10181-02	B6CBAF1 GP4.3	856.59045	-146.76723	20	661.5751505	563.5655643	-1	-0.021443	-0.042114001	0.022175999	-0.10892
18-MI10181-02	B6CBAF1 GP4.3	831.18811	-89.689522	17.641853	601.4782538	580.6391266	-1	-0.0018093	-0.012676	0.00062497	0.10088
18-MI10181-02	B6CBAF1 GP4.3	709.04834	-325.62659	100.07032	704.3428571	335.6834252	1	-0.12515999	-0.065991998	-0.032116	0.018007001
18-MI10181-02	B6CBAF1 GP4.3	683.73755	-302.39346	98.823105	670.2874695	331.1397747	10	-0.11912	-0.070422001	-0.063288003	0.0040081
18-MI10181-02	B6CBAF1 GP4.3	632.13062	-351.23972	97.296906	674.7176963	260.2200661	14	-0.075567998	-0.059721999	0.042684998	-0.083838001
18-MI10181-02	B6CBAF1 GP4.3	580.73883	-364.24402	95.446152	651.769547	212.4329353	1	-0.12678	0.0041898	-0.15967	-0.026473001
18-MI10181-02	B6CBAF1 GP4.3	573.81873	-265.1842	90.023468	571.2859012	270.5975075	1	-0.059714001	-0.099206999	-0.035861	-0.039043002
18-MI10181-02	B6CBAF1 GP4.3	550.32465	-366.01974	94.316216	633.6434794	187.9457652	1	-0.0085938	-0.039942998	-0.074189998	-0.1604
18-MI10181-02	B6CBAF1 GP4.3	553.23523	-312.24786	91.640678	594.2273314	224.6370989	-1	-0.054416001	-0.024842	0.094149001	0.009187901
18-MI10181-02	B6CBAF1 GP4.3	1500.2594	-273.88232	99.963921	1171.623737	976.2620612	-1	-0.13772	-0.10725	-0.13106	-0.075589001
18-MI10181-02	B6CBAF1 GP4.3	1440.8807	-287.89444	103.21978	1144.331331	921.6975174	-1	-0.18076	0.048452999	-0.011079	0.11329
18-MI10181-02	B6CBAF1 GP4.3	1389.3032	-331.03418	106.06245	1144.399459	854.4571088	11	-0.032834999	-0.083526999	0.097176999	0.093626
18-MI10181-02	B6CBAF1 GP4.3	1380.2262	-335.71155	106.49214	1142.173795	844.4913374	10	-0.020775	0.016602	0.11203	0.17301001
18-MI10181-02	B6CBAF1 GP4.3	1404.1163	-242.9431	104.293	1086.263201	922.2777698	4	-0.091334999	-0.14120001	-0.46610001	-0.15154
18-MI10181-02	B6CBAF1 GP4.3	1348.4294	-316.21439	108.14693	1106.830361	832.5743532	10	-0.18164	0.0003144	-0.56221002	0.0049304
18-MI10181-02	B6CBAF1 GP4.3	1334.5167	-362.89532	108.67574	1133.752584	791.9804164	1	-0.19986001	-0.10032	-0.12474	0.079248004
18-MI10181-02	B6CBAF1 GP4.3	1321.7659	-292.77292	109.07809	1071.748167	827.1256625	1	-0.27919999	-0.16003001	-0.26767999	-0.12442
18-MI10181-02	B6CBAF1 GP4.3	1298.6862	-326.73206	110.5267	1083.02955	787.6462187	6	-0.01197	0.014311	0.26394999	0.17027999
18-MI10181-02	B6CBAF1 GP4.3	1352.8599	-347.27502	5.5272856	1133.51494	816.0720763	-1	-0.0092551	0.043570999	-0.017387001	0.073807999
18-MI10181-02	B6CBAF1 GP4.3	1331.8533	-310.51019	6.5886779	1091.829234	823.5038797	10	-0.10613	-0.043003	0.036398999	-0.0064451
18-MI10181-02	B6CBAF1 GP4.3	1316.946	-332.98318	7.4196301	1099.529485	797.6588237	5	0.25057	0.083480999	0.39063999	0.13074
18-MI10181-02	B6CBAF1 GP4.3	1317.8191	-374.02509	8.4569807	1131.59723	772.0295534	14	0.16639	0.012362	0.3712	0.00051082
18-MI10181-02	B6CBAF1 GP4.3	1299.2466	-315.39883	8.6744509	1074.688034	795.3387545	-1	0.19882999	0.13296001	0.40346	0.21761
18-MI10181-02	B6CBAF1 GP4.3	1290.9956	-299.54099	9.504818	1057.226597	799.1660513	-1	-0.067810997	-0.035583001	-0.12784	-0.081063002
18-MI10181-02	B6CBAF1 GP4.3	1300.2241	-350.32123	8.7925024	1102.124728	773.7110642	-1	-0.13484	-0.084615998	-0.10784	-0.089837
18-MI10181-02	B6CBAF1 GP4.3	1279.9999	-375.90552	10.667071	1108.806428	741.790369	2	0.18629999	0.18075	0.25626001	0.10225
18-MI10181-02	B6CBAF1 GP4.3	1238.1395	-281.61697	13.286378	1009.596139	770.0735303	-1	0.13123	0.038899999	0.098334	0.043724999
18-MI15068-01	B6CBAF1 GP4.3	999.1203	-209.63858	40.58334	801.1748177	632.6994708	-1	-0.0049404	0.013353	0.055860002	0.097016998
18-MI15068-01	B6CBAF1 GP4.3	994.5235	-236.16995	40.124973	818.5976162	612.1692399	10	-0.10425	-0.059199002	0.14323001	0.072715998
18-MI15068-01	B6CBAF1 GP4.3	981.66333	-178.67786	39.884132	766.219573	639.1371026	-1	0.010642	-0.003048	0.081427999	0.060272999
18-MI15068-01	B6CBAF1 GP4.3	969.81787	-269.16241	39.249985	828.0949911	572.0610056	-1	-0.092404	-0.0072152	-0.0065641	-0.11096
18-MI15068-01	B6CBAF1 GP4.3	955.63794	-282.52628	38.812492	829.2681138	552.6114034	1	0.14458001	0.0095199	0.24623001	0.0081154
18-MI15068-01	B6CBAF1 GP4.3	859.36188	-358.48407	31.417505	825.8883238	430.025745	1	-0.31959	-0.023603	-0.022592001	0.049394
18-MI15068-01	B6CBAF1 GP4.3	847.64069	-307.37311	36.01017	779.1389973	453.7790023	-1	-0.11534	-0.027911	0.093093	-0.041558001
18-MI15068-01	B6CBAF1 GP4.3	829.31665	-405.30753	22.093889	842.5823002	376.9553877	5	0.086061001	0.0055685	-0.075703003	-0.035424002
18-MI15068-01	B6CBAF1 GP4.3	819.06714	-217.41412	32.912773	691.7666987	489.4882157	-1	-0.24837001	-0.053208001	-0.0077163	0.10634
18-MI15068-01	B6CBAF1 GP4.3	812.69745	-392.0719	22.422035	821.7716395	372.6779978	5	-0.096295998	-0.037999	-0.074320003	-0.20258
18-MI15068-01	B6CBAF1 GP4.3	809.24048	-262.15494	36.040913	719.8178017	453.2744155	1	-0.31448999	-0.073136002	-0.25088999	-0.18381
18-MI15068-01	B6CBAF1 GP4.3	807.23871	-320.53162	32.562675	763.351466	414.3300482	14	-0.051766999	-0.054804999	0.077762999	0.042504001
18-MI15068-01	B6CBAF1 GP4.3	795.82684	-363.74197	25.422071	789.2118271	377.8799809	5	0.041467998	-0.040150002	0.022647001	-0.064730003
18-MI15068-01	B6CBAF1 GP4.3	795.28821	-348.72205	27.609587	777.3357142	387.0911864	-1	-0.053658001	-0.016488999	-0.12341	0.02665
18-MI15068-01	B6CBAF1 GP4.3	758.30176	-195.29251	26.437546	635.8454432	457.0134496	6	0.14467999	-0.032758001	0.18273	0.13976
18-MI15068-01	B6CBAF1 GP4.3	742.86865	-234.41548	29.146578	655.9910763	420.0954183	4	-0.27162001	-0.095748998	0.049410999	-0.014483
18-MI15068-01	B6CBAF1 GP4.3	737.64313	-220.39262	27.438742	641.877081	425.0695297	5	-0.25003001	-0.068008997	-0.16221	-0.089599997
18-MI15068-01	B6CBAF1 GP4.3	732.1756	-378.53052	17.593958	759.7776355	319.5377973	-1	-0.17716999	-0.061452001	0.020102	0.082199998
18-MI15068-01	B6CBAF1 GP4.3	716.20886	-284.69186	28.132658	677.5052781	367.4114724	-1	-0.28295001	-0.051916	-0.11527	-0.038029999
18-MI15068-01	B6CBAF1 GP4.3	696.92029	-275.3649	25.594046	657.9848122	358.5801197	-1	-0.12168	-0.066188999	-0.018491	-0.018475
18-MI15068-01	B6CBAF1 GP4.3	686.19452	-174.55174	18.843805	573.7164503	414.9465791	1	-0.30423	-0.13527	0.24958	0.017352
18-MI15068-01	B6CBAF1 GP4.3	666.93164	-267.14127	21.767313	632.4548139	340.827196	4	-0.15620001	-0.052551001	-0.2114	-0.043827999
18-MI15068-01	B6CBAF1 GP4.3	650.88641	-369.9816	11.780507	701.1246922	262.6093527	1	-0.134	-0.067124002	-0.061448999	-0.19344001
18-MI15068-01	B6CBAF1 GP4.3	647.45575	-386.22037	9.295351	711.3930085	249.5698445	-1	0.042458002	-0.071165003	-0.0059432	0.047680002
18-MI15068-01	B6CBAF1 GP4.3	645.80475	-250.62285	18.908527	606.2354063	335.1928066	1	-0.2498	-0.066321	0.22854	0.016191
18-MI15068-01	B6CBAF1 GP4.3	633.98944	-363.45389	10.953671	685.2857748	253.820304	-1	0.058290001	-0.001965	0.069422998	0.12003
18-MI15068-01	B6CBAF1 GP4.3	590.97473	-305.92783	9.5276318	613.5587228	257.6599727	10	-0.032754999	0.0067598	0.11509	0.29565999
18-MI15068-01	B6CBAF1 GP4.3	577.29852	-243.76158	9.586132	557.0693706	286.9965322	2	-0.11424	-0.046147998	0.18054999	0.086884998
18-MI15068-01	B6CBAF1 GP4.3	570.90845	-213.80447	9.3670912	529.9762432	301.2872216	5	-0.056598999	-0.044397	0.0065877	-0.017354
18-MI15068-01	B6CBAF1 GP4.3	556.93604	-256.05591	6.2345762	553.4596385	263.4858705	-1	0.015478	-0.046156	0.10721	-0.14579999
18-MI15068-01	B6CBAF1 GP4.3	547.82635	-284.27023	4.0783625	569.2826198	238.4126244	1	-0.11587	-0.039207999	-0.066564001	-0.18929
18-MI15068-01	B6CBAF1 GP4.3	531.54498	-267.20569	2.3673909	545.748938	236.8481485	1	-0.12379	-0.1036	0.23846	0.11867
18-MI15068-01	B6CBAF1 GP4.3	522.96344	-259.30569	1.1134708	534.1850043	235.322298	4	-0.031512	-0.057815999	0.15101001	0.059064001
18-MI15068-01	B6CBAF1 GP4.3	943.09418	-47.966286	87.335243	641.1559321	693.2867101	10	0.0022136	0.10032	0.32038	0.25601
18-MI15068-01	B6CBAF1 GP4.3	969.34601	-140.1895	84.542931	728.7787547	654.3441802	10	-0.071528003	-0.054928999	-0.088592999	-0.066802002
18-MI15068-01	B6CBAF1 GP4.3	941.82404	-230.57179	80.253708	780.5302039	575.2985889	10	-0.0017165	-0.039864998	0.12809999	-0.036660999
18-MI15068-01	B6CBAF1 GP4.3	854.12067	-153.54556	81.535172	665.1963183	557.3259467	-1	-0.082739003	-0.028804	-0.15349001	0.026861001
18-MI15068-01	B6CBAF1 GP4.3	835.40326	-102.16322	82.216682	613.755494	575.8820381	-1	-0.063902996	-0.042587999	0.099965997	0.013649
18-MI15068-01	B6CBAF1 GP4.3	855.22491	-105.2428	83.073318	628.8213746	589.1259456	-1	-0.024297999	0.033918999	0.094563	0.042376999
18-MI15068-01	B6CBAF1 GP4.3	809.10089	-96.461884	80.721092	592.5240485	559.3428277	5	0.017352	0.060706999	0.072020002	0.11225
18-MI15068-01	B6CBAF1 GP4.3	790.50317	-77.11998	78.525101	565.7577077	557.4593935	-1	-0.13737001	-0.0028333	0.12132	0.081049003
18-MI15068-01	B6CBAF1 GP4.3	780.09369	-67.980659	77.086395	552.0709906	555.3243691	-1	-0.025354	0.0021044	0.14264999	0.064620003
18-MI15068-01	B6CBAF1 GP4.3	757.45984	-103.52101	78.024918	564.8519956	515.1739807	10	-0.14357001	-0.033976	0.0019684	0.083989002
18-MI15068-01	B6CBAF1 GP4.3	768.88342	-39.593243	73.523438	523.0941688	564.9086947	-1	-0.12001	-0.0012599	-0.15741999	-0.060975
18-MI15068-01	B6CBAF1 GP4.3	729.1889	-83.953979	74.13678	531.7142547	506.0085764	1	-0.022700001	-0.083779998	0.18873	-0.064925998
18-MI15068-01	B6CBAF1 GP4.3	680.55109	-154.87395	78.079613	554.9933057	423.2235242	1	-0.14387999	-0.061487999	-0.076678	-0.040252
18-MI15068-01	B6CBAF1 GP4.3	617.6095	-129.25188	71.244225	494.9902044	391.3211419	1	-0.071332999	-0.072812997	-0.15644	-0.15185
18-MI15068-01	B6CBAF1 GP4.3	583.9024	-158.61479	73.859428	495.933028	346.6281902	-1	0.034671001	0.028299	0.35646001	0.095036998
18-MI15068-01	B6CBAF1 GP4.3	581.14777	-146.09315	71.765678	484.5548716	352.5372496	-1	0.052067999	0.048029002	0.19131	0.088425003
18-MI15068-01	B6CBAF1 GP4.3	703.63574	-267.4447	81.999977	656.2076351	368.8108811	2	0.024162	0.14733	0.37766001	0.31382999
18-MI15068-01	B6CBAF1 GP4.3	714.25757	-272.13785	81.97654	666.6170446	373.9580165	-1	0.059764002	0.087745003	0.25617999	0.11343
18-MI15068-01	B6CBAF1 GP4.3	667.12756	-171.69235	78.96978	559.3032225	402.1409642	-1	-0.028663	-0.010546	0.093722001	0.033904001
18-MI15068-01	B6CBAF1 GP4.3	646.03784	-178.37079	78.79232	550.9161029	381.6706419	-1	-0.14098001	-0.061873998	-0.072139002	-0.049989
18-MI15068-01	B6CBAF1 GP4.3	589.48676	-257.48511	83.124969	575.4152464	287.5595756	1	-0.088670999	-0.047772001	-0.048778001	-0.083001003
18-MI15068-01	B6CBAF1 GP4.3	531.38831	-255.91936	83.533882	536.9839042	243.9601103	-1	-0.087676004	-0.029293001	-0.024121	-0.075940996
18-MI15068-01	B6CBAF1 GP4.3	509.79126	-210.14339	77.989456	488.0018913	256.7129246	10	0.03241	-0.027038001	0.31845999	0.27397999
18-MI15068-01	B6CBAF1 GP4.3	510.61639	-170.32521	71.796951	457.9618006	282.8617479	-1	0.024013	0.022528	0.27149999	0.17951
18-MI15068-01	B6CBAF1 GP4.3	485.80109	-160.1496	69.234459	434.2483057	270.3312746	-1	0.057610001	-0.039352998	0.11289	0.13101999
18-MI15068-01	B6CBAF1 GP4.3	552.10913	-126.96664	67.421944	451.2633837	342.5001893	-1	-0.066059999	-0.004681	-0.011082	0.035456002
18-MI15068-01	B6CBAF1 GP4.3	523.83905	-111.91454	63.703201	421.5923445	330.4422929	-1	-0.055762	-0.0066033	-0.057209998	0.057587001
18-MI15068-01	B6CBAF1 GP4.3	550.35864	-107.15398	64.19416	434.9312823	353.8522146	4	-0.0013137	0.064391002	0.062609002	0.064548999
18-MI15068-01	B6CBAF1 GP4.3	516.41486	-79.256767	58.291313	391.7632314	345.6696532	4	-0.0019288	0.021997999	-0.11373	-0.021305
18-MI15068-01	B6CBAF1 GP4.3	575.93689	-82.124313	62.243862	432.1062041	389.5278322	4	-0.12732001	-0.017312	-0.096307002	-0.022763001
18-MI15068-01	B6CBAF1 GP4.3	1563.1074	-347.13834	-5.9014745	1268.13596	977.568935	-1	0.03101	-0.071396999	0.072012998	-0.026436999
18-MI15068-01	B6CBAF1 GP4.3	1559.1122	-304.01669	-0.27303967	1232.470884	1002.133957	-1	-0.054703999	-0.061452001	-0.13249999	-0.031491
18-MI15068-01	B6CBAF1 GP4.3	1553.3086	-325.53925	-0.46338186	1245.275053	983.8868988	2	0.32229999	0.15909	0.18063	0.14309999
18-MI15068-01	B6CBAF1 GP4.3	1535.2832	-171.5295	16.309034	1115.489531	1068.737568	-1	0.057641	-0.0064297	0.11792	0.0061024
18-MI15068-01	B6CBAF1 GP4.3	1509.4178	-342.14035	8.1271877	1229.894847	939.5535748	-1	0.010787	-0.058001	0.018697999	-0.058058001
18-MI15068-01	B6CBAF1 GP4.3	1505.9235	-304.77359	15.301977	1198.968801	960.8153982	2	-0.075774997	0.081188001	-0.11851	0.095622003
18-MI15068-01	B6CBAF1 GP4.3	1496.5366	-308.49902	17.600351	1195.813798	951.2217758	2	0.15636	0.055594999	0.0021881	0.10605
18-MI15068-01	B6CBAF1 GP4.3	1481.903	-346.3522	13.691419	1215.496877	915.7311596	-1	-0.027434999	0.086558998	0.11105	0.19994
18-MI15068-01	B6CBAF1 GP4.3	1476.9574	-201.63309	29.648338	1101.225387	1004.669947	1	-0.20438001	-0.082208	-0.29745999	-0.06112
18-MI15068-01	B6CBAF1 GP4.3	1474.3662	-336.24283	17.885223	1202.906282	916.4231772	4	-0.029374	0.010983	0.024055	0.084201001
18-MI15068-01	B6CBAF1 GP4.3	1463.8143	-221.31699	33.464024	1107.91489	981.9664969	-1	-0.023684001	0.030865001	0.088312	0.053794999
18-MI15068-01	B6CBAF1 GP4.3	1414.2954	-335.28461	30.404369	1163.67747	870.9202148	4	0.12924001	0.065015003	0.31147	0.18704
18-MI15068-01	B6CBAF1 GP4.3	1407.8506	-284.81506	45.234806	1120.801646	898.313176	-1	0.26673001	0.18032999	0.29918	0.14316
18-MI15068-01	B6CBAF1 GP4.3	1407.3212	-142.83479	30.219093	1011.462645	988.887235	1	-0.35021999	-0.21423	-0.49923	-0.25097999	0
18-MI15068-01	B6CBAF1 GP4.3	1405.4657	-268.2323	49.062168	1106.542655	907.108454	-1	0.069265001	0.060316999	0.23163	0.14211001
18-MI15068-01	B6CBAF1 GP4.3	1387.5653	-252.13829	53.933212	1082.716602	903.6791246	-1	0.077614002	0.0090991	0.55805999	0.049747001
18-MI15068-01	B6CBAF1 GP4.3	1374.6646	-344.70035	34.132938	1145.510707	834.4616094	1	-0.16954	-0.16642	-0.45627999	-0.23927
18-MI15068-01	B6CBAF1 GP4.3	1311.8459	-283.99203	62.775177	1058.650336	825.1367959	10	0.019850999	-0.018486001	-0.085271999	0.023982
18-MI15068-01	B6CBAF1 GP4.3	1285.8784	-290.55939	63.480526	1047.052252	800.9929114	10	0.12146	0.10521	0.16878	0.13722
18-MI15068-01	B6CBAF1 GP4.3	1278.9664	-248.92606	66.219742	1010.660725	822.3650103	-1	-0.085575998	0.017894	0.022466	0.054090999
18-MI15068-01	B6CBAF1 GP4.3	1263.3285	-199.41136	61.499001	962.627031	842.0884556	-1	0.38865	0.23871	0.34202999	0.2419
18-MI15068-01	B6CBAF1 GP4.3	1257.4724	-285.59558	65.735275	1025.039009	782.366112	2	-0.12676001	-0.11252	-0.13454001	-0.10296
18-MI15068-01	B6CBAF1 GP4.3	1223.9535	-282.67923	67.061958	1001.321279	758.5020712	-1	-0.077964	0.01316	-0.039763998	0.078979
18-MI15068-01	B6CBAF1 GP4.3	1184.1533	-308.92123	66.998825	995.9637213	711.1312683	-1	-0.037282001	0.045407001	0.002931	0.10781
18-MI15068-01	B6CBAF1 GP4.3	1163.0054	-316.86505	67.421295	988.5107359	689.8053921	10	0.11859	-0.0055518	0.1691	0.093089998
18-MI15068-01	B6CBAF1 GP4.3	1144.3577	-343.98312	66.815826	997.380177	658.1121787	4	0.25940001	0.15197	0.57440001	0.19866
18-MI15068-01	B6CBAF1 GP4.3	1140.6783	-239.71977	69.367157	914.9784047	722.0991444	-1	0.081170999	0.0031535	0.060068	0.050390001
18-MI15068-01	B6CBAF1 GP4.3	1134.4092	-219.11942	69.796852	895.1460325	730.4868826	11	0.025276	-0.070010997	0.080219999	0.027447
18-MI15068-01	B6CBAF1 GP4.3	1127.6299	-259.25467	69.289032	921.6141388	699.5638036	1	-0.23619001	-0.17670999	-0.39980999	-0.25196999	0
18-MI15068-01	B6CBAF1 GP4.3	1119.9557	-287.88156	69.007782	938.673707	675.3282234	1	0.13719	0.053718001	0.24036001	0.086828001
18-MI15068-01	B6CBAF1 GP4.3	1101.4779	-230.64517	70.234352	882.8922231	697.8195279	3	-0.037432998	-0.04439	0.12914	0.066260003
18-MI15068-01	B6CBAF1 GP4.3	1596.3071	-226.46548		1196.768404	1080.383475	-1
18-MI15068-01	B6CBAF1 GP4.3	1585.4801	-384.55994		1311.20126	970.7650371	-1
18-MI15068-01	B6CBAF1 GP4.3	1563.8202	-346.65384		1268.220747	978.4265991	1
18-MI15068-01	B6CBAF1 GP4.3	1550.0936	-329.13788		1245.977622	979.1127433	2
18-MI15068-01	B6CBAF1 GP4.3	1535.9734	-175.76755		1119.185397	1066.5517	-1
18-MI15068-01	B6CBAF1 GP4.3	1533.1589	-161.41898		1106.366354	1073.585533	-1
18-MI15068-01	B6CBAF1 GP4.3	1523.7761	-193.40131		1124.907051	1045.888075	-1
18-MI15068-01	B6CBAF1 GP4.3	1505.1941	-308.32959		1201.231401	957.9767799	2
18-MI15068-01	B6CBAF1 GP4.3	1493.5966	-342.86584		1220.313586	926.9425097	-1
18-MI15068-01	B6CBAF1 GP4.3	1493.8672	-312.41177		1197.107093	946.6651457	2
18-MI15068-01	B6CBAF1 GP4.3	1491.6327	-224.05763		1127.844828	1001.566748	-1
18-MI15068-01	B6CBAF1 GP4.3	1478.4369	-352.54358		1218.029018	909.1028117	-1
18-MI15068-01	B6CBAF1 GP4.3	1475.9974	-210.22588		1107.207022	998.4267432	-1
18-MI15068-01	B6CBAF1 GP4.3	1468.9778	-343.76913		1205.23142	907.4635917	-1
18-MI15068-01	B6CBAF1 GP4.3	1469.369	-172.90744		1074.309796	1017.25157	-1
18-MI15068-01	B6CBAF1 GP4.3	1462.0356	-151.6819		1053.315523	1025.222919	1
18-MI15068-01	B6CBAF1 GP4.3	1433.8107	-358.03589		1193.649184	871.3233369	-1
18-MI15068-01	B6CBAF1 GP4.3	1432.5936	-388.90128		1216.564991	850.6105612	-1
18-MI15068-01	B6CBAF1 GP4.3	1409.9099	-347.83142		1170.499579	859.5134637	-1
18-MI15068-01	B6CBAF1 GP4.3	1409.6449	-145.32927		1014.866719	989.072735	1
18-MI15068-01	B6CBAF1 GP4.3	1385.788	-252.64343		1081.965489	901.9909455	-1
18-MI15068-01	B6CBAF1 GP4.3	1311.6387	-287.15152		1060.943084	822.9530807	-1
18-MI15068-01	B6CBAF1 GP4.3	1304.7551	-376.24536		1124.930413	760.5774641	-1
18-MI15068-01	B6CBAF1 GP4.3	1296.873	-357.69235		1105.636261	766.4150165	-1
18-MI15068-01	B6CBAF1 GP4.3	1283.8595	-293.71506		1048.181176	797.4208213	11
18-MI15068-01	B6CBAF1 GP4.3	1277.785	-251.04303		1011.528914	820.1014897	-1
18-MI15068-01	B6CBAF1 GP4.3	1262.0145	-202.19359		963.9209912	839.2968691	-1
18-MI15068-01	B6CBAF1 GP4.3	1248.6558	-154.65312		918.8634203	859.5049821	1
18-MI15068-01	B6CBAF1 GP4.3	1220.8939	-366.05591		1063.369872	702.7257001	-1
18-MI15068-01	B6CBAF1 GP4.3	1182.0675	-313.97418		998.506339	706.292053	-1
18-MI15068-01	B6CBAF1 GP4.3	1164.514	-322.54706		993.8396214	687.3226	-1
18-MI15068-01	B6CBAF1 GP4.3	1142.3112	-349.18484		1000.062197	653.2078061	14
18-MI15068-01	B6CBAF1 GP4.3	1135.6981	-221.24911		897.6069743	730.1117111	10
18-MI15068-01	B6CBAF1 GP4.3	1132.0496	-375.79013		1013.911757	628.2812888	6
18-MI15068-01	B6CBAF1 GP4.3	1119.9443	-294.83185		944.0022409	670.8657865	3
18-MI15068-01	B6CBAF1 GP4.3	1101.5834	-236.56149		887.5018291	694.1093381	10
18-MI15068-01	B6CBAF1 GP4.3	1095.2557	-229.4557		877.9919105	693.8049114	-1
18-MI15068-03	B6CBAF1 GP4.3	952.74573	-176.04855		745.6707229	618.6216029	-1	0.052533001	0.074937001	0.19968	0.20214
18-MI15068-03	B6CBAF1 GP4.3	950.20679	-211.90372		771.5701655	593.6965583	11	-0.14094	-0.0067028	0.066295996	0.080191001
18-MI15068-03	B6CBAF1 GP4.3	919.44971	-85.154526		654.5544361	651.3044965	1	0.016869999	-0.037381999	-0.20761999	-0.064975001
18-MI15068-03	B6CBAF1 GP4.3	922.77454	-220.40205		760.5159303	567.1908229	1	-0.12064	-0.097057998	-0.19438	-0.13044
18-MI15068-03	B6CBAF1 GP4.3	911.52985	-196.83807		735.2200531	573.6578783	-1	-0.12462	-0.058247	-0.041942	-0.10713
18-MI15068-03	B6CBAF1 GP4.3	846.51074	-242.17435		728.3611561	494.6906884	1	-0.26199999	-0.061856002	-0.16887	-0.026884001
18-MI15068-03	B6CBAF1 GP4.3	825.16907	-175.20265		663.2706028	521.2217056	-1	0.075828001	0.15715	0.26862001	0.37842
18-MI15068-03	B6CBAF1 GP4.3	780.84717	-280.08597		715.389301	419.986425	1	-0.1018	-0.0023951	-0.062116999	-0.062985003
18-MI15068-03	B6CBAF1 GP4.3	740.61523	-186.416		617.6973851	449.1233583	10	-0.17191	0.18404	-0.032329999	0.17693999
18-MI15068-03	B6CBAF1 GP4.3	724.73181	-100.49249		541.5549496	491.9889986	2	-0.15013	-0.045375999	-0.12128	0.036667999
18-MI15068-03	B6CBAF1 GP4.3	682.72589	-188.24403		582.0054811	403.5097007	1	-0.14568	-0.013209	0.15317	0.035870001
18-MI15068-03	B6CBAF1 GP4.3	670.89154	-112.04313		515.9218287	443.2536391	-1	0.18328001	0.0024621	0.16343001	0.027748
18-MI15068-03	B6CBAF1 GP4.3	685.30408	-298.01004		667.9260959	335.1512983	-1	-0.047290001	0.041538998	0.15717	0.1578
18-MI15068-03	B6CBAF1 GP4.3	676.20831	-273.46088		643.2509074	343.8994092	-1	-0.056104001	0.12736	0.12574001	0.18864
18-MI15068-03	B6CBAF1 GP4.3	598.93616	-248.31725		574.4321283	300.6887175	-1	-0.081615001	0.23266999	0.021125	0.31305999
18-MI15068-03	B6CBAF1 GP4.3	567.83405	-298.69476		593.1773472	244.5295471	14	0.011907	-0.041064002	0.032141998	-0.067740999
18-MI15068-03	B6CBAF1 GP4.3	478.27579	-148.28505		420.3175798	272.1567871	-1	-0.10212	-0.075691	-0.12125	-0.038727
18-MI15068-03	B6CBAF1 GP4.3	1333.6724	-178.45087	17.922039	991.6115642	909.5236061	-1
18-MI15068-03	B6CBAF1 GP4.3	1257.3148	-99.671135	25.285276	882.2018649	901.384912	10
18-MI15068-03	B6CBAF1 GP4.3	1247.9994	-108.96642	26.14271	883.3686525	888.2769726	-1
18-MI15068-03	B6CBAF1 GP4.3	1212.2928	-156.75856	29.636703	897.1785487	830.2396305	-1
18-MI15068-03	B6CBAF1 GP4.3	1204.244	-169.92412	30.465879	902.1282233	815.6240132	2
18-MI15068-03	B6CBAF1 GP4.3	1196.728	-213.62701	31.93194	930.8631748	781.8492325	4
18-MI15068-03	B6CBAF1 GP4.3	1123.647	-222.11655	39.945171	890.5505743	720.3040706	-1
18-MI15068-03	B6CBAF1 GP4.3	1108.3397	-116.18283	40.390663	799.4153057	776.4345161	-1
18-MI15068-03	B6CBAF1 GP4.3	1094.994	-100.4482	42.218697	778.7837832	776.2715771	-1
18-MI15068-03	B6CBAF1 GP4.3	1094.7469	-112.97131	42.054607	788.2395846	768.0571305	-1
18-MI15068-03	B6CBAF1 GP4.3	1061.288	-58.761406	46.609406	725.1816572	777.1078491	-1
18-MI15068-03	B6CBAF1 GP4.3	1063.2498	-84.728691	46.007786	746.374126	761.9741849	-1
18-MI15068-03	B6CBAF1 GP4.3	1076.8308	-191.50266	43.92432	837.0483209	703.980092	-1
18-MI15068-03	B6CBAF1 GP4.3	1070.5087	-153.85828	44.158386	804.097125	723.2489122	14
18-MI15068-03	B6CBAF1 GP4.3	1077.8853	-244.16458	45.601402	878.1531213	671.0440067	10
18-MI15068-03	B6CBAF1 GP4.3	1050.6102	-110.93244	46.947826	758.3916541	735.4794082	2
18-MI15068-03	B6CBAF1 GP4.3	1039.0336	-265.0921	50.367012	869.3233656	627.8068707	10
18-MI15068-03	B6CBAF1 GP4.3	1033.5468	-225.79065	49.910324	835.6352914	648.778828	-1
18-MI15068-03	B6CBAF1 GP4.3	1006.0877	-130.85846	51.621719	745.1591797	688.5304703	2
18-MI15068-03	B6CBAF1 GP4.3	993.89062	-266.04822	55.414337	841.1299325	592.5374801	-1
18-MI15068-03	B6CBAF1 GP4.3	988.55487	-234.20654	55.26149	813.2656085	608.8452077	4
18-MI15068-03	B6CBAF1 GP4.3	967.21301	-142.34073	56.145096	729.0634599	651.3281558	1
18-MI15068-03	B6CBAF1 GP4.3	965.05292	-202.463	57.226513	773.8357779	611.1436719	-1
18-MI15068-03	B6CBAF1 GP4.3	953.0528	-199.56909	58.679462	763.9244564	603.785457	4
18-MI15068-03	B6CBAF1 GP4.3	949.86517	-219.17477	59.415192	776.9333277	588.7750278	1
18-MI15068-03	B6CBAF1 GP4.3	930.49622	-115.35644	60.405403	684.8193298	640.4317301	10
18-MI15068-03	B6CBAF1 GP4.3	949.74237	-286.84927	60.844097	828.8090635	545.3151498	-1
18-MI15068-03	B6CBAF1 GP4.3	941.77759	-230.90829	60.638214	780.7587766	575.047301	-1
18-MI15068-03	B6CBAF1 GP4.3	915.92267	-267.9921	64.317734	792.6606531	531.4350263	4
18-MI15068-03	B6CBAF1 GP4.3	914.35461	-296.44913	65.196213	813.5026122	511.9960406	6
18-MI15068-03	B6CBAF1 GP4.3	879.63586	-176.66965	67.156082	699.2989784	562.0963945	10
18-MI15068-03	B6CBAF1 GP4.3	872.38513	-196.49443	68.367004	709.8724278	543.8262735	1
18-MI15068-03	B6CBAF1 GP4.3	870.24426	-228.18309	69.093536	732.8282842	521.8767147	1
18-MI15068-03	B6CBAF1 GP4.3	753.46198	-306.87805	75.181007	718.4095231	381.7942426	10	-0.021976	0.072067	-0.068867996	0.066298999
18-MI15068-03	B6CBAF1 GP4.3	692.90308	-118.03779	70.527084	534.6289131	456.3107688	-1	-0.086598001	0.025046	-0.047325999	-0.025837
18-MI15068-03	B6CBAF1 GP4.3	686.2265	-132.37958	70.898376	541.3609285	441.9949197	-1	0.16252001	0.18487	0.42498001	0.21936999
18-MI15068-03	B6CBAF1 GP4.3	668.33551	-169.95895	71.793633	558.7465227	404.1790738	-1	0.12530001	0.096249998	0.25125	0.18329
18-MI15068-03	B6CBAF1 GP4.3	637.18738	-260.33987	71.331383	608.1732862	322.3505215	1	-0.25310001	-0.0099392	-0.34469	-0.042093001
18-MI15068-03	B6CBAF1 GP4.3	576.33289	-198.29164	68.04216	521.5428405	315.3921934	1	-0.16001999	-0.13704	-0.22845	-0.27377	0
18-MI15068-03	B6CBAF1 GP4.3	556.24066	-200.81361	66.73909	510.6039531	298.351109	-1	-0.073040001	0.056637999	0.089997001	0.11166
18-MI15068-03	B6CBAF1 GP4.3	553.85675	-287.61813	64.297081	575.7170962	240.8968989	1	-0.055553	-0.10082	-0.2061	-0.13908
18-MI15068-03	B6CBAF1 GP4.3	549.32043	-326.86761	58.535324	602.9424805	212.2633803	1	-0.076064996	0.12238	-0.051229998	-0.035774
18-MI15068-03	B6CBAF1 GP4.3	536.39758	-349.60696	54.644684	612.1187973	187.771069	4	-0.067899004	-0.089864999	-0.027308	-0.020237001
18-MI15068-03	B6CBAF1 GP4.3	463.18799	-171.5864	51.469604	428.5380559	245.6422972	-1	0.0017989	0.033771001	0.19565	-0.022094
18-MI15068-03	B6CBAF1 GP4.3	472.04346	-261.48126	59.193481	503.2258496	194.8363931	1	0.006368	0.049424998	0.24368	0.19468001
18-MI15068-03	B6CBAF1 GP4.3	413.37546	-330.42703	46.930458	518.5619802	105.6161237	-1	0.11929	0.041326001	0.20462	0.058159001
18-MI15068-03	B6CBAF1 GP4.3	398.80231	-336.85196	45.080151	514.1560363	90.31108982	-1	-0.028790001	0.04487	-0.080118001	-0.023557
18-MI15068-03	B6CBAF1 GP4.3	381.41635	-320.57169	43.784863	490.5166342	87.39605482	4	-0.115	-0.00058155	-0.23094	-0.048202001
18-MI15068-03	B6CBAF1 GP4.3	357.37393	-356.07455	39.296589	502.3662562	46.18831195	-1	-0.064544	-0.016612999	-0.13725001	-0.031512
18-MI15068-03	B6CBAF1 GP4.3	340.34631	-275.05621	37.25029	429.2563779	85.03232139	10	-0.024826	0.0012142	0.069156997	-0.012505
18-MI15068-03	B6CBAF1 GP4.3	308.03296	-213.28346	31.156439	361.1264918	99.80879778	-1	-0.060068998	-0.041345	-0.054276999	-0.030774999
18-MI18213-03	Gad2-Cre*Ai96	1138.2584	-327.71329	36.359436	980.9812765	663.8553841	-1
18-MI18213-03	Gad2-Cre*Ai96	1087.0082	-310.16531	38.812721	934.6685208	635.7547158	1
18-MI18213-03	Gad2-Cre*Ai96	1061.6401	-147.91336	26.320494	793.8502248	720.2499308	10
18-MI18213-03	Gad2-Cre*Ai96	1046.5756	-268.07828	38.609356	876.4487683	631.683406	1
18-MI18213-03	Gad2-Cre*Ai96	1011.4333	-216.59886	36.833519	814.4084223	637.692156	1
18-MI18213-03	Gad2-Cre*Ai96	832.43109	-286.70505	61.571182	753.5256501	455.3464624	10
18-MI18213-03	Gad2-Cre*Ai96	730.98804	-266.04391	67.742012	672.6594983	390.7071465	10
18-MI18213-03	Gad2-Cre*Ai96	722.01477	-332.50104	81.125488	717.9292924	341.232765	10
18-MI18213-03	Gad2-Cre*Ai96	828.2558	-404.09799	15.986658	840.9739379	376.9160256	-1
18-MI18213-03	Gad2-Cre*Ai96	787.13409	-516.63684	9.9058275	901.0205443	273.2319279	1
18-MI18213-03	Gad2-Cre*Ai96	766.22839	-522.71631	9.7841892	892.2915102	253.2866976	-1
18-MI18213-03	Gad2-Cre*Ai96	768.16449	-463.16544	11.296903	847.814321	292.9330664	-1
18-MI18213-03	Gad2-Cre*Ai96	764.50287	-362.13553	18.366457	767.9062401	354.86164	-1
18-MI18213-03	Gad2-Cre*Ai96	671.24219	-385.23935	15.621078	725.8821433	268.4595772	-1
18-MI18213-03	Gad2-Cre*Ai96	659.80212	-499.68549	10.312467	806.4128941	186.3402044	0
18-MI18213-03	Gad2-Cre*Ai96	630.19354	-338.06927	20.402277	663.36534	267.1725309	1
18-MI18213-03	Gad2-Cre*Ai96	593.45111	-341.69006	19.894476	642.6006259	236.6447888	-1
18-MI18213-03	Gad2-Cre*Ai96	523.13715	-409.36603	15.466799	649.4992158	139.2974762	1
18-MI18213-03	Gad2-Cre*Ai96	685.68848	-264.5882	23.711018	642.5141151	356.863016	-1
18-MI18213-03	Gad2-Cre*Ai96	656.71545	-317.52637	23.007885	664.5894885	300.6975113	-1
18-MI18213-03	Gad2-Cre*Ai96	618.0235	-267.41946	27.705923	601.3282099	303.1016307	-1
18-MI18213-03	Gad2-Cre*Ai96	507.63107	-332.97873	29.073044	580.9196391	176.342035	1
18-MI18213-03	Gad2-Cre*Ai96	351.9335	-250.3315	34.547249	417.6999855	109.7714469	-1
